# Supplementary material for: Differences in H3K4me3 and chromatin accessibility contribute to altered T‐cell receptor signaling in neonatal naïve CD4 T cells
Source: Immunol Cell Biol. 2022 Jun 20;100(7):562–79. doi: 10.1111/imcb.12561 (PMC9357221; doi:10.1111/imcb.12561)
Supplement: Supplementary file 2 [file IMCB-100-562-s007.xlsx]

## Sheet: Adult H3K4me3
Supplementary table 1: Adult naïve CD4+ T cell ChIP-seq annotated consensus peaks
seqnames	start	end	width	strand	Score	annotation	geneLength	geneStrand	geneId	transcriptId	distanceToTSS	ENSEMBL	SYMBOL	GENENAME
chr19	58867438	58868423	986	*	0.028208	5' UTR	6694	2	1	uc002qsd.4	-2573	ENSG00000121410	A1BG	alpha-1-B glycoprotein
chr19	58873353	58874640	1288	*	0.128825	Promoter	14383	2	1	uc002qsf.2	0	ENSG00000121410	A1BG	alpha-1-B glycoprotein
chr19	58858407	58859485	1079	*	0.0566714	Promoter	7433	1	503538	uc002qse.3	0	ENSG00000268895	A1BG-AS1	A1BG antisense RNA 1
chr12	9216787	9217853	1067	*	0.113903	Promoter	2879	1	144571	uc009zgj.1	0	ENSG00000245105	A2M-AS1	A2M antisense RNA 1
chr12	9043351	9043650	300	*	0.0277624	Distal Intergenic	19160	1	144568	uc001qvb.1	22913	ENSG00000166535	A2ML1	alpha-2-macroglobulin like 1
chr22	43116207	43116872	666	*	0.0343863	Promoter	28750	2	53947	uc003bdb.3	4	ENSG00000128274	A4GALT	alpha 1,4-galactosyltransferase (P blood group)
chr12	53714926	53715453	528	*	0.100988	Promoter	14173	2	8086	uc001scr.4	0	ENSG00000094914	AAAS	aladin WD repeat nucleoporin
chr12	53718050	53719841	1792	*	0.103677	Downstream (<1kb)	14173	2	8086	uc001scs.4	-2638	ENSG00000094914	AAAS	aladin WD repeat nucleoporin
chr12	125533880	125534789	910	*	0.0720875	Distal Intergenic	41890	1	65985	uc009zyg.2	-15136	ENSG00000081760	AACS	acetoacetyl-CoA synthetase
chr12	125549566	125550658	1093	*	0.130721	Promoter	41890	1	65985	uc009zyg.2	0	ENSG00000081760	AACS	acetoacetyl-CoA synthetase
chr12	125670694	125670930	237	*	0.0229194	Distal Intergenic	38175	1	65985	uc009zyi.3	80997	ENSG00000081760	AACS	acetoacetyl-CoA synthetase
chr4	171011028	171011520	493	*	0.0291765	Promoter	29811	2	51166	uc003isr.3	0	ENSG00000109576	AADAT	aminoadipate aminotransferase
chr2	69867857	69869306	1450	*	0.046627	Intron (uc002sfp.2/22848, intron 2 of 21)	160735	2	22848	uc010fdk.2	1100	ENSG00000115977	AAK1	AP2 associated kinase 1
chr2	69869409	69871854	2446	*	0.148848	Promoter	185851	2	22848	uc002sfp.2	0	ENSG00000115977	AAK1	AP2 associated kinase 1
chr11	77532117	77532809	693	*	0.0847787	Promoter	97268	1	28971	uc001oyp.3	0	ENSG00000087884	AAMDC	adipogenesis associated Mth938 domain containing
chr2	219134145	219134947	803	*	0.0740173	Promoter	6042	2	14	uc002vhk.3	0	ENSG00000127837	AAMP	angio associated migratory cell protein
chr20	34824046	34825116	1071	*	0.0790231	Promoter	20525	1	25980	uc002xfc.3	0	ENSG00000131043	AAR2	AAR2 splicing factor
chr8	117950447	117950979	533	*	0.0477775	Promoter	5776	1	441376	uc003yof.3	0	ENSG00000205002	AARD	alanine and arginine rich domain containing protein
chr16	70322507	70323478	972	*	0.134063	Promoter	37116	2	16	uc002eyn.1	0	ENSG00000090861	AARS1	alanyl-tRNA synthetase 1
chr6	44280566	44281156	591	*	0.129424	Promoter	14601	2	57505	uc010jza.1	0	ENSG00000124608	AARS2	alanyl-tRNA synthetase 2, mitochondrial
chr17	41115974	41117104	1131	*	0.0864929	Promoter	13973	2	80755	uc031raq.1	0	ENSG00000266967	AARSD1	alanyl-tRNA synthetase domain containing 1
chr4	57253126	57254188	1063	*	0.0940544	Promoter	49182	2	132949	uc003hbn.3	0	ENSG00000157426	AASDH	aminoadipate-semialdehyde dehydrogenase
chr11	105947080	105947407	328	*	0.0257344	Promoter	21128	1	60496	uc001pjc.1	-885	ENSG00000149313	AASDHPPT	aminoadipate-semialdehyde dehydrogenase-phosphopantetheinyl transferase
chr7	121783453	121784815	1363	*	0.0861102	Promoter	70747	2	10157	uc003vkb.3	0	ENSG00000008311	AASS	aminoadipate-semialdehyde synthase
chr17	35305595	35307197	1603	*	0.149849	Promoter	107997	1	26574	uc002hni.3	0	ENSG00000275700	AATF	apoptosis antagonizing transcription factor
chr17	79093105	79093581	477	*	0.0391507	Exon (uc010dhz.3/9625, exon 5 of 6)	5131	2	9625	uc010dhz.3	2645	ENSG00000181409	AATK	apoptosis associated tyrosine kinase
chr17	79139548	79139836	289	*	0.0189269	Promoter	48777	2	9625	uc010dia.3	36	ENSG00000181409	AATK	apoptosis associated tyrosine kinase
chr17	79139988	79140283	296	*	0.030798	Promoter	48777	2	9625	uc010dia.3	-116	ENSG00000181409	AATK	apoptosis associated tyrosine kinase
chr16	8767881	8769074	1194	*	0.0685313	Promoter	109989	1	18	uc002czc.4	0	ENSG00000183044	ABAT	4-aminobutyrate aminotransferase
chr9	107688702	107690834	2133	*	0.0708427	Promoter	147244	2	19	uc004bcl.3	0	ENSG00000165029	ABCA1	ATP binding cassette subfamily A member 1
chr9	107730527	107730971	445	*	0.0667458	Distal Intergenic	66809	2	19	uc004bcm.3	-40000	ENSG00000165029	ABCA1	ATP binding cassette subfamily A member 1
chr9	107753545	107754306	762	*	0.0651676	Distal Intergenic	66809	2	19	uc004bcm.3	-63018	ENSG00000165029	ABCA1	ATP binding cassette subfamily A member 1
chr9	139922878	139923495	618	*	0.0710325	Promoter	21689	2	20	uc004ckm.1	0	ENSG00000107331	ABCA2	ATP binding cassette subfamily A member 2
chr16	2389754	2391288	1535	*	0.115639	Promoter	64869	2	21	uc002cpy.1	0	ENSG00000167972	ABCA3	ATP binding cassette subfamily A member 3
chr17	67322540	67323326	787	*	0.144752	Promoter	82748	2	23461	uc002jig.2	0	ENSG00000154265	ABCA5	ATP binding cassette subfamily A member 5
chr17	67323444	67323926	483	*	0.0622465	Promoter	53224	2	23461	uc010dfe.2	-121	ENSG00000154265	ABCA5	ATP binding cassette subfamily A member 5
chr19	1039703	1041612	1910	*	0.0896965	Promoter	2642	1	10347	uc010dsa.3	0	ENSG00000064687	ABCA7	ATP binding cassette subfamily A member 7
chr7	87229445	87230418	974	*	0.0831702	Promoter	96328	2	5243	uc011khc.2	0	ENSG00000085563	ABCB1	ATP binding cassette subfamily B member 1
chr1	229693690	229695285	1596	*	0.177724	Promoter	42114	2	23456	uc001htp.4	0	ENSG00000135776	ABCB10	ATP binding cassette subfamily B member 10
chr7	87104771	87105363	593	*	0.034845	Promoter	73659	2	5244	uc003uiv.1	0	ENSG00000005471	ABCB4	ATP binding cassette subfamily B member 4
chr2	220082872	220083993	1122	*	0.0760033	5' UTR	10687	2	10058	uc002vkc.2	1181	ENSG00000115657	ABCB6	ATP binding cassette subfamily B member 6 (Langereis blood group)
chrX	74375767	74376242	476	*	0.0395284	Promoter	103169	2	22	uc004ebz.4	0	ENSG00000131269	ABCB7	ATP binding cassette subfamily B member 7
chr7	150725119	150725367	249	*	0.0377774	Promoter	8227	1	11194	uc003wii.2	-143	ENSG00000197150	ABCB8	ATP binding cassette subfamily B member 8
chr7	150725544	150726097	554	*	0.0894453	Promoter	19360	1	11194	uc011kvd.2	34	ENSG00000197150	ABCB8	ATP binding cassette subfamily B member 8
chr12	123450439	123451361	923	*	0.0692897	Promoter	45559	2	23457	uc021rfo.1	0	ENSG00000150967	ABCB9	ATP binding cassette subfamily B member 9
chr12	123459249	123460648	1400	*	0.161808	Promoter	43014	2	23457	uc021rfq.1	0	ENSG00000150967	ABCB9	ATP binding cassette subfamily B member 9
chr16	16042926	16043402	477	*	0.0933232	Promoter	193497	1	4363	uc010bvi.3	-32	ENSG00000103222	ABCC1	ATP binding cassette subfamily C member 1
chr16	16043529	16044510	982	*	0.129301	Promoter	193497	1	4363	uc010bvi.3	95	ENSG00000103222	ABCC1	ATP binding cassette subfamily C member 1
chr6	43394937	43396113	1177	*	0.0992466	Promoter	22872	1	89845	uc003ouy.1	0	ENSG00000124574	ABCC10	ATP binding cassette subfamily C member 10
chr13	95619974	95620937	964	*	0.0238212	Distal Intergenic	43031	2	10257	uc010afj.3	94176	ENSG00000125257	ABCC4	ATP binding cassette subfamily C member 4
chr13	95953061	95954520	1460	*	0.147558	Promoter	281605	2	10257	uc001vmd.4	0	ENSG00000125257	ABCC4	ATP binding cassette subfamily C member 4
chr3	183734963	183736265	1303	*	0.144403	Promoter	98004	2	10057	uc003fmg.3	0	ENSG00000114770	ABCC5	ATP binding cassette subfamily C member 5
chr16	16317202	16317569	368	*	0.0409402	Promoter	73907	2	368	uc002den.4	0	ENSG00000091262	ABCC6	ATP binding cassette subfamily C member 6
chrX	152992159	152992346	188	*	0.0233195	Intron (uc004fif.2/215, intron 1 of 9)	19894	1	215	uc004fif.2	1836	ENSG00000101986	ABCD1	ATP binding cassette subfamily D member 1
chr12	40012374	40013875	1502	*	0.0346731	Promoter	68822	2	225	uc001rmb.2	0	ENSG00000173208	ABCD2	ATP binding cassette subfamily D member 2
chr12	40014027	40014278	252	*	0.0265658	Promoter	68822	2	225	uc001rmb.2	-184	ENSG00000173208	ABCD2	ATP binding cassette subfamily D member 2
chr1	94883318	94883826	509	*	0.102512	Promoter	60328	1	5825	uc001dqm.4	-107	ENSG00000117528	ABCD3	ATP binding cassette subfamily D member 3
chr1	94883935	94884876	942	*	0.175731	Promoter	100287	1	5825	uc010otp.2	2	ENSG00000117528	ABCD3	ATP binding cassette subfamily D member 3
chr14	74769082	74770049	968	*	0.141793	Promoter	17788	2	5826	uc001xpr.2	0	ENSG00000119688	ABCD4	ATP binding cassette subfamily D member 4
chr6	30538522	30539019	498	*	0.0545529	Promoter	14599	1	23	uc003nqk.2	-151	ENSG00000204574	ABCF1	ATP binding cassette subfamily F member 1
chr6	30539187	30539858	672	*	0.102982	Promoter	20140	1	23	uc003nqm.3	17	ENSG00000204574	ABCF1	ATP binding cassette subfamily F member 1
chr7	150923613	150924918	1306	*	0.0912178	Promoter	19395	2	10061	uc003wjo.1	0	ENSG00000033050	ABCF2	ATP binding cassette subfamily F member 2
chr3	183903929	183904940	1012	*	0.0984342	Promoter	7933	1	55324	uc003fna.2	66	ENSG00000161204	ABCF3	ATP binding cassette subfamily F member 3
chr21	43638855	43640929	2075	*	0.130605	Promoter	78088	1	9619	uc002zap.3	0	ENSG00000160179	ABCG1	ATP binding cassette subfamily G member 1
chr21	43654527	43655386	860	*	0.0420012	Intron (uc002zam.3/9619, intron 4 of 16)	77347	1	9619	uc011aev.2	14519	ENSG00000160179	ABCG1	ATP binding cassette subfamily G member 1
chr4	89079517	89080302	786	*	0.0505878	Promoter	68596	2	9429	uc003hrg.3	0	ENSG00000118777	ABCG2	ATP binding cassette subfamily G member 2 (Junior blood group)
chr11	119019516	119020677	1162	*	0.0726437	Promoter	13625	1	64137	uc001pvs.3	0	ENSG00000172350	ABCG4	ATP binding cassette subfamily G member 4
chr2	27346239	27347083	845	*	0.120858	Promoter	7024	1	84696	uc002rit.3	0	ENSG00000143994	ABHD1	abhydrolase domain containing 1
chr3	111697837	111698613	777	*	0.131207	Promoter	14493	1	55347	uc031sax.1	114	ENSG00000144827	ABHD10	abhydrolase domain containing 10, depalmitoylase
chr7	73152538	73153894	1357	*	0.143161	Promoter	2766	2	83451	uc003tza.3	0	ENSG00000106077	ABHD11	abhydrolase domain containing 11
chr20	25370267	25371904	1638	*	0.144484	Promoter	96240	2	26090	uc002wuq.3	0	ENSG00000100997	ABHD12	abhydrolase domain containing 12, lysophospholipase
chr14	51326353	51327110	758	*	0.0361977	Distal Intergenic	32811	1	145447	uc001wyq.3	-11768	ENSG00000131969	ABHD12B	abhydrolase domain containing 12B
chr3	52008205	52009876	1672	*	0.114393	Promoter	14177	1	100526760	uc011bea.2	0	ENSG00000114786	ABHD14A-ACY1	ABHD14A-ACY1 readthrough
chr3	52007569	52008151	583	*	0.102281	Promoter	5151	2	84836	uc011bdz.1	99	ENSG00000114779	ABHD14B	abhydrolase domain containing 14B
chr3	52016665	52017684	1020	*	0.0581906	Promoter	14900	2	84836	uc003dcn.3	0	ENSG00000114779	ABHD14B	abhydrolase domain containing 14B
chr17	27892977	27896365	3389	*	0.104948	Promoter	6354	2	116236	uc002hed.2	0	ENSG00000168792	ABHD15	abhydrolase domain containing 15
chr6	31670403	31671427	1025	*	0.0912671	Promoter	16125	2	7920	uc003nvx.2	0	ENSG00000204427	ABHD16A	abhydrolase domain containing 16A, phospholipase
chr19	1874975	1876641	1667	*	0.164656	Downstream (<1kb)	4829	2	81926	uc002lud.3	5162	ENSG00000129968	ABHD17A	abhydrolase domain containing 17A, depalmitoylase
chr19	1881375	1881538	164	*	0.0243148	Promoter	4829	2	81926	uc002lud.3	265	ENSG00000129968	ABHD17A	abhydrolase domain containing 17A, depalmitoylase
chr19	1881815	1882546	732	*	0.0301244	Promoter	4829	2	81926	uc002lue.3	-12	ENSG00000129968	ABHD17A	abhydrolase domain containing 17A, depalmitoylase
chr19	1882892	1883387	496	*	0.0371749	Intron (uc002luf.3/81926, intron 1 of 5)	4829	2	81926	uc002lue.3	-1089	ENSG00000129968	ABHD17A	abhydrolase domain containing 17A, depalmitoylase
chr19	1883519	1885537	2019	*	0.123974	Promoter	8544	2	81926	uc002luf.3	0	ENSG00000129968	ABHD17A	abhydrolase domain containing 17A, depalmitoylase
chr15	80987027	80987403	377	*	0.0670531	Promoter	60311	1	58489	uc002bft.3	-249	ENSG00000136379	ABHD17C	abhydrolase domain containing 17C, depalmitoylase
chr15	80987549	80988843	1295	*	0.128962	Promoter	60311	1	58489	uc002bft.3	0	ENSG00000136379	ABHD17C	abhydrolase domain containing 17C, depalmitoylase
chr15	89630932	89631428	497	*	0.037943	Promoter	28372	1	11057	uc010ups.1	0	ENSG00000140526	ABHD2	abhydrolase domain containing 2, acylglycerol lipase
chr15	89631573	89632454	882	*	0.122547	Promoter	114211	1	11057	uc002bnk.2	192	ENSG00000140526	ABHD2	abhydrolase domain containing 2, acylglycerol lipase
chr18	19283240	19285160	1921	*	0.147252	Promoter	53909	2	171586	uc002ktl.2	0	ENSG00000158201	ABHD3	abhydrolase domain containing 3, phospholipase
chr14	23066843	23067934	1092	*	0.0787764	Promoter	6015	1	63874	uc010tmz.1	0	ENSG00000100439	ABHD4	abhydrolase domain containing 4, N-acyl phospholipase B
chr3	43731728	43732291	564	*	0.0478476	Promoter	31843	1	51099	uc003cmx.3	-84	ENSG00000011198	ABHD5	abhydrolase domain containing 5, lysophosphatidic acid acyltransferase
chr3	43732467	43733210	744	*	0.117843	Promoter	31843	1	51099	uc003cmx.3	92	ENSG00000011198	ABHD5	abhydrolase domain containing 5, lysophosphatidic acid acyltransferase
chr3	43935637	43936186	550	*	0.0313035	Distal Intergenic	31843	1	51099	uc003cmx.3	203262	ENSG00000011198	ABHD5	abhydrolase domain containing 5, lysophosphatidic acid acyltransferase
chr3	58222612	58224429	1818	*	0.134077	Promoter	57203	1	57406	uc003djs.4	0	ENSG00000163686	ABHD6	abhydrolase domain containing 6, acylglycerol lipase
chr19	17413537	17414547	1011	*	0.10915	Promoter	11343	2	79575	uc002ngb.4	0	ENSG00000127220	ABHD8	abhydrolase domain containing 8
chr10	27148652	27149888	1237	*	0.191398	Promoter	114492	2	10006	uc001isx.3	128	ENSG00000136754	ABI1	abl interactor 1
chr2	204192620	204193885	1266	*	0.144818	Promoter	67501	1	10152	uc010zig.1	0	ENSG00000138443	ABI2	abl interactor 2
chr9	111695618	111697194	1577	*	0.109386	Promoter	6565	1	54942	uc004bdn.3	0	ENSG00000119328	ABITRAM	actin binding transcription modulator
chr9	133587710	133589084	1375	*	0.174927	Promoter	173795	1	25	uc004bzv.3	-184	ENSG00000097007	ABL1	ABL proto-oncogene 1, non-receptor tyrosine kinase
chr9	133710050	133711362	1313	*	0.0932295	Promoter	52232	1	25	uc004bzw.3	0	ENSG00000097007	ABL1	ABL proto-oncogene 1, non-receptor tyrosine kinase
chr1	179197948	179199243	1296	*	0.163247	Promoter	130358	2	27	uc001gmj.4	0	ENSG00000143322	ABL2	ABL proto-oncogene 2, non-receptor tyrosine kinase
chr10	116284531	116285506	976	*	0.0425814	Intron (uc021pyv.1/3983, intron 1 of 16)	95817	2	3983	uc021pyv.1	1179	ENSG00000099204	ABLIM1	actin binding LIM protein 1
chr10	116285963	116286671	709	*	0.0494324	Promoter	95817	2	3983	uc021pyv.1	14	ENSG00000099204	ABLIM1	actin binding LIM protein 1
chr10	116303944	116304279	336	*	0.0223712	Intron (uc021pyw.1/3983, intron 6 of 21)	85910	2	3983	uc021pzc.1	-17259	ENSG00000099204	ABLIM1	actin binding LIM protein 1
chr10	116391491	116392242	752	*	0.0288288	Promoter	191325	2	3983	uc021pze.1	0	ENSG00000099204	ABLIM1	actin binding LIM protein 1
chr10	116527402	116528010	609	*	0.0562526	Promoter	166979	2	3983	uc001lbz.1	9	ENSG00000099204	ABLIM1	actin binding LIM protein 1
chr4	8159648	8160565	918	*	0.116712	Promoter	193523	2	84448	uc003gkj.4	0	ENSG00000163995	ABLIM2	actin binding LIM protein family member 2
chr4	8160702	8161478	777	*	0.0866807	Promoter	151812	2	84448	uc003gks.3	-143	ENSG00000163995	ABLIM2	actin binding LIM protein family member 2
chr5	148521014	148521576	563	*	0.0577901	Promoter	118946	1	22885	uc003lpy.2	0	ENSG00000173210	ABLIM3	actin binding LIM protein family member 3
chr17	1011546	1013367	1822	*	0.163118	Promoter	105583	2	29	uc002fsg.4	0	ENSG00000159842	ABR	ABR activator of RhoGEF and GTPase
chr17	1082382	1083845	1464	*	0.102927	Promoter	176409	2	29	uc002fsd.4	0	ENSG00000159842	ABR	ABR activator of RhoGEF and GTPase
chr17	1106804	1107205	402	*	0.0409728	Distal Intergenic	183859	2	29	uc002fse.4	-16188	ENSG00000159842	ABR	ABR activator of RhoGEF and GTPase
chr6	139348909	139351205	2297	*	0.138584	Promoter	14621	1	58527	uc003qil.2	0	ENSG00000146386	ABRACL	ABRA C-terminal like
chr4	84405629	84406317	689	*	0.114298	Promoter	24197	2	84142	uc003hou.2	0	ENSG00000163322	ABRAXAS1	abraxas 1, BRCA1 A complex subunit
chr10	126490127	126490989	863	*	0.170091	Promoter	34886	1	23172	uc001lib.4	0	ENSG00000165660	ABRAXAS2	abraxas 2, BRISC complex subunit
chr6	26568442	26568712	271	*	0.0469053	Distal Intergenic	3107	1	29777	uc003nii.3	-28459	ENSG00000146109	ABT1	activator of basal transcription 1
chr6	26568812	26569049	238	*	0.0360974	Distal Intergenic	3107	1	29777	uc003nii.3	-28122	ENSG00000146109	ABT1	activator of basal transcription 1
chr6	26569339	26569539	201	*	0.0494774	Distal Intergenic	3107	1	29777	uc003nii.3	-27632	ENSG00000146109	ABT1	activator of basal transcription 1
chr6	26596023	26596480	458	*	0.048733	Promoter	3107	1	29777	uc003nii.3	-691	ENSG00000146109	ABT1	activator of basal transcription 1
chr6	26596829	26597943	1115	*	0.131908	Promoter	3107	1	29777	uc003nii.3	0	ENSG00000146109	ABT1	activator of basal transcription 1
chr6	26614016	26614886	871	*	0.0326634	Distal Intergenic	3107	1	29777	uc003nii.3	16845	ENSG00000146109	ABT1	activator of basal transcription 1
chr3	127390897	127391671	775	*	0.107073	Promoter	7989	1	80325	uc003ejr.3	-110	ENSG00000114626	ABTB1	ankyrin repeat and BTB domain containing 1
chr3	127391778	127392578	801	*	0.148595	Promoter	7989	1	80325	uc003ejr.3	0	ENSG00000114626	ABTB1	ankyrin repeat and BTB domain containing 1
chr11	34378509	34379591	1083	*	0.06192	Promoter	207022	2	25841	uc001mvl.2	0	ENSG00000166016	ABTB2	ankyrin repeat and BTB domain containing 2
chr11	34379751	34380864	1114	*	0.0529351	Promoter	207022	2	25841	uc001mvl.2	-196	ENSG00000166016	ABTB2	ankyrin repeat and BTB domain containing 2
chr3	38177850	38181040	3191	*	0.16235	Promoter	14533	2	30	uc003cht.3	0	ENSG00000060971	ACAA1	acetyl-CoA acyltransferase 1
chr18	47339240	47340960	1721	*	0.125242	Promoter	30378	2	10449	uc002ldw.4	0	ENSG00000167315	ACAA2	acetyl-CoA acyltransferase 2
chr17	35715451	35716841	1391	*	0.0927785	Promoter	274133	2	31	uc002hnm.3	0	ENSG00000278540	ACACA	acetyl-CoA carboxylase alpha
chr17	35766427	35767801	1375	*	0.11487	Promoter	324976	2	31	uc002hnn.3	0	ENSG00000278540	ACACA	acetyl-CoA carboxylase alpha
chr12	109548774	109549439	666	*	0.054062	3' UTR	151631	1	32	uc001tob.3	-4961	ENSG00000076555	ACACB	acetyl-CoA carboxylase beta
chr12	109591978	109593148	1171	*	0.118671	Intron (uc001tob.3/32, intron 2 of 52)	128829	1	32	uc001toc.3	14776	ENSG00000076555	ACACB	acetyl-CoA carboxylase beta
chr12	112123007	112124471	1465	*	0.121477	Promoter	24265	1	80724	uc009zvw.2	0	ENSG00000111271	ACAD10	acyl-CoA dehydrogenase family member 10
chr11	134122740	134124156	1417	*	0.119211	Promoter	6386	1	27034	uc009zdc.3	0	ENSG00000151498	ACAD8	acyl-CoA dehydrogenase family member 8
chr3	128597443	128598836	1394	*	0.092874	Promoter	29610	1	28976	uc010hsw.1	0	ENSG00000177646	ACAD9	acyl-CoA dehydrogenase family member 9
chr1	76189775	76190829	1055	*	0.118202	Promoter	15753	1	34	uc010orc.1	0	ENSG00000117054	ACADM	acyl-CoA dehydrogenase medium chain
chr12	121163437	121164139	703	*	0.0947134	Promoter	13429	1	35	uc010szl.1	0	ENSG00000122971	ACADS	acyl-CoA dehydrogenase short chain
chr10	124768480	124769271	792	*	0.123163	Promoter	49312	1	36	uc010qub.2	0	ENSG00000196177	ACADSB	acyl-CoA dehydrogenase short/branched chain
chr17	7117563	7118214	652	*	0.0335417	Intron (uc010cly.3/1742, intron 1 of 19)	8143	1	37	uc010vtp.3	-2230	ENSG00000072778	ACADVL	acyl-CoA dehydrogenase very long chain
chr17	7239778	7240764	987	*	0.130346	Promoter	14946	1	9744	uc002ggd.2	0	ENSG00000072818	ACAP1	ArfGAP with coiled-coil, ankyrin repeat and PH domains 1
chr3	195162382	195164215	1834	*	0.157936	Promoter	168353	2	23527	uc003fun.4	0	ENSG00000114331	ACAP2	ArfGAP with coiled-coil, ankyrin repeat and PH domains 2
chr1	1240652	1241087	436	*	0.0244464	Promoter	13546	2	116983	uc001aea.2	222	ENSG00000131584	ACAP3	ArfGAP with coiled-coil, ankyrin repeat and PH domains 3
chr1	1242619	1243262	644	*	0.0966093	Promoter	15506	2	116983	uc001aeb.2	7	ENSG00000131584	ACAP3	ArfGAP with coiled-coil, ankyrin repeat and PH domains 3
chr11	107991987	107992815	829	*	0.138118	Promoter	15409	1	38	uc001pjw.1	0	ENSG00000075239	ACAT1	acetyl-CoA acetyltransferase 1
chr1	226373753	226374883	1131	*	0.145484	Promoter	42044	2	64746	uc001hpy.3	0	ENSG00000182827	ACBD3	acyl-CoA binding domain containing 3
chr17	43212944	43213520	577	*	0.124352	Promoter	7313	1	79777	uc002iid.2	0	ENSG00000181513	ACBD4	acyl-CoA binding domain containing 4
chr10	27528713	27530553	1841	*	0.121123	Promoter	45666	2	91452	uc010qdm.3	0	ENSG00000107897	ACBD5	acyl-CoA binding domain containing 5
chr10	27530604	27531404	801	*	0.0712096	Promoter	46926	2	91452	uc001ito.3	0	ENSG00000107897	ACBD5	acyl-CoA binding domain containing 5
chr10	27531557	27532466	910	*	0.0339134	Promoter	46926	2	91452	uc001itq.3	-489	ENSG00000107897	ACBD5	acyl-CoA binding domain containing 5
chr1	180471099	180472438	1340	*	0.168152	Promoter	214671	2	84320	uc001gog.3	0	ENSG00000230124	ACBD6	acyl-CoA binding domain containing 6
chr10	15130365	15130896	532	*	0.0710934	Promoter	73705	2	414149	uc010qby.1	0	ENSG00000176244	ACBD7	acyl-CoA binding domain containing 7
chr11	44087361	44088364	1004	*	0.0766277	Promoter	13696	1	84680	uc010rfm.1	0	ENSG00000110455	ACCS	1-aminocyclopropane-1-carboxylate synthase homolog (inactive)
chr16	67693320	67694724	1405	*	0.0929209	Promoter	3304	2	65057	uc002etp.4	0	ENSG00000102977	ACD	ACD shelterin complex subunit and telomerase recruitment factor
chr17	61553818	61555066	1249	*	0.0568871	Promoter	1457	1	1636	uc010wph.2	0	ENSG00000159640	ACE	angiotensin I converting enzyme
chr9	19408436	19409649	1214	*	0.132531	Promoter	43576	1	340485	uc003zny.1	0	ENSG00000177076	ACER2	alkaline ceramidase 2
chr9	19464675	19465171	497	*	0.0833728	Distal Intergenic	43576	1	340485	uc003znz.1	55750	ENSG00000177076	ACER2	alkaline ceramidase 2
chr11	76571490	76572476	987	*	0.109526	Promoter	154389	1	55331	uc010rsg.1	0	ENSG00000078124	ACER3	alkaline ceramidase 3
chr7	100492535	100493879	1345	*	0.0556281	Promoter	5927	2	43	uc003uxe.3	0	ENSG00000087085	ACHE	acetylcholinesterase (Cartwright blood group)
chr7	100494179	100494978	800	*	0.0580464	Promoter	3754	2	43	uc003uxj.1	0	ENSG00000087085	ACHE	acetylcholinesterase (Cartwright blood group)
chr14	23540486	23540800	315	*	0.0352469	Promoter	12974	2	22985	uc001wip.4	0	ENSG00000100813	ACIN1	apoptotic chromatin condensation inducer 1
chr14	23564715	23565620	906	*	0.0945413	Promoter	37050	2	22985	uc001wit.4	0	ENSG00000100813	ACIN1	apoptotic chromatin condensation inducer 1
chr3	42845064	42846504	1441	*	0.146532	Promoter	31020	1	1238	uc003cmc.1	0	ENSG00000144648	ACKR2	atypical chemokine receptor 2
chr2	237445603	237446571	969	*	0.057948	Distal Intergenic	21571	1	57007	uc010fyq.3	-22853	ENSG00000144476	ACKR3	atypical chemokine receptor 3
chr2	237446990	237447593	604	*	0.0407757	Distal Intergenic	21571	1	57007	uc010fyq.3	-21831	ENSG00000144476	ACKR3	atypical chemokine receptor 3
chr2	237476380	237477346	967	*	0.030704	Intron (uc010fyq.3/57007, intron 2 of 2)	12615	1	57007	uc002vwd.3	-1034	ENSG00000144476	ACKR3	atypical chemokine receptor 3
chr17	40074196	40075818	1623	*	0.131755	Promoter	52094	2	47	uc002hyg.3	0	ENSG00000131473	ACLY	ATP citrate lyase
chr9	32384082	32385200	1119	*	0.141485	Promoter	51795	1	48	uc010mjh.1	0	ENSG00000122729	ACO1	aconitase 1
chr22	41864871	41865684	814	*	0.149271	Promoter	59865	1	50	uc003bac.3	0	ENSG00000100412	ACO2	aconitase 2
chr14	74003990	74004577	588	*	0.0393711	Promoter	38435	1	641371	uc010tuc.3	62	ENSG00000184227	ACOT1	acyl-CoA thioesterase 1
chr1	54940277	54940961	685	*	0.0577921	Distal Intergenic	68076	1	26027	uc001cxj.2	-66969	ENSG00000162390	ACOT11	acyl-CoA thioesterase 11
chr1	54953861	54955273	1413	*	0.0739654	Distal Intergenic	68076	1	26027	uc001cxj.2	-52657	ENSG00000162390	ACOT11	acyl-CoA thioesterase 11
chr1	54964884	54965680	797	*	0.0418753	Distal Intergenic	68076	1	26027	uc001cxj.2	-42250	ENSG00000162390	ACOT11	acyl-CoA thioesterase 11
chr1	55007640	55008553	914	*	0.0713312	Promoter	68076	1	26027	uc001cxj.2	0	ENSG00000162390	ACOT11	acyl-CoA thioesterase 11
chr5	80689616	80690096	481	*	0.0298191	Promoter	64042	2	134526	uc003khl.4	0	ENSG00000172497	ACOT12	acyl-CoA thioesterase 12
chr14	74035642	74037060	1419	*	0.0966838	Promoter	6600	1	10965	uc001xon.5	0	ENSG00000119673	ACOT2	acyl-CoA thioesterase 2
chr14	74058347	74059237	891	*	0.0764782	Promoter	4061	1	122970	uc001xoo.3	0	ENSG00000177465	ACOT4	acyl-CoA thioesterase 4
chr14	74079087	74079965	879	*	0.103157	Distal Intergenic	3045	1	641372	uc001xop.3	-3583	ENSG00000205669	ACOT6	acyl-CoA thioesterase 6
chr1	6452769	6454328	1560	*	0.0934893	Promoter	129495	2	11332	uc001amt.3	0	ENSG00000097021	ACOT7	acyl-CoA thioesterase 7
chr20	44485403	44486086	684	*	0.114198	Promoter	15689	2	10005	uc002xqa.2	0	ENSG00000101473	ACOT8	acyl-CoA thioesterase 8
chrX	23760988	23761741	754	*	0.0581594	Promoter	39631	2	23597	uc004dao.3	0	ENSG00000123130	ACOT9	acyl-CoA thioesterase 9
chr17	73974667	73976197	1531	*	0.157192	Promoter	37927	2	51	uc002jqe.3	0	ENSG00000161533	ACOX1	acyl-CoA oxidase 1
chr4	8429530	8430615	1086	*	0.136379	Promoter	62200	2	8310	uc010idk.3	0	ENSG00000087008	ACOX3	acyl-CoA oxidase 3, pristanoyl
chr2	111490016	111490200	185	*	0.0207869	Promoter	385650	1	55289	uc010yxk.1	0	ENSG00000153093	ACOXL	acyl-CoA oxidase like
chr2	111490331	111490772	442	*	0.0312748	Promoter	385650	1	55289	uc010yxk.1	181	ENSG00000153093	ACOXL	acyl-CoA oxidase like
chr19	11689109	11690081	973	*	0.0960211	Promoter	4118	2	54	uc002msh.4	0	ENSG00000102575	ACP5	acid phosphatase 5, tartrate resistant
chr1	147141707	147142973	1267	*	0.123702	Promoter	23467	2	51205	uc001epr.2	0	ENSG00000162836	ACP6	acid phosphatase 6, lysophosphatidic
chr19	39574605	39575021	417	*	0.0411259	Promoter	27184	1	390928	uc002oki.3	0	ENSG00000183760	ACP7	acid phosphatase 7, tartrate resistant (putative)
chr12	6756334	6756773	440	*	0.0295241	Promoter	9339	2	84519	uc001qpu.1	0	ENSG00000111644	ACRBP	acrosin binding protein
chr19	6199000	6199517	518	*	0.0721992	Exon (uc002mej.1/uc002mej.1, exon 1 of 2)	57403	1	81616	uc010xiz.1	63290	ENSG00000130377	ACSBG2	acyl-CoA synthetase bubblegum family member 2
chr17	48502996	48504221	1226	*	0.110351	Promoter	48682	1	80221	uc002iqu.2	0	ENSG00000167107	ACSF2	acyl-CoA synthetase family member 2
chr16	89135291	89135566	276	*	0.038491	Distal Intergenic	61955	1	197322	uc002fmp.3	-24651	ENSG00000176715	ACSF3	acyl-CoA synthetase family member 3
chr16	89159940	89161114	1175	*	0.0915963	Promoter	61955	1	197322	uc002fmp.3	0	ENSG00000176715	ACSF3	acyl-CoA synthetase family member 3
chr4	185746410	185747929	1520	*	0.103219	Promoter	70467	2	2180	uc003iwu.1	0	ENSG00000151726	ACSL1	acyl-CoA synthetase long chain family member 1
chr2	223725397	223726633	1237	*	0.145802	Promoter	82388	1	2181	uc002vni.3	0	ENSG00000123983	ACSL3	acyl-CoA synthetase long chain family member 3
chrX	108975714	108976997	1284	*	0.0681845	Promoter	92058	2	2182	uc004eoi.2	0	ENSG00000068366	ACSL4	acyl-CoA synthetase long chain family member 4
chr10	114135006	114136665	1660	*	0.0719025	Promoter	53116	1	51703	uc001kzt.3	0	ENSG00000197142	ACSL5	acyl-CoA synthetase long chain family member 5
chr5	131310978	131311423	446	*	0.0170787	Intron (uc003kvv.2/23305, intron 9 of 30)	24062	2	23305	uc003kvw.2	-1250	ENSG00000164398	ACSL6	acyl-CoA synthetase long chain family member 6
chr5	131346888	131347872	985	*	0.088692	Promoter	61689	2	23305	uc003kvx.2	0	ENSG00000164398	ACSL6	acyl-CoA synthetase long chain family member 6
chr16	20687311	20687745	435	*	0.0272407	Intron (uc002dhm.1/116285, intron 3 of 12)	68020	2	116285	uc002dhm.1	14833	ENSG00000166743	ACSM1	acyl-CoA synthetase medium chain family member 1
chr16	20775019	20775289	271	*	0.0397209	Promoter	22327	1	6296	uc002dhq.3	-23	ENSG00000005187	ACSM3	acyl-CoA synthetase medium chain family member 3
chr10	96943101	96943895	795	*	0.0441943	Distal Intergenic	34730	1	142827	uc001kke.3	-10062	ENSG00000173124	ACSM6	acyl-CoA synthetase medium chain family member 6
chr10	96990500	96990929	430	*	0.0326289	Exon (uc001kkg.1/uc001kkg.1, exon 1 of 2)	30927	1	142827	uc009xuu.1	36278	ENSG00000173124	ACSM6	acyl-CoA synthetase medium chain family member 6
chr20	25037480	25039690	2211	*	0.106637	Promoter	51953	2	84532	uc002wub.3	0	ENSG00000154930	ACSS1	acyl-CoA synthetase short chain family member 1
chr20	33463669	33464903	1235	*	0.0883606	Promoter	50427	1	55902	uc010zum.1	0	ENSG00000131069	ACSS2	acyl-CoA synthetase short chain family member 2
chr1	229542997	229543750	754	*	0.0283454	Distal Intergenic	2851	2	58	uc001htm.3	26093	ENSG00000143632	ACTA1	actin alpha 1, skeletal muscle
chr1	229567204	229568245	1042	*	0.0374883	3' UTR	2851	2	58	uc001htm.3	1598	ENSG00000143632	ACTA1	actin alpha 1, skeletal muscle
chr7	5567309	5572986	5678	*	0.146907	Promoter	2516	2	60	uc003sor.4	0	ENSG00000075624	ACTB	actin beta
chr7	5594643	5596608	1966	*	0.111127	Distal Intergenic	3454	2	60	uc003sot.4	-24411	ENSG00000075624	ACTB	actin beta
chr7	5597418	5597927	510	*	0.0321867	Distal Intergenic	3454	2	60	uc003sot.4	-27186	ENSG00000075624	ACTB	actin beta
chr17	79450940	79451431	492	*	0.0380403	Distal Intergenic	2896	2	71	uc002kag.3	28461	ENSG00000184009	ACTG1	actin gamma 1
chr17	79451578	79451791	214	*	0.0453156	Distal Intergenic	2896	2	71	uc002kag.3	28101	ENSG00000184009	ACTG1	actin gamma 1
chr17	79454567	79455761	1195	*	0.0878773	Distal Intergenic	2896	2	71	uc002kag.3	24131	ENSG00000184009	ACTG1	actin gamma 1
chr17	79477243	79479858	2616	*	0.153843	Promoter	2896	2	71	uc002kag.3	34	ENSG00000184009	ACTG1	actin gamma 1
chr17	79479996	79482511	2516	*	0.0846292	Promoter	2896	2	71	uc002kal.2	-104	ENSG00000184009	ACTG1	actin gamma 1
chr17	79485857	79486829	973	*	0.0679172	Distal Intergenic	2896	2	71	uc002kal.2	-5965	ENSG00000184009	ACTG1	actin gamma 1
chr1	202830155	202830995	841	*	0.0482623	Promoter	13488	1	148709	uc001gyk.1	0	ENSG00000234996	ACTG1P25	actin gamma 1 pseudogene 25
chr20	32254260	32256067	1808	*	0.0804609	Promoter	2028	1	170487	uc002wzt.3	0	ENSG00000182584	ACTL10	actin like 10
chr3	179280317	179281731	1415	*	0.132311	Promoter	25486	1	86	uc003fjw.3	0	ENSG00000136518	ACTL6A	actin like 6A
chr14	69444129	69446865	2737	*	0.169937	Promoter	7782	1	161159	uc031qpf.1	0	ENSG00000259062	ACTN1-AS1	ACTN1 antisense RNA 1
chr1	236849499	236849700	202	*	0.0240748	Promoter	77789	1	88	uc001hyf.2	-70	ENSG00000077522	ACTN2	actinin alpha 2
chr1	236849789	236850424	636	*	0.0531374	Promoter	77789	1	88	uc009xgi.1	19	ENSG00000077522	ACTN2	actinin alpha 2
chr19	39138205	39138942	738	*	0.141001	Promoter	74252	1	81	uc010egc.2	0	ENSG00000130402	ACTN4	actinin alpha 4
chr14	58666246	58667420	1175	*	0.114945	Promoter	35521	1	55860	uc001xdf.3	0	ENSG00000131966	ACTR10	actin related protein 10
chr10	104261454	104262699	1246	*	0.132232	Promoter	23527	2	10121	uc001kvv.3	0	ENSG00000138107	ACTR1A	actin related protein 1A
chr2	98279326	98280550	1225	*	0.124123	Promoter	8160	2	10120	uc002syb.2	11	ENSG00000115073	ACTR1B	actin related protein 1B
chr2	98280628	98281315	688	*	0.0534381	Promoter	8160	2	10120	uc002syb.2	-67	ENSG00000115073	ACTR1B	actin related protein 1B
chr2	65454228	65456163	1936	*	0.157462	Promoter	37673	1	10097	uc010yqf.1	0	ENSG00000138071	ACTR2	actin related protein 2
chr2	114646788	114647534	747	*	0.0513463	Promoter	71619	1	10096	uc002tkx.2	0	ENSG00000115091	ACTR3	actin related protein 3
chr2	114647599	114649017	1419	*	0.160908	Promoter	70955	1	10096	uc010yyd.2	0	ENSG00000115091	ACTR3	actin related protein 3
chr7	152456574	152457630	1057	*	0.169347	Promoter	95631	1	57180	uc003wle.2	0	ENSG00000133627	ACTR3B	actin related protein 3B
chr2	92269433	92269578	146	*	0.0604104	Distal Intergenic	1338	1	440888	uc010yuc.2	140274	ENSG00000280263	ACTR3BP2	ACTR3B pseudogene 2
chr2	92275876	92276029	154	*	0.100971	Distal Intergenic	1338	1	440888	uc010yuc.2	146717	ENSG00000280263	ACTR3BP2	ACTR3B pseudogene 2
chr2	92281246	92281567	322	*	0.0558466	Distal Intergenic	1338	1	440888	uc010yuc.2	152087	ENSG00000280263	ACTR3BP2	ACTR3B pseudogene 2
chr2	92283474	92283605	132	*	0.0444111	Distal Intergenic	1338	1	440888	uc010yuc.2	154315	ENSG00000280263	ACTR3BP2	ACTR3B pseudogene 2
chr2	92285959	92286097	139	*	0.0596113	Distal Intergenic	1338	1	440888	uc010yuc.2	156800	ENSG00000280263	ACTR3BP2	ACTR3B pseudogene 2
chr2	92290509	92291175	667	*	0.062308	Distal Intergenic	1338	1	440888	uc010yuc.2	161350	ENSG00000280263	ACTR3BP2	ACTR3B pseudogene 2
chr2	92291404	92291630	227	*	0.0916143	Distal Intergenic	1338	1	440888	uc010yuc.2	162245	ENSG00000280263	ACTR3BP2	ACTR3B pseudogene 2
chr2	92296064	92296499	436	*	0.0726895	Distal Intergenic	1338	1	440888	uc010yuc.2	166905	ENSG00000280263	ACTR3BP2	ACTR3B pseudogene 2
chr2	92296636	92296954	319	*	0.139332	Distal Intergenic	1338	1	440888	uc010yuc.2	167477	ENSG00000280263	ACTR3BP2	ACTR3B pseudogene 2
chr2	92297297	92297580	284	*	0.0407384	Distal Intergenic	1338	1	440888	uc010yuc.2	168138	ENSG00000280263	ACTR3BP2	ACTR3B pseudogene 2
chr2	92297884	92298168	285	*	0.0543402	Distal Intergenic	1338	1	440888	uc010yuc.2	168725	ENSG00000280263	ACTR3BP2	ACTR3B pseudogene 2
chr2	92300265	92300395	131	*	0.0570922	Distal Intergenic	1338	1	440888	uc010yuc.2	171106	ENSG00000280263	ACTR3BP2	ACTR3B pseudogene 2
chr2	92300835	92300985	151	*	0.0887511	Distal Intergenic	1338	1	440888	uc010yuc.2	171676	ENSG00000280263	ACTR3BP2	ACTR3B pseudogene 2
chr2	92303337	92303477	141	*	0.0517466	Distal Intergenic	1338	1	440888	uc010yuc.2	174178	ENSG00000280263	ACTR3BP2	ACTR3B pseudogene 2
chr2	92305584	92305833	250	*	0.0610696	Distal Intergenic	1338	1	440888	uc010yuc.2	176425	ENSG00000280263	ACTR3BP2	ACTR3B pseudogene 2
chr2	92306061	92306192	132	*	0.0508405	Distal Intergenic	1338	1	440888	uc010yuc.2	176902	ENSG00000280263	ACTR3BP2	ACTR3B pseudogene 2
chr2	92306717	92306935	219	*	0.103914	Distal Intergenic	1338	1	440888	uc010yuc.2	177558	ENSG00000280263	ACTR3BP2	ACTR3B pseudogene 2
chr2	92307209	92307598	390	*	0.0708664	Distal Intergenic	1338	1	440888	uc010yuc.2	178050	ENSG00000280263	ACTR3BP2	ACTR3B pseudogene 2
chr2	92307705	92307869	165	*	0.0695149	Distal Intergenic	1338	1	440888	uc010yuc.2	178546	ENSG00000280263	ACTR3BP2	ACTR3B pseudogene 2
chr2	92307986	92308277	292	*	0.100154	Distal Intergenic	1338	1	440888	uc010yuc.2	178827	ENSG00000280263	ACTR3BP2	ACTR3B pseudogene 2
chr2	92308443	92308696	254	*	0.048622	Distal Intergenic	1338	1	440888	uc010yuc.2	179284	ENSG00000280263	ACTR3BP2	ACTR3B pseudogene 2
chr2	92308975	92309254	280	*	0.074661	Distal Intergenic	1338	1	440888	uc010yuc.2	179816	ENSG00000280263	ACTR3BP2	ACTR3B pseudogene 2
chr2	92309495	92309804	310	*	0.102203	Distal Intergenic	1338	1	440888	uc010yuc.2	180336	ENSG00000280263	ACTR3BP2	ACTR3B pseudogene 2
chr2	92309955	92310169	215	*	0.0889985	Distal Intergenic	1338	1	440888	uc010yuc.2	180796	ENSG00000280263	ACTR3BP2	ACTR3B pseudogene 2
chr2	92310524	92310982	459	*	0.0641856	Distal Intergenic	1338	1	440888	uc010yuc.2	181365	ENSG00000280263	ACTR3BP2	ACTR3B pseudogene 2
chr2	92312529	92313396	868	*	0.110627	Distal Intergenic	1338	1	440888	uc010yuc.2	183370	ENSG00000280263	ACTR3BP2	ACTR3B pseudogene 2
chr2	92313757	92314204	448	*	0.0613762	Distal Intergenic	1338	1	440888	uc010yuc.2	184598	ENSG00000280263	ACTR3BP2	ACTR3B pseudogene 2
chr2	92315341	92315488	148	*	0.108582	Distal Intergenic	1338	1	440888	uc010yuc.2	186182	ENSG00000280263	ACTR3BP2	ACTR3B pseudogene 2
chr2	92315756	92316786	1031	*	0.073314	Distal Intergenic	1338	1	440888	uc010yuc.2	186597	ENSG00000280263	ACTR3BP2	ACTR3B pseudogene 2
chr2	92317226	92317438	213	*	0.0851664	Distal Intergenic	1338	1	440888	uc010yuc.2	188067	ENSG00000280263	ACTR3BP2	ACTR3B pseudogene 2
chr2	92317730	92317888	159	*	0.0483877	Distal Intergenic	1338	1	440888	uc010yuc.2	188571	ENSG00000280263	ACTR3BP2	ACTR3B pseudogene 2
chr2	92317998	92318150	153	*	0.053499	Distal Intergenic	1338	1	440888	uc010yuc.2	188839	ENSG00000280263	ACTR3BP2	ACTR3B pseudogene 2
chr2	92318267	92318427	161	*	0.0686469	Distal Intergenic	1338	1	440888	uc010yuc.2	189108	ENSG00000280263	ACTR3BP2	ACTR3B pseudogene 2
chr2	92318586	92319507	922	*	0.0688418	Distal Intergenic	1338	1	440888	uc010yuc.2	189427	ENSG00000280263	ACTR3BP2	ACTR3B pseudogene 2
chr2	92319814	92320799	986	*	0.0691507	Distal Intergenic	1338	1	440888	uc010yuc.2	190655	ENSG00000280263	ACTR3BP2	ACTR3B pseudogene 2
chr2	92320981	92321338	358	*	0.0654544	Distal Intergenic	1338	1	440888	uc010yuc.2	191822	ENSG00000280263	ACTR3BP2	ACTR3B pseudogene 2
chr2	92321524	92321907	384	*	0.0965929	Distal Intergenic	1338	1	440888	uc010yuc.2	192365	ENSG00000280263	ACTR3BP2	ACTR3B pseudogene 2
chr2	92322457	92322621	165	*	0.110215	Distal Intergenic	1338	1	440888	uc010yuc.2	193298	ENSG00000280263	ACTR3BP2	ACTR3B pseudogene 2
chr2	92322719	92322894	176	*	0.0995154	Distal Intergenic	1338	1	440888	uc010yuc.2	193560	ENSG00000280263	ACTR3BP2	ACTR3B pseudogene 2
chr2	92323106	92323322	217	*	0.0536379	Distal Intergenic	1338	1	440888	uc010yuc.2	193947	ENSG00000280263	ACTR3BP2	ACTR3B pseudogene 2
chr2	92323634	92323903	270	*	0.0334744	Distal Intergenic	1338	1	440888	uc010yuc.2	194475	ENSG00000280263	ACTR3BP2	ACTR3B pseudogene 2
chr2	92324070	92324224	155	*	0.0510529	Distal Intergenic	1338	1	440888	uc010yuc.2	194911	ENSG00000280263	ACTR3BP2	ACTR3B pseudogene 2
chr2	92324348	92324646	299	*	0.0936229	Distal Intergenic	1338	1	440888	uc010yuc.2	195189	ENSG00000280263	ACTR3BP2	ACTR3B pseudogene 2
chr2	92324813	92325321	509	*	0.069728	Distal Intergenic	1338	1	440888	uc010yuc.2	195654	ENSG00000280263	ACTR3BP2	ACTR3B pseudogene 2
chr2	92325448	92325606	159	*	0.101036	Distal Intergenic	1338	1	440888	uc010yuc.2	196289	ENSG00000280263	ACTR3BP2	ACTR3B pseudogene 2
chr2	92325770	92325957	188	*	0.0586535	Distal Intergenic	1338	1	440888	uc010yuc.2	196611	ENSG00000280263	ACTR3BP2	ACTR3B pseudogene 2
chr10	38881720	38881852	133	*	0.0448059	Distal Intergenic	1645	1	399746	uc021ppf.1	-107875	NA	ACTR3BP5	ACTR3B pseudogene 5
chr10	39107207	39107408	202	*	0.0586512	Distal Intergenic	1645	1	399746	uc021ppf.1	117480	NA	ACTR3BP5	ACTR3B pseudogene 5
chr10	39125488	39125678	191	*	0.105615	Distal Intergenic	1645	1	399746	uc021ppf.1	135761	NA	ACTR3BP5	ACTR3B pseudogene 5
chr10	39128781	39128943	163	*	0.131234	Distal Intergenic	1645	1	399746	uc021ppf.1	139054	NA	ACTR3BP5	ACTR3B pseudogene 5
chr10	39138110	39138248	139	*	0.0651706	Distal Intergenic	1645	1	399746	uc021ppf.1	148383	NA	ACTR3BP5	ACTR3B pseudogene 5
chr7	149906288	149906432	145	*	0.0731273	Distal Intergenic	55769	2	653857	uc003wgu.2	93637	ENSG00000106526	ACTR3C	actin related protein 3C
chr7	150019822	150021018	1197	*	0.139261	Promoter	76458	2	653857	uc022aps.1	0	ENSG00000106526	ACTR3C	actin related protein 3C
chr20	37376776	37377758	983	*	0.134729	Promoter	23993	1	79913	uc002xjd.2	0	ENSG00000101442	ACTR5	actin related protein 5
chr12	100592985	100594403	1419	*	0.131739	Promoter	8498	1	64431	uc010svh.3	0	ENSG00000075089	ACTR6	actin related protein 6
chr12	100594624	100595202	579	*	0.0587044	Promoter	23648	1	64431	uc001the.2	69	ENSG00000075089	ACTR6	actin related protein 6
chr3	53915513	53916499	987	*	0.132065	Promoter	14758	2	93973	uc003dhc.3	0	ENSG00000113812	ACTR8	actin related protein 8
chr3	169487101	169487734	634	*	0.0720378	Promoter	2973	2	84517	uc003ffs.2	0	ENSG00000184378	ACTRT3	actin related protein T3
chr2	158731660	158733775	2116	*	0.151735	Promoter	139417	2	90	uc010fog.2	0	ENSG00000115170	ACVR1	activin A receptor type 1
chr12	52344832	52345218	387	*	0.0547523	Promoter	35680	1	91	uc001rzl.3	-233	ENSG00000135503	ACVR1B	activin A receptor type 1B
chr12	52345450	52346501	1052	*	0.178874	Promoter	35680	1	91	uc001rzl.3	0	ENSG00000135503	ACVR1B	activin A receptor type 1B
chr2	158453756	158454116	361	*	0.0388392	Promoter	70794	2	130399	uc010foe.3	0	ENSG00000123612	ACVR1C	activin A receptor type 1C
chr2	158484471	158485842	1372	*	0.0967445	Promoter	102121	2	130399	uc002tzk.4	0	ENSG00000123612	ACVR1C	activin A receptor type 1C
chr2	148601358	148602537	1180	*	0.102182	Promoter	86308	1	92	uc002twg.3	0	ENSG00000121989	ACVR2A	activin A receptor type 2A
chr2	148602605	148603083	479	*	0.0654954	Promoter	85824	1	92	uc002twh.3	35	ENSG00000121989	ACVR2A	activin A receptor type 2A
chr3	38494866	38497544	2679	*	0.0962563	Promoter	3794	2	100128640	uc003cie.2	0	ENSG00000229589	ACVR2B-AS1	ACVR2B antisense RNA 1
chr11	67418019	67418467	449	*	0.028761	Promoter	8105	2	91703	uc001omq.3	0	ENSG00000132744	ACY3	aminoacylase 3
chr14	75530237	75531068	832	*	0.1256	Promoter	10809	2	97	uc001xrf.3	0	ENSG00000119640	ACYP1	acylphosphatase 1
chr2	54342488	54343267	780	*	0.0928888	Promoter	190026	1	98	uc002rxq.4	78	ENSG00000170634	ACYP2	acylphosphatase 2
chr20	43279393	43281294	1902	*	0.132497	Promoter	32214	2	100	uc002xmj.3	0	ENSG00000196839	ADA	adenosine deaminase
chr22	17699588	17700718	1131	*	0.0525218	Promoter	40272	2	51816	uc010gqu.1	0	ENSG00000093072	ADA2	adenosine deaminase 2
chr15	43621779	43623171	1393	*	0.0978528	Promoter	18744	1	161823	uc001zrh.3	0	ENSG00000168803	ADAL	adenosine deaminase like
chr15	59040799	59042529	1731	*	0.175934	Promoter	153668	2	102	uc002afd.1	0	ENSG00000137845	ADAM10	ADAM metallopeptidase domain 10
chr17	42835951	42837078	1128	*	0.0672498	Promoter	22647	1	4185	uc002ihh.3	0	ENSG00000073670	ADAM11	ADAM metallopeptidase domain 11
chr17	42852373	42853681	1309	*	0.0839637	Exon (uc002ihh.3/4185, exon 15 of 27)	4375	1	4185	uc002ihi.3	-1159	ENSG00000073670	ADAM11	ADAM metallopeptidase domain 11
chr17	42856620	42856927	308	*	0.0268137	Intron (uc002ihh.3/4185, intron 26 of 26)	4375	1	4185	uc002ihi.3	1780	ENSG00000073670	ADAM11	ADAM metallopeptidase domain 11
chr2	9695153	9696731	1579	*	0.133841	Promoter	66507	2	6868	uc002qzu.3	0	ENSG00000151694	ADAM17	ADAM metallopeptidase domain 17
chr5	157001974	157003134	1161	*	0.0829086	Promoter	180290	2	8728	uc003lww.3	0	ENSG00000135074	ADAM19	ADAM metallopeptidase domain 19
chr14	70721263	70721640	378	*	0.0264606	Distal Intergenic	2049	2	145241	uc010ttg.2	-6745	ENSG00000235812	ADAM21P1	ADAM metallopeptidase domain 21 pseudogene 1
chr7	87563205	87564636	1432	*	0.103155	Promoter	194426	1	53616	uc003uji.2	0	ENSG00000008277	ADAM22	ADAM metallopeptidase domain 22
chr2	207307899	207308489	591	*	0.0253929	Promoter	177487	1	8745	uc002vbq.4	0	ENSG00000114948	ADAM23	ADAM metallopeptidase domain 23
chr8	39272574	39272724	151	*	0.0708214	Intron (uc003xna.3/255926, intron 15 of 15)	21353	1	255926	uc010lwu.1	33551	ENSG00000196115	ADAM5	ADAM metallopeptidase domain 5 (pseudogene)
chr10	135074930	135075837	908	*	0.114839	Downstream (<1kb)	4181	2	101	uc010qvb.1	13661	ENSG00000151651	ADAM8	ADAM metallopeptidase domain 8
chr10	135088235	135090529	2295	*	0.103103	Promoter	14488	2	101	uc009ybi.3	0	ENSG00000151651	ADAM8	ADAM metallopeptidase domain 8
chr8	38854227	38855163	937	*	0.10245	Promoter	19033	1	8754	uc003xmp.3	0	ENSG00000168615	ADAM9	ADAM metallopeptidase domain 9
chr21	28216860	28217136	277	*	0.0242017	Promoter	9123	2	9510	uc002ymf.3	592	ENSG00000154734	ADAMTS1	ADAM metallopeptidase with thrombospondin type 1 motif 1
chr21	28217446	28217932	487	*	0.0171388	Promoter	9123	2	9510	uc002ymf.3	0	ENSG00000154734	ADAMTS1	ADAM metallopeptidase with thrombospondin type 1 motif 1
chr19	8656721	8657261	541	*	0.0367582	Promoter	11955	2	81794	uc002mki.1	0	ENSG00000142303	ADAMTS10	ADAM metallopeptidase with thrombospondin type 1 motif 10
chr19	8657499	8657995	497	*	0.0346288	Promoter	11955	2	81794	uc002mki.1	-419	ENSG00000142303	ADAMTS10	ADAM metallopeptidase with thrombospondin type 1 motif 10
chr19	8674159	8675895	1737	*	0.10406	Promoter	30463	2	81794	uc002mkj.1	0	ENSG00000142303	ADAMTS10	ADAM metallopeptidase with thrombospondin type 1 motif 10
chr9	136293528	136294301	774	*	0.0405099	Promoter	21333	1	11093	uc004cdy.1	0	ENSG00000160323	ADAMTS13	ADAM metallopeptidase with thrombospondin type 1 motif 13
chr15	100466238	100466703	466	*	0.0366054	Distal Intergenic	3316	2	170691	uc002bvw.1	49773	ENSG00000140470	ADAMTS17	ADAM metallopeptidase with thrombospondin type 1 motif 17
chr15	100468692	100469279	588	*	0.0583948	Distal Intergenic	3316	2	170691	uc002bvw.1	47197	ENSG00000140470	ADAMTS17	ADAM metallopeptidase with thrombospondin type 1 motif 17
chr15	100880939	100882286	1348	*	0.140221	Promoter	370541	2	170691	uc002bvv.1	0	ENSG00000140470	ADAMTS17	ADAM metallopeptidase with thrombospondin type 1 motif 17
chr5	178771684	178772118	435	*	0.0188209	Promoter	234580	2	9509	uc003mjw.3	313	ENSG00000087116	ADAMTS2	ADAM metallopeptidase with thrombospondin type 1 motif 2
chr5	64777307	64779161	1855	*	0.0346239	Promoter	333142	2	11174	uc003jtp.3	0	ENSG00000049192	ADAMTS6	ADAM metallopeptidase with thrombospondin type 1 motif 6
chr15	79102625	79104299	1675	*	0.0798972	Promoter	52229	2	11173	uc002bej.4	0	ENSG00000136378	ADAMTS7	ADAM metallopeptidase with thrombospondin type 1 motif 7
chr15	79122959	79123697	739	*	0.0243511	Distal Intergenic	40806	2	11173	uc002bek.1	-19186	ENSG00000136378	ADAMTS7	ADAM metallopeptidase with thrombospondin type 1 motif 7
chr11	130304556	130304977	422	*	0.0431155	Distal Intergenic	23722	2	11095	uc001qgg.4	-6017	ENSG00000134917	ADAMTS8	ADAM metallopeptidase with thrombospondin type 1 motif 8
chr9	136399292	136400133	842	*	0.0281991	Promoter	40667	1	9719	uc004cei.3	0	ENSG00000197859	ADAMTSL2	ADAMTS like 2
chr9	136428897	136429882	986	*	0.299785	Promoter	10242	1	9719	uc004cej.3	-518	ENSG00000197859	ADAMTSL2	ADAMTS like 2
chr1	150521231	150522147	917	*	0.061058	Promoter	9326	1	54507	uc001euw.3	0	ENSG00000143382	ADAMTSL4	ADAMTS like 4
chr1	150533488	150535312	1825	*	0.0761223	Distal Intergenic	2992	1	54507	uc009wlx.3	3067	ENSG00000143382	ADAMTSL4	ADAMTS like 4
chr1	150540135	150540449	315	*	0.0238524	Distal Intergenic	2992	1	54507	uc009wlx.3	9714	ENSG00000143382	ADAMTSL4	ADAMTS like 4
chr19	1507972	1508500	529	*	0.0426915	5' UTR	6119	2	339366	uc010dsl.2	2635	ENSG00000185761	ADAMTSL5	ADAMTS like 5
chr19	1512752	1513789	1038	*	0.0452899	Promoter	8172	2	339366	uc002ltd.2	0	ENSG00000185761	ADAMTSL5	ADAMTS like 5
chr7	948356	949831	1476	*	0.0464024	Intron (uc011jvs.2/11033, intron 2 of 8)	7373	2	11033	uc003sjm.4	-3447	ENSG00000105963	ADAP1	ArfGAP with dual PH domains 1
chr7	962082	962409	328	*	0.0192423	Intron (uc003sjn.4/11033, intron 2 of 9)	22977	2	11033	uc011jvs.2	-1569	ENSG00000105963	ADAP1	ArfGAP with dual PH domains 1
chr7	962575	963737	1163	*	0.0465321	Intron (uc003sjn.4/11033, intron 2 of 9)	22977	2	11033	uc011jvs.2	-2062	ENSG00000105963	ADAP1	ArfGAP with dual PH domains 1
chr7	993399	994270	872	*	0.0573943	Promoter	56770	2	11033	uc003sjo.4	36	ENSG00000105963	ADAP1	ArfGAP with dual PH domains 1
chr7	1014394	1015549	1156	*	0.207727	Promoter	77699	2	11033	uc010ksc.3	0	ENSG00000105963	ADAP1	ArfGAP with dual PH domains 1
chr17	29248858	29249918	1061	*	0.0348303	Promoter	37458	1	55803	uc010csl.3	104	ENSG00000184060	ADAP2	ArfGAP with dual PH domains 2
chr1	154579727	154581309	1583	*	0.137779	Promoter	26191	2	103	uc001ffh.3	0	ENSG00000160710	ADAR	adenosine deaminase RNA specific
chr1	154599336	154600635	1300	*	0.168937	Promoter	45923	2	103	uc001ffk.3	0	ENSG00000160710	ADAR	adenosine deaminase RNA specific
chr21	46493694	46494414	721	*	0.1709	Promoter	71718	1	104	uc002zgp.2	-79	ENSG00000197381	ADARB1	adenosine deaminase RNA specific B1
chr21	46494555	46495659	1105	*	0.132036	Promoter	151986	1	104	uc010gpx.2	62	ENSG00000197381	ADARB1	adenosine deaminase RNA specific B1
chr16	75656619	75657214	596	*	0.0779499	Promoter	24975	2	23536	uc002feo.2	7	ENSG00000065457	ADAT1	adenosine deaminase tRNA specific 1
chr6	143771132	143772472	1341	*	0.0583742	Promoter	27873	2	134637	uc003qjj.3	0	ENSG00000189007	ADAT2	adenosine deaminase tRNA specific 2
chr14	78266220	78267050	831	*	0.198664	Promoter	125879	1	57143	uc010tvo.1	0	ENSG00000063761	ADCK1	aarF domain containing kinase 1
chr7	140372684	140373876	1193	*	0.108173	Promoter	21956	1	90956	uc003vvy.1	0	ENSG00000133597	ADCK2	aarF domain containing kinase 2
chr8	145597534	145598742	1209	*	0.104701	Promoter	20723	1	203054	uc003zch.3	0	ENSG00000173137	ADCK5	aarF domain containing kinase 5
chr1	167789387	167789654	268	*	0.0358796	Intron (uc009wvj.3/55811, intron 7 of 10)	24691	2	55811	uc009wvj.3	13661	ENSG00000143199	ADCY10	adenylate cyclase 10
chr2	25142103	25143730	1628	*	0.0762416	Promoter	100017	2	109	uc010ykm.2	-48	ENSG00000138031	ADCY3	adenylate cyclase 3
chr14	24801608	24802169	562	*	0.0349003	5' UTR	16723	2	196883	uc001wow.3	2108	ENSG00000129467	ADCY4	adenylate cyclase 4
chr3	123167048	123169007	1960	*	0.0576415	Promoter	166250	2	111	uc003egh.2	0	ENSG00000173175	ADCY5	adenylate cyclase 5
chr12	49182335	49183470	1136	*	0.0513092	Promoter	22846	2	112	uc001rsi.4	0	ENSG00000174233	ADCY6	adenylate cyclase 6
chr16	50279523	50280666	1144	*	0.0678975	Distal Intergenic	38409	1	113	uc002egb.1	-19796	ENSG00000121281	ADCY7	adenylate cyclase 7
chr16	50300230	50302519	2290	*	0.0929164	Promoter	38409	1	113	uc002egb.1	0	ENSG00000121281	ADCY7	adenylate cyclase 7
chr16	50307997	50309297	1301	*	0.0437742	Intron (uc002egb.1/113, intron 1 of 11)	43979	1	113	uc002egc.2	7535	ENSG00000121281	ADCY7	adenylate cyclase 7
chr16	4165377	4166484	1108	*	0.0711353	Promoter	153537	2	115	uc002cvx.3	0	ENSG00000162104	ADCY9	adenylate cyclase 9
chr16	4166657	4167032	376	*	0.0520572	Promoter	153537	2	115	uc002cvx.3	-471	ENSG00000162104	ADCY9	adenylate cyclase 9
chr18	907232	908559	1328	*	0.0297785	Exon (uc010dkg.3/116, exon 3 of 5)	6977	1	116	uc010dkh.4	2035	ENSG00000141433	ADCYAP1	adenylate cyclase activating polypeptide 1
chr4	2844802	2846283	1482	*	0.138794	Promoter	55921	1	118	uc010ico.1	0	ENSG00000087274	ADD1	adducin 1
chr2	70994255	70995468	1214	*	0.0764078	Promoter	160626	2	119	uc010fds.2	0	ENSG00000075340	ADD2	adducin 2
chr10	111766926	111769203	2278	*	0.185348	Promoter	62823	2	100505933	uc021pya.1	0	ENSG00000203876	ADD3-AS1	ADD3 antisense RNA 1
chr8	37654208	37655366	1159	*	0.078711	Promoter	32844	1	25960	uc003xki.3	0	ENSG00000020181	ADGRA2	adhesion G protein-coupled receptor A2
chr4	22516550	22518096	1547	*	0.0744343	Promoter	128681	2	166647	uc003gqm.2	0	ENSG00000152990	ADGRA3	adhesion G protein-coupled receptor A3
chr8	143531196	143531996	801	*	0.0360889	Distal Intergenic	80992	1	575	uc003ywm.3	-13381	ENSG00000181790	ADGRB1	adhesion G protein-coupled receptor B1
chr8	143532259	143532893	635	*	0.0208665	Distal Intergenic	80992	1	575	uc003ywm.3	-12484	ENSG00000181790	ADGRB1	adhesion G protein-coupled receptor B1
chr8	143533165	143534904	1740	*	0.0791784	Distal Intergenic	80992	1	575	uc003ywm.3	-10473	ENSG00000181790	ADGRB1	adhesion G protein-coupled receptor B1
chr8	143556732	143557975	1244	*	0.0641193	Exon (uc003ywm.3/575, exon 2 of 30)	80992	1	575	uc003ywm.3	11355	ENSG00000181790	ADGRB1	adhesion G protein-coupled receptor B1
chr1	32228351	32228997	647	*	0.0471061	Promoter	36931	2	576	uc001btn.3	651	ENSG00000121753	ADGRB2	adhesion G protein-coupled receptor B2
chr1	32229273	32229624	352	*	0.0479242	Promoter	36931	2	576	uc001btn.3	24	ENSG00000121753	ADGRB2	adhesion G protein-coupled receptor B2
chr1	32230036	32230291	256	*	0.0314207	Promoter	36931	2	576	uc001bto.3	-388	ENSG00000121753	ADGRB2	adhesion G protein-coupled receptor B2
chr1	32237466	32238806	1341	*	0.0391644	Distal Intergenic	36931	2	576	uc001bto.3	-7818	ENSG00000121753	ADGRB2	adhesion G protein-coupled receptor B2
chr6	69344483	69345110	628	*	0.0298084	Promoter	753772	1	577	uc003pev.4	-522	ENSG00000135298	ADGRB3	adhesion G protein-coupled receptor B3
chr19	14444277	14444734	458	*	0.0349934	Exon (uc002myk.3/uc002myk.3, exon 1 of 2)	27582	1	976	uc002myl.3	-47222	ENSG00000123146	ADGRE5	adhesion G protein-coupled receptor E5
chr19	14474188	14474746	559	*	0.0396684	Distal Intergenic	27582	1	976	uc002myl.3	-17210	ENSG00000123146	ADGRE5	adhesion G protein-coupled receptor E5
chr19	14491801	14493463	1663	*	0.0967872	Promoter	27582	1	976	uc002myl.3	0	ENSG00000123146	ADGRE5	adhesion G protein-coupled receptor E5
chr19	14493547	14493944	398	*	0.0186775	Intron (uc002myl.3/976, intron 1 of 19)	27582	1	976	uc002myn.3	1591	ENSG00000123146	ADGRE5	adhesion G protein-coupled receptor E5
chr19	14494380	14495419	1040	*	0.0381548	Intron (uc002myl.3/976, intron 1 of 19)	27582	1	976	uc002myn.3	2424	ENSG00000123146	ADGRE5	adhesion G protein-coupled receptor E5
chr6	46998984	46999139	156	*	0.117816	Intron (uc003oyt.3/266977, intron 1 of 14)	29028	2	266977	uc011dwl.2	-2144	ENSG00000153292	ADGRF1	adhesion G protein-coupled receptor F1
chr2	26521359	26523033	1675	*	0.065051	Distal Intergenic	9106	2	165082	uc002rhe.4	18884	ENSG00000173567	ADGRF3	adhesion G protein-coupled receptor F3
chr2	26568154	26568776	623	*	0.0844803	Promoter	37629	2	165082	uc002rhb.1	0	ENSG00000173567	ADGRF3	adhesion G protein-coupled receptor F3
chr2	26568922	26569805	884	*	0.159944	Promoter	38645	2	165082	uc002rhc.1	0	ENSG00000173567	ADGRF3	adhesion G protein-coupled receptor F3
chr6	142622537	142623624	1088	*	0.0604084	Promoter	69036	1	57211	uc003qix.2	0	ENSG00000112414	ADGRG6	adhesion G protein-coupled receptor G6
chr19	14315966	14318564	2599	*	0.110342	Promoter	58449	2	22859	uc010xnn.2	0	ENSG00000072071	ADGRL1	adhesion G protein-coupled receptor L1
chr19	14358657	14360446	1790	*	0.101762	Distal Intergenic	58449	2	22859	uc010xno.2	-41660	ENSG00000072071	ADGRL1	adhesion G protein-coupled receptor L1
chr19	14385628	14385775	148	*	0.0599325	Distal Intergenic	58449	2	22859	uc010xno.2	-68631	ENSG00000072071	ADGRL1	adhesion G protein-coupled receptor L1
chr8	67344361	67345050	690	*	0.0836835	Promoter	21675	1	137872	uc011leq.1	0	ENSG00000147576	ADHFE1	alcohol dehydrogenase iron containing 1
chr8	67351375	67351827	453	*	0.043503	Intron (uc011leq.1/137872, intron 1 of 8)	36327	1	137872	uc011les.2	6657	ENSG00000147576	ADHFE1	alcohol dehydrogenase iron containing 1
chr2	3522158	3523803	1646	*	0.15183	Promoter	21661	2	55256	uc002qxp.4	0	ENSG00000182551	ADI1	acireductone dioxygenase 1
chr3	186544559	186545738	1180	*	0.14233	Distal Intergenic	15790	1	9370	uc003fra.3	-14725	ENSG00000181092	ADIPOQ	adiponectin, C1Q and collagen domain containing
chr1	202926658	202927949	1292	*	0.160607	Promoter	17565	2	51094	uc001gyq.5	0	ENSG00000159346	ADIPOR1	adiponectin receptor 1
chr12	1799775	1800945	1171	*	0.17945	Promoter	97599	1	79602	uc001qjm.3	0	ENSG00000006831	ADIPOR2	adiponectin receptor 2
chr10	75910907	75911738	832	*	0.150621	Promoter	558119	1	132	uc001jwi.3	0	ENSG00000156110	ADK	adenosine kinase
chr10	75935874	75937128	1255	*	0.0993911	Promoter	532815	1	132	uc001jwj.3	0	ENSG00000156110	ADK	adenosine kinase
chr11	10324099	10325849	1751	*	0.0895257	Promoter	2282	1	133	uc001mil.1	-793	ENSG00000148926	ADM	adrenomedullin
chr11	10326043	10328407	2365	*	0.0706285	Promoter	2282	1	133	uc001mil.1	0	ENSG00000148926	ADM	adrenomedullin
chr11	10328872	10329858	987	*	0.0467312	3' UTR	2282	1	133	uc001mil.1	2230	ENSG00000148926	ADM	adrenomedullin
chr22	50919608	50920689	1082	*	0.10461	Promoter	4882	1	79924	uc003blj.3	0	ENSG00000128165	ADM2	adrenomedullin 2
chr20	49546557	49548622	2066	*	0.151157	Promoter	40645	2	23394	uc002xvt.1	0	ENSG00000101126	ADNP	activity dependent neuroprotector homeobox
chr18	77866922	77867982	1061	*	0.0728044	Promoter	31314	1	22850	uc002lnw.3	7	ENSG00000101544	ADNP2	ADNP homeobox 2
chr10	64564015	64565756	1742	*	0.136542	Promoter	3724	1	84890	uc001jmg.3	0	ENSG00000181915	ADO	2-aminoethanethiol dioxygenase
chr22	24819537	24820664	1128	*	0.0976978	Intron (uc021wne.1/23384, intron 18 of 19)	14796	1	135	uc002zzy.4	-2866	ENSG00000128271	ADORA2A	adenosine A2a receptor
chr22	24822887	24824560	1674	*	0.107313	Promoter	14796	1	135	uc002zzy.4	0	ENSG00000128271	ADORA2A	adenosine A2a receptor
chr22	24824709	24825590	882	*	0.0495185	Exon (uc002zzz.2/646023, exon 7 of 7)	14789	1	135	uc011ajs.2	1172	ENSG00000128271	ADORA2A	adenosine A2a receptor
chr17	15847875	15849186	1312	*	0.05816	Promoter	30980	1	136	uc002gpd.1	0	ENSG00000170425	ADORA2B	adenosine A2b receptor
chr1	112050404	112050694	291	*	0.0270893	Intron (uc001ebg.4/140, intron 1 of 5)	4693	2	140	uc001ebh.4	-3661	ENSG00000282608	ADORA3	adenosine A3 receptor
chr1	112058189	112058891	703	*	0.0461765	Intron (uc001ebg.4/140, intron 1 of 5)	4693	2	140	uc001ebh.4	-11446	ENSG00000282608	ADORA3	adenosine A3 receptor
chr15	73075233	73076715	1483	*	0.183234	Promoter	32419	2	83440	uc002avf.4	0	ENSG00000159322	ADPGK	ADP dependent glucokinase
chr15	73089059	73089850	792	*	0.0432342	Intron (uc002avk.1/100287559, intron 2 of 2)	32419	2	83440	uc002avi.4	-12933	ENSG00000159322	ADPGK	ADP dependent glucokinase
chr3	119298252	119298896	645	*	0.0865739	Promoter	10270	1	141	uc003ecs.3	0	ENSG00000144843	ADPRH	ADP-ribosylarginine hydrolase
chr17	10600330	10601631	1302	*	0.181053	Promoter	13949	1	56985	uc002gmt.3	0	ENSG00000170222	ADPRM	ADP-ribose/CDP-alcohol diphosphatase, manganese dependent
chr1	36553796	36555480	1685	*	0.18186	Promoter	5081	1	54936	uc001bzt.3	0	ENSG00000116863	ADPRS	ADP-ribosylserine hydrolase
chr5	159343192	159343758	567	*	0.0307274	Promoter	56278	1	147	uc003lxt.1	0	ENSG00000170214	ADRA1B	adrenoceptor alpha 1B
chr20	4202056	4202405	350	*	0.0216532	3' UTR	28382	2	146	uc002wkr.2	27254	ENSG00000171873	ADRA1D	adrenoceptor alpha 1D
chr10	112836026	112837314	1289	*	0.0467934	Promoter	3873	1	150	uc001kzo.3	0	ENSG00000150594	ADRA2A	adrenoceptor alpha 2A
chr10	112837486	112838030	545	*	0.0306693	Promoter	3873	1	150	uc001kzo.3	696	ENSG00000150594	ADRA2A	adrenoceptor alpha 2A
chr2	96781990	96783165	1176	*	0.103964	Promoter	3266	2	151	uc021vlh.1	-102	ENSG00000274286	ADRA2B	adrenoceptor alpha 2B
chr10	115802935	115804146	1212	*	0.030586	Promoter	2862	1	153	uc001lba.3	0	ENSG00000043591	ADRB1	adrenoceptor beta 1
chr10	115804885	115805352	468	*	0.0265113	3' UTR	2862	1	153	uc001lba.3	1079	ENSG00000043591	ADRB1	adrenoceptor beta 1
chr5	148205406	148206626	1221	*	0.0901183	Promoter	2042	1	154	uc003lpr.2	0	ENSG00000169252	ADRB2	adrenoceptor beta 2
chr20	60876978	60879164	2187	*	0.159834	Promoter	3606	1	11047	uc011aai.1	0	ENSG00000130706	ADRM1	adhesion regulating molecule 1
chr22	40741730	40743404	1675	*	0.104489	Promoter	20072	1	158	uc003ayp.4	0	ENSG00000239900	ADSL	adenylosuccinate lyase
chr14	105190011	105191160	1150	*	0.107533	Promoter	23114	1	122622	uc001ypd.3	0	ENSG00000185100	ADSS1	adenylosuccinate synthase 1
chr1	244614340	244615459	1120	*	0.118104	Promoter	43643	2	159	uc001iaj.3	0	ENSG00000035687	ADSS2	adenylosuccinate synthase 2
chr6	11727927	11728615	689	*	0.0316274	Promoter	14903	2	84830	uc031smt.1	175	ENSG00000111863	ADTRP	androgen dependent TFPI regulating protein
chr7	44143546	44144985	1440	*	0.103446	Promoter	10205	1	165	uc003tkb.4	0	ENSG00000106624	AEBP1	AE binding protein 1
chr12	19592438	19593777	1340	*	0.160171	Promoter	82566	1	121536	uc001ree.2	0	ENSG00000139154	AEBP2	AE binding protein 2
chr15	89164477	89165651	1175	*	0.0958345	Promoter	6046	1	64782	uc010bnl.2	0	ENSG00000181026	AEN	apoptosis enhancing nuclease
chr4	7940055	7941576	1522	*	0.125168	Promoter	181214	2	60312	uc003gkg.1	77	ENSG00000196526	AFAP1	actin filament associated protein 1
chr5	148651034	148652146	1113	*	0.0492801	Promoter	40538	1	134265	uc003lqg.4	0	ENSG00000157510	AFAP1L1	actin filament associated protein 1 like 1
chr10	116064269	116064989	721	*	0.065955	Promoter	10123	2	84632	uc010qsd.2	0	ENSG00000169129	AFAP1L2	actin filament associated protein 1 like 2
chr6	168227623	168228735	1113	*	0.0692828	Promoter	125272	1	4301	uc003qwb.1	0	ENSG00000130396	AFDN	afadin, adherens junction formation factor
chr6	168226548	168227463	916	*	0.0421547	Promoter	2907	2	653483	uc003qwa.2	13	NA	AFDN-DT	AFDN divergent transcript
chr4	87927141	87929243	2103	*	0.126414	Promoter	134054	1	4299	uc003hqj.4	0	ENSG00000172493	AFF1	AF4/FMR2 family member 1
chr4	87855364	87857443	2080	*	0.16829	Promoter	9957	2	100506746	uc003hqf.1	0	NA	AFF1-AS1	AFF1 antisense RNA 1
chrX	147582306	147583387	1082	*	0.0585793	Promoter	500055	1	2334	uc011mxb.2	167	ENSG00000155966	AFF2	AF4/FMR2 family member 2
chr2	100720572	100721250	679	*	0.0362598	Promoter	521900	2	3899	uc010fiq.1	0	ENSG00000144218	AFF3	AF4/FMR2 family member 3
chr2	100721391	100721970	580	*	0.0632563	Promoter	558330	2	3899	uc002taf.3	75	ENSG00000144218	AFF3	AF4/FMR2 family member 3
chr2	100758432	100759081	650	*	0.0309424	Promoter	595322	2	3899	uc002tag.3	0	ENSG00000144218	AFF3	AF4/FMR2 family member 3
chr5	132298153	132299796	1644	*	0.12895	Promoter	88284	2	27125	uc003kyd.3	0	ENSG00000072364	AFF4	AF4/FMR2 family member 4
chr6	108615812	108616861	1050	*	0.115335	Promoter	228154	1	246269	uc003psj.3	0	ENSG00000135537	AFG1L	AFG1 like ATPase
chr16	90038295	90039836	1542	*	0.167086	Promoter	12122	1	172	uc002fps.1	0	ENSG00000223959	AFG3L1P	AFG3 like matrix AAA peptidase subunit 1, pseudogene
chr18	12376135	12377219	1085	*	0.133595	Promoter	48333	2	10939	uc002kqz.2	56	ENSG00000141385	AFG3L2	AFG3 like matrix AAA peptidase subunit 2
chr18	12377353	12377971	619	*	0.0504101	Promoter	48333	2	10939	uc002kqz.2	-78	ENSG00000141385	AFG3L2	AFG3 like matrix AAA peptidase subunit 2
chr17	76182923	76183586	664	*	0.0532307	Promoter	10244	1	125061	uc002juy.3	0	ENSG00000183077	AFMID	arylformamidase
chr2	64750194	64750463	270	*	0.0192092	Promoter	68700	1	54812	uc002scz.3	-976	ENSG00000119844	AFTPH	aftiphilin
chr2	64750801	64751277	477	*	0.0419467	Promoter	68700	1	54812	uc002scz.3	-162	ENSG00000119844	AFTPH	aftiphilin
chr2	64751452	64752571	1120	*	0.194801	Promoter	68700	1	54812	uc002sdb.3	13	ENSG00000119844	AFTPH	aftiphilin
chr4	178362675	178364000	1326	*	0.106625	Promoter	11729	2	175	uc003iuu.2	0	ENSG00000038002	AGA	aspartylglucosaminidase
chr2	236402387	236402609	223	*	0.0285209	Promoter	359114	1	116987	uc021vyp.1	-124	ENSG00000157985	AGAP1	ArfGAP with GTPase domain, ankyrin repeat and PH domain 1
chr10	88730488	88731671	1184	*	0.0723105	Promoter	39463	1	119385	uc001kee.2	0	ENSG00000271880	AGAP11	ArfGAP with GTPase domain, ankyrin repeat and PH domain 11
chr12	58134464	58134733	270	*	0.0283416	Intron (uc001spr.3/116986, intron 1 of 17)	17869	2	116986	uc001spr.3	1211	ENSG00000135439	AGAP2	ArfGAP with GTPase domain, ankyrin repeat and PH domain 2
chr12	58134897	58135226	330	*	0.021406	Promoter	17869	2	116986	uc001spr.3	718	ENSG00000135439	AGAP2	ArfGAP with GTPase domain, ankyrin repeat and PH domain 2
chr12	58135268	58136004	737	*	0.0575116	Promoter	17869	2	116986	uc001spr.3	0	ENSG00000135439	AGAP2	ArfGAP with GTPase domain, ankyrin repeat and PH domain 2
chr7	150783010	150785094	2085	*	0.0961158	Promoter	36900	1	116988	uc003wjf.1	0	ENSG00000133612	AGAP3	ArfGAP with GTPase domain, ankyrin repeat and PH domain 3
chr7	150812158	150812566	409	*	0.0291693	Promoter	8961	1	116988	uc003wjh.1	393	ENSG00000133612	AGAP3	ArfGAP with GTPase domain, ankyrin repeat and PH domain 3
chr10	75489578	75490657	1080	*	0.10235	Promoter	56240	2	729092	uc001juu.4	0	ENSG00000172650	AGAP5	ArfGAP with GTPase domain, ankyrin repeat and PH domain 5
chr10	51488796	51489787	992	*	0.0871302	Intron (uc001jin.3/uc001jin.3, intron 7 of 7)	22177	2	653268	uc001jio.4	-2469	NA	AGAP7P	ArfGAP with GTPase domain, ankyrin repeat and PH domain 7, pseudogene
chr10	51501334	51502720	1387	*	0.0347917	Intron (uc001jin.3/uc001jin.3, intron 7 of 7)	22177	2	653268	uc001jio.4	-15007	NA	AGAP7P	ArfGAP with GTPase domain, ankyrin repeat and PH domain 7, pseudogene
chr10	47242904	47244021	1118	*	0.0518835	Promoter	51704	2	642517	uc001jei.3	0	ENSG00000204172	AGAP9	ArfGAP with GTPase domain, ankyrin repeat and PH domain 9
chr10	48185262	48186240	979	*	0.0522914	Promoter	51706	1	642517	uc001jet.3	0	ENSG00000204172	AGAP9	ArfGAP with GTPase domain, ankyrin repeat and PH domain 9
chr11	47736311	47737044	734	*	0.0848341	Promoter	55786	2	79841	uc001ngg.3	0	ENSG00000165923	AGBL2	ATP/GTP binding protein like 2
chr7	134670946	134671991	1046	*	0.142516	Promoter	149272	1	340351	uc011kpw.2	0	ENSG00000146856	AGBL3	ATP/GTP binding protein like 3
chr2	27272689	27275127	2439	*	0.134478	Promoter	7913	1	60509	uc002rid.3	0	ENSG00000084693	AGBL5	ATP/GTP binding protein like 5
chr7	100136225	100136512	288	*	0.0151739	Promoter	17157	1	3268	uc003uvg.1	-322	ENSG00000106351	AGFG2	ArfGAP with FG repeats 2
chr7	100136807	100137737	931	*	0.125939	Promoter	17157	1	3268	uc003uvg.1	0	ENSG00000106351	AGFG2	ArfGAP with FG repeats 2
chr5	76326053	76327196	1144	*	0.157161	Promoter	5669	1	55109	uc003kes.3	0	ENSG00000164252	AGGF1	angiogenic factor with G-patch and FHA domains 1
chr7	141211888	141212183	296	*	0.0233661	Distal Intergenic	42913	1	55750	uc003vwh.2	-38895	ENSG00000006530	AGK	acylglycerol kinase
chr7	141250800	141251816	1017	*	0.122744	Promoter	42913	1	55750	uc003vwh.2	0	ENSG00000006530	AGK	acylglycerol kinase
chr1	100315061	100316226	1166	*	0.12992	Promoter	73940	1	178	uc001dsi.1	0	ENSG00000162688	AGL	amylo-alpha-1, 6-glucosidase, 4-alpha-glucanotransferase
chr1	15910724	15911764	1041	*	0.098515	Promoter	13412	2	79814	uc001awv.2	0	ENSG00000116771	AGMAT	agmatinase
chr1	36348483	36349847	1365	*	0.130583	Promoter	41090	1	26523	uc001bzl.3	0	ENSG00000092847	AGO1	argonaute RISC component 1
chr8	141607299	141607493	195	*	0.0282319	Intron (uc003yvn.3/27161, intron 1 of 18)	104383	2	27161	uc003yvn.3	38153	ENSG00000123908	AGO2	argonaute RISC catalytic component 2
chr8	141608467	141608766	300	*	0.0328919	Intron (uc003yvn.3/27161, intron 1 of 18)	104383	2	27161	uc003yvn.3	36880	ENSG00000123908	AGO2	argonaute RISC catalytic component 2
chr8	141644164	141645679	1516	*	0.0805142	Promoter	104383	2	27161	uc003yvn.3	0	ENSG00000123908	AGO2	argonaute RISC catalytic component 2
chr8	141645817	141646316	500	*	0.119838	Promoter	104383	2	27161	uc010meo.3	-171	ENSG00000123908	AGO2	argonaute RISC catalytic component 2
chr1	36395941	36397626	1686	*	0.122503	Promoter	52692	1	192669	uc001bzn.1	0	ENSG00000126070	AGO3	argonaute RISC catalytic component 3
chr1	36273311	36274742	1432	*	0.131014	Promoter	49663	1	192670	uc001bzj.2	0	ENSG00000134698	AGO4	argonaute RISC component 4
chr6	32143192	32143940	749	*	0.113216	Promoter	7934	2	10554	uc003oae.3	0	ENSG00000204310	AGPAT1	1-acylglycerol-3-phosphate O-acyltransferase 1
chr6	32144949	32145632	684	*	0.0415464	Promoter	9137	2	10554	uc003oag.3	0	ENSG00000204310	AGPAT1	1-acylglycerol-3-phosphate O-acyltransferase 1
chr9	139580884	139582406	1523	*	0.0830513	Promoter	14317	2	10555	uc004cii.1	0	ENSG00000169692	AGPAT2	1-acylglycerol-3-phosphate O-acyltransferase 2
chr21	45284084	45285990	1907	*	0.137828	Promoter	122360	1	56894	uc002zdv.3	0	ENSG00000160216	AGPAT3	1-acylglycerol-3-phosphate O-acyltransferase 3
chr21	45336689	45337348	660	*	0.0596663	Intron (uc002zdv.3/56894, intron 2 of 9)	62197	1	56894	uc002zdw.3	-7931	ENSG00000160216	AGPAT3	1-acylglycerol-3-phosphate O-acyltransferase 3
chr21	45358817	45359049	233	*	0.0335764	Intron (uc002zdv.3/56894, intron 2 of 9)	40665	1	56894	uc002zdx.3	-7762	ENSG00000160216	AGPAT3	1-acylglycerol-3-phosphate O-acyltransferase 3
chr6	161640879	161641023	145	*	0.070221	Intron (uc003qtr.1/56895, intron 2 of 8)	83098	2	56895	uc003qtt.1	12311	ENSG00000026652	AGPAT4	1-acylglycerol-3-phosphate O-acyltransferase 4
chr6	161694513	161695153	641	*	0.0494931	Promoter	144051	2	56895	uc003qtr.1	0	ENSG00000026652	AGPAT4	1-acylglycerol-3-phosphate O-acyltransferase 4
chr8	6565246	6566795	1550	*	0.142334	Promoter	53144	1	55326	uc003wqo.3	0	ENSG00000155189	AGPAT5	1-acylglycerol-3-phosphate O-acyltransferase 5
chr1	954577	954807	231	*	0.0266388	Promoter	35997	1	375790	uc001ack.2	-696	ENSG00000188157	AGRN	agrin
chr1	954877	956174	1298	*	0.0889963	Promoter	35997	1	375790	uc001ack.2	0	ENSG00000188157	AGRN	agrin
chr1	968244	969782	1539	*	0.0406962	Intron (uc001ack.2/375790, intron 2 of 35)	35997	1	375790	uc001ack.2	12741	ENSG00000188157	AGRN	agrin
chr1	975253	976239	987	*	0.0552929	Exon (uc001ack.2/375790, exon 4 of 36)	35997	1	375790	uc001ack.2	19750	ENSG00000188157	AGRN	agrin
chr9	87879939	87880146	208	*	0.0738449	Distal Intergenic	96805	2	23287	uc004aod.4	378112	ENSG00000135049	AGTPBP1	ATP/GTP binding protein 1
chr9	88137564	88137921	358	*	0.0222024	Distal Intergenic	96805	2	23287	uc004aod.4	120337	ENSG00000135049	AGTPBP1	ATP/GTP binding protein 1
chr9	88355852	88356919	1068	*	0.159347	Promoter	195491	2	23287	uc010mqc.3	25	ENSG00000135049	AGTPBP1	ATP/GTP binding protein 1
chr9	88357038	88357537	500	*	0.0570252	Promoter	195491	2	23287	uc011lte.2	-94	ENSG00000135049	AGTPBP1	ATP/GTP binding protein 1
chr1	11779386	11779984	599	*	0.0580968	3' UTR	14687	1	57085	uc001ast.3	-16158	ENSG00000177674	AGTRAP	angiotensin II receptor associated protein
chr1	11791856	11792275	420	*	0.0239713	Distal Intergenic	14687	1	57085	uc001ast.3	-3867	ENSG00000177674	AGTRAP	angiotensin II receptor associated protein
chr1	11796061	11797130	1070	*	0.122415	Promoter	14687	1	57085	uc001ast.3	0	ENSG00000177674	AGTRAP	angiotensin II receptor associated protein
chr1	247094259	247095693	1435	*	0.187871	Promoter	92325	2	25909	uc001ibv.2	0	ENSG00000153207	AHCTF1	AT-hook containing transcription factor 1
chr20	32890398	32891492	1095	*	0.149246	Promoter	23145	2	191	uc002xai.3	0	ENSG00000101444	AHCY	adenosylhomocysteinase
chr1	110527372	110528234	863	*	0.159039	Promoter	38978	1	10768	uc001dyx.3	0	ENSG00000168710	AHCYL1	adenosylhomocysteinase like 1
chr7	128864396	128864675	280	*	0.10432	Promoter	205198	1	23382	uc003vot.3	-180	ENSG00000158467	AHCYL2	adenosylhomocysteinase like 2
chr7	128864799	128865824	1026	*	0.129558	Promoter	205198	1	23382	uc003vot.3	0	ENSG00000158467	AHCYL2	adenosylhomocysteinase like 2
chr1	27902118	27902796	679	*	0.0357641	Intron (uc009vsy.3/27245, intron 1 of 6)	69388	2	27245	uc009vsy.3	27347	ENSG00000126705	AHDC1	AT-hook DNA binding motif containing 1
chr1	27928857	27931055	2199	*	0.0999498	Promoter	69388	2	27245	uc009vsy.3	0	ENSG00000126705	AHDC1	AT-hook DNA binding motif containing 1
chr11	62312339	62314555	2217	*	0.124392	Promoter	113319	2	79026	uc001ntk.2	0	ENSG00000124942	AHNAK	AHNAK nucleoprotein
chr14	105443949	105445057	1109	*	0.0559447	Promoter	41104	2	113146	uc010axc.1	0	ENSG00000185567	AHNAK2	AHNAK nucleoprotein 2
chr7	17337998	17339774	1777	*	0.175031	Promoter	47500	1	196	uc011jxz.1	0	ENSG00000106546	AHR	aryl hydrocarbon receptor
chr5	321401	322469	1069	*	0.0358774	Promoter	115704	1	57491	uc010isz.3	-233	ENSG00000286169	AHRR	aryl-hydrocarbon receptor repressor
chr5	343961	344511	551	*	0.0313592	5' UTR	115704	1	57491	uc010isz.3	21259	ENSG00000286169	AHRR	aryl-hydrocarbon receptor repressor
chr5	373748	374364	617	*	0.0319981	Intron (uc003jav.3/57491, intron 3 of 11)	17371	1	57491	uc003jax.3	-46671	ENSG00000286169	AHRR	aryl-hydrocarbon receptor repressor
chr14	77923451	77925246	1796	*	0.109103	Promoter	10697	1	10598	uc010tvk.1	0	ENSG00000100591	AHSA1	activator of HSP90 ATPase activity 1
chr2	61403773	61405479	1707	*	0.150699	Promoter	10134	1	130872	uc002sbb.2	0	ENSG00000173209	AHSA2P	activator of HSP90 ATPase homolog 2, pseudogene
chr16	31548761	31549223	463	*	0.0248017	Distal Intergenic	922	1	51327	uc002ecj.3	9558	ENSG00000169877	AHSP	alpha hemoglobin stabilizing protein
chr6	31583666	31584206	541	*	0.031576	Promoter	1010	1	199	uc003nva.3	0	ENSG00000204472	AIF1	allograft inflammatory factor 1
chr9	133971569	133972527	959	*	0.0524188	Promoter	26677	1	83543	uc004cab.2	0	ENSG00000126878	AIF1L	allograft inflammatory factor 1 like
chrX	129299239	129300095	857	*	0.0661182	Promoter	36524	2	9131	uc004evg.3	0	ENSG00000156709	AIFM1	apoptosis inducing factor mitochondria associated 1
chr10	71892093	71892825	733	*	0.0422231	Promoter	20668	2	84883	uc001jqp.2	0	ENSG00000042286	AIFM2	apoptosis inducing factor mitochondria associated 2
chr22	21311340	21312336	997	*	0.0274814	Exon (uc002zti.1/uc002zti.1, exon 1 of 2)	16232	1	150209	uc002ztj.2	-7082	ENSG00000183773	AIFM3	apoptosis inducing factor mitochondria associated 3
chr22	21319075	21319960	886	*	0.0376565	Promoter	16232	1	150209	uc002ztj.2	0	ENSG00000183773	AIFM3	apoptosis inducing factor mitochondria associated 3
chr6	143381401	143382494	1094	*	0.117407	Promoter	127639	1	51390	uc011edw.1	0	ENSG00000146416	AIG1	androgen induced 1
chr4	107236686	107238156	1471	*	0.085414	Promoter	33615	1	9255	uc011cfg.2	0	ENSG00000164022	AIMP1	aminoacyl tRNA synthetase complex interacting multifunctional protein 1
chr11	67250224	67251816	1593	*	0.0787585	Promoter	8075	1	9049	uc001olv.3	0	ENSG00000110711	AIP	aryl hydrocarbon receptor interacting protein
chr11	67252099	67252825	727	*	0.0320838	Intron (uc001olv.3/9049, intron 1 of 5)	8075	1	9049	uc001olv.3	1594	ENSG00000110711	AIP	aryl hydrocarbon receptor interacting protein
chr1	4712875	4713080	206	*	0.0195384	Distal Intergenic	122750	1	55966	uc001alm.1	-2025	ENSG00000196581	AJAP1	adherens junctions associated protein 1
chr9	139736870	139737833	964	*	0.0549065	Distal Intergenic	2931	1	389813	uc011meh.2	-1034	ENSG00000232434	AJM1	apical junction component 1 homolog
chr9	139738285	139738637	353	*	0.0223413	Promoter	2931	1	389813	uc011meh.2	-230	ENSG00000232434	AJM1	apical junction component 1 homolog
chr14	23449777	23452539	2763	*	0.09812	Promoter	11439	2	84962	uc001whz.3	0	ENSG00000129474	AJUBA	ajuba LIM protein
chr1	33501821	33502733	913	*	0.125725	Promoter	28972	2	204	uc001bwo.2	0	ENSG00000004455	AK2	adenylate kinase 2
chr9	4740491	4741964	1474	*	0.160807	Promoter	31753	2	50808	uc003ziq.2	0	ENSG00000147853	AK3	adenylate kinase 3
chr1	65613027	65615010	1984	*	0.0636572	Promoter	84597	1	205	uc001dby.3	0	ENSG00000162433	AK4	adenylate kinase 4
chr1	77747283	77748874	1592	*	0.126556	Promoter	33084	1	26289	uc001dhm.2	0	ENSG00000154027	AK5	adenylate kinase 5
chr14	96857493	96858138	646	*	0.0661653	Promoter	7181	1	122481	uc001yfm.1	-310	ENSG00000140057	AK7	adenylate kinase 7
chr14	96858409	96858946	538	*	0.0748441	Promoter	7181	1	122481	uc001yfm.1	0	ENSG00000140057	AK7	adenylate kinase 7
chr14	96890324	96890682	359	*	0.0348355	Intron (uc001yfn.3/122481, intron 5 of 17)	97317	1	122481	uc001yfn.3	31876	ENSG00000140057	AK7	adenylate kinase 7
chr6	110011483	110012993	1511	*	0.0843186	Promoter	198357	2	221264	uc003ptn.2	0	ENSG00000155085	AK9	adenylate kinase 9
chr17	55162015	55164040	2026	*	0.123263	Promoter	36158	1	8165	uc002iux.3	0	ENSG00000121057	AKAP1	A-kinase anchoring protein 1
chr17	19880614	19881986	1373	*	0.151175	Promoter	73405	2	11216	uc002gwo.4	0	ENSG00000108599	AKAP10	A-kinase anchoring protein 10
chr13	42845452	42847019	1568	*	0.165535	Promoter	51115	1	11215	uc001uys.2	0	ENSG00000023516	AKAP11	A-kinase anchoring protein 11
chr6	151561340	151562281	942	*	0.0266894	Promoter	118186	1	9590	uc003qoe.3	0	ENSG00000131016	AKAP12	A-kinase anchoring protein 12
chr6	151646489	151647094	606	*	0.0265471	Promoter	33029	1	9590	uc003qof.3	0	ENSG00000131016	AKAP12	A-kinase anchoring protein 12
chr15	85872948	85873617	670	*	0.0407253	Distal Intergenic	156381	1	11214	uc002bls.4	-50230	ENSG00000170776	AKAP13	A-kinase anchoring protein 13
chr15	85923166	85924716	1551	*	0.153937	Promoter	156381	1	11214	uc002bls.4	0	ENSG00000170776	AKAP13	A-kinase anchoring protein 13
chr15	86233148	86234320	1173	*	0.057621	Intron (uc002blu.2/11214, intron 16 of 36)	72322	1	11214	uc002blx.2	12880	ENSG00000170776	AKAP13	A-kinase anchoring protein 13
chrX	1710464	1711935	1472	*	0.138282	Promoter	8711	1	8227	uc010ncx.1	0	ENSG00000197976	AKAP17A	A-kinase anchoring protein 17A
chr12	4757651	4758916	1266	*	0.07969	Promoter	33538	2	10566	uc031qfv.1	0	ENSG00000111254	AKAP3	A-kinase anchoring protein 3
chr14	64931747	64932646	900	*	0.0728897	Promoter	9005	1	9495	uc001xhd.4	0	ENSG00000179841	AKAP5	A-kinase anchoring protein 5
chr14	32672273	32673477	1205	*	0.0517004	Distal Intergenic	405341	1	9472	uc010aml.3	-125002	ENSG00000151320	AKAP6	A-kinase anchoring protein 6
chr6	131456320	131457346	1027	*	0.128142	Promoter	147850	1	9465	uc003qck.4	0	ENSG00000118507	AKAP7	A-kinase anchoring protein 7
chr6	131521280	131521600	321	*	0.0169246	Intron (uc003qck.4/9465, intron 6 of 7)	33377	1	9465	uc003qcm.2	-49699	ENSG00000118507	AKAP7	A-kinase anchoring protein 7
chr6	131571392	131571668	277	*	0.0157537	Promoter	33377	1	9465	uc003qcn.2	93	ENSG00000118507	AKAP7	A-kinase anchoring protein 7
chr19	15488585	15490660	2076	*	0.13813	Promoter	26281	2	10270	uc002nav.3	0	ENSG00000105127	AKAP8	A-kinase anchoring protein 8
chr19	15490804	15491334	531	*	0.0859971	Promoter	18329	2	10270	uc010xog.2	-192	ENSG00000105127	AKAP8	A-kinase anchoring protein 8
chr19	15528814	15529912	1099	*	0.152473	Promoter	38975	2	26993	uc002naw.1	0	ENSG00000011243	AKAP8L	A-kinase anchoring protein 8 like
chr7	91569676	91571033	1358	*	0.104198	Promoter	55178	1	10142	uc003uld.4	0	ENSG00000127914	AKAP9	A-kinase anchoring protein 9
chr11	8931818	8933419	1602	*	0.0963032	Promoter	8926	1	56672	uc001mgx.3	0	ENSG00000166452	AKIP1	A-kinase interacting protein 1
chr1	39456428	39458231	1804	*	0.142427	Promoter	14822	1	79647	uc001ccw.3	0	ENSG00000174574	AKIRIN1	akirin 1
chr6	88410633	88411990	1358	*	0.127893	Promoter	27408	2	55122	uc003pmk.3	0	ENSG00000135334	AKIRIN2	akirin 2
chr6	88412155	88412542	388	*	0.023182	Promoter	27408	2	55122	uc003pmk.3	-170	ENSG00000135334	AKIRIN2	akirin 2
chr9	117145436	117145855	420	*	0.0345078	Intron (uc004bir.3/80709, intron 1 of 21)	47316	2	80709	uc004biq.3	-1688	ENSG00000106948	AKNA	AT-hook transcription factor
chr9	117147379	117147755	377	*	0.0247574	Intron (uc004bir.3/80709, intron 1 of 21)	53811	2	80709	uc004bir.3	2488	ENSG00000106948	AKNA	AT-hook transcription factor
chr9	117147928	117151488	3561	*	0.123722	Promoter	53811	2	80709	uc004bir.3	0	ENSG00000106948	AKNA	AT-hook transcription factor
chr9	117159840	117160823	984	*	0.146585	Promoter	22675	2	80709	uc004biw.1	0	ENSG00000106948	AKNA	AT-hook transcription factor
chr1	46016238	46017364	1127	*	0.0961029	Promoter	19269	1	10327	uc001cod.3	0	ENSG00000117448	AKR1A1	aldo-keto reductase family 1 member A1
chr7	134117116	134117620	505	*	0.020761	Distal Intergenic	16782	2	231	uc003vrp.1	26268	ENSG00000085662	AKR1B1	aldo-keto reductase family 1 member B
chr7	134142970	134144193	1224	*	0.127016	Promoter	16782	2	231	uc003vrp.1	0	ENSG00000085662	AKR1B1	aldo-keto reductase family 1 member B
chr10	5136596	5136978	383	*	0.023632	Promoter	13311	1	8644	uc001ihu.3	28	ENSG00000196139	AKR1C3	aldo-keto reductase family 1 member C3
chr10	4868282	4869119	838	*	0.0790267	Promoter	20023	1	83592	uc010qam.2	0	ENSG00000165568	AKR1E2	aldo-keto reductase family 1 member E2
chr1	19615030	19615625	596	*	0.0267055	Promoter	6224	2	22977	uc001bbv.1	0	ENSG00000162482	AKR7A3	aldo-keto reductase family 7 member A3
chr14	105260934	105261823	890	*	0.0833018	Promoter	26394	2	207	uc001ypm.3	257	ENSG00000142208	AKT1	AKT serine/threonine kinase 1
chr14	105261947	105262570	624	*	0.0496104	Promoter	26394	2	207	uc001ypm.3	0	ENSG00000142208	AKT1	AKT serine/threonine kinase 1
chr19	50379225	50379935	711	*	0.178122	Promoter	7217	2	84335	uc031rmf.1	0	ENSG00000204673	AKT1S1	AKT1 substrate 1
chr19	50380087	50380653	567	*	0.064501	Promoter	8355	2	84335	uc002pql.5	0	ENSG00000204673	AKT1S1	AKT1 substrate 1
chr19	40790389	40791403	1015	*	0.172756	Promoter	55079	2	208	uc002onf.3	0	ENSG00000105221	AKT2	AKT serine/threonine kinase 2
chr1	244012317	244014702	2386	*	0.16541	Distal Intergenic	343866	2	10000	uc021plu.1	-5431	ENSG00000117020	AKT3	AKT serine/threonine kinase 3
chr16	53535063	53535367	305	*	0.0234415	Intron (uc002ehk.3/64400, intron 1 of 9)	11979	2	64400	uc002ehk.3	1803	ENSG00000166971	AKTIP	AKT interacting protein
chr16	53536205	53537202	998	*	0.155844	Promoter	11979	2	64400	uc002ehk.3	0	ENSG00000166971	AKTIP	AKT interacting protein
chr16	53537493	53538105	613	*	0.123909	Promoter	8479	2	64400	uc010vgx.2	-323	ENSG00000166971	AKTIP	AKT interacting protein
chr9	116162914	116163679	766	*	0.110893	Promoter	14809	2	210	uc011lxe.2	0	ENSG00000148218	ALAD	aminolevulinate dehydratase
chr3	52232037	52232963	927	*	0.160349	Promoter	4652	1	211	uc003dcx.2	0	ENSG00000023330	ALAS1	5'-aminolevulinate synthase 1
chr3	105084968	105087008	2041	*	0.0651614	Promoter	158674	1	214	uc003dvv.3	0	ENSG00000170017	ALCAM	activated leukocyte cell adhesion molecule
chr3	105087413	105088609	1197	*	0.0613043	Intron (uc003dvv.3/214, intron 1 of 2)	210201	1	214	uc003dvy.3	1856	ENSG00000170017	ALCAM	activated leukocyte cell adhesion molecule
chr19	49956048	49957242	1195	*	0.0543652	Promoter	17833	1	126133	uc002pnt.3	0	ENSG00000161618	ALDH16A1	aldehyde dehydrogenase 16 family member A1
chr10	97415620	97416892	1273	*	0.109774	Promoter	50882	2	5832	uc001kky.3	0	ENSG00000059573	ALDH18A1	aldehyde dehydrogenase 18 family member A1
chr15	58357541	58358720	1180	*	0.0438861	Promoter	112500	2	8854	uc002aex.3	0	ENSG00000128918	ALDH1A2	aldehyde dehydrogenase 1 family member A2
chr15	101389606	101390382	777	*	0.0563603	Exon (uc021sxr.1/uc021sxr.1, exon 1 of 5)	36822	1	220	uc002bwn.4	-29627	ENSG00000184254	ALDH1A3	aldehyde dehydrogenase 1 family member A3
chr15	101419270	101419516	247	*	0.0294887	Promoter	36822	1	220	uc002bwn.4	-493	ENSG00000184254	ALDH1A3	aldehyde dehydrogenase 1 family member A3
chr15	101419634	101420439	806	*	0.0432551	Promoter	36822	1	220	uc002bwn.4	0	ENSG00000184254	ALDH1A3	aldehyde dehydrogenase 1 family member A3
chr9	38239554	38239711	158	*	0.0387533	Distal Intergenic	6002	1	219	uc004aay.3	-152950	ENSG00000137124	ALDH1B1	aldehyde dehydrogenase 1 family member B1
chr9	38392303	38393272	970	*	0.10772	Promoter	6002	1	219	uc004aay.3	0	ENSG00000137124	ALDH1B1	aldehyde dehydrogenase 1 family member B1
chr3	125931678	125932267	590	*	0.0333213	Distal Intergenic	77626	2	10840	uc031sbp.1	-31649	ENSG00000144908	ALDH1L1	aldehyde dehydrogenase 1 family member L1
chr12	105477911	105478528	618	*	0.0311094	Promoter	64780	2	160428	uc001tlc.3	0	ENSG00000136010	ALDH1L2	aldehyde dehydrogenase 1 family member L2
chr12	112204329	112205087	759	*	0.0508595	Promoter	43099	1	217	uc001tst.3	0	ENSG00000111275	ALDH2	aldehyde dehydrogenase 2 family member
chr17	19647928	19648646	719	*	0.0419844	Promoter	6446	2	218	uc002gwl.1	0	ENSG00000108602	ALDH3A1	aldehyde dehydrogenase 3 family member A1
chr17	19551283	19552668	1386	*	0.123832	Promoter	28845	1	224	uc002gwa.1	0	ENSG00000072210	ALDH3A2	aldehyde dehydrogenase 3 family member A2
chr1	19228574	19229776	1203	*	0.116298	Promoter	31370	2	8659	uc001bbb.3	0	ENSG00000159423	ALDH4A1	aldehyde dehydrogenase 4 family member A1
chr1	19253461	19254459	999	*	0.0361903	Intron (uc001bbd.2/126917, intron 1 of 8)	31370	2	8659	uc021ohl.1	-24168	ENSG00000159423	ALDH4A1	aldehyde dehydrogenase 4 family member A1
chr1	19254492	19254891	400	*	0.0227524	Intron (uc001bbd.2/126917, intron 1 of 8)	31370	2	8659	uc021ohl.1	-25199	ENSG00000159423	ALDH4A1	aldehyde dehydrogenase 4 family member A1
chr6	24494540	24495946	1407	*	0.0862323	Promoter	42239	1	7915	uc003nef.3	0	ENSG00000112294	ALDH5A1	aldehyde dehydrogenase 5 family member A1
chr14	74550555	74551244	690	*	0.0831369	Promoter	24325	2	4329	uc001xpo.3	0	ENSG00000119711	ALDH6A1	aldehyde dehydrogenase 6 family member A1
chr5	125930239	125931141	903	*	0.0648469	Promoter	53550	2	501	uc003ktx.3	0	ENSG00000164904	ALDH7A1	aldehyde dehydrogenase 7 family member A1
chr1	165667031	165668162	1132	*	0.140424	Promoter	36375	2	223	uc010pky.1	0	ENSG00000143149	ALDH9A1	aldehyde dehydrogenase 9 family member A1
chr16	30064133	30065068	936	*	0.0794025	Promoter	14277	1	226	uc010bzo.2	0	ENSG00000149925	ALDOA	aldolase, fructose-bisphosphate A
chr16	30075230	30078431	3202	*	0.168001	Promoter	6142	1	226	uc002dvz.3	0	ENSG00000149925	ALDOA	aldolase, fructose-bisphosphate A
chr9	104211410	104211706	297	*	0.032573	Distal Intergenic	15221	2	229	uc004bbk.2	-13348	ENSG00000136872	ALDOB	aldolase, fructose-bisphosphate B
chr17	26903472	26903900	429	*	0.0269134	Promoter	3819	2	230	uc002hbp.3	51	ENSG00000109107	ALDOC	aldolase, fructose-bisphosphate C
chr16	5121636	5122494	859	*	0.0922975	Promoter	15571	1	56052	uc002cym.3	0	ENSG00000033011	ALG1	ALG1 chitobiosyldiphosphodolichol beta-mannosyltransferase
chr12	34175405	34176091	687	*	0.0893783	Promoter	6021	1	84920	uc001rlm.3	189	ENSG00000139133	ALG10	ALG10 alpha-1,2-glucosyltransferase
chr12	34371604	34372196	593	*	0.0288379	Distal Intergenic	6021	1	84920	uc001rlm.3	196388	ENSG00000139133	ALG10	ALG10 alpha-1,2-glucosyltransferase
chr12	38710511	38711178	668	*	0.0807188	Promoter	12972	1	144245	uc001rln.4	0	ENSG00000175548	ALG10B	ALG10 alpha-1,2-glucosyltransferase B
chr13	52585283	52587034	1752	*	0.179631	Promoter	5327	1	440138	uc001vfz.2	0	ENSG00000253710	ALG11	ALG11 alpha-1,2-mannosyltransferase
chr22	50311443	50312973	1531	*	0.159482	Promoter	15253	2	79087	uc003biy.3	0	ENSG00000182858	ALG12	ALG12 alpha-1,6-mannosyltransferase
chrX	110924320	110925235	916	*	0.0768889	Promoter	9278	1	79868	uc004epi.2	0	ENSG00000101901	ALG13	ALG13 UDP-N-acetylglucosaminyltransferase subunit
chr1	95538070	95539015	946	*	0.0946185	Promoter	90229	2	199857	uc001dra.2	0	ENSG00000172339	ALG14	ALG14 UDP-N-acetylglucosaminyltransferase subunit
chr11	71524418	71524943	526	*	0.0703856	Promoter	19497	2	285407	uc001oqx.1	0	ENSG00000248671	ALG1L9P	ALG1 like 9, pseudogene
chr3	183966174	183968232	2059	*	0.13567	Promoter	6643	2	10195	uc003fne.2	0	ENSG00000214160	ALG3	ALG3 alpha-1,3- mannosyltransferase
chr13	37572779	37573497	719	*	0.113305	Promoter	49597	2	29880	uc001uvy.3	7	ENSG00000120697	ALG5	ALG5 dolichyl-phosphate beta-glucosyltransferase
chr1	63832739	63833922	1184	*	0.123865	Promoter	70973	1	29929	uc021oof.1	0	ENSG00000088035	ALG6	ALG6 alpha-1,3-glucosyltransferase
chr11	111741539	111742421	883	*	0.133692	Promoter	89086	2	79796	uc001ply.3	0	ENSG00000086848	ALG9	ALG9 alpha-1,2-mannosyltransferase
chr2	30143985	30144595	611	*	0.0310964	Promoter	728838	2	238	uc002rmy.3	0	ENSG00000171094	ALK	ALK receptor tyrosine kinase
chr2	287566	288800	1235	*	0.0452928	Promoter	8748	2	285016	uc002qwi.4	0	ENSG00000189292	ALKAL2	ALK and LTK ligand 2
chr2	289672	290144	473	*	0.0320395	Distal Intergenic	8748	2	285016	uc002qwi.4	-1364	ENSG00000189292	ALKAL2	ALK and LTK ligand 2
chr12	109530737	109531332	596	*	0.0442395	Promoter	5301	2	121642	uc001tnx.2	0	ENSG00000189046	ALKBH2	alkB homolog 2, alpha-ketoglutarate dependent dioxygenase
chr11	43901872	43903054	1183	*	0.10632	Promoter	39469	1	221120	uc001mxs.2	0	ENSG00000166199	ALKBH3	alkB homolog 3, alpha-ketoglutarate dependent dioxygenase
chr17	18085888	18088584	2697	*	0.184725	Promoter	26401	1	54890	uc010cpw.3	0	ENSG00000091542	ALKBH5	alkB homolog 5, RNA demethylase
chr19	36504633	36505201	569	*	0.0566064	Promoter	5120	2	84964	uc002ocv.1	0	ENSG00000239382	ALKBH6	alkB homolog 6
chr19	36505305	36505748	444	*	0.0424971	Promoter	3950	2	84964	uc010eep.1	-164	ENSG00000239382	ALKBH6	alkB homolog 6
chr19	6372322	6372577	256	*	0.0323308	Promoter	2818	1	84266	uc002meo.2	0	ENSG00000125652	ALKBH7	alkB homolog 7
chr19	6372712	6373325	614	*	0.132509	Promoter	2818	1	84266	uc002meo.2	268	ENSG00000125652	ALKBH7	alkB homolog 7
chr19	6373461	6373891	431	*	0.0198445	Intron (uc002meo.2/84266, intron 1 of 3)	2818	1	84266	uc002meo.2	1017	ENSG00000125652	ALKBH7	alkB homolog 7
chr11	107435850	107436774	925	*	0.0837291	Promoter	62972	2	91801	uc010rvr.2	0	ENSG00000137760	ALKBH8	alkB homolog 8, tRNA methyltransferase
chr2	3698870	3699860	991	*	0.368464	Distal Intergenic	44475	1	55821	uc010ewt.3	-5926	ENSG00000151360	ALLC	allantoicase
chr2	73612444	73613868	1425	*	0.117124	Promoter	224161	1	7840	uc002sje.1	0	ENSG00000116127	ALMS1	ALMS1 centrosome and basal body associated protein
chr17	6915121	6916897	1777	*	0.140353	Promoter	27212	2	100506713	uc021tou.1	0	ENSG00000215067	ALOX12-AS1	ALOX12 antisense RNA 1
chr17	7976138	7976556	419	*	0.0328568	Exon (uc002gjy.1/242, exon 14 of 15)	15068	2	242	uc002gjy.1	14465	ENSG00000179477	ALOX12B	arachidonate 12-lipoxygenase, 12R type
chr17	7982619	7983373	755	*	0.0725387	Exon (uc010cnq.2/uc010cnq.2, exon 1 of 2)	15068	2	242	uc002gjy.1	7648	ENSG00000179477	ALOX12B	arachidonate 12-lipoxygenase, 12R type
chr17	4542796	4543416	621	*	0.0633607	Exon (uc002fyh.3/246, exon 2 of 14)	10758	2	246	uc002fyh.3	1555	ENSG00000161905	ALOX15	arachidonate 15-lipoxygenase
chr17	6559420	6561120	1701	*	0.0879219	Promoter	3664	1	100652883	uc031qyl.1	0	NA	ALOX15P1	arachidonate 15-lipoxygenase pseudogene 1
chr10	45868655	45870121	1467	*	0.0429851	Promoter	71944	1	240	uc001jce.4	0	ENSG00000012779	ALOX5	arachidonate 5-lipoxygenase
chr10	45904933	45905060	128	*	0.0462485	Intron (uc001jce.4/240, intron 3 of 13)	71944	1	240	uc021ppr.2	35309	ENSG00000012779	ALOX5	arachidonate 5-lipoxygenase
chr13	31248037	31248648	612	*	0.0809447	Exon (uc021rhs.1/uc021rhs.1, exon 1 of 1)	50951	1	241	uc010tdr.2	-38967	ENSG00000132965	ALOX5AP	arachidonate 5-lipoxygenase activating protein
chr13	31309713	31310180	468	*	0.0279879	Promoter	28921	1	241	uc001utf.2	68	ENSG00000132965	ALOX5AP	arachidonate 5-lipoxygenase activating protein
chr17	8013178	8013779	602	*	0.069773	Exon (uc002gka.3/59344, exon 8 of 15)	22590	2	59344	uc002gka.3	8028	ENSG00000179148	ALOXE3	arachidonate lipoxygenase 3
chr17	8021301	8022462	1162	*	0.0829805	Promoter	22590	2	59344	uc002gka.3	0	ENSG00000179148	ALOXE3	arachidonate lipoxygenase 3
chr2	233285208	233286162	955	*	0.0494551	Distal Intergenic	3873	1	251	uc002vss.4	13656	ENSG00000163286	ALPG	alkaline phosphatase, germ cell
chr2	233135527	233135668	142	*	0.0346203	Intron (uc002vsm.4/129563, intron 13 of 20)	4252	1	250	uc002vsq.3	-107680	ENSG00000163283	ALPP	alkaline phosphatase, placental
chr2	233215797	233217340	1544	*	0.0312523	Distal Intergenic	4252	1	250	uc002vsq.3	-26008	ENSG00000163283	ALPP	alkaline phosphatase, placental
chr2	233228217	233228782	566	*	0.0439431	Distal Intergenic	4252	1	250	uc002vsq.3	-14566	ENSG00000163283	ALPP	alkaline phosphatase, placental
chr2	202645066	202646757	1692	*	0.12263	Promoter	80910	2	57679	uc002uyo.3	0	ENSG00000003393	ALS2	alsin Rho guanine nucleotide exchange factor ALS2
chr3	46733864	46735653	1790	*	0.0971057	Promoter	24662	2	259173	uc003cqa.2	0	ENSG00000178038	ALS2CL	ALS2 C-terminal like
chr1	110611557	110612261	705	*	0.0248378	Intron (uc001dzb.3/257, intron 1 of 3)	10326	2	257	uc001dzb.3	1061	ENSG00000156150	ALX3	ALX homeobox 3
chr1	110612940	110613171	232	*	0.0190557	Promoter	10326	2	257	uc001dzb.3	151	ENSG00000156150	ALX3	ALX homeobox 3
chr1	110626208	110627635	1428	*	0.0788792	Distal Intergenic	10326	2	257	uc001dzb.3	-12886	ENSG00000156150	ALX3	ALX homeobox 3
chr11	44327211	44327994	784	*	0.0505324	Intron (uc001myb.3/60529, intron 1 of 3)	49439	2	60529	uc001myb.3	3722	ENSG00000052850	ALX4	ALX homeobox 4
chr11	44330819	44331409	591	*	0.02065	Promoter	49439	2	60529	uc001myb.3	307	ENSG00000052850	ALX4	ALX homeobox 4
chr11	44338264	44338658	395	*	0.0293134	Distal Intergenic	49439	2	60529	uc001myb.3	-6548	ENSG00000052850	ALX4	ALX homeobox 4
chr17	79848409	79850221	1813	*	0.107554	Promoter	3752	2	10189	uc002kbu.2	0	ENSG00000183684	ALYREF	Aly/REF export factor
chr5	34007606	34008779	1174	*	0.122346	Promoter	21130	2	23600	uc003jig.3	0	ENSG00000242110	AMACR	alpha-methylacyl-CoA racemase
chr11	46614737	46615600	864	*	0.127885	Promoter	197658	2	55626	uc001ncv.3	19	ENSG00000110497	AMBRA1	autophagy and beclin 1 regulator 1
chr6	111195157	111195954	798	*	0.131015	Promoter	20927	1	262	uc003puk.1	-33	ENSG00000123505	AMD1	adenosylmethionine decarboxylase 1
chr6	111196121	111197792	1672	*	0.163038	Promoter	20927	1	262	uc011eba.1	134	ENSG00000123505	AMD1	adenosylmethionine decarboxylase 1
chr16	2570359	2571169	811	*	0.109108	Promoter	9370	1	51005	uc002cqp.3	0	ENSG00000162066	AMDHD2	amidohydrolase domain containing 2
chrX	63424716	63426334	1619	*	0.0614183	Promoter	20628	2	139285	uc004dvo.3	0	ENSG00000184675	AMER1	APC membrane recruitment protein 1
chr2	131513248	131513691	444	*	0.0234109	Promoter	12484	1	205147	uc010fms.1	24	ENSG00000178171	AMER3	APC membrane recruitment protein 3
chr2	131555055	131556028	974	*	0.144098	Distal Intergenic	11844	1	205147	uc010fmu.1	41191	ENSG00000178171	AMER3	APC membrane recruitment protein 3
chr16	56390383	56390816	434	*	0.0273974	3' UTR	41667	2	267	uc002eix.3	46214	ENSG00000159461	AMFR	autocrine motility factor receptor
chr16	56458227	56459344	1118	*	0.129457	Promoter	64087	2	267	uc002eiy.4	106	ENSG00000159461	AMFR	autocrine motility factor receptor
chr16	56459459	56459852	394	*	0.0429127	Promoter	64087	2	267	uc002eiy.4	-9	ENSG00000159461	AMFR	autocrine motility factor receptor
chr1	110051381	110052950	1570	*	0.13313	Promoter	2891	2	57463	uc001dxx.4	0	ENSG00000181754	AMIGO1	adhesion molecule with Ig like domain 1
chr12	47472636	47474828	2193	*	0.138124	Promoter	4245	2	347902	uc001rpk.3	0	ENSG00000139211	AMIGO2	adhesion molecule with Ig like domain 2
chr3	49756399	49757346	948	*	0.083329	Promoter	2972	2	386724	uc003cxj.3	0	ENSG00000176020	AMIGO3	adhesion molecule with Ig like domain 3
chrX	109560305	109561320	1016	*	0.083465	Promoter	123967	2	9949	uc004eoo.3	60	ENSG00000101935	AMMECR1	AMMECR nuclear protein 1
chrX	109561471	109561950	480	*	0.0366164	Promoter	123967	2	9949	uc004eop.3	-91	ENSG00000101935	AMMECR1	AMMECR nuclear protein 1
chr2	128642756	128644551	1796	*	0.153378	Promoter	24308	2	83607	uc002tpm.3	0	ENSG00000144233	AMMECR1L	AMMECR1 like
chr14	103389265	103389865	601	*	0.018349	Promoter	7921	1	81693	uc001ymh.4	6	ENSG00000166126	AMN	amnion associated transmembrane protein
chr14	103394390	103397062	2673	*	0.0645017	3' UTR	7921	1	81693	uc001ymh.4	5131	ENSG00000166126	AMN	amnion associated transmembrane protein
chr12	31881337	31882837	1501	*	0.0845815	Promoter	58038	2	196394	uc001rko.4	0	ENSG00000151743	AMN1	antagonist of mitotic exit network 1 homolog
chrX	112083721	112084757	1037	*	0.0450586	Promoter	65939	2	154796	uc004eps.3	0	ENSG00000126016	AMOT	angiomotin
chr11	94474154	94474506	353	*	0.0193847	Distal Intergenic	108411	1	154810	uc001pfb.3	-27002	ENSG00000166025	AMOTL1	angiomotin like 1
chr3	134082708	134083536	829	*	0.0474068	Intron (uc003eqe.1/51421, intron 2 of 6)	11494	2	51421	uc003eqe.1	2147	ENSG00000114019	AMOTL2	angiomotin like 2
chr3	134092897	134093747	851	*	0.060933	Promoter	19217	2	51421	uc003eqg.1	0	ENSG00000114019	AMOTL2	angiomotin like 2
chr1	110162251	110164567	2317	*	0.104017	Promoter	12243	1	271	uc001dyb.2	0	ENSG00000116337	AMPD2	adenosine monophosphate deaminase 2
chr1	110166564	110166768	205	*	0.0256958	Promoter	8068	1	271	uc010ovs.2	0	ENSG00000116337	AMPD2	adenosine monophosphate deaminase 2
chr11	10471892	10472881	990	*	0.103798	Promoter	56903	1	272	uc001min.1	0	ENSG00000133805	AMPD3	adenosine monophosphate deaminase 3
chr11	10477503	10478075	573	*	0.0322245	Promoter	51646	1	272	uc001mip.1	22	ENSG00000133805	AMPD3	adenosine monophosphate deaminase 3
chr11	10478144	10478461	318	*	0.025897	Promoter	51646	1	272	uc001mip.1	663	ENSG00000133805	AMPD3	adenosine monophosphate deaminase 3
chr7	38670395	38671287	893	*	0.0290028	Promoter	247871	2	273	uc003tgu.3	0	ENSG00000078053	AMPH	amphiphysin
chr17	66233817	66234078	262	*	0.0252595	Distal Intergenic	9161	1	51321	uc002jgr.1	-10067	ENSG00000196704	AMZ2	archaelysin family metallopeptidase 2
chr17	66243298	66244795	1498	*	0.0996343	Promoter	9161	1	51321	uc002jgr.1	0	ENSG00000196704	AMZ2	archaelysin family metallopeptidase 2
chr17	62971227	62972507	1281	*	0.110069	Promoter	9036	2	201283	uc002jfa.3	0	ENSG00000214174	AMZ2P1	archaelysin family metallopeptidase 2 pseudogene 1
chr2	112641076	112642310	1235	*	0.154493	Promoter	116528	2	64682	uc002thi.3	0	ENSG00000153107	ANAPC1	anaphase promoting complex subunit 1
chr4	146018708	146020234	1527	*	0.0857378	Promoter	103645	2	10393	uc003iju.5	0	ENSG00000164162	ANAPC10	anaphase promoting complex subunit 10
chr3	134203793	134205746	1954	*	0.168692	Promoter	8286	2	25847	uc003eqj.3	0	ENSG00000129055	ANAPC13	anaphase promoting complex subunit 13
chr11	71822953	71823825	873	*	0.10947	Promoter	6399	2	25906	uc009ytc.1	0	ENSG00000110200	ANAPC15	anaphase promoting complex subunit 15
chr10	73648404	73649022	619	*	0.0442762	Intron (uc021psn.1/119504, intron 1 of 3)	374472	1	119504	uc021psn.1	27257	ENSG00000166295	ANAPC16	anaphase promoting complex subunit 16
chr10	73975366	73976953	1588	*	0.0903554	Promoter	19861	1	119504	uc001jsv.3	0	ENSG00000166295	ANAPC16	anaphase promoting complex subunit 16
chr2	87302249	87304571	2323	*	0.14567	Promoter	45739	2	285074	uc002ssf.4	0	ENSG00000285793	ANAPC1P2	ANAPC1 pseudogene 2
chr9	140082157	140083959	1803	*	0.137593	Promoter	13320	2	29882	uc004clq.1	0	ENSG00000176248	ANAPC2	anaphase promoting complex subunit 2
chr4	25378320	25379604	1285	*	0.142587	Promoter	41273	1	29945	uc003gro.3	0	ENSG00000053900	ANAPC4	anaphase promoting complex subunit 4
chr12	121789283	121790702	1420	*	0.103311	Promoter	44218	2	51433	uc001uag.3	0	ENSG00000089053	ANAPC5	anaphase promoting complex subunit 5
chr12	110824979	110825270	292	*	0.768151	Intron (uc001tqo.2/51434, intron 5 of 10)	30831	2	51434	uc001tqo.2	16265	ENSG00000196510	ANAPC7	anaphase promoting complex subunit 7
chr12	110840593	110841840	1248	*	0.178549	Promoter	30831	2	51434	uc001tqo.2	0	ENSG00000196510	ANAPC7	anaphase promoting complex subunit 7
chr14	21131442	21131766	325	*	0.0266783	Exon (uc021rof.1/uc021rof.1, exon 1 of 1)	10010	1	283	uc001vxw.4	-20570	ENSG00000214274	ANG	angiogenin
chr14	21150032	21152104	2073	*	0.104515	Promoter	10010	1	283	uc001vxw.4	-232	ENSG00000214274	ANG	angiogenin
chr14	21152196	21152917	722	*	0.0639576	Promoter	10010	1	283	uc001vxw.4	0	ENSG00000214274	ANG	angiogenin
chr14	77278551	77279300	750	*	0.153158	Promoter	25698	2	23357	uc001xsv.3	0	ENSG00000013523	ANGEL1	angel homolog 1
chr1	213188447	213189197	751	*	0.126172	Promoter	23297	2	90806	uc010pto.2	0	ENSG00000174606	ANGEL2	angel homolog 2
chr8	108509278	108509795	518	*	0.0283069	Promoter	248545	2	284	uc003ymn.3	459	ENSG00000154188	ANGPT1	angiopoietin 1
chr19	8428493	8429586	1094	*	0.0354761	Promoter	10247	1	51129	uc002mjq.1	0	ENSG00000167772	ANGPTL4	angiopoietin like 4
chr19	10207085	10207411	327	*	0.0481797	5' UTR	10321	2	83854	uc002mmx.2	5922	ENSG00000130812	ANGPTL6	angiopoietin like 6
chr12	133841517	133841905	389	*	0.0863274	Distal Intergenic	17525	2	647589	uc010tci.2	-29095	ENSG00000227059	ANHX	anomalous homeobox
chr8	41559391	41559712	322	*	0.0275708	Exon (uc003xoh.3/286, exon 4 of 27)	53016	2	286	uc003xoh.3	4047	ENSG00000029534	ANK1	ankyrin 1
chr8	41655008	41655804	797	*	0.0201901	Promoter	144397	2	286	uc003xoi.3	0	ENSG00000029534	ANK1	ankyrin 1
chr8	41685527	41686683	1157	*	0.0749036	Intron (uc003xom.3/286, intron 1 of 42)	144397	2	286	uc003xol.3	-30387	ENSG00000029534	ANK1	ankyrin 1
chr4	114383374	114383573	200	*	0.123451	Intron (uc003ibi.3/817, intron 15 of 18)	10456	1	287	uc010ims.3	88933	ENSG00000145362	ANK2	ankyrin 2
chr10	62491388	62491597	210	*	0.0309964	Intron (uc001jkz.4/288, intron 1 of 43)	707229	2	288	uc001jkz.4	1687	ENSG00000151150	ANK3	ankyrin 3
chr10	62491894	62493522	1629	*	0.154827	Promoter	707229	2	288	uc001jkz.4	0	ENSG00000151150	ANK3	ankyrin 3
chr2	190538914	190539864	951	*	0.0823294	Promoter	72158	1	150709	uc002uqu.3	0	ENSG00000151687	ANKAR	ankyrin and armadillo repeat containing
chr15	65186408	65186962	555	*	0.0269311	Distal Intergenic	19683	1	348094	uc002anx.1	-17139	ENSG00000166839	ANKDD1A	ankyrin repeat and death domain containing 1A
chr15	65187476	65187647	172	*	0.0164669	Distal Intergenic	19683	1	348094	uc002anx.1	-16454	ENSG00000166839	ANKDD1A	ankyrin repeat and death domain containing 1A
chr15	65203764	65204231	468	*	0.0498988	Promoter	19683	1	348094	uc002anx.1	0	ENSG00000166839	ANKDD1A	ankyrin repeat and death domain containing 1A
chr5	74907250	74907627	378	*	0.0260723	Promoter	60371	1	728780	uc010izt.4	0	ENSG00000189045	ANKDD1B	ankyrin repeat and death domain containing 1B
chr20	10015610	10016005	396	*	0.0729039	Promoter	21711	1	63926	uc002wno.3	0	ENSG00000132623	ANKEF1	ankyrin repeat and EF-hand domain containing 1
chr17	4166439	4167651	1213	*	0.164142	Promoter	100478	2	51479	uc002fxn.3	0	ENSG00000185722	ANKFY1	ankyrin repeat and FYVE domain containing 1
chr5	14870957	14872012	1056	*	0.115909	Promoter	166979	2	56172	uc003jfm.4	0	ENSG00000154122	ANKH	ANKH inorganic pyrophosphate transport regulator
chr5	14872114	14873018	905	*	0.154238	Promoter	166979	2	56172	uc003jfm.4	-227	ENSG00000154122	ANKH	ANKH inorganic pyrophosphate transport regulator
chr5	14992950	14993610	661	*	0.0640262	Distal Intergenic	166979	2	56172	uc003jfm.4	-121063	ENSG00000154122	ANKH	ANKH inorganic pyrophosphate transport regulator
chr5	15091416	15091575	160	*	0.144808	Distal Intergenic	166979	2	56172	uc003jfm.4	-219529	ENSG00000154122	ANKH	ANKH inorganic pyrophosphate transport regulator
chr5	139780105	139781048	944	*	0.132275	Promoter	147765	1	404734	uc003lfs.2	-351	ENSG00000254996	ANKHD1-EIF4EBP3	ANKHD1-EIF4EBP3 readthrough
chr5	139781354	139782535	1182	*	0.146092	Promoter	147765	1	404734	uc003lfs.2	0	ENSG00000254996	ANKHD1-EIF4EBP3	ANKHD1-EIF4EBP3 readthrough
chr7	91874365	91876505	2141	*	0.131673	Promoter	155151	1	54467	uc003ulw.2	0	ENSG00000001629	ANKIB1	ankyrin repeat and IBR domain containing 1
chr19	17392400	17393778	1379	*	0.0533941	Promoter	6001	1	126549	uc002nga.2	0	ENSG00000160117	ANKLE1	ankyrin repeat and LEM domain containing 1
chr19	17403015	17403785	771	*	0.089441	3' UTR	5769	1	126549	uc002nfz.2	10329	ENSG00000160117	ANKLE1	ankyrin repeat and LEM domain containing 1
chr12	133337562	133338416	855	*	0.115211	Promoter	36198	2	23141	uc001ukx.2	35	ENSG00000176915	ANKLE2	ankyrin repeat and LEM domain containing 2
chr12	133338762	133339237	476	*	0.0587562	Promoter	36198	2	23141	uc001ukx.2	-311	ENSG00000176915	ANKLE2	ankyrin repeat and LEM domain containing 2
chr2	241497012	241497617	606	*	0.0269229	Promoter	78567	2	51281	uc002vyz.1	0	ENSG00000144504	ANKMY1	ankyrin repeat and MYND domain containing 1
chr2	241499622	241501055	1434	*	0.138337	Promoter	81437	2	51281	uc002vzd.1	0	ENSG00000144504	ANKMY1	ankyrin repeat and MYND domain containing 1
chr7	16684212	16685435	1224	*	0.109079	Promoter	46042	2	57037	uc003sti.3	7	ENSG00000106524	ANKMY2	ankyrin repeat and MYND domain containing 2
chr5	72860530	72862133	1604	*	0.0995027	Promoter	13487	2	57763	uc003kcu.2	0	ENSG00000164331	ANKRA2	ankyrin repeat family A member 2
chr13	111566317	111568398	2082	*	0.166349	Promoter	36530	2	55608	uc001vrn.3	0	ENSG00000088448	ANKRD10	ankyrin repeat domain 10
chr16	89323102	89324175	1074	*	0.0702467	Distal Intergenic	12706	2	29123	uc002fnb.1	34010	ENSG00000167522	ANKRD11	ankyrin repeat domain 11
chr16	89555822	89557060	1239	*	0.194795	Promoter	222941	2	29123	uc002fmx.2	0	ENSG00000167522	ANKRD11	ankyrin repeat domain 11
chr16	89557307	89557800	494	*	0.155504	Promoter	191687	2	29123	uc002fng.1	-338	ENSG00000167522	ANKRD11	ankyrin repeat domain 11
chr18	9135699	9138049	2351	*	0.149101	Promoter	99047	1	23253	uc010wzn.2	0	ENSG00000101745	ANKRD12	ankyrin repeat domain 12
chr12	110436555	110438304	1750	*	0.136753	Promoter	31573	1	88455	uc009zvl.1	0	ENSG00000076513	ANKRD13A	ankyrin repeat domain 13A
chr17	27915561	27917499	1939	*	0.132388	Promoter	24979	1	124930	uc002heh.3	0	ENSG00000198720	ANKRD13B	ankyrin repeat domain 13B
chr17	27919816	27920420	605	*	0.0832138	Promoter	21253	1	124930	uc002hei.3	-107	ENSG00000198720	ANKRD13B	ankyrin repeat domain 13B
chr17	27920580	27921146	567	*	0.0547775	Promoter	21253	1	124930	uc002hej.3	53	ENSG00000198720	ANKRD13B	ankyrin repeat domain 13B
chr11	67045236	67045601	366	*	0.0249115	Intron (uc009yrn.1/156, intron 2 of 20)	13194	1	338692	uc001okc.2	-11161	ENSG00000172932	ANKRD13D	ankyrin repeat domain 13D
chr11	67055659	67057811	2153	*	0.13834	Promoter	13194	1	338692	uc001okc.2	0	ENSG00000172932	ANKRD13D	ankyrin repeat domain 13D
chr10	5930829	5932833	2005	*	0.137284	Promoter	28172	2	54522	uc009xie.3	0	ENSG00000134461	ANKRD16	ankyrin repeat domain 16
chr4	74088400	74088784	385	*	0.0235362	Promoter	148286	2	26057	uc003hgo.3	3	ENSG00000132466	ANKRD17	ankyrin repeat domain 17
chr4	74123513	74125541	2029	*	0.160615	Promoter	184001	2	26057	uc003hgp.3	0	ENSG00000132466	ANKRD17	ankyrin repeat domain 17
chr9	33523575	33524333	759	*	0.0398777	Promoter	48591	1	441459	uc010mjw.2	-78	ENSG00000230453	ANKRD18B	ankyrin repeat domain 18B
chr9	33524444	33524723	280	*	0.0237012	Promoter	48591	1	441459	uc010mjw.2	33	ENSG00000230453	ANKRD18B	ankyrin repeat domain 18B
chr3	197807049	197808354	1306	*	0.0605669	Promoter	23139	2	348840	uc003fyx.3	0	ENSG00000226435	ANKRD18DP	ankyrin repeat domain 18D, pseudogene
chr9	95569790	95572288	2499	*	0.0615591	Promoter	17028	1	138649	uc011lua.1	0	ENSG00000187984	ANKRD19P	ankyrin repeat domain 19, pseudogene
chr21	15351868	15353219	1352	*	0.0740637	Promoter	36670	2	391267	uc002yji.2	0	ENSG00000215559	ANKRD20A11P	ankyrin repeat domain 20 family member A11, pseudogene
chr21	15399655	15400216	562	*	0.0352129	Exon (uc002yjk.3/uc002yjk.3, exon 1 of 3)	3698	2	391267	uc002yjj.4	-46890	ENSG00000215559	ANKRD20A11P	ankyrin repeat domain 20 family member A11, pseudogene
chr1	142538247	142538515	269	*	0.0276646	Distal Intergenic	16185	2	100874392	uc031pnv.1	175090	NA	ANKRD20A12P	ankyrin repeat domain 20 family member A12, pseudogene
chr1	142618800	142619154	355	*	0.0277967	Exon (uc001eiw.1/uc001eiw.1, exon 1 of 8)	16185	2	100874392	uc031pnv.1	94451	NA	ANKRD20A12P	ankyrin repeat domain 20 family member A12, pseudogene
chr1	142890624	142891044	421	*	0.0592223	Exon (uc001ejd.1/uc001ejd.1, exon 1 of 5)	16185	2	100874392	uc031pnv.1	-177019	NA	ANKRD20A12P	ankyrin repeat domain 20 family member A12, pseudogene
chr9	42250545	42252431	1887	*	0.0938783	Distal Intergenic	43561	1	441425	uc004acd.3	-115872	NA	ANKRD20A3P	ankyrin repeat domain 20 family member A3, pseudogene
chr9	42367490	42367789	300	*	0.032413	Promoter	43561	1	441425	uc004acd.3	-514	NA	ANKRD20A3P	ankyrin repeat domain 20 family member A3, pseudogene
chr9	42368356	42368780	425	*	0.041898	Promoter	43561	1	441425	uc010mmv.3	53	NA	ANKRD20A3P	ankyrin repeat domain 20 family member A3, pseudogene
chr9	43133296	43134920	1625	*	0.0697496	Promoter	43573	2	441425	uc004acw.1	0	NA	ANKRD20A3P	ankyrin repeat domain 20 family member A3, pseudogene
chr9	67925567	67926481	915	*	0.0466034	Promoter	43533	1	441425	uc004aeu.3	-280	NA	ANKRD20A3P	ankyrin repeat domain 20 family member A3, pseudogene
chr9	69380526	69382493	1968	*	0.125633	Promoter	18556	1	728747	uc010mnw.1	0	NA	ANKRD20A4P	ankyrin repeat domain 20 family member A4, pseudogene
chr18	14178578	14179720	1143	*	0.0606646	Promoter	6291	1	440482	uc010xag.2	0	NA	ANKRD20A5P	ankyrin repeat domain 20 family member A5, pseudogene
chr2	97505226	97505635	410	*	0.0242617	3' UTR	6108	2	200539	uc002sxa.3	4123	ENSG00000163126	ANKRD23	ankyrin repeat domain 23
chr10	27388728	27389911	1184	*	0.0930231	Promoter	96383	2	22852	uc001ith.2	0	ENSG00000107890	ANKRD26	ankyrin repeat domain 26
chr16	46385854	46387081	1228	*	0.0965844	Distal Intergenic	49064	2	124149	uc010cbd.2	165231	NA	ANKRD26P1	ankyrin repeat domain 26 pseudogene 1
chr16	46387222	46387577	356	*	0.055148	Distal Intergenic	49064	2	124149	uc010cbd.2	164735	NA	ANKRD26P1	ankyrin repeat domain 26 pseudogene 1
chr16	46387771	46389409	1639	*	0.081337	Distal Intergenic	49064	2	124149	uc010cbd.2	162903	NA	ANKRD26P1	ankyrin repeat domain 26 pseudogene 1
chr16	46389534	46390277	744	*	0.0671715	Distal Intergenic	49064	2	124149	uc010cbd.2	162035	NA	ANKRD26P1	ankyrin repeat domain 26 pseudogene 1
chr16	46390403	46390537	135	*	0.0910563	Distal Intergenic	49064	2	124149	uc010cbd.2	161775	NA	ANKRD26P1	ankyrin repeat domain 26 pseudogene 1
chr16	46390681	46391721	1041	*	0.1026	Distal Intergenic	49064	2	124149	uc010cbd.2	160591	NA	ANKRD26P1	ankyrin repeat domain 26 pseudogene 1
chr16	46391826	46393588	1763	*	0.0747495	Distal Intergenic	49064	2	124149	uc010cbd.2	158724	NA	ANKRD26P1	ankyrin repeat domain 26 pseudogene 1
chr16	46393793	46395475	1683	*	0.0740651	Distal Intergenic	49064	2	124149	uc010cbd.2	156837	NA	ANKRD26P1	ankyrin repeat domain 26 pseudogene 1
chr16	46395645	46396236	592	*	0.0489039	Distal Intergenic	49064	2	124149	uc010cbd.2	156076	NA	ANKRD26P1	ankyrin repeat domain 26 pseudogene 1
chr16	46396366	46396818	453	*	0.0825225	Distal Intergenic	49064	2	124149	uc010cbd.2	155494	NA	ANKRD26P1	ankyrin repeat domain 26 pseudogene 1
chr16	46398053	46398411	359	*	0.0595611	Distal Intergenic	49064	2	124149	uc010cbd.2	153901	NA	ANKRD26P1	ankyrin repeat domain 26 pseudogene 1
chr16	46398583	46398802	220	*	0.0739972	Distal Intergenic	49064	2	124149	uc010cbd.2	153510	NA	ANKRD26P1	ankyrin repeat domain 26 pseudogene 1
chr16	46399404	46400115	712	*	0.0626594	Distal Intergenic	49064	2	124149	uc010cbd.2	152197	NA	ANKRD26P1	ankyrin repeat domain 26 pseudogene 1
chr16	46400267	46400427	161	*	0.0649292	Distal Intergenic	49064	2	124149	uc010cbd.2	151885	NA	ANKRD26P1	ankyrin repeat domain 26 pseudogene 1
chr16	46400741	46400978	238	*	0.0349148	Distal Intergenic	49064	2	124149	uc010cbd.2	151334	NA	ANKRD26P1	ankyrin repeat domain 26 pseudogene 1
chr16	46401098	46401482	385	*	0.0495447	Distal Intergenic	49064	2	124149	uc010cbd.2	150830	NA	ANKRD26P1	ankyrin repeat domain 26 pseudogene 1
chr16	46401648	46402286	639	*	0.0639339	Distal Intergenic	49064	2	124149	uc010cbd.2	150026	NA	ANKRD26P1	ankyrin repeat domain 26 pseudogene 1
chr16	46402719	46402855	137	*	0.0923787	Distal Intergenic	49064	2	124149	uc010cbd.2	149457	NA	ANKRD26P1	ankyrin repeat domain 26 pseudogene 1
chr16	46402970	46403114	145	*	0.0975425	Distal Intergenic	49064	2	124149	uc010cbd.2	149198	NA	ANKRD26P1	ankyrin repeat domain 26 pseudogene 1
chr16	46403383	46403847	465	*	0.0800599	Distal Intergenic	49064	2	124149	uc010cbd.2	148465	NA	ANKRD26P1	ankyrin repeat domain 26 pseudogene 1
chr16	46404017	46404763	747	*	0.0720487	Distal Intergenic	49064	2	124149	uc010cbd.2	147549	NA	ANKRD26P1	ankyrin repeat domain 26 pseudogene 1
chr16	46404911	46405942	1032	*	0.0713051	Distal Intergenic	49064	2	124149	uc010cbd.2	146370	NA	ANKRD26P1	ankyrin repeat domain 26 pseudogene 1
chr16	46406085	46407059	975	*	0.0708066	Distal Intergenic	49064	2	124149	uc010cbd.2	145253	NA	ANKRD26P1	ankyrin repeat domain 26 pseudogene 1
chr16	46407216	46407504	289	*	0.102905	Distal Intergenic	49064	2	124149	uc010cbd.2	144808	NA	ANKRD26P1	ankyrin repeat domain 26 pseudogene 1
chr16	46407628	46408723	1096	*	0.0898272	Distal Intergenic	49064	2	124149	uc010cbd.2	143589	NA	ANKRD26P1	ankyrin repeat domain 26 pseudogene 1
chr16	46408984	46409135	152	*	0.0858054	Distal Intergenic	49064	2	124149	uc010cbd.2	143177	NA	ANKRD26P1	ankyrin repeat domain 26 pseudogene 1
chr16	46412804	46413483	680	*	0.0704652	Distal Intergenic	49064	2	124149	uc010cbd.2	138829	NA	ANKRD26P1	ankyrin repeat domain 26 pseudogene 1
chr16	46416672	46417475	804	*	0.0670799	Distal Intergenic	49064	2	124149	uc010cbd.2	134837	NA	ANKRD26P1	ankyrin repeat domain 26 pseudogene 1
chr16	46419458	46419901	444	*	0.0242703	Distal Intergenic	49064	2	124149	uc010cbd.2	132411	NA	ANKRD26P1	ankyrin repeat domain 26 pseudogene 1
chr16	46420273	46420558	286	*	0.0729072	Distal Intergenic	49064	2	124149	uc010cbd.2	131754	NA	ANKRD26P1	ankyrin repeat domain 26 pseudogene 1
chr16	46420810	46420998	189	*	0.0968513	Distal Intergenic	49064	2	124149	uc010cbd.2	131314	NA	ANKRD26P1	ankyrin repeat domain 26 pseudogene 1
chr16	46421516	46422168	653	*	0.0589418	Distal Intergenic	49064	2	124149	uc010cbd.2	130144	NA	ANKRD26P1	ankyrin repeat domain 26 pseudogene 1
chr16	46422539	46422685	147	*	0.0842204	Distal Intergenic	49064	2	124149	uc010cbd.2	129627	NA	ANKRD26P1	ankyrin repeat domain 26 pseudogene 1
chr16	46423004	46423266	263	*	0.0819146	Distal Intergenic	49064	2	124149	uc010cbd.2	129046	NA	ANKRD26P1	ankyrin repeat domain 26 pseudogene 1
chr16	46423595	46424410	816	*	0.0751141	Distal Intergenic	49064	2	124149	uc010cbd.2	127902	NA	ANKRD26P1	ankyrin repeat domain 26 pseudogene 1
chr16	46424571	46425253	683	*	0.0634655	Distal Intergenic	49064	2	124149	uc010cbd.2	127059	NA	ANKRD26P1	ankyrin repeat domain 26 pseudogene 1
chr16	46425467	46425959	493	*	0.0272279	Distal Intergenic	49064	2	124149	uc010cbd.2	126353	NA	ANKRD26P1	ankyrin repeat domain 26 pseudogene 1
chr16	46426950	46427182	233	*	0.0619081	Distal Intergenic	49064	2	124149	uc010cbd.2	125130	NA	ANKRD26P1	ankyrin repeat domain 26 pseudogene 1
chr16	46428116	46428280	165	*	0.0438882	Distal Intergenic	49064	2	124149	uc010cbd.2	124032	NA	ANKRD26P1	ankyrin repeat domain 26 pseudogene 1
chr16	46428381	46428763	383	*	0.0705278	Distal Intergenic	49064	2	124149	uc010cbd.2	123549	NA	ANKRD26P1	ankyrin repeat domain 26 pseudogene 1
chr16	46432246	46433213	968	*	0.111022	Distal Intergenic	49064	2	124149	uc010cbd.2	119099	NA	ANKRD26P1	ankyrin repeat domain 26 pseudogene 1
chr16	46433319	46433828	510	*	0.0656676	Distal Intergenic	49064	2	124149	uc010cbd.2	118484	NA	ANKRD26P1	ankyrin repeat domain 26 pseudogene 1
chr16	46433939	46434214	276	*	0.0512081	Distal Intergenic	49064	2	124149	uc010cbd.2	118098	NA	ANKRD26P1	ankyrin repeat domain 26 pseudogene 1
chr16	46435069	46435545	477	*	0.0761434	Distal Intergenic	49064	2	124149	uc010cbd.2	116767	NA	ANKRD26P1	ankyrin repeat domain 26 pseudogene 1
chr3	15900408	15902058	1651	*	0.17986	Promoter	192310	2	23243	uc003caj.1	0	ENSG00000206560	ANKRD28	ankyrin repeat domain 28
chr18	21242229	21243121	893	*	0.0570184	Promoter	62872	2	147463	uc002kun.3	0	ENSG00000154065	ANKRD29	ankyrin repeat domain 29
chr2	132795536	132795886	351	*	0.0368336	Distal Intergenic	14362	2	554226	uc002tti.3	123639	ENSG00000163046	ANKRD30BL	ankyrin repeat domain 30B like
chr2	133015169	133015346	178	*	0.0784152	Promoter	110379	2	554226	uc002ttj.3	196	ENSG00000163046	ANKRD30BL	ankyrin repeat domain 30B like
chr2	133016351	133016522	172	*	0.073693	Promoter	110379	2	554226	uc002ttj.3	-809	ENSG00000163046	ANKRD30BL	ankyrin repeat domain 30B like
chr2	133016718	133016945	228	*	0.0686339	Distal Intergenic	110379	2	554226	uc002ttj.3	-1176	ENSG00000163046	ANKRD30BL	ankyrin repeat domain 30B like
chr2	133017060	133017254	195	*	0.0665295	Distal Intergenic	110379	2	554226	uc002ttj.3	-1518	ENSG00000163046	ANKRD30BL	ankyrin repeat domain 30B like
chr2	133018724	133019038	315	*	0.0710352	Distal Intergenic	110379	2	554226	uc002ttj.3	-3182	ENSG00000163046	ANKRD30BL	ankyrin repeat domain 30B like
chr2	133019361	133019634	274	*	0.0721214	Distal Intergenic	110379	2	554226	uc002ttj.3	-3819	ENSG00000163046	ANKRD30BL	ankyrin repeat domain 30B like
chr2	133019909	133020234	326	*	0.0914852	Distal Intergenic	110379	2	554226	uc002ttj.3	-4367	ENSG00000163046	ANKRD30BL	ankyrin repeat domain 30B like
chr2	133022648	133022853	206	*	0.0524358	Distal Intergenic	110379	2	554226	uc002ttj.3	-7106	ENSG00000163046	ANKRD30BL	ankyrin repeat domain 30B like
chr2	133023087	133023379	293	*	0.0660483	Distal Intergenic	110379	2	554226	uc002ttj.3	-7545	ENSG00000163046	ANKRD30BL	ankyrin repeat domain 30B like
chr2	133023490	133023638	149	*	0.085114	Distal Intergenic	110379	2	554226	uc002ttj.3	-7948	ENSG00000163046	ANKRD30BL	ankyrin repeat domain 30B like
chr2	133025572	133025976	405	*	0.0596693	Distal Intergenic	110379	2	554226	uc002ttj.3	-10030	ENSG00000163046	ANKRD30BL	ankyrin repeat domain 30B like
chr2	133026145	133026298	154	*	0.0578145	Distal Intergenic	110379	2	554226	uc002ttj.3	-10603	ENSG00000163046	ANKRD30BL	ankyrin repeat domain 30B like
chr2	133026705	133026886	182	*	0.119927	Distal Intergenic	110379	2	554226	uc002ttj.3	-11163	ENSG00000163046	ANKRD30BL	ankyrin repeat domain 30B like
chr2	133028319	133028504	186	*	0.108435	Distal Intergenic	110379	2	554226	uc002ttj.3	-12777	ENSG00000163046	ANKRD30BL	ankyrin repeat domain 30B like
chr2	133029137	133029336	200	*	0.0630923	Distal Intergenic	110379	2	554226	uc002ttj.3	-13595	ENSG00000163046	ANKRD30BL	ankyrin repeat domain 30B like
chr2	133029595	133029936	342	*	0.0876987	Distal Intergenic	110379	2	554226	uc002ttj.3	-14053	ENSG00000163046	ANKRD30BL	ankyrin repeat domain 30B like
chr2	133030414	133030792	379	*	0.055909	Distal Intergenic	110379	2	554226	uc002ttj.3	-14872	ENSG00000163046	ANKRD30BL	ankyrin repeat domain 30B like
chr2	133030927	133031064	138	*	0.090837	Distal Intergenic	110379	2	554226	uc002ttj.3	-15385	ENSG00000163046	ANKRD30BL	ankyrin repeat domain 30B like
chr2	133031186	133031395	210	*	0.100637	Distal Intergenic	110379	2	554226	uc002ttj.3	-15644	ENSG00000163046	ANKRD30BL	ankyrin repeat domain 30B like
chr2	133032581	133033188	608	*	0.0732446	Distal Intergenic	110379	2	554226	uc002ttj.3	-17039	ENSG00000163046	ANKRD30BL	ankyrin repeat domain 30B like
chr2	133033315	133033556	242	*	0.0749636	Distal Intergenic	110379	2	554226	uc002ttj.3	-17773	ENSG00000163046	ANKRD30BL	ankyrin repeat domain 30B like
chr2	133034396	133034833	438	*	0.0741188	Distal Intergenic	110379	2	554226	uc002ttj.3	-18854	ENSG00000163046	ANKRD30BL	ankyrin repeat domain 30B like
chr2	133038617	133038765	149	*	0.0585393	Distal Intergenic	110379	2	554226	uc002ttj.3	-23075	ENSG00000163046	ANKRD30BL	ankyrin repeat domain 30B like
chr5	74532193	74533205	1013	*	0.0426532	Promoter	168582	2	256006	uc003kdo.2	0	ENSG00000145700	ANKRD31	ankyrin repeat domain 31
chr12	52257517	52258224	708	*	0.0320141	Distal Intergenic	3649	1	341405	uc001rzh.4	-23569	ENSG00000167612	ANKRD33	ankyrin repeat domain 33
chr12	52262698	52263353	656	*	0.0352797	Distal Intergenic	3649	1	341405	uc001rzh.4	-18440	ENSG00000167612	ANKRD33	ankyrin repeat domain 33
chr5	10563348	10565636	2289	*	0.0898258	Promoter	93494	1	651746	uc021xwp.1	0	ENSG00000164236	ANKRD33B	ankyrin repeat domain 33B
chr5	10627918	10628123	206	*	0.0389091	Intron (uc021xwp.1/651746, intron 2 of 3)	93494	1	651746	uc021xwp.1	63483	ENSG00000164236	ANKRD33B	ankyrin repeat domain 33B
chr1	145469893	145470897	1005	*	0.0609341	Promoter	5140	1	284615	uc001enq.1	0	ENSG00000272031	ANKRD34A	ankyrin repeat domain 34A
chr1	145471859	145474836	2978	*	0.0826916	5' UTR	5140	1	284615	uc001enq.1	1351	ENSG00000272031	ANKRD34A	ankyrin repeat domain 34A
chr5	79865486	79866139	654	*	0.0284937	Promoter	13731	2	340120	uc003kgw.3	165	ENSG00000189127	ANKRD34B	ankyrin repeat domain 34B
chr1	145548678	145549388	711	*	0.0617953	Promoter	13891	1	148741	uc010oyx.1	0	ENSG00000198483	ANKRD35	ankyrin repeat domain 35
chr2	97778304	97779977	1674	*	0.145598	Promoter	5334	1	375248	uc002sxn.2	0	ENSG00000135976	ANKRD36	ankyrin repeat domain 36
chr2	98205527	98207362	1836	*	0.131363	Promoter	85168	2	57730	uc010yvc.1	0	ENSG00000196912	ANKRD36B	ankyrin repeat domain 36B
chr2	89064721	89065611	891	*	0.0287277	Promoter	40691	1	645784	uc010fhg.4	0	ENSG00000230006	ANKRD36BP2	ankyrin repeat domain 36B pseudogene 2
chr4	186316943	186318196	1254	*	0.141821	Promoter	3551	1	353322	uc003ixm.3	0	ENSG00000186352	ANKRD37	ankyrin repeat domain 37
chr2	97522788	97523800	1013	*	0.123653	Promoter	10033	2	51239	uc002sxd.4	0	ENSG00000213337	ANKRD39	ankyrin repeat domain 39
chr2	97523952	97524485	534	*	0.0448115	Promoter	10033	2	51239	uc002sxd.4	-196	ENSG00000213337	ANKRD39	ankyrin repeat domain 39
chr17	48784478	48785646	1169	*	0.0874343	Promoter	14720	2	91369	uc002iso.3	0	ENSG00000154945	ANKRD40	ankyrin repeat domain 40
chr11	82904147	82905931	1785	*	0.0882405	Promoter	20952	1	338699	uc009yvi.2	0	ENSG00000137494	ANKRD42	ankyrin repeat domain 42
chr2	198063117	198063690	574	*	0.025416	Promoter	203513	2	91526	uc021vuk.2	-355	ENSG00000065413	ANKRD44	ankyrin repeat domain 44
chr2	198174115	198175578	1464	*	0.116241	Promoter	324136	2	91526	uc021vuj.1	0	ENSG00000065413	ANKRD44	ankyrin repeat domain 44
chr2	198175694	198176177	484	*	0.0515443	Promoter	176827	2	91526	uc002uud.2	-173	ENSG00000065413	ANKRD44	ankyrin repeat domain 44
chr8	101571302	101572080	779	*	0.165438	Promoter	50035	2	157567	uc003yjm.4	0	ENSG00000186106	ANKRD46	ankyrin repeat domain 46
chr4	125633092	125634452	1361	*	0.0939314	Promoter	48684	2	57182	uc010inw.3	0	ENSG00000151458	ANKRD50	ankyrin repeat domain 50
chr12	56651317	56652677	1361	*	0.119556	Promoter	20553	2	283373	uc001skm.4	0	ENSG00000139645	ANKRD52	ankyrin repeat domain 52
chr2	71192220	71192631	412	*	0.0511613	3' UTR	7055	1	79998	uc002shk.4	-12944	ENSG00000144031	ANKRD53	ankyrin repeat domain 53
chr2	71204251	71204783	533	*	0.0400794	Promoter	7055	1	79998	uc002shk.4	-792	ENSG00000144031	ANKRD53	ankyrin repeat domain 53
chr2	71205450	71206290	841	*	0.05741	Promoter	7055	1	79998	uc002shk.4	0	ENSG00000144031	ANKRD53	ankyrin repeat domain 53
chr22	38239699	38240471	773	*	0.105764	Promoter	13492	2	129138	uc003auc.3	0	ENSG00000100124	ANKRD54	ankyrin repeat domain 54
chr5	55456162	55456779	618	*	0.0292637	Intron (uc003jqu.3/79722, intron 5 of 11)	17272	2	79722	uc003jqt.3	-43384	ENSG00000164512	ANKRD55	ankyrin repeat domain 55
chr5	55776090	55777708	1619	*	0.107597	Distal Intergenic	133680	2	79722	uc003jqu.3	-246904	ENSG00000164512	ANKRD55	ankyrin repeat domain 55
chr6	90142708	90143738	1031	*	0.0873779	Promoter	200657	1	22881	uc003pne.4	0	ENSG00000135299	ANKRD6	ankyrin repeat domain 6
chr7	6065793	6066096	304	*	0.0234337	Intron (uc003spp.3/27102, intron 14 of 14)	5177	1	100310846	uc031swn.1	-4911	ENSG00000157999	ANKRD61	ankyrin repeat domain 61
chr18	12038543	12039128	586	*	0.043548	Distal Intergenic	35901	1	342850	uc031rhk.1	-54720	ENSG00000181626	ANKRD62	ankyrin repeat domain 62
chr15	40573931	40575702	1772	*	0.0741444	Promoter	1143	2	100131244	uc021sjf.1	0	ENSG00000230778	ANKRD63	ankyrin repeat domain 63
chr1	1355272	1355529	258	*	0.0428747	Exon (uc010nyo.2/441869, exon 3 of 4)	3025	2	441869	uc001afp.3	1295	ENSG00000235098	ANKRD65	ankyrin repeat domain 65
chr7	117854261	117854878	618	*	0.03706	Distal Intergenic	18073	1	56311	uc003vji.3	-9834	ENSG00000106013	ANKRD7	ankyrin repeat domain 7
chr14	102975582	102976935	1354	*	0.0928452	Promoter	2931	2	122416	uc001ylz.1	0	ENSG00000156381	ANKRD9	ankyrin repeat domain 9
chr14	102982905	102983959	1055	*	0.0964561	Distal Intergenic	2931	2	122416	uc001yma.1	-6777	ENSG00000156381	ANKRD9	ankyrin repeat domain 9
chr14	102990503	102990755	253	*	0.0237162	Distal Intergenic	2931	2	122416	uc001yma.1	-14375	ENSG00000156381	ANKRD9	ankyrin repeat domain 9
chr6	34856604	34857789	1186	*	0.121294	Promoter	202153	1	23294	uc003ojx.4	0	ENSG00000064999	ANKS1A	ankyrin repeat and sterile alpha motif domain containing 1A
chr12	100378200	100378430	231	*	0.0255131	Promoter	1249864	2	56899	uc001tge.2	2	ENSG00000185046	ANKS1B	ankyrin repeat and sterile alpha motif domain containing 1B
chr16	4783699	4785124	1426	*	0.133501	Promoter	37653	2	124401	uc002cxj.2	0	ENSG00000168096	ANKS3	ankyrin repeat and sterile alpha motif domain containing 3
chr16	4793496	4793749	254	*	0.0181461	Intron (uc002cxn.3/146562, intron 5 of 9)	34624	2	124401	uc002cxm.3	-9118	ENSG00000168096	ANKS3	ankyrin repeat and sterile alpha motif domain containing 3
chr9	101558249	101559320	1072	*	0.114775	Promoter	64504	2	203286	uc004ayu.3	0	ENSG00000165138	ANKS6	ankyrin repeat and sterile alpha motif domain containing 6
chr2	220093492	220095228	1737	*	0.111767	Promoter	5556	1	55139	uc010zkv.1	0	ENSG00000163516	ANKZF1	ankyrin repeat and zinc finger peptidyl tRNA hydrolase 1
chr3	43662919	43663933	1015	*	0.144345	Promoter	255743	2	55129	uc003cmv.3	0	ENSG00000160746	ANO10	anoctamin 10
chr12	45608945	45611050	2106	*	0.154052	Promoter	205287	1	196527	uc031qha.1	0	ENSG00000177119	ANO6	anoctamin 6
chr2	242156754	242157350	597	*	0.0417292	Exon (uc002wax.2/50636, exon 20 of 25)	36868	1	50636	uc002wax.2	28830	ENSG00000146205	ANO7	anoctamin 7
chr2	242157609	242158114	506	*	0.0414616	Exon (uc002wax.2/50636, exon 21 of 25)	36868	1	50636	uc002wax.2	29685	ENSG00000146205	ANO7	anoctamin 7
chr19	17438911	17440363	1453	*	0.0754767	Exon (uc002ngf.2/57719, exon 13 of 18)	11607	2	57719	uc002ngf.2	5275	ENSG00000074855	ANO8	anoctamin 8
chr19	17444863	17445653	791	*	0.131669	Promoter	11607	2	57719	uc002ngf.2	0	ENSG00000074855	ANO8	anoctamin 8
chr11	441341	442257	917	*	0.0747473	Promoter	24082	2	338440	uc001lpi.2	0	ENSG00000185101	ANO9	anoctamin 9
chr15	69109536	69114003	4468	*	0.148008	Promoter	42387	2	8125	uc002arl.3	0	ENSG00000140350	ANP32A	acidic nuclear phosphoprotein 32 family member A
chr9	100744884	100745407	524	*	0.062747	Promoter	32736	1	10541	uc004aya.3	-82	ENSG00000136938	ANP32B	acidic nuclear phosphoprotein 32 family member B
chr9	100745573	100747863	2291	*	0.172277	Promoter	32736	1	10541	uc004aya.3	84	ENSG00000136938	ANP32B	acidic nuclear phosphoprotein 32 family member B
chr1	150186089	150186277	189	*	0.0310904	Distal Intergenic	8411	2	81611	uc010pbt.2	12850	ENSG00000143401	ANP32E	acidic nuclear phosphoprotein 32 family member E
chr1	150206792	150208422	1631	*	0.133027	Promoter	16310	2	81611	uc010pbu.2	0	ENSG00000143401	ANP32E	acidic nuclear phosphoprotein 32 family member E
chr1	150208698	150209051	354	*	0.0279297	Promoter	9565	2	81611	uc010pbw.1	-194	ENSG00000143401	ANP32E	acidic nuclear phosphoprotein 32 family member E
chr15	90357553	90358593	1041	*	0.0820209	Promoter	29947	2	290	uc002bop.4	0	ENSG00000166825	ANPEP	alanyl aminopeptidase, membrane
chr16	770388	772036	1649	*	0.0826517	Promoter	1449	1	65990	uc002cje.4	0	ENSG00000103254	ANTKMT	adenine nucleotide translocase lysine methyltransferase
chr2	69240086	69241004	919	*	0.0503477	Promoter	90300	1	84168	uc002sfd.2	0	ENSG00000169604	ANTXR1	ANTXR cell adhesion molecule 1
chr4	80993111	80994670	1560	*	0.170289	Promoter	171707	2	118429	uc003hly.4	0	ENSG00000163297	ANTXR2	ANTXR cell adhesion molecule 2
chr10	81963325	81963570	246	*	0.0269988	Promoter	49368	2	311	uc001kbq.1	677	ENSG00000122359	ANXA11	annexin A11
chr10	81963786	81965780	1995	*	0.141861	Promoter	49368	2	311	uc001kbq.1	0	ENSG00000122359	ANXA11	annexin A11
chr15	60689632	60691019	1388	*	0.074523	Promoter	50836	2	302	uc002agk.3	0	ENSG00000182718	ANXA2	annexin A2
chr5	43037979	43038216	238	*	0.0237678	Downstream (<1kb)	1266	2	389289	uc003jnf.3	2231	ENSG00000177721	ANXA2R	annexin A2 receptor
chr5	43038338	43038961	624	*	0.0300913	Downstream (<1kb)	1266	2	389289	uc003jnf.3	1486	ENSG00000177721	ANXA2R	annexin A2 receptor
chr5	43039481	43040357	877	*	0.0805724	Promoter	1266	2	389289	uc003jnf.3	90	ENSG00000177721	ANXA2R	annexin A2 receptor
chr5	43040624	43041146	523	*	0.0258602	Promoter	1266	2	389289	uc003jnf.3	-177	ENSG00000177721	ANXA2R	annexin A2 receptor
chr4	79472755	79473261	507	*	0.0372811	Promoter	58864	1	306	uc003hld.3	13	ENSG00000138772	ANXA3	annexin A3
chr2	69968385	69969629	1245	*	0.121257	Promoter	76700	1	307	uc010yqn.1	0	ENSG00000196975	ANXA4	annexin A4
chr4	122617413	122618743	1331	*	0.098118	Promoter	28663	2	308	uc003idu.4	0	ENSG00000164111	ANXA5	annexin A5
chr5	150535014	150535602	589	*	0.0351205	Intron (uc003ltl.2/309, intron 1 of 25)	57177	2	309	uc003ltl.2	1841	ENSG00000197043	ANXA6	annexin A6
chr5	150535751	150537787	2037	*	0.127473	Promoter	57177	2	309	uc003ltl.2	0	ENSG00000197043	ANXA6	annexin A6
chr10	75173011	75174441	1431	*	0.2014	Promoter	38653	2	310	uc001jtz.2	0	ENSG00000138279	ANXA7	annexin A7
chr9	97488551	97489681	1131	*	0.0904515	Promoter	46500	1	84909	uc011lui.2	0	ENSG00000148120	AOPEP	aminopeptidase O (putative)
chr9	97766603	97767809	1207	*	0.0483821	Promoter	79536	1	84909	uc011luk.2	188	ENSG00000148120	AOPEP	aminopeptidase O (putative)
chr2	201450465	201451100	636	*	0.0461388	Promoter	85487	1	316	uc002uvx.3	0	ENSG00000138356	AOX1	aldehyde oxidase 1
chr4	113152220	113153786	1567	*	0.161436	Promoter	33581	1	55435	uc010imm.1	0	ENSG00000138660	AP1AR	adaptor related protein complex 1 associated regulatory protein
chr22	29784023	29785049	1027	*	0.0928642	Promoter	60904	2	162	uc003afi.3	0	ENSG00000100280	AP1B1	adaptor related protein complex 1 subunit beta 1
chr22	32533661	32534210	550	*	0.0279877	Distal Intergenic	11493	1	23782	uc021woc.1	15697	ENSG00000234479	AP1B1P1	AP1B1 pseudogene 1
chr16	71841918	71843023	1106	*	0.133855	Promoter	80072	2	164	uc002fbb.3	0	ENSG00000166747	AP1G1	adaptor related protein complex 1 subunit gamma 1
chr16	71843245	71843472	228	*	0.0180889	Promoter	42635	2	164	uc010vmh.1	-269	ENSG00000166747	AP1G1	adaptor related protein complex 1 subunit gamma 1
chr14	24036274	24037125	852	*	0.0678034	Promoter	7947	2	8906	uc001wkk.3	0	ENSG00000213983	AP1G2	adaptor related protein complex 1 subunit gamma 2
chr19	16308390	16309412	1023	*	0.149711	Promoter	37492	1	8907	uc002ndu.2	0	ENSG00000072958	AP1M1	adaptor related protein complex 1 subunit mu 1
chr7	100797624	100798520	897	*	0.0996087	Promoter	6872	1	1174	uc003uxv.4	0	ENSG00000106367	AP1S1	adaptor related protein complex 1 subunit sigma 1
chrX	15872204	15872950	747	*	0.113186	Promoter	29209	2	8905	uc004cxi.4	187	ENSG00000182287	AP1S2	adaptor related protein complex 1 subunit sigma 2
chrX	15873142	15873816	675	*	0.0767485	Promoter	22038	2	8905	uc011miu.2	-5	ENSG00000182287	AP1S2	adaptor related protein complex 1 subunit sigma 2
chr2	224701768	224702832	1065	*	0.122236	Promoter	82273	2	130340	uc002vnn.3	0	ENSG00000152056	AP1S3	adaptor related protein complex 1 subunit sigma 3
chr19	50270184	50271073	890	*	0.14825	Promoter	40190	1	160	uc002ppo.3	4	ENSG00000196961	AP2A1	adaptor related protein complex 2 subunit alpha 1
chr19	50312056	50313048	993	*	0.0573408	Exon (uc002ppq.2/80199, exon 6 of 11)	1660	1	160	uc010enk.3	3346	ENSG00000196961	AP2A1	adaptor related protein complex 2 subunit alpha 1
chr11	925450	925682	233	*	0.0256959	Promoter	80809	1	161	uc009yco.2	-127	ENSG00000183020	AP2A2	adaptor related protein complex 2 subunit alpha 2
chr11	925830	926889	1060	*	0.14925	Promoter	86437	1	161	uc001lst.2	21	ENSG00000183020	AP2A2	adaptor related protein complex 2 subunit alpha 2
chr17	33913893	33914225	333	*	0.0321928	Promoter	139155	1	163	uc002hjq.3	-57	ENSG00000006125	AP2B1	adaptor related protein complex 2 subunit beta 1
chr17	33914348	33915040	693	*	0.087638	Promoter	138903	1	163	uc002hjt.3	0	ENSG00000006125	AP2B1	adaptor related protein complex 2 subunit beta 1
chr3	183892606	183893605	1000	*	0.17681	Promoter	9246	1	1173	uc003fmw.3	0	ENSG00000161203	AP2M1	adaptor related protein complex 2 subunit mu 1
chr19	47353447	47354184	738	*	0.109921	Promoter	12781	2	1175	uc002pft.1	19	ENSG00000042753	AP2S1	adaptor related protein complex 2 subunit sigma 1
chr19	47363483	47365358	1876	*	0.159865	Distal Intergenic	12781	2	1175	uc002pfu.1	-9280	ENSG00000042753	AP2S1	adaptor related protein complex 2 subunit sigma 1
chr5	77589885	77591811	1927	*	0.13045	Promoter	292430	2	8546	uc003kfj.4	0	ENSG00000132842	AP3B1	adaptor related protein complex 3 subunit beta 1
chr15	83348817	83349934	1118	*	0.104886	Promoter	21103	2	8120	uc010uog.2	0	ENSG00000103723	AP3B2	adaptor related protein complex 3 subunit beta 2
chr15	83378062	83379015	954	*	0.0871457	Promoter	50603	2	8120	uc010uoh.2	0	ENSG00000103723	AP3B2	adaptor related protein complex 3 subunit beta 2
chr19	2150551	2151605	1055	*	0.130965	Promoter	50570	2	8943	uc002luz.4	0	ENSG00000065000	AP3D1	adaptor related protein complex 3 subunit delta 1
chr10	75909992	75910718	727	*	0.15407	Promoter	30505	2	26985	uc001jwf.3	0	ENSG00000185009	AP3M1	adaptor related protein complex 3 subunit mu 1
chr8	41997156	41998539	1384	*	0.0956798	Distal Intergenic	18238	1	10947	uc003xoo.3	-11925	ENSG00000070718	AP3M2	adaptor related protein complex 3 subunit mu 2
chr8	42009639	42010162	524	*	0.0609802	Promoter	18238	1	10947	uc003xoo.3	-302	ENSG00000070718	AP3M2	adaptor related protein complex 3 subunit mu 2
chr8	42010480	42011166	687	*	0.111526	Promoter	18238	1	10947	uc010lxe.3	16	ENSG00000070718	AP3M2	adaptor related protein complex 3 subunit mu 2
chr5	115176725	115178489	1765	*	0.145409	Promoter	72160	1	1176	uc003krk.3	0	ENSG00000177879	AP3S1	adaptor related protein complex 3 subunit sigma 1
chr15	90436701	90438047	1347	*	0.0852522	Promoter	63787	2	10239	uc002boq.4	0	ENSG00000157823	AP3S2	adaptor related protein complex 3 subunit sigma 2
chr1	114446996	114448471	1476	*	0.117557	Promoter	10155	2	10717	uc001eeb.3	0	ENSG00000134262	AP4B1	adaptor related protein complex 4 subunit beta 1
chr15	51199881	51201689	1809	*	0.175673	Promoter	39488	1	23431	uc010ufi.2	0	ENSG00000081014	AP4E1	adaptor related protein complex 4 subunit epsilon 1
chr14	31494530	31496321	1792	*	0.136571	Promoter	60333	1	11154	uc001wqw.4	0	ENSG00000100478	AP4S1	adaptor related protein complex 4 subunit sigma 1
chr11	65547331	65549267	1937	*	0.107919	Promoter	6694	2	91056	uc031qbm.1	0	ENSG00000254470	AP5B1	adaptor related protein complex 5 subunit beta 1
chr20	3791910	3792483	574	*	0.0243212	Exon (uc002wjr.3/uc002wjr.3, exon 3 of 4)	4410	1	55317	uc002wjt.3	-8688	ENSG00000125843	AP5S1	adaptor related protein complex 5 subunit sigma 1
chr20	3800713	3801684	972	*	0.10924	Promoter	4410	1	55317	uc002wjt.3	0	ENSG00000125843	AP5S1	adaptor related protein complex 5 subunit sigma 1
chr7	4784678	4785072	395	*	0.0308548	Intron (uc003sna.1/221937, intron 5 of 11)	18765	1	9907	uc003sne.3	-30190	ENSG00000242802	AP5Z1	adaptor related protein complex 5 subunit zeta 1
chr7	4814356	4816070	1715	*	0.165904	Promoter	18765	1	9907	uc003sne.3	0	ENSG00000242802	AP5Z1	adaptor related protein complex 5 subunit zeta 1
chr12	99139357	99139921	565	*	0.0371124	3' UTR	63899	1	317	uc009zto.3	74044	ENSG00000120868	APAF1	apoptotic peptidase activating factor 1
chr9	72286748	72288249	1502	*	0.103454	Promoter	244827	2	320	uc004ahh.2	0	ENSG00000107282	APBA1	amyloid beta precursor protein binding family A member 1
chr15	29130304	29132495	2192	*	0.158389	Promoter	215871	1	321	uc010uas.1	0	ENSG00000034053	APBA2	amyloid beta precursor protein binding family A member 2
chr15	29132578	29133147	570	*	0.0288642	Intron (uc010uas.1/321, intron 1 of 4)	279349	1	321	uc010uat.2	1410	ENSG00000034053	APBA2	amyloid beta precursor protein binding family A member 2
chr15	29211314	29212027	714	*	0.0329088	Intron (uc010uas.1/321, intron 1 of 4)	196674	1	321	uc001zck.3	-1816	ENSG00000034053	APBA2	amyloid beta precursor protein binding family A member 2
chr19	3761032	3761759	728	*	0.125912	Promoter	10903	2	9546	uc002lyp.1	0	ENSG00000011132	APBA3	amyloid beta precursor protein binding family A member 3
chr11	6425717	6426208	492	*	0.0393098	Promoter	9540	2	322	uc031pyt.1	0	ENSG00000166313	APBB1	amyloid beta precursor protein binding family B member 1
chr11	6434648	6434865	218	*	0.0312841	Intron (uc001mdb.2/322, intron 1 of 13)	23978	2	322	uc001mdb.2	5467	ENSG00000166313	APBB1	amyloid beta precursor protein binding family B member 1
chr11	6439433	6440944	1512	*	0.172853	Promoter	23978	2	322	uc001mdb.2	0	ENSG00000166313	APBB1	amyloid beta precursor protein binding family B member 1
chr10	26680680	26681268	589	*	0.0384955	Distal Intergenic	63602	1	54518	uc001isr.3	-45998	ENSG00000077420	APBB1IP	amyloid beta precursor protein binding family B member 1 interacting protein
chr10	26726708	26728620	1913	*	0.119648	Promoter	63602	1	54518	uc001isr.3	0	ENSG00000077420	APBB1IP	amyloid beta precursor protein binding family B member 1 interacting protein
chr4	40858747	40859378	632	*	0.0412356	Promoter	47129	2	323	uc003gvk.3	0	ENSG00000163697	APBB2	amyloid beta precursor protein binding family B member 2
chr4	41215998	41216835	838	*	0.0464756	Promoter	404592	2	323	uc003gvl.3	0	ENSG00000163697	APBB2	amyloid beta precursor protein binding family B member 2
chr4	41218518	41218810	293	*	0.0517447	Distal Intergenic	404592	2	323	uc003gvn.3	-1883	ENSG00000163697	APBB2	amyloid beta precursor protein binding family B member 2
chr5	139943625	139944261	637	*	0.0939558	Promoter	6108	2	10307	uc003lgc.1	0	ENSG00000113108	APBB3	amyloid beta precursor protein binding family B member 3
chr5	112043082	112044083	1002	*	0.149528	Promoter	138735	1	324	uc011cvt.2	0	ENSG00000134982	APC	APC regulator of WNT signaling pathway
chr5	112073219	112073856	638	*	0.0729563	Promoter	108381	1	324	uc003kpy.4	0	ENSG00000134982	APC	APC regulator of WNT signaling pathway
chr19	1444869	1445740	872	*	0.0351987	Distal Intergenic	23096	1	10297	uc002lsr.1	-4408	ENSG00000115266	APC2	APC regulator of WNT signaling pathway 2
chr19	1446042	1446405	364	*	0.0284632	Distal Intergenic	23096	1	10297	uc002lsr.1	-3743	ENSG00000115266	APC2	APC regulator of WNT signaling pathway 2
chr3	49710769	49712684	1916	*	0.147115	Promoter	9347	1	327	uc010hkw.1	0	ENSG00000164062	APEH	acylaminoacyl-peptide hydrolase
chr14	20923334	20924182	849	*	0.0672187	Promoter	2642	1	328	uc021rnr.1	44	ENSG00000100823	APEX1	apurinic/apyrimidinic endodeoxyribonuclease 1
chrX	55026233	55026690	458	*	0.0300008	Promoter	7551	1	27301	uc004dtz.4	-66	ENSG00000169188	APEX2	apurinic/apyrimidinic endodeoxyribonuclease 2
chrX	55026789	55027204	416	*	0.0264029	Promoter	7551	1	27301	uc011mom.3	33	ENSG00000169188	APEX2	apurinic/apyrimidinic endodeoxyribonuclease 2
chr1	150240424	150241743	1320	*	0.103303	Promoter	3811	2	51107	uc001ety.2	0	ENSG00000117362	APH1A	aph-1 homolog A, gamma-secretase subunit
chr15	63569190	63570227	1038	*	0.10869	Promoter	31577	1	83464	uc002ama.3	0	ENSG00000138613	APH1B	aph-1 homolog B, gamma-secretase subunit
chr11	43333481	43334164	684	*	0.144086	Promoter	32576	1	8539	uc001mxf.2	0	ENSG00000166181	API5	apoptosis inhibitor 5
chr11	34936949	34938703	1755	*	0.163601	Promoter	41226	2	51074	uc010reo.1	0	ENSG00000149089	APIP	APAF1 interacting protein
chr2	68694689	68695193	505	*	0.130327	Promoter	77754	1	200558	uc010fdf.2	0	ENSG00000169621	APLF	aprataxin and PNKP like factor
chrX	128788313	128789234	922	*	0.027716	Promoter	9698	2	8862	uc004eus.3	0	ENSG00000171388	APLN	apelin
chr11	56981344	56981492	149	*	0.0727956	Distal Intergenic	3876	2	187	uc001njn.4	23435	ENSG00000134817	APLNR	apelin receptor
chr19	36359250	36359818	569	*	0.045484	Promoter	11299	1	333	uc002oce.3	0	ENSG00000105290	APLP1	amyloid beta precursor like protein 1
chr11	129938766	129940943	2178	*	0.138653	Promoter	74991	1	334	uc001qfp.3	0	ENSG00000084234	APLP2	amyloid beta precursor like protein 2
chr20	24972630	24973889	1260	*	0.139342	Promoter	29846	2	57136	uc002wty.3	0	ENSG00000101474	APMAP	adipocyte plasma membrane associated protein
chr11	116706066	116706826	761	*	0.0598027	3' UTR	1870	2	335	uc001ppv.1	1512	ENSG00000118137	APOA1	apolipoprotein A1
chr12	7792163	7792938	776	*	0.0476199	Distal Intergenic	16507	2	339	uc001qtb.3	25564	ENSG00000111701	APOBEC1	apolipoprotein B mRNA editing enzyme catalytic subunit 1
chr12	7793182	7793760	579	*	0.0316674	Distal Intergenic	16507	2	339	uc001qtb.3	24742	ENSG00000111701	APOBEC1	apolipoprotein B mRNA editing enzyme catalytic subunit 1
chr22	39377969	39378367	399	*	0.0266306	Promoter	10381	1	9582	uc003awo.2	-37	ENSG00000179750	APOBEC3B	apolipoprotein B mRNA editing enzyme catalytic subunit 3B
chr22	39409796	39410783	988	*	0.0420062	Promoter	4561	1	27350	uc003awr.3	0	ENSG00000244509	APOBEC3C	apolipoprotein B mRNA editing enzyme catalytic subunit 3C
chr22	39416628	39417921	1294	*	0.0545047	Promoter	4559	1	140564	uc021wpq.1	0	ENSG00000243811	APOBEC3D	apolipoprotein B mRNA editing enzyme catalytic subunit 3D
chr22	39436322	39437342	1021	*	0.0718533	Promoter	3756	1	200316	uc003awv.3	0	ENSG00000128394	APOBEC3F	apolipoprotein B mRNA editing enzyme catalytic subunit 3F
chr22	39472733	39473758	1026	*	0.0500651	Promoter	10739	1	60489	uc003awx.3	0	ENSG00000239713	APOBEC3G	apolipoprotein B mRNA editing enzyme catalytic subunit 3G
chr22	39486739	39486927	189	*	0.020911	Distal Intergenic	5382	1	164668	uc021wps.1	-6302	ENSG00000100298	APOBEC3H	apolipoprotein B mRNA editing enzyme catalytic subunit 3H
chr16	28505723	28506073	351	*	0.02952	Promoter	4322	1	55911	uc002dqb.2	0	ENSG00000184730	APOBR	apolipoprotein B receptor
chr19	45418059	45418742	684	*	0.0340483	Promoter	4686	1	341	uc002pae.1	138	ENSG00000130208	APOC1	apolipoprotein C1
chr22	36648931	36649949	1019	*	0.0418873	Promoter	13065	1	8542	uc011amn.1	0	ENSG00000100342	APOL1	apolipoprotein L1
chr22	36633948	36634299	352	*	0.0217958	Exon (uc003apb.1/uc003apb.1, exon 1 of 1)	13353	2	23780	uc011amm.2	1308	ENSG00000128335	APOL2	apolipoprotein L2
chr22	36634718	36635703	986	*	0.0478811	Promoter	13353	2	23780	uc011amm.2	0	ENSG00000128335	APOL2	apolipoprotein L2
chr22	36552558	36553019	462	*	0.0534963	Intron (uc003aoq.3/80833, intron 1 of 4)	20607	2	80833	uc003aoq.3	3958	ENSG00000128284	APOL3	apolipoprotein L3
chr22	36555070	36555864	795	*	0.0378137	Intron (uc003aoq.3/80833, intron 1 of 4)	20607	2	80833	uc003aoq.3	1113	ENSG00000128284	APOL3	apolipoprotein L3
chr22	36556004	36556934	931	*	0.0556382	Promoter	20607	2	80833	uc003aoq.3	43	ENSG00000128284	APOL3	apolipoprotein L3
chr22	36044185	36045507	1323	*	0.117391	Promoter	12983	1	80830	uc003aod.3	0	ENSG00000221963	APOL6	apolipoprotein L6
chr12	12939547	12940514	968	*	0.107488	Exon (uc001rau.4/81575, exon 2 of 2)	5859	1	81575	uc001raw.4	1006	ENSG00000178878	APOLD1	apolipoprotein L domain containing 1
chr6	31619428	31621188	1761	*	0.103261	Promoter	5801	1	55937	uc003nvk.4	0	ENSG00000204444	APOM	apolipoprotein M
chrX	23925467	23926098	632	*	0.0477604	Promoter	74593	2	79135	uc004dax.3	0	ENSG00000184831	APOO	apolipoprotein O
chrX	84258646	84259495	850	*	0.0300786	Promoter	89426	1	139322	uc004eem.3	0	ENSG00000155008	APOOL	apolipoprotein O like
chr21	27541570	27543570	2001	*	0.13934	Promoter	290278	2	351	uc002ylz.3	0	ENSG00000142192	APP	amyloid beta precursor protein
chr21	27661242	27661373	132	*	0.0548206	Distal Intergenic	290586	2	351	uc011aci.2	-117796	ENSG00000142192	APP	amyloid beta precursor protein
chr17	58602660	58604097	1438	*	0.14992	Promoter	83061	2	10513	uc002iys.1	0	ENSG00000062725	APPBP2	amyloid beta precursor protein binding protein 2
chr3	57261320	57262714	1395	*	0.162387	Promoter	40285	1	26060	uc010hnb.3	0	ENSG00000157500	APPL1	adaptor protein, phosphotyrosine interacting with PH domain and leucine zipper 1
chr12	105629108	105630471	1364	*	0.144659	Promoter	62934	2	55198	uc001tlf.1	0	ENSG00000136044	APPL2	adaptor protein, phosphotyrosine interacting with PH domain and leucine zipper 2
chr16	88877129	88879262	2134	*	0.13423	Promoter	2466	2	353	uc002flv.3	0	ENSG00000198931	APRT	adenine phosphoribosyltransferase
chr7	77324805	77327090	2286	*	0.180989	Promoter	38690	2	100505854	uc003ugj.1	0	ENSG00000214293	APTR	Alu-mediated CDKN1A/p21 transcriptional regulator
chr9	33000913	33002143	1231	*	0.0750554	Promoter	28971	2	54840	uc003zro.3	0	ENSG00000137074	APTX	aprataxin
chr11	77300333	77301652	1320	*	0.106647	Promoter	20966	1	282679	uc009yuu.3	0	ENSG00000178301	AQP11	aquaporin 11
chr2	241623251	241623620	370	*	0.0292759	Promoter	6489	2	653437	uc002vzt.3	-928	ENSG00000185176	AQP12B	aquaporin 12B
chr12	50339259	50339419	161	*	0.0289581	Distal Intergenic	8141	1	359	uc001rvn.3	-5105	ENSG00000167580	AQP2	aquaporin 2
chr9	33445878	33448130	2253	*	0.0911044	Promoter	6480	2	360	uc003zsx.3	0	ENSG00000165272	AQP3	aquaporin 3 (Gill blood group)
chr12	50361013	50361375	363	*	0.0349556	Promoter	9946	1	363	uc001rvq.1	36	ENSG00000086159	AQP6	aquaporin 6
chr9	67320363	67320925	563	*	0.0973877	Distal Intergenic	18083	2	375719	uc004aep.1	-30871	NA	AQP7P1	aquaporin 7 pseudogene 1
chr9	42819049	42819205	157	*	0.104952	Distal Intergenic	34986	1	441432	uc004acq.4	-38947	NA	AQP7P3	aquaporin 7 pseudogene 3
chr15	35261290	35262075	786	*	0.0767777	Promoter	113444	2	9716	uc001ziv.3	0	ENSG00000021776	AQR	aquarius intron-binding spliceosomal factor
chrX	47382988	47383504	517	*	0.0384555	Distal Intergenic	5681	1	369	uc031tjj.1	-36995	ENSG00000078061	ARAF	A-Raf proto-oncogene, serine/threonine kinase
chrX	47415763	47415996	234	*	0.0281136	Distal Intergenic	5681	1	369	uc031tjj.1	-4503	ENSG00000078061	ARAF	A-Raf proto-oncogene, serine/threonine kinase
chrX	47420553	47421420	868	*	0.0786659	Promoter	10822	1	369	uc011mlp.3	54	ENSG00000078061	ARAF	A-Raf proto-oncogene, serine/threonine kinase
chr11	72431736	72433837	2102	*	0.067441	Promoter	37290	2	116985	uc001oss.3	0	ENSG00000186635	ARAP1	ArfGAP with RhoGAP domain, ankyrin repeat and PH domain 1
chr11	72462637	72463906	1270	*	0.121311	Promoter	67321	2	116985	uc001osu.3	0	ENSG00000186635	ARAP1	ArfGAP with RhoGAP domain, ankyrin repeat and PH domain 1
chr11	72504809	72505277	469	*	0.106313	Promoter	108637	2	116985	uc001osv.3	-59	ENSG00000186635	ARAP1	ArfGAP with RhoGAP domain, ankyrin repeat and PH domain 1
chr4	36245234	36246575	1342	*	0.135771	Promoter	178360	2	116984	uc003gsq.2	0	ENSG00000047365	ARAP2	ArfGAP with RhoGAP domain, ankyrin repeat and PH domain 2
chr5	141061355	141062181	827	*	0.0468049	Promoter	28833	2	64411	uc003llm.3	0	ENSG00000120318	ARAP3	ArfGAP with RhoGAP domain, ankyrin repeat and PH domain 3
chr5	141081799	141082649	851	*	0.0711538	Distal Intergenic	28833	2	64411	uc003lln.3	-19999	ENSG00000120318	ARAP3	ArfGAP with RhoGAP domain, ankyrin repeat and PH domain 3
chr8	143695271	143696415	1145	*	0.080482	Promoter	3429	2	23237	uc003ywn.2	0	ENSG00000198576	ARC	activity regulated cytoskeleton associated protein
chr11	118442465	118443998	1534	*	0.161006	Promoter	30646	1	372	uc001ptq.3	0	ENSG00000095139	ARCN1	archain 1
chr4	75310784	75311304	521	*	0.0526085	Promoter	179633	1	374	uc021xpc.1	0	ENSG00000109321	AREG	amphiregulin
chr4	75480582	75481016	435	*	0.0263339	3' UTR	179633	1	374	uc021xpc.1	169729	ENSG00000109321	AREG	amphiregulin
chr1	228246675	228247974	1300	*	0.0496927	3' UTR	16553	1	375	uc001hrr.3	-22387	ENSG00000143761	ARF1	ADP ribosylation factor 1
chr1	228269341	228270235	895	*	0.14171	Promoter	16553	1	375	uc001hrr.3	-126	ENSG00000143761	ARF1	ADP ribosylation factor 1
chr1	228270343	228271902	1560	*	0.161564	Promoter	16553	1	375	uc001hrr.3	0	ENSG00000143761	ARF1	ADP ribosylation factor 1
chr12	49350404	49351666	1263	*	0.139537	Promoter	21261	2	377	uc001rsr.2	0	ENSG00000134287	ARF3	ADP ribosylation factor 3
chr3	57582210	57583352	1143	*	0.10233	Promoter	26126	2	378	uc003dix.4	0	ENSG00000168374	ARF4	ADP ribosylation factor 4
chr3	57583533	57584481	949	*	0.031949	Promoter	26126	2	378	uc003dix.4	-318	ENSG00000168374	ARF4	ADP ribosylation factor 4
chr7	127227976	127229343	1368	*	0.13058	Promoter	1786	1	381	uc010llb.2	0	ENSG00000004059	ARF5	ADP ribosylation factor 5
chr14	50359182	50361129	1948	*	0.164763	Promoter	4037	1	382	uc001wxg.4	0	ENSG00000165527	ARF6	ADP ribosylation factor 6
chr20	61903442	61904800	1359	*	0.184189	Promoter	16684	1	55738	uc011aas.1	0	ENSG00000101199	ARFGAP1	ADP ribosylation factor GTPase activating protein 1
chr11	47197583	47199075	1493	*	0.13335	Promoter	12828	2	84364	uc001ndt.3	0	ENSG00000149182	ARFGAP2	ADP ribosylation factor GTPase activating protein 2
chr22	43252278	43253684	1407	*	0.135057	Promoter	60877	2	26286	uc003bdd.2	0	ENSG00000242247	ARFGAP3	ADP ribosylation factor GTPase activating protein 3
chr8	68255027	68256747	1721	*	0.207326	Promoter	146029	2	10565	uc003xxo.2	0	ENSG00000066777	ARFGEF1	ADP ribosylation factor guanine nucleotide exchange factor 1
chr20	47537373	47538837	1465	*	0.116344	Promoter	114956	1	10564	uc002xtx.4	0	ENSG00000124198	ARFGEF2	ADP ribosylation factor guanine nucleotide exchange factor 2
chr6	138482665	138483669	1005	*	0.0389974	Promoter	182748	1	57221	uc003qhu.3	0	ENSG00000112379	ARFGEF3	ARFGEF family member 3
chr11	6502030	6503555	1526	*	0.102329	Promoter	6797	2	23647	uc001mdk.3	0	ENSG00000132254	ARFIP2	ADP ribosylation factor interacting protein 2
chr20	62338294	62340200	1907	*	0.118944	Promoter	9016	2	10139	uc002yga.3	0	ENSG00000101246	ARFRP1	ADP ribosylation factor related protein 1
chr6	131764216	131764908	693	*	0.0315025	Distal Intergenic	11122	1	383	uc003qco.2	-129436	ENSG00000118520	ARG1	arginase 1
chr14	68086161	68087122	962	*	0.0833628	Promoter	31858	1	384	uc001xjs.3	0	ENSG00000081181	ARG2	arginase 2
chr13	107219416	107220900	1485	*	0.129811	Promoter	24853	2	55082	uc001vqk.4	0	ENSG00000134884	ARGLU1	arginine and glutamate rich 1
chr11	46721306	46722221	916	*	0.0776366	Promoter	23591	2	392	uc001ndd.4	0	ENSG00000175220	ARHGAP1	Rho GTPase activating protein 1
chr4	148652812	148654118	1307	*	0.0841274	Promoter	126187	1	79658	uc003ile.1	0	ENSG00000071205	ARHGAP10	Rho GTPase activating protein 10
chr15	32906347	32908552	2206	*	0.0995453	Promoter	24524	1	9824	uc010ubw.1	0	ENSG00000198826	ARHGAP11A	Rho GTPase activating protein 11A
chr15	30916818	30917185	368	*	0.0212718	Promoter	21802	1	89839	uc010azv.1	121	ENSG00000284906	ARHGAP11B	Rho GTPase activating protein 11B
chr15	30917425	30919040	1616	*	0.12091	Promoter	12145	1	89839	uc001zet.1	0	ENSG00000284906	ARHGAP11B	Rho GTPase activating protein 11B
chr10	31892151	31892978	828	*	0.0907258	Distal Intergenic	3154	2	94134	uc001ivw.2	204501	ENSG00000165322	ARHGAP12	Rho GTPase activating protein 12
chr10	32048163	32049106	944	*	0.0978886	Distal Intergenic	3154	2	94134	uc001ivw.2	48373	ENSG00000165322	ARHGAP12	Rho GTPase activating protein 12
chr10	32216668	32218625	1958	*	0.173082	Promoter	123479	2	94134	uc001ivz.2	0	ENSG00000165322	ARHGAP12	Rho GTPase activating protein 12
chr2	144103719	144103860	142	*	0.107475	Intron (uc010zbl.1/55843, intron 6 of 7)	332759	1	55843	uc002tvn.3	-89303	ENSG00000075884	ARHGAP15	Rho GTPase activating protein 15
chr16	25025928	25027153	1226	*	0.125122	Promoter	95964	2	55114	uc002dnb.3	0	ENSG00000140750	ARHGAP17	Rho GTPase activating protein 17
chr6	130030948	130031588	641	*	0.0539542	Promoter	133131	2	93663	uc003qbr.3	0	ENSG00000146376	ARHGAP18	Rho GTPase activating protein 18
chr6	130088314	130088744	431	*	0.0373145	Intron (uc021zfe.1/93663, intron 3 of 10)	133131	2	93663	uc011ebw.2	-56944	ENSG00000146376	ARHGAP18	Rho GTPase activating protein 18
chr10	99051831	99052438	608	*	0.154111	Promoter	139632	2	100533184	uc001kmy.3	0	ENSG00000269891	ARHGAP19-SLIT1	ARHGAP19-SLIT1 readthrough (NMD candidate)
chr11	110581820	110583821	2002	*	0.0530693	Promoter	135015	2	57569	uc001pky.2	0	ENSG00000137727	ARHGAP20	Rho GTPase activating protein 20
chr10	25011528	25012605	1078	*	0.0883773	Promoter	140060	2	57584	uc001isb.2	0	ENSG00000107863	ARHGAP21	Rho GTPase activating protein 21
chr10	25012696	25014010	1315	*	0.0640394	Promoter	140060	2	57584	uc001isb.2	-99	ENSG00000107863	ARHGAP21	Rho GTPase activating protein 21
chr10	49863776	49864682	907	*	0.0295493	Promoter	210243	2	58504	uc001jgv.4	0	ENSG00000128805	ARHGAP22	Rho GTPase activating protein 22
chr17	36575446	36575807	362	*	0.0299139	Distal Intergenic	83909	1	57636	uc021twd.1	-8913	ENSG00000275832	ARHGAP23	Rho GTPase activating protein 23
chr17	36584292	36585359	1068	*	0.0902028	Promoter	83909	1	57636	uc021twd.1	0	ENSG00000275832	ARHGAP23	Rho GTPase activating protein 23
chr17	36665873	36666072	200	*	0.0173255	Intron (uc021twd.1/57636, intron 23 of 23)	46221	1	57636	uc002hqc.3	43465	ENSG00000275832	ARHGAP23	Rho GTPase activating protein 23
chr17	36666167	36666440	274	*	0.0182264	3' UTR	46221	1	57636	uc002hqc.3	43759	ENSG00000275832	ARHGAP23	Rho GTPase activating protein 23
chr2	68961900	68962859	960	*	0.0382974	Promoter	92045	1	9938	uc010fdg.3	0	ENSG00000163219	ARHGAP25	Rho GTPase activating protein 25
chr2	68962968	68963496	529	*	0.0326144	Intron (uc010yqk.2/9938, intron 2 of 7)	92045	1	9938	uc010yql.2	1055	ENSG00000163219	ARHGAP25	Rho GTPase activating protein 25
chr2	68964319	68964566	248	*	0.0194705	Intron (uc010yqk.2/9938, intron 2 of 7)	92045	1	9938	uc010yql.2	2406	ENSG00000163219	ARHGAP25	Rho GTPase activating protein 25
chr2	69001554	69002549	996	*	0.0385658	Promoter	44942	1	9938	uc002sev.3	0	ENSG00000163219	ARHGAP25	Rho GTPase activating protein 25
chr5	142149306	142151112	1807	*	0.126357	Promoter	458281	1	23092	uc003lmt.3	0	ENSG00000145819	ARHGAP26	Rho GTPase activating protein 26
chr5	142328713	142328858	146	*	0.0650848	Intron (uc003lmt.3/23092, intron 11 of 22)	9306	2	100874239	uc003lmv.3	-80238	ENSG00000226272	ARHGAP26-AS1	ARHGAP26 antisense RNA 1
chr17	43449047	43449286	240	*	0.0196517	Distal Intergenic	12182	2	201176	uc010dak.3	34163	ENSG00000159314	ARHGAP27	Rho GTPase activating protein 27
chr17	43486344	43488423	2080	*	0.133045	Promoter	12873	2	201176	uc010wjl.1	0	ENSG00000159314	ARHGAP27	Rho GTPase activating protein 27
chr17	43508312	43510205	1894	*	0.071759	Promoter	4395	2	201176	uc010dal.3	907	ENSG00000159314	ARHGAP27	Rho GTPase activating protein 27
chr17	62772874	62773475	602	*	0.0362423	Intron (uc010wqc.2/146880, intron 3 of 12)	3366	2	146880	uc002jeu.3	4147	NA	ARHGAP27P1	Rho GTPase activating protein 27 pseudogene 1
chr17	62776139	62777734	1596	*	0.0482848	Promoter	3366	2	146880	uc002jeu.3	0	NA	ARHGAP27P1	Rho GTPase activating protein 27 pseudogene 1
chr17	66176962	66177497	536	*	0.0239501	Distal Intergenic	1643	1	440461	uc010wqn.2	-17304	NA	ARHGAP27P2	Rho GTPase activating protein 27 pseudogene 2
chr17	66192337	66194430	2094	*	0.0532756	Promoter	1643	1	440461	uc010wqn.2	-371	NA	ARHGAP27P2	Rho GTPase activating protein 27 pseudogene 2
chr17	66194947	66196297	1351	*	0.0592918	Promoter	1643	1	440461	uc010wqn.2	146	NA	ARHGAP27P2	Rho GTPase activating protein 27 pseudogene 2
chr17	66196517	66197322	806	*	0.0332986	Distal Intergenic	1643	1	440461	uc010wqn.2	1716	NA	ARHGAP27P2	Rho GTPase activating protein 27 pseudogene 2
chr17	66201172	66202743	1572	*	0.172335	Distal Intergenic	1643	1	440461	uc010wqn.2	6371	NA	ARHGAP27P2	Rho GTPase activating protein 27 pseudogene 2
chr17	66202882	66203108	227	*	0.0186549	Distal Intergenic	1643	1	440461	uc010wqn.2	8081	NA	ARHGAP27P2	Rho GTPase activating protein 27 pseudogene 2
chr1	94702681	94703389	709	*	0.0576546	Promoter	68845	2	9411	uc001dqj.4	0	ENSG00000137962	ARHGAP29	Rho GTPase activating protein 29
chr1	94712715	94713509	795	*	0.0472321	Intron (uc009wdq.1/9411, intron 1 of 25)	35856	2	9411	uc001dql.3	-9408	ENSG00000137962	ARHGAP29	Rho GTPase activating protein 29
chr1	161037815	161039719	1905	*	0.135381	Promoter	23029	2	257106	uc001fxk.3	41	ENSG00000186517	ARHGAP30	Rho GTPase activating protein 30
chr3	119012501	119013914	1414	*	0.0723673	Promoter	125104	1	57514	uc003ecj.4	0	ENSG00000031081	ARHGAP31	Rho GTPase activating protein 31
chr3	119041426	119042354	929	*	0.108226	Intron (uc003ecj.4/57514, intron 1 of 11)	125104	1	57514	uc003ecj.4	28206	ENSG00000031081	ARHGAP31	Rho GTPase activating protein 31
chr11	129148485	129149074	590	*	0.0576561	Distal Intergenic	227139	2	9743	uc009zcp.3	-86392	ENSG00000134909	ARHGAP32	Rho GTPase activating protein 32
chr11	129149178	129149499	322	*	0.0674681	Distal Intergenic	227139	2	9743	uc009zcp.3	-87085	ENSG00000134909	ARHGAP32	Rho GTPase activating protein 32
chr11	129149595	129150126	532	*	0.0604562	Distal Intergenic	227139	2	9743	uc009zcp.3	-87502	ENSG00000134909	ARHGAP32	Rho GTPase activating protein 32
chr19	36265927	36266227	301	*	0.0215804	Promoter	11558	1	115703	uc002obr.2	-190	ENSG00000004777	ARHGAP33	Rho GTPase activating protein 33
chr19	36266299	36267004	706	*	0.116788	Promoter	11558	1	115703	uc002obr.2	0	ENSG00000004777	ARHGAP33	Rho GTPase activating protein 33
chr8	145806225	145806772	548	*	0.0279955	Exon (uc003zds.1/80728, exon 4 of 13)	84326	2	80728	uc003zds.1	32116	ENSG00000147799	ARHGAP39	Rho GTPase activating protein 39
chr8	145900786	145901154	369	*	0.020038	Intron (uc011llk.1/80728, intron 1 of 10)	156632	2	80728	uc011llk.1	10040	ENSG00000147799	ARHGAP39	Rho GTPase activating protein 39
chr8	145909789	145911268	1480	*	0.0860591	Promoter	156632	2	80728	uc011llk.1	0	ENSG00000147799	ARHGAP39	Rho GTPase activating protein 39
chr8	145938620	145938844	225	*	0.0168088	Distal Intergenic	156632	2	80728	uc011llk.1	-27426	ENSG00000147799	ARHGAP39	Rho GTPase activating protein 39
chrX	153190767	153192406	1640	*	0.0742965	Promoter	18885	2	393	uc004fjk.2	0	ENSG00000089820	ARHGAP4	Rho GTPase activating protein 4
chrX	153192490	153193755	1266	*	0.0625887	Promoter	18885	2	393	uc010nup.2	-776	ENSG00000089820	ARHGAP4	Rho GTPase activating protein 4
chr17	12692656	12693302	647	*	0.0323251	Promoter	202132	1	9912	uc002gnr.4	0	ENSG00000006740	ARHGAP44	Rho GTPase activating protein 44
chr19	1066697	1069943	3247	*	0.181203	Promoter	19463	1	23526	uc002lqz.2	0	ENSG00000180448	ARHGAP45	Rho GTPase activating protein 45
chr19	1074288	1074801	514	*	0.0270723	Exon (uc010xgd.2/23526, exon 8 of 23)	9995	1	23526	uc002lrc.2	-1832	ENSG00000180448	ARHGAP45	Rho GTPase activating protein 45
chr19	1077189	1079951	2763	*	0.076712	Promoter	9995	1	23526	uc002lrc.2	556	ENSG00000180448	ARHGAP45	Rho GTPase activating protein 45
chr14	32545174	32547580	2407	*	0.183295	Promoter	82746	1	394	uc001wrl.3	0	ENSG00000100852	ARHGAP5	Rho GTPase activating protein 5
chr14	32670156	32671699	1544	*	0.115235	Distal Intergenic	82440	1	394	uc001wrp.3	123661	ENSG00000100852	ARHGAP5	Rho GTPase activating protein 5
chr22	45148173	45148761	589	*	0.0426401	Promoter	98408	1	23779	uc003bfi.3	0	ENSG00000241484	ARHGAP8	Rho GTPase activating protein 8
chr12	57869339	57871925	2587	*	0.0811282	Promoter	5691	2	64333	uc001snz.3	0	ENSG00000123329	ARHGAP9	Rho GTPase activating protein 9
chr12	57872063	57872435	373	*	0.0177264	Promoter	5691	2	64333	uc001soa.3	-335	ENSG00000123329	ARHGAP9	Rho GTPase activating protein 9
chr17	79828099	79830274	2176	*	0.123719	Promoter	3194	2	396	uc021uff.1	0	ENSG00000141522	ARHGDIA	Rho GDP dissociation inhibitor alpha
chr12	15110593	15110921	329	*	0.0231723	Intron (uc001rcq.1/397, intron 1 of 5)	19613	2	397	uc001rcq.1	3641	ENSG00000111348	ARHGDIB	Rho GDP dissociation inhibitor beta
chr12	15110943	15111273	331	*	0.0282325	Intron (uc001rcq.1/397, intron 1 of 5)	19613	2	397	uc001rcq.1	3289	ENSG00000111348	ARHGDIB	Rho GDP dissociation inhibitor beta
chr12	15111443	15114532	3090	*	0.0628442	Promoter	19613	2	397	uc001rcq.1	30	ENSG00000111348	ARHGDIB	Rho GDP dissociation inhibitor beta
chr16	330078	330339	262	*	0.0165357	Promoter	2763	1	398	uc002cgm.1	-267	ENSG00000242173	ARHGDIG	Rho GDP dissociation inhibitor gamma
chr19	42386556	42389470	2915	*	0.150261	Promoter	13604	1	9138	uc002orw.1	0	ENSG00000076928	ARHGEF1	Rho guanine nucleotide exchange factor 1
chr19	42389572	42393042	3471	*	0.0981579	5' UTR	23159	1	9138	uc002osb.3	1126	ENSG00000076928	ARHGEF1	Rho guanine nucleotide exchange factor 1
chr19	42419340	42419583	244	*	0.0224073	Intron (uc002osc.3/9138, intron 18 of 20)	10512	1	9138	uc002osd.3	18247	ENSG00000076928	ARHGEF1	Rho guanine nucleotide exchange factor 1
chr8	1771398	1772727	1330	*	0.0704033	Promoter	101422	1	9639	uc003wpq.1	0	ENSG00000104728	ARHGEF10	Rho guanine nucleotide exchange factor 10
chr8	1780837	1781011	175	*	0.0467145	Intron (uc003wpq.1/9639, intron 2 of 22)	134659	1	9639	uc003wps.3	8688	ENSG00000104728	ARHGEF10	Rho guanine nucleotide exchange factor 10
chr1	157015288	157016358	1071	*	0.0549696	Promoter	110531	2	9826	uc001fqo.3	-126	ENSG00000132694	ARHGEF11	Rho guanine nucleotide exchange factor 11
chr11	120206386	120207875	1490	*	0.102531	Promoter	111451	1	23365	uc021qrm.1	0	ENSG00000196914	ARHGEF12	Rho guanine nucleotide exchange factor 12
chr1	3370783	3371776	994	*	0.0742349	Promoter	26531	1	27237	uc001akg.4	0	ENSG00000130762	ARHGEF16	Rho guanine nucleotide exchange factor 16
chr11	73018327	73020099	1773	*	0.0772183	Promoter	60763	1	9828	uc001otu.3	0	ENSG00000110237	ARHGEF17	Rho guanine nucleotide exchange factor 17
chr19	7410372	7411894	1523	*	0.0546951	Distal Intergenic	87482	1	23370	uc010xjm.1	-35826	ENSG00000104880	ARHGEF18	Rho/Rac guanine nucleotide exchange factor 18
chr19	7413454	7416233	2780	*	0.0984038	Distal Intergenic	87482	1	23370	uc010xjm.1	-31487	ENSG00000104880	ARHGEF18	Rho/Rac guanine nucleotide exchange factor 18
chr19	7426917	7427098	182	*	0.0549468	Distal Intergenic	87482	1	23370	uc010xjm.1	-20622	ENSG00000104880	ARHGEF18	Rho/Rac guanine nucleotide exchange factor 18
chr19	7450682	7450927	246	*	0.0856098	Intron (uc010xjm.1/23370, intron 2 of 20)	87482	1	23370	uc010xjm.1	2962	ENSG00000104880	ARHGEF18	Rho/Rac guanine nucleotide exchange factor 18
chr19	7459414	7460510	1097	*	0.0658427	Promoter	77373	1	23370	uc002mgh.3	0	ENSG00000104880	ARHGEF18	Rho/Rac guanine nucleotide exchange factor 18
chr1	16532630	16534054	1425	*	0.0784764	Promoter	9107	2	128272	uc009voo.2	0	ENSG00000142632	ARHGEF19	Rho guanine nucleotide exchange factor 19
chr1	16543521	16543998	478	*	0.0441291	Distal Intergenic	14506	2	128272	uc001ayc.1	-4417	ENSG00000142632	ARHGEF19	Rho guanine nucleotide exchange factor 19
chr1	155944703	155945066	364	*	0.0244712	Intron (uc001fmr.2/9181, intron 1 of 21)	31337	2	9181	uc001fmr.2	2900	ENSG00000116584	ARHGEF2	Rho/Rac guanine nucleotide exchange factor 2
chr1	155945312	155949448	4137	*	0.143974	Promoter	31337	2	9181	uc001fmr.2	0	ENSG00000116584	ARHGEF2	Rho/Rac guanine nucleotide exchange factor 2
chr12	58004663	58005754	1092	*	0.0671722	Promoter	5811	1	115557	uc001spa.4	0	ENSG00000240771	ARHGEF25	Rho guanine nucleotide exchange factor 25
chr3	153839959	153840233	275	*	0.0230452	Promoter	136468	1	26084	uc011boh.1	810	ENSG00000114790	ARHGEF26	Rho guanine nucleotide exchange factor 26
chr3	153838959	153839852	894	*	0.0490455	Promoter	96810	2	100507524	uc003ezu.1	0	ENSG00000243069	ARHGEF26-AS1	ARHGEF26 antisense RNA 1
chr5	72921585	72922444	860	*	0.0253921	Promoter	315836	1	64283	uc010izf.3	0	ENSG00000214944	ARHGEF28	Rho guanine nucleotide exchange factor 28
chr3	56789022	56789207	186	*	0.0245704	5' UTR	48150	2	50650	uc011bev.1	20388	ENSG00000163947	ARHGEF3	Rho guanine nucleotide exchange factor 3
chr3	56833207	56833462	256	*	0.0284561	Intron (uc003dig.2/50650, intron 1 of 9)	74550	2	50650	uc003dig.2	2533	ENSG00000163947	ARHGEF3	Rho guanine nucleotide exchange factor 3
chr3	56834576	56836364	1789	*	0.134355	Promoter	74550	2	50650	uc003dig.2	0	ENSG00000163947	ARHGEF3	Rho guanine nucleotide exchange factor 3
chr3	56949792	56950502	711	*	0.0746952	Promoter	189054	2	50650	uc011bew.1	0	ENSG00000163947	ARHGEF3	Rho guanine nucleotide exchange factor 3
chr3	56950562	56950867	306	*	0.0198761	Promoter	189054	2	50650	uc011bew.1	-63	ENSG00000163947	ARHGEF3	Rho guanine nucleotide exchange factor 3
chr3	57112508	57113802	1295	*	0.0597787	Promoter	351891	2	50650	uc003dih.2	0	ENSG00000163947	ARHGEF3	Rho guanine nucleotide exchange factor 3
chr7	143990868	143992088	1221	*	0.124234	Promoter	20734	2	728377	uc022aoi.1	0	NA	ARHGEF34P	Rho guanine nucleotide exchange factor 34, pseudogene
chr7	143892255	143893500	1246	*	0.189726	Promoter	9616	2	445328	uc003wdz.2	0	ENSG00000213214	ARHGEF35	Rho guanine nucleotide exchange factor 35
chr5	148960540	148961293	754	*	0.059567	Promoter	53393	1	389337	uc003lra.1	0	ENSG00000183111	ARHGEF37	Rho guanine nucleotide exchange factor 37
chr9	35665060	35665617	558	*	0.0748558	Promoter	5938	2	84904	uc003zxm.1	0	ENSG00000137135	ARHGEF39	Rho guanine nucleotide exchange factor 39
chr9	35675587	35676291	705	*	0.0744051	Promoter	16992	2	84904	uc003zxl.3	0	ENSG00000137135	ARHGEF39	Rho guanine nucleotide exchange factor 39
chr2	131594311	131594898	588	*	0.0211668	Exon (uc002trx.1/uc002trx.1, exon 1 of 2)	32018	1	50649	uc002trz.1	-77888	ENSG00000136002	ARHGEF4	Rho guanine nucleotide exchange factor 4
chr2	131792200	131792525	326	*	0.0203817	Intron (uc010fmw.1/50649, intron 3 of 3)	7735	1	50649	uc002tsc.1	-4577	ENSG00000136002	ARHGEF4	Rho guanine nucleotide exchange factor 4
chr2	131792608	131793158	551	*	0.0363673	Intron (uc010fmw.1/50649, intron 3 of 3)	7735	1	50649	uc002tsc.1	-3944	ENSG00000136002	ARHGEF4	Rho guanine nucleotide exchange factor 4
chr2	131797435	131798505	1071	*	0.0347602	Promoter	7735	1	50649	uc002tsc.1	333	ENSG00000136002	ARHGEF4	Rho guanine nucleotide exchange factor 4
chr14	21537281	21539184	1904	*	0.0483834	Promoter	5186	1	55701	uc001vzn.1	0	ENSG00000165801	ARHGEF40	Rho guanine nucleotide exchange factor 40
chr7	144051801	144053093	1293	*	0.202663	Promoter	20810	1	7984	uc003wek.3	0	ENSG00000050327	ARHGEF5	Rho guanine nucleotide exchange factor 5
chrX	135849071	135850148	1078	*	0.0460238	Promoter	101948	2	9459	uc011mwd.2	0	ENSG00000129675	ARHGEF6	Rac/Cdc42 guanine nucleotide exchange factor 6
chr13	111719662	111720075	414	*	0.0353851	Distal Intergenic	179919	1	8874	uc001vrr.2	-47549	ENSG00000102606	ARHGEF7	Rho guanine nucleotide exchange factor 7
chr13	111766865	111768320	1456	*	0.0520699	Promoter	179919	1	8874	uc001vrr.2	0	ENSG00000102606	ARHGEF7	Rho guanine nucleotide exchange factor 7
chr13	111768345	111768603	259	*	0.0226798	Promoter	179919	1	8874	uc001vrt.2	721	ENSG00000102606	ARHGEF7	Rho guanine nucleotide exchange factor 7
chr13	111805513	111806867	1355	*	0.158487	Promoter	129675	1	8874	uc010tjn.1	0	ENSG00000102606	ARHGEF7	Rho guanine nucleotide exchange factor 7
chrX	62974318	62975073	756	*	0.0518751	Promoter	120144	2	23229	uc004dvk.1	0	ENSG00000131089	ARHGEF9	Cdc42 guanine nucleotide exchange factor 9
chrX	63004885	63005266	382	*	0.0195506	Promoter	150579	2	23229	uc011mot.2	160	ENSG00000131089	ARHGEF9	Cdc42 guanine nucleotide exchange factor 9
chr1	27018965	27020071	1107	*	0.0536591	Distal Intergenic	79677	1	8289	uc001bmt.1	-2451	ENSG00000117713	ARID1A	AT-rich interaction domain 1A
chr1	27021640	27024768	3129	*	0.152361	Promoter	79677	1	8289	uc001bmt.1	0	ENSG00000117713	ARID1A	AT-rich interaction domain 1A
chr1	27024901	27025179	279	*	0.0181152	Intron (uc001bmt.1/8289, intron 1 of 18)	86080	1	8289	uc001bmv.1	2379	ENSG00000117713	ARID1A	AT-rich interaction domain 1A
chr6	156590920	156591345	426	*	0.0177822	Distal Intergenic	432850	1	57492	uc003qqn.3	-507719	ENSG00000049618	ARID1B	AT-rich interaction domain 1B
chr6	157007703	157008546	844	*	0.0906648	Distal Intergenic	432850	1	57492	uc003qqn.3	-90518	ENSG00000049618	ARID1B	AT-rich interaction domain 1B
chr6	157008665	157008969	305	*	0.0724482	Distal Intergenic	432850	1	57492	uc003qqn.3	-90095	ENSG00000049618	ARID1B	AT-rich interaction domain 1B
chr6	157040855	157041493	639	*	0.0358729	Distal Intergenic	432850	1	57492	uc003qqn.3	-57571	ENSG00000049618	ARID1B	AT-rich interaction domain 1B
chr6	157097761	157098842	1082	*	0.0827828	Promoter	432850	1	57492	uc003qqn.3	-222	ENSG00000049618	ARID1B	AT-rich interaction domain 1B
chr6	157341981	157343280	1300	*	0.10997	Intron (uc003qqn.3/57492, intron 4 of 19)	216939	1	57492	uc003qqq.1	85381	ENSG00000049618	ARID1B	AT-rich interaction domain 1B
chr6	157354706	157354914	209	*	0.019743	Intron (uc003qqn.3/57492, intron 4 of 19)	216939	1	57492	uc003qqq.1	98106	ENSG00000049618	ARID1B	AT-rich interaction domain 1B
chr12	46122202	46124656	2455	*	0.132235	Promoter	164080	1	196528	uc001ror.3	0	ENSG00000189079	ARID2	AT-rich interaction domain 2
chr12	46124775	46125089	315	*	0.0217605	Exon (uc001ror.3/196528, exon 3 of 20)	178200	1	196528	uc001ros.1	1155	ENSG00000189079	ARID2	AT-rich interaction domain 2
chr19	924741	927296	2556	*	0.112466	Promoter	46767	1	1820	uc002lql.3	0	ENSG00000116017	ARID3A	AT-rich interaction domain 3A
chr19	932468	933344	877	*	0.0196867	Exon (uc002lql.3/1820, exon 3 of 9)	46767	1	1820	uc002lql.3	6431	ENSG00000116017	ARID3A	AT-rich interaction domain 3A
chr19	940700	941551	852	*	0.0602191	Intron (uc002lql.3/1820, intron 3 of 8)	46767	1	1820	uc002lql.3	14663	ENSG00000116017	ARID3A	AT-rich interaction domain 3A
chr19	953093	953558	466	*	0.0245453	Intron (uc002lql.3/1820, intron 3 of 8)	46767	1	1820	uc002lql.3	27056	ENSG00000116017	ARID3A	AT-rich interaction domain 3A
chr15	74832763	74834373	1611	*	0.159377	Promoter	33796	1	10620	uc002ayc.3	0	ENSG00000179361	ARID3B	AT-rich interaction domain 3B
chr15	74890727	74891367	641	*	0.0660784	Exon (uc002ayf.1/uc002ayf.1, exon 1 of 6)	2102	1	10620	uc010bjs.1	7235	ENSG00000179361	ARID3B	AT-rich interaction domain 3B
chr9	34628672	34629334	663	*	0.0375252	Promoter	6557	2	138715	uc011lon.2	-661	ENSG00000205143	ARID3C	AT-rich interaction domain 3C
chr14	58765209	58766704	1496	*	0.186116	Promoter	7609	1	5926	uc010apf.1	0	ENSG00000032219	ARID4A	AT-rich interaction domain 4A
chr1	235490019	235491542	1524	*	0.186005	Promoter	160593	2	51742	uc021pks.1	0	ENSG00000054267	ARID4B	AT-rich interaction domain 4B
chr2	97192861	97193854	994	*	0.0812078	Distal Intergenic	15908	1	10865	uc002swe.3	-8610	ENSG00000196843	ARID5A	AT-rich interaction domain 5A
chr2	97197672	97197955	284	*	0.0355691	Distal Intergenic	15908	1	10865	uc002swe.3	-4509	ENSG00000196843	ARID5A	AT-rich interaction domain 5A
chr2	97202369	97204863	2495	*	0.138554	Promoter	15908	1	10865	uc002swe.3	0	ENSG00000196843	ARID5A	AT-rich interaction domain 5A
chr2	97204948	97205355	408	*	0.0236497	Intron (uc002swe.3/10865, intron 1 of 6)	14756	1	10865	uc031ron.1	1332	ENSG00000196843	ARID5A	AT-rich interaction domain 5A
chr10	63627244	63627885	642	*	0.0489968	Distal Intergenic	149985	1	84159	uc010qil.2	-33128	ENSG00000150347	ARID5B	AT-rich interaction domain 5B
chr10	63659907	63663832	3926	*	0.129032	Promoter	149985	1	84159	uc010qil.2	0	ENSG00000150347	ARID5B	AT-rich interaction domain 5B
chr15	72754340	72754685	346	*	0.0353545	Distal Intergenic	112230	1	25820	uc002aut.4	-11982	ENSG00000166233	ARIH1	ariadne RBR E3 ubiquitin protein ligase 1
chr15	72766156	72768025	1870	*	0.163105	Promoter	112230	1	25820	uc002aut.4	0	ENSG00000166233	ARIH1	ariadne RBR E3 ubiquitin protein ligase 1
chr3	48955534	48957188	1655	*	0.143254	Promoter	66691	1	10425	uc003cvb.3	0	ENSG00000177479	ARIH2	ariadne RBR E3 ubiquitin protein ligase 2
chr12	101800747	101802461	1715	*	0.113482	Promoter	14670	2	400	uc001tib.3	0	ENSG00000120805	ARL1	ADP ribosylation factor like GTPase 1
chr5	175791984	175793248	1265	*	0.103433	Promoter	4462	1	285598	uc003meb.3	0	ENSG00000175414	ARL10	ADP ribosylation factor like GTPase 10
chr13	50202338	50202836	499	*	0.0294081	Promoter	5574	1	115761	uc001vdf.2	0	ENSG00000152213	ARL11	ADP ribosylation factor like GTPase 11
chr3	93698971	93699562	592	*	0.113809	Promoter	75540	1	200894	uc003drc.3	0	ENSG00000169379	ARL13B	ADP ribosylation factor like GTPase 13B
chr11	30344481	30345238	758	*	0.103358	Promoter	14517	1	120534	uc001mso.1	0	ENSG00000152219	ARL14EP	ADP ribosylation factor like GTPase 14 effector protein
chr5	53605410	53607557	2148	*	0.143962	Promoter	425790	2	54622	uc003jpg.1	0	ENSG00000185305	ARL15	ADP ribosylation factor like GTPase 15
chr17	79649986	79650835	850	*	0.12922	Promoter	1237	2	339231	uc021ufd.2	0	ENSG00000214087	ARL16	ADP ribosylation factor like GTPase 16
chr17	79650930	79651868	939	*	0.181516	Promoter	2731	2	339231	uc002kbf.3	0	ENSG00000214087	ARL16	ADP ribosylation factor like GTPase 16
chr17	44438490	44439188	699	*	0.0823807	Promoter	62664	2	51326	uc002iki.4	0	ENSG00000185829	ARL17A	ADP ribosylation factor like GTPase 17A
chr17	44439388	44439649	262	*	0.0298048	Promoter	9333	2	51326	uc021tyy.1	-225	ENSG00000185829	ARL17A	ADP ribosylation factor like GTPase 17A
chr17	44656383	44657075	693	*	0.0988524	Promoter	63021	2	51326	uc002iko.4	13	ENSG00000185829	ARL17A	ADP ribosylation factor like GTPase 17A
chr11	64781195	64782275	1081	*	0.10743	Promoter	26460	1	100528018	uc001oci.4	0	ENSG00000273003	ARL2-SNX15	ARL2-SNX15 readthrough (NMD candidate)
chr11	64794854	64795158	305	*	0.0356141	Promoter	13255	1	100528018	uc001ock.3	64	ENSG00000273003	ARL2-SNX15	ARL2-SNX15 readthrough (NMD candidate)
chr16	57278635	57279805	1171	*	0.104874	Promoter	3518	1	23568	uc010ccy.1	0	ENSG00000102931	ARL2BP	ADP ribosylation factor like GTPase 2 binding protein
chr7	12725938	12727457	1520	*	0.112106	Promoter	4107	1	10124	uc003ssp.3	0	ENSG00000122644	ARL4A	ADP ribosylation factor like GTPase 4A
chr2	235200679	235201085	407	*	0.0215985	Distal Intergenic	4008	2	10123	uc002vvn.3	204608	ENSG00000188042	ARL4C	ADP ribosylation factor like GTPase 4C
chr2	235361393	235363209	1817	*	0.04512	Exon (uc002vvl.1/uc002vvl.1, exon 1 of 1)	4008	2	10123	uc002vvn.3	42484	ENSG00000188042	ARL4C	ADP ribosylation factor like GTPase 4C
chr2	235400955	235401227	273	*	0.0184875	Downstream (<1kb)	4008	2	10123	uc002vvn.3	4466	ENSG00000188042	ARL4C	ADP ribosylation factor like GTPase 4C
chr2	235401403	235401741	339	*	0.0261717	3' UTR	4008	2	10123	uc002vvn.3	3952	ENSG00000188042	ARL4C	ADP ribosylation factor like GTPase 4C
chr2	235401809	235402350	542	*	0.0347018	3' UTR	4008	2	10123	uc002vvn.3	3343	ENSG00000188042	ARL4C	ADP ribosylation factor like GTPase 4C
chr2	235402473	235402854	382	*	0.0296229	3' UTR	4008	2	10123	uc002vvn.3	2839	ENSG00000188042	ARL4C	ADP ribosylation factor like GTPase 4C
chr2	235402991	235406499	3509	*	0.134063	Promoter	4008	2	10123	uc002vvn.3	0	ENSG00000188042	ARL4C	ADP ribosylation factor like GTPase 4C
chr17	41475906	41476915	1010	*	0.117757	Promoter	2152	1	379	uc002idt.3	0	ENSG00000175906	ARL4D	ADP ribosylation factor like GTPase 4D
chr2	152684033	152685386	1354	*	0.148802	Promoter	39418	2	26225	uc010zcc.2	0	ENSG00000162980	ARL5A	ADP ribosylation factor like GTPase 5A
chr10	18947576	18949142	1567	*	0.124916	Promoter	18628	1	221079	uc001iqd.1	0	ENSG00000165997	ARL5B	ADP ribosylation factor like GTPase 5B
chr17	37320997	37322023	1027	*	0.0438587	Promoter	9268	2	390790	uc010wea.2	391	ENSG00000141748	ARL5C	ADP ribosylation factor like GTPase 5C
chr3	97483044	97483893	850	*	0.126023	Promoter	33779	1	84100	uc003dru.3	0	ENSG00000113966	ARL6	ADP ribosylation factor like GTPase 6
chr16	18812145	18812877	733	*	0.158354	Promoter	9702	2	23204	uc010van.1	0	ENSG00000170540	ARL6IP1	ADP ribosylation factor like GTPase 6 interacting protein 1
chr16	18813163	18813570	408	*	0.0581935	Promoter	9867	2	23204	uc010bvz.1	-306	ENSG00000170540	ARL6IP1	ADP ribosylation factor like GTPase 6 interacting protein 1
chr12	123464567	123466307	1741	*	0.131353	Promoter	2581	1	51329	uc001uec.3	0	ENSG00000182196	ARL6IP4	ADP ribosylation factor like GTPase 6 interacting protein 4
chr3	69134113	69136144	2032	*	0.117005	Promoter	21150	1	10550	uc003dnr.3	23	ENSG00000144746	ARL6IP5	ADP ribosylation factor like GTPase 6 interacting protein 5
chr2	153573348	153575769	2422	*	0.152853	Promoter	43361	1	151188	uc002tym.3	0	ENSG00000177917	ARL6IP6	ADP ribosylation factor like GTPase 6 interacting protein 6
chr1	202112472	202114288	1817	*	0.126094	Promoter	11340	2	127829	uc001gxk.2	0	ENSG00000143862	ARL8A	ADP ribosylation factor like GTPase 8A
chr3	5163824	5164899	1076	*	0.147405	Promoter	58672	1	55207	uc003bqg.3	0	ENSG00000134108	ARL8B	ADP ribosylation factor like GTPase 8B
chr4	57371772	57372062	291	*	0.0191322	Promoter	18684	1	132946	uc003hby.1	397	ENSG00000196503	ARL9	ADP ribosylation factor like GTPase 9
chr4	57372329	57372456	128	*	0.0149175	Promoter	18684	1	132946	uc003hby.1	954	ENSG00000196503	ARL9	ADP ribosylation factor like GTPase 9
chr8	66545845	66546485	641	*	0.106281	Promoter	31762	2	55156	uc003xvl.3	0	ENSG00000104442	ARMC1	armadillo repeat containing 1
chr6	109169317	109170229	913	*	0.1428	Promoter	125734	1	84071	uc003pss.4	0	ENSG00000118690	ARMC2	armadillo repeat containing 2
chr10	23216578	23217020	443	*	0.040889	Promoter	109561	1	219681	uc001irm.4	0	ENSG00000165309	ARMC3	armadillo repeat containing 3
chr10	28287273	28288128	856	*	0.0802681	Promoter	186695	2	55130	uc009xky.3	0	ENSG00000169126	ARMC4	armadillo repeat containing 4
chr16	31469553	31471111	1559	*	0.127452	Promoter	8895	1	79798	uc010vfn.2	0	ENSG00000140691	ARMC5	armadillo repeat containing 5
chr16	31471291	31471545	255	*	0.0236904	Promoter	7700	1	79798	uc010vfp.2	502	ENSG00000140691	ARMC5	armadillo repeat containing 5
chr17	73105231	73106757	1527	*	0.098055	Promoter	20279	1	79637	uc002jmw.1	0	ENSG00000125449	ARMC7	armadillo repeat containing 7
chr17	73110377	73110700	324	*	0.0483961	Promoter	15975	1	79637	uc010dga.1	0	ENSG00000125449	ARMC7	armadillo repeat containing 7
chr3	137905746	137907157	1412	*	0.194245	Promoter	59615	1	25852	uc003erw.4	0	ENSG00000114098	ARMC8	armadillo repeat containing 8
chr2	232062837	232063726	890	*	0.127375	Promoter	146616	1	80210	uc002vrp.5	0	ENSG00000135931	ARMC9	armadillo repeat containing 9
chrX	100913739	100914901	1163	*	0.0395045	Promoter	4596	2	9823	uc004eie.3	0	ENSG00000184867	ARMCX2	armadillo repeat containing X-linked 2
chrX	100878061	100878915	855	*	0.0572227	Promoter	4712	1	51566	uc004ehz.1	0	ENSG00000102401	ARMCX3	armadillo repeat containing X-linked 3
chrX	100740216	100741107	892	*	0.0406211	Promoter	13791	1	100131755	uc004ehp.3	0	ENSG00000196440	ARMCX4	armadillo repeat containing X-linked 4
chrX	101853985	101855037	1053	*	0.0411355	Promoter	118386	1	100528062	uc022cay.1	0	ENSG00000286237	ARMCX5-GPRASP2	ARMCX5-GPRASP2 readthrough
chrX	100872281	100873009	729	*	0.0410787	Promoter	2884	2	54470	uc004ehx.3	0	ENSG00000198960	ARMCX6	armadillo repeat containing X-linked 6
chr1	45139494	45140565	1072	*	0.086003	Promoter	50870	1	339541	uc001cmf.2	0	ENSG00000198520	ARMH1	armadillo like helical domain containing 1
chr10	103815099	103816047	949	*	0.135392	Promoter	210577	2	79591	uc009xwy.1	0	ENSG00000120029	ARMH3	armadillo like helical domain containing 3
chr14	58618211	58619303	1093	*	0.0687748	Promoter	148040	2	145407	uc001xdc.3	0	ENSG00000139971	ARMH4	armadillo like helical domain containing 4
chr14	58764055	58764866	812	*	0.0863553	Promoter	294048	2	145407	uc010tro.2	0	ENSG00000139971	ARMH4	armadillo like helical domain containing 4
chr6	151773582	151774377	796	*	0.132432	Promoter	17811	1	79624	uc011ees.1	160	ENSG00000146476	ARMT1	acidic residue methyltransferase 1
chr1	150848273	150848494	222	*	0.0230425	Promoter	67064	2	405	uc001evr.2	750	ENSG00000143437	ARNT	aryl hydrocarbon receptor nuclear translocator
chr1	150848612	150849726	1115	*	0.156556	Promoter	67064	2	405	uc001evr.2	0	ENSG00000143437	ARNT	aryl hydrocarbon receptor nuclear translocator
chr11	13229372	13229783	412	*	0.022494	Distal Intergenic	109488	1	406	uc001mko.3	-69542	ENSG00000133794	ARNTL	aryl hydrocarbon receptor nuclear translocator like
chr11	13298256	13300770	2515	*	0.190122	Promoter	109488	1	406	uc001mko.3	0	ENSG00000133794	ARNTL	aryl hydrocarbon receptor nuclear translocator like
chr12	27485599	27486697	1099	*	0.0860507	Promoter	92960	1	56938	uc001rht.2	0	ENSG00000029153	ARNTL2	aryl hydrocarbon receptor nuclear translocator like 2
chr7	98922849	98924287	1439	*	0.163287	Promoter	40390	1	10552	uc003upx.2	0	ENSG00000241685	ARPC1A	actin related protein 2/3 complex subunit 1A
chr7	98971663	98973382	1720	*	0.190336	Promoter	20107	1	10095	uc003upz.3	0	ENSG00000130429	ARPC1B	actin related protein 2/3 complex subunit 1B
chr7	98977965	98978632	668	*	0.0315063	Intron (uc011kit.2/10552, intron 11 of 13)	20107	1	10095	uc003upz.3	5667	ENSG00000130429	ARPC1B	actin related protein 2/3 complex subunit 1B
chr2	219081456	219083145	1690	*	0.174265	Promoter	37255	1	10109	uc002vhd.4	0	ENSG00000163466	ARPC2	actin related protein 2/3 complex subunit 2
chr12	110869398	110869690	293	*	0.040549	Distal Intergenic	15453	2	10094	uc001tqq.3	18468	ENSG00000111229	ARPC3	actin related protein 2/3 complex subunit 3
chr12	110887509	110888183	675	*	0.102492	Promoter	15453	2	10094	uc001tqq.3	0	ENSG00000111229	ARPC3	actin related protein 2/3 complex subunit 3
chr3	9833544	9835467	1924	*	0.17393	Promoter	43809	1	100526693	uc003btd.4	0	ENSG00000250151	ARPC4-TTLL3	ARPC4-TTLL3 readthrough
chr1	183603873	183605564	1692	*	0.153168	Promoter	9749	2	10092	uc001gql.4	0	ENSG00000162704	ARPC5	actin related protein 2/3 complex subunit 5
chr9	127630729	127632724	1996	*	0.135404	Promoter	8213	1	81873	uc004bpa.4	0	ENSG00000136950	ARPC5L	actin related protein 2/3 complex subunit 5 like
chr15	90455752	90456361	610	*	0.0553696	Promoter	82392	2	100526783	uc002bos.4	0	ENSG00000250021	ARPIN-AP3S2	ARPIN-AP3S2 readthrough
chr15	52860457	52861455	999	*	0.0900746	Promoter	21782	2	10776	uc002acd.1	0	ENSG00000128989	ARPP19	cAMP regulated phosphoprotein 19
chr11	75061504	75063914	2411	*	0.0947705	Promoter	91710	2	408	uc001owe.2	0	ENSG00000137486	ARRB1	arrestin beta 1
chr17	4613385	4614930	1546	*	0.129644	Promoter	10147	1	409	uc031qyc.1	0	ENSG00000141480	ARRB2	arrestin beta 2
chr17	4618238	4618899	662	*	0.0260107	Exon (uc031qyc.1/409, exon 2 of 14)	11007	1	409	uc031qyd.1	4449	ENSG00000141480	ARRB2	arrestin beta 2
chr9	140499090	140499811	722	*	0.0894162	Promoter	9717	1	92714	uc004cns.3	-285	ENSG00000197070	ARRDC1	arrestin domain containing 1
chr9	140500021	140501183	1163	*	0.137597	Promoter	9717	1	92714	uc004cns.3	0	ENSG00000197070	ARRDC1	arrestin domain containing 1
chr9	140512472	140513362	891	*	0.145802	Promoter	3525	2	85026	uc004cnz.3	0	ENSG00000203993	ARRDC1-AS1	ARRDC1 antisense RNA 1
chr19	18111610	18113650	2041	*	0.0972043	Promoter	12968	1	27106	uc002nhu.3	0	ENSG00000105643	ARRDC2	arrestin domain containing 2
chr19	18117987	18118847	861	*	0.0517901	Promoter	5935	1	27106	uc002nhv.3	-130	ENSG00000105643	ARRDC2	arrestin domain containing 2
chr19	18119045	18120222	1178	*	0.0552299	Promoter	5935	1	27106	uc002nhv.3	68	ENSG00000105643	ARRDC2	arrestin domain containing 2
chr19	18155762	18156291	530	*	0.0263986	Distal Intergenic	5935	1	27106	uc002nhv.3	36785	ENSG00000105643	ARRDC2	arrestin domain containing 2
chr5	90677818	90678952	1135	*	0.0440016	Promoter	14609	2	57561	uc003kjz.2	197	ENSG00000113369	ARRDC3	arrestin domain containing 3
chr5	90679210	90679656	447	*	0.0490086	Promoter	14609	2	57561	uc003kjz.2	-61	ENSG00000113369	ARRDC3	arrestin domain containing 3
chr5	90575367	90576746	1380	*	0.048651	Distal Intergenic	40369	1	100129716	uc003kka.4	-99418	ENSG00000281357	ARRDC3-AS1	ARRDC3 antisense RNA 1
chr5	90675590	90675930	341	*	0.0331624	Promoter	40369	1	100129716	uc003kka.4	-234	ENSG00000281357	ARRDC3-AS1	ARRDC3 antisense RNA 1
chr5	90676171	90676818	648	*	0.0567421	Promoter	40369	1	100129716	uc003kka.4	7	ENSG00000281357	ARRDC3-AS1	ARRDC3 antisense RNA 1
chr5	90676988	90677493	506	*	0.016293	Promoter	40369	1	100129716	uc003kka.4	824	ENSG00000281357	ARRDC3-AS1	ARRDC3 antisense RNA 1
chr15	98440832	98441019	188	*	0.0416214	Distal Intergenic	54285	1	91947	uc002bui.4	-21765	ENSG00000140450	ARRDC4	arrestin domain containing 4
chr15	98503861	98504781	921	*	0.113904	Promoter	13136	1	91947	uc010bom.3	0	ENSG00000140450	ARRDC4	arrestin domain containing 4
chr22	51060257	51060621	365	*	0.0191468	Downstream (<1kb)	5420	2	410	uc003bmz.5	5980	ENSG00000100299	ARSA	arylsulfatase A
chr22	51065887	51067153	1267	*	0.109409	Promoter	5420	2	410	uc003bmz.5	0	ENSG00000100299	ARSA	arylsulfatase A
chr5	78280188	78281376	1189	*	0.119301	Promoter	170433	2	411	uc003kfr.4	390	ENSG00000113273	ARSB	arylsulfatase B
chrX	2846573	2847448	876	*	0.0298084	Promoter	25406	2	414	uc004cqy.3	0	ENSG00000006756	ARSD	arylsulfatase D
chr17	66286331	66288725	2395	*	0.140795	Promoter	129365	1	22901	uc031ree.1	0	ENSG00000141337	ARSG	arylsulfatase G
chr17	66348158	66348365	208	*	0.141581	Intron (uc002jhc.2/22901, intron 5 of 11)	20704	1	22901	uc010dex.1	-47932	ENSG00000141337	ARSG	arylsulfatase G
chr4	114900391	114901139	749	*	0.0412359	Promoter	79439	2	79642	uc003ibq.1	0	ENSG00000180801	ARSJ	arylsulfatase family member J
chr5	94890130	94891486	1357	*	0.127138	Promoter	1933	1	153642	uc003klc.3	0	ENSG00000164291	ARSK	arylsulfatase family member K
chr11	3663252	3664124	873	*	0.0478805	Promoter	3750	2	116969	uc001lyb.1	0	ENSG00000167311	ART5	ADP-ribosyltransferase 5
chr1	44401663	44402022	360	*	0.0330841	Promoter	1259	1	9048	uc001ckw.3	9	ENSG00000117407	ARTN	artemin
chr1	44402159	44402374	216	*	0.0329649	Promoter	1259	1	9048	uc001ckw.3	505	ENSG00000117407	ARTN	artemin
chr1	231113380	231115318	1939	*	0.163814	Promoter	18325	1	64801	uc009xfl.1	0	ENSG00000173409	ARV1	ARV1 homolog, fatty acid homeostasis modulator
chr22	19974253	19974794	542	*	0.0808975	Intron (uc002zqz.3/421, intron 3 of 19)	9333	2	421	uc002zqy.3	-7519	ENSG00000099889	ARVCF	ARVCF delta catenin family member
chr10	104629271	104629578	308	*	0.0195734	Promoter	32446	1	57412	uc001kwk.3	61	ENSG00000214435	AS3MT	arsenite methyltransferase
chr8	17940804	17942633	1830	*	0.107726	Promoter	27955	2	427	uc003wyl.2	0	ENSG00000104763	ASAH1	N-acylsphingosine amidohydrolase 1
chr10	52499092	52500289	1198	*	0.115551	Promoter	14882	1	653308	uc001jjg.4	0	ENSG00000204147	ASAH2B	N-acylsphingosine amidohydrolase 2B
chr8	131455168	131456481	1314	*	0.0724301	Promoter	391556	2	50807	uc003yta.2	0	ENSG00000153317	ASAP1	ArfGAP with SH3 domain, ankyrin repeat and PH domain 1
chr8	131457209	131457575	367	*	0.0237269	Distal Intergenic	391556	2	50807	uc011liw.2	-1303	ENSG00000153317	ASAP1	ArfGAP with SH3 domain, ankyrin repeat and PH domain 1
chr8	131369402	131370876	1475	*	0.145993	Exon (uc003yta.2/50807, exon 3 of 30)	1179	2	29065	uc003ytc.2	-60623	NA	ASAP1-IT1	ASAP1 intronic transcript 1
chr8	131371007	131371425	419	*	0.0602237	Intron (uc003yta.2/50807, intron 2 of 29)	1179	2	29065	uc003ytc.2	-62228	NA	ASAP1-IT1	ASAP1 intronic transcript 1
chr2	9346394	9346718	325	*	0.0545248	Promoter	198919	1	8853	uc002qzh.2	-176	ENSG00000151693	ASAP2	ArfGAP with SH3 domain, ankyrin repeat and PH domain 2
chr2	9347138	9347764	627	*	0.0271215	Promoter	198919	1	8853	uc002qzi.2	244	ENSG00000151693	ASAP2	ArfGAP with SH3 domain, ankyrin repeat and PH domain 2
chr1	23810128	23811202	1075	*	0.132188	Promoter	55622	2	55616	uc010odz.1	0	ENSG00000088280	ASAP3	ArfGAP with SH3 domain, ankyrin repeat and PH domain 3
chr2	239334937	239336542	1606	*	0.152209	Promoter	25266	1	51665	uc002vyg.3	0	ENSG00000065802	ASB1	ankyrin repeat and SOCS box containing 1
chr10	5707829	5709042	1214	*	0.122609	Promoter	27739	2	79754	uc001iig.2	0	ENSG00000196372	ASB13	ankyrin repeat and SOCS box containing 13
chr17	42263340	42264103	764	*	0.0568751	Promoter	10744	2	339201	uc002ifn.4	0	ENSG00000267080	ASB16-AS1	ASB16 antisense RNA 1
chr14	94405534	94406101	568	*	0.0430015	Promoter	6343	2	51676	uc001ycb.2	740	ENSG00000100628	ASB2	ankyrin repeat and SOCS box containing 2
chr14	94437165	94437665	501	*	0.0358312	Intron (uc001ycd.3/51676, intron 1 of 9)	42578	2	51676	uc001ycd.3	5411	ENSG00000100628	ASB2	ankyrin repeat and SOCS box containing 2
chr9	132403525	132404941	1417	*	0.157977	Promoter	6923	2	140459	uc004bye.1	0	ENSG00000148331	ASB6	ankyrin repeat and SOCS box containing 6
chr15	101142685	101143494	810	*	0.155112	Promoter	27660	1	140460	uc002bwj.3	0	ENSG00000183475	ASB7	ankyrin repeat and SOCS box containing 7
chr12	48550736	48551697	962	*	0.0757056	Promoter	9806	2	140461	uc001rrh.3	0	ENSG00000177981	ASB8	ankyrin repeat and SOCS box containing 8
chr15	93351678	93352423	746	*	0.044103	Distal Intergenic	1625	1	728619	uc021svm.2	12964	NA	ASB9P1	ankyrin repeat and SOCS box containing 9 pseudogene 1
chr15	93352527	93353006	480	*	0.0550245	Distal Intergenic	1625	1	728619	uc021svm.2	13813	NA	ASB9P1	ankyrin repeat and SOCS box containing 9 pseudogene 1
chr15	93363393	93364018	626	*	0.0214617	Distal Intergenic	1625	1	728619	uc021svm.2	24679	NA	ASB9P1	ankyrin repeat and SOCS box containing 9 pseudogene 1
chr22	30233626	30234774	1149	*	0.148517	Promoter	49697	2	84164	uc003agr.3	0	ENSG00000100325	ASCC2	activating signal cointegrator 1 complex subunit 2
chr6	101328654	101329932	1279	*	0.11559	Promoter	372617	2	10973	uc003pqk.3	0	ENSG00000112249	ASCC3	activating signal cointegrator 1 complex subunit 3
chr12	103351917	103352394	478	*	0.0285132	Promoter	2843	1	429	uc001tjr.4	465	ENSG00000139352	ASCL1	achaete-scute family bHLH transcription factor 1
chr11	2290114	2290806	693	*	0.0410206	3' UTR	2455	2	430	uc001lvu.3	1376	ENSG00000183734	ASCL2	achaete-scute family bHLH transcription factor 2
chr11	2290897	2291254	358	*	0.0308028	Promoter	2455	2	430	uc001lvu.3	928	ENSG00000183734	ASCL2	achaete-scute family bHLH transcription factor 2
chr11	2291372	2291737	366	*	0.0303539	Promoter	2455	2	430	uc001lvu.3	445	ENSG00000183734	ASCL2	achaete-scute family bHLH transcription factor 2
chr11	2291923	2292643	721	*	0.0237272	Promoter	2455	2	430	uc001lvu.3	0	ENSG00000183734	ASCL2	achaete-scute family bHLH transcription factor 2
chr1	201083186	201084470	1285	*	0.08252	Promoter	1420	2	647219	uc031prl.1	30	ENSG00000232237	ASCL5	achaete-scute family bHLH transcription factor 5
chr6	119214354	119214979	626	*	0.0205227	Promoter	15095	1	25842	uc011ebn.2	-262	ENSG00000111875	ASF1A	anti-silencing function 1A histone chaperone
chr6	119215130	119216548	1419	*	0.14327	Promoter	15095	1	25842	uc011ebn.2	0	ENSG00000111875	ASF1A	anti-silencing function 1A histone chaperone
chr19	14246860	14247565	706	*	0.0708458	Promoter	17120	2	55723	uc002mye.3	0	ENSG00000105011	ASF1B	anti-silencing function 1B histone chaperone
chr17	7080807	7081231	425	*	0.0270095	Promoter	3519	2	432	uc010clx.1	-412	ENSG00000141505	ASGR1	asialoglycoprotein receptor 1
chr1	155531487	155533565	2079	*	0.151362	Promoter	227273	2	55870	uc001fkt.3	0	ENSG00000116539	ASH1L	ASH1 like histone lysine methyltransferase
chr8	37947991	37948363	373	*	0.0340979	Distal Intergenic	34588	1	9070	uc003xkt.5	-14648	ENSG00000129691	ASH2L	ASH2 like, histone lysine methyltransferase complex subunit
chr8	37962272	37963877	1606	*	0.101346	Promoter	34588	1	9070	uc003xkt.5	0	ENSG00000129691	ASH2L	ASH2 like, histone lysine methyltransferase complex subunit
chr12	50450970	50452107	1138	*	0.0592135	Promoter	25986	1	41	uc001rvv.4	0	ENSG00000110881	ASIC1	acid sensing ion channel subunit 1
chr17	31559401	31559535	135	*	0.0441296	Intron (uc002hht.3/40, intron 1 of 9)	279901	2	40	uc002hht.3	60471	ENSG00000108684	ASIC2	acid sensing ion channel subunit 2
chr2	220387289	220387995	707	*	0.027285	Intron (uc010fwi.2/55515, intron 1 of 4)	21637	1	55515	uc002vmb.3	5431	ENSG00000072182	ASIC4	acid sensing ion channel subunit family member 4
chr20	32803860	32804148	289	*	0.0218034	Distal Intergenic	8978	1	434	uc002xah.1	-44023	ENSG00000101440	ASIP	agouti signaling protein
chr20	32856662	32857439	778	*	0.0372943	3' UTR	8978	1	434	uc002xah.1	8491	ENSG00000101440	ASIP	agouti signaling protein
chr7	65509028	65509493	466	*	0.0369257	Distal Intergenic	11474	1	435	uc011kdu.1	-31283	ENSG00000126522	ASL	argininosuccinate lyase
chr7	65540442	65541357	916	*	0.112353	Promoter	11474	1	435	uc011kdu.1	0	ENSG00000126522	ASL	argininosuccinate lyase
chrX	1776536	1777189	654	*	0.0315549	Distal Intergenic	27949	1	438	uc004cqe.3	42510	ENSG00000196433	ASMT	acetylserotonin O-methyltransferase
chrX	1780662	1781251	590	*	0.0530492	Distal Intergenic	27949	1	438	uc004cqe.3	46636	ENSG00000196433	ASMT	acetylserotonin O-methyltransferase
chrX	1800410	1800873	464	*	0.153736	Distal Intergenic	27949	1	438	uc004cqe.3	66384	ENSG00000196433	ASMT	acetylserotonin O-methyltransferase
chrX	2014511	2014755	245	*	0.0201455	Distal Intergenic	27949	1	438	uc004cqe.3	280485	ENSG00000196433	ASMT	acetylserotonin O-methyltransferase
chrX	1571008	1571892	885	*	0.129962	Promoter	49839	2	8623	uc004cpx.2	0	ENSG00000169093	ASMTL	acetylserotonin O-methyltransferase like
chrX	1572280	1573288	1009	*	0.0740741	Promoter	50624	2	8623	uc011mhf.2	0	ENSG00000169093	ASMTL	acetylserotonin O-methyltransferase like
chr7	97501097	97502024	928	*	0.112728	Promoter	20049	2	440	uc003uot.4	0	ENSG00000070669	ASNS	asparagine synthetase (glutamine-hydrolyzing)
chr2	190526155	190526987	833	*	0.109348	Promoter	9433	1	54529	uc002uqt.3	30	ENSG00000138381	ASNSD1	asparagine synthetase domain containing 1
chr14	104551850	104552240	391	*	0.0309998	Promoter	21660	1	374569	uc001yoo.2	0	ENSG00000166183	ASPG	asparaginase
chr8	62626335	62627153	819	*	0.15734	Promoter	214085	2	444	uc003xuj.3	46	ENSG00000198363	ASPH	aspartate beta-hydroxylase
chr16	29911359	29912082	724	*	0.0791041	Promoter	5231	1	253982	uc002dut.3	-65	ENSG00000174939	ASPHD1	aspartate beta-hydroxylase domain containing 1
chr22	26824419	26825901	1483	*	0.0854523	Promoter	15699	1	57168	uc003acg.2	0	ENSG00000128203	ASPHD2	aspartate beta-hydroxylase domain containing 2
chr1	197115145	197115807	663	*	0.0722816	Promoter	62568	2	259266	uc001gtu.3	17	ENSG00000066279	ASPM	assembly factor for spindle microtubules
chr1	197115944	197116297	354	*	0.0228129	Promoter	58577	2	259266	uc001gtw.4	-120	ENSG00000066279	ASPM	assembly factor for spindle microtubules
chr17	79934718	79936210	1493	*	0.115287	Promoter	39857	1	79058	uc002kcx.3	0	ENSG00000169696	ASPSCR1	ASPSCR1 tether for SLC2A4, UBX domain containing
chr11	62104644	62105657	1014	*	0.103027	Promoter	56114	1	80150	uc001nte.4	0	ENSG00000162174	ASRGL1	asparaginase and isoaspartyl peptidase 1
chr9	133308450	133308934	485	*	0.0258486	Exon (uc004bzl.3/uc004bzl.3, exon 4 of 4)	56568	1	445	uc004bzm.3	-11160	ENSG00000130707	ASS1	argininosuccinate synthase 1
chr9	133319932	133320772	841	*	0.0576982	Promoter	56568	1	445	uc004bzm.3	0	ENSG00000130707	ASS1	argininosuccinate synthase 1
chr3	130745121	130746071	951	*	0.104331	Promoter	12916	2	28990	uc010htm.1	0	ENSG00000034533	ASTE1	asteroid homolog 1
chr9	119208480	119208615	136	*	0.0478395	Intron (uc004bjp.2/23245, intron 5 of 7)	58011	1	100128505	uc004bju.1	-57947	ENSG00000229105	ASTN2-AS1	ASTN2 antisense RNA 1
chr20	30945436	30947489	2054	*	0.156842	Promoter	14206	1	171023	uc002wxt.3	0	ENSG00000171456	ASXL1	ASXL transcriptional regulator 1
chr2	26045211	26045407	197	*	0.0195983	Intron (uc002rgs.2/55252, intron 2 of 11)	38382	2	55252	uc002rgt.1	-42033	ENSG00000143970	ASXL2	ASXL transcriptional regulator 2
chr2	26100425	26101362	938	*	0.172406	Promoter	139060	2	55252	uc002rgs.2	0	ENSG00000143970	ASXL2	ASXL transcriptional regulator 2
chr2	26139275	26139508	234	*	0.0202781	Distal Intergenic	139060	2	55252	uc002rgs.2	-37963	ENSG00000143970	ASXL2	ASXL transcriptional regulator 2
chr8	124407701	124409234	1534	*	0.185382	Promoter	76529	2	29028	uc011lii.2	0	ENSG00000156802	ATAD2	ATPase family AAA domain containing 2
chr1	1446790	1448303	1514	*	0.119507	Promoter	22545	1	55210	uc001afz.2	0	ENSG00000197785	ATAD3A	ATPase family AAA domain containing 3A
chr1	1406651	1408032	1382	*	0.129312	Promoter	24419	1	83858	uc001afv.3	0	ENSG00000160072	ATAD3B	ATPase family AAA domain containing 3B
chr17	29158678	29159505	828	*	0.0981906	Promoter	63273	1	79915	uc002hfs.1	0	ENSG00000176208	ATAD5	ATPase family AAA domain containing 5
chr6	30594519	30595034	516	*	0.0721344	Promoter	17836	1	79969	uc003nqr.4	0	ENSG00000137343	ATAT1	alpha tubulin acetyltransferase 1
chr10	123686716	123688327	1612	*	0.183073	Promoter	184922	2	11101	uc001lfp.3	0	ENSG00000107669	ATE1	arginyltransferase 1
chr12	51157278	51159032	1755	*	0.126301	Promoter	57155	1	466	uc001rww.4	0	ENSG00000123268	ATF1	activating transcription factor 1
chr2	176033229	176033578	350	*	0.0776603	Promoter	53964	2	1386	uc002ujy.2	-295	ENSG00000115966	ATF2	activating transcription factor 2
chr1	212731670	212732643	974	*	0.112577	Distal Intergenic	55444	1	467	uc001hjf.3	-6033	ENSG00000162772	ATF3	activating transcription factor 3
chr1	212740050	212740616	567	*	0.0252703	Intron (uc001hjf.3/467, intron 1 of 3)	55444	1	467	uc001hjf.3	1374	ENSG00000162772	ATF3	activating transcription factor 3
chr1	212780124	212780702	579	*	0.0381494	Intron (uc001hjf.3/467, intron 1 of 3)	10620	1	467	uc001hjj.3	-1268	ENSG00000162772	ATF3	activating transcription factor 3
chr1	212780865	212783266	2402	*	0.0809991	Promoter	10620	1	467	uc001hjj.3	0	ENSG00000162772	ATF3	activating transcription factor 3
chr22	39915448	39917756	2309	*	0.223011	Promoter	2117	1	468	uc011aol.1	0	ENSG00000128272	ATF4	activating transcription factor 4
chr19	50432093	50433287	1195	*	0.133919	Promoter	4794	1	22809	uc002prd.3	0	ENSG00000169136	ATF5	activating transcription factor 5
chr1	161735617	161736808	1192	*	0.0869499	Promoter	99712	1	22926	uc001gbq.2	0	ENSG00000118217	ATF6	activating transcription factor 6
chr6	32095107	32096038	932	*	0.101569	Promoter	12973	2	1388	uc003nzn.3	0	ENSG00000213676	ATF6B	activating transcription factor 6 beta
chr12	54019522	54020577	1056	*	0.0623252	Promoter	118560	2	11016	uc010sok.1	0	ENSG00000170653	ATF7	activating transcription factor 7
chr12	14518558	14518841	284	*	0.0446071	Promoter	95457	1	55729	uc010shs.1	0	ENSG00000171681	ATF7IP	activating transcription factor 7 interacting protein
chr12	14518996	14519132	137	*	0.0182116	Promoter	133087	1	55729	uc001rbx.3	385	ENSG00000171681	ATF7IP	activating transcription factor 7 interacting protein
chr16	10479636	10480602	967	*	0.13723	Promoter	97584	1	80063	uc002czu.3	0	ENSG00000166669	ATF7IP2	activating transcription factor 7 interacting protein 2
chr5	81267270	81268349	1080	*	0.119646	Promoter	176093	1	83734	uc003khq.2	0	ENSG00000152348	ATG10	autophagy related 10
chr12	52463204	52464439	1236	*	0.160783	Promoter	7522	1	60673	uc001rzu.4	0	ENSG00000123395	ATG101	autophagy related 101
chr14	55877873	55878884	1012	*	0.173707	Promoter	45468	2	22863	uc001xbx.2	0	ENSG00000126775	ATG14	autophagy related 14
chr2	234160195	234161364	1170	*	0.174854	Promoter	44104	1	55054	uc002vtx.2	0	ENSG00000085978	ATG16L1	autophagy related 16 like 1
chr11	72524169	72527360	3192	*	0.127298	Promoter	4593	1	89849	uc001otc.1	0	ENSG00000168010	ATG16L2	autophagy related 16 like 2
chr11	64683689	64684767	1079	*	0.0858582	Promoter	22719	2	23130	uc001obx.3	0	ENSG00000110046	ATG2A	autophagy related 2A
chr14	96828600	96829728	1129	*	0.128143	Promoter	82084	2	55102	uc001yfi.3	0	ENSG00000066739	ATG2B	autophagy related 2B
chrX	107334926	107335462	537	*	0.0371635	Promoter	63003	1	115201	uc011msl.2	27	ENSG00000101844	ATG4A	autophagy related 4A cysteine peptidase
chr2	242575734	242577632	1899	*	0.155157	Promoter	35020	1	23192	uc002wbu.3	0	ENSG00000168397	ATG4B	autophagy related 4B cysteine peptidase
chr1	63249006	63249261	256	*	0.0224024	Promoter	81165	1	84938	uc001dat.3	-516	ENSG00000125703	ATG4C	autophagy related 4C cysteine peptidase
chr1	63249418	63250485	1068	*	0.0883937	Promoter	81165	1	84938	uc001dat.3	0	ENSG00000125703	ATG4C	autophagy related 4C cysteine peptidase
chr19	10654202	10655306	1105	*	0.139229	Promoter	3237	1	84971	uc010xlg.2	0	ENSG00000130734	ATG4D	autophagy related 4D cysteine peptidase
chr19	10655447	10655771	325	*	0.0262647	Promoter	8462	1	84971	uc010dxj.3	0	ENSG00000130734	ATG4D	autophagy related 4D cysteine peptidase
chr6	106772938	106773657	720	*	0.135643	Promoter	140940	2	9474	uc031spi.1	0	ENSG00000057663	ATG5	autophagy related 5
chr6	106808208	106809165	958	*	0.056933	Distal Intergenic	141344	2	9474	uc010kdc.3	-34513	ENSG00000057663	ATG5	autophagy related 5
chr3	11313689	11313869	181	*	0.0219397	Promoter	285130	1	10533	uc003bwc.3	-141	ENSG00000197548	ATG7	autophagy related 7
chr3	11314017	11314686	670	*	0.0905243	Promoter	285130	1	10533	uc011aum.2	7	ENSG00000197548	ATG7	autophagy related 7
chr7	150710525	150711560	1036	*	0.0422585	3' UTR	12290	2	285973	uc003wig.5	10026	ENSG00000181652	ATG9B	autophagy related 9B
chr7	150715132	150716426	1295	*	0.0329612	Exon (uc003wig.5/285973, exon 7 of 18)	12290	2	285973	uc003wig.5	5160	ENSG00000181652	ATG9B	autophagy related 9B
chr2	216176062	216177333	1272	*	0.125054	Promoter	37818	1	471	uc002vex.4	0	ENSG00000138363	ATIC	5-aminoimidazole-4-carboxamide ribonucleotide formyltransferase/IMP cyclohydrolase
chr14	51026810	51027973	1164	*	0.0633052	Promoter	72940	1	51062	uc021rsx.1	0	ENSG00000198513	ATL1	atlastin GTPase 1
chr2	38603390	38605022	1633	*	0.173176	Promoter	81644	2	64225	uc010ynm.2	0	ENSG00000119787	ATL2	atlastin GTPase 2
chr11	63438208	63439383	1176	*	0.115283	Promoter	42647	2	25923	uc001nxk.1	0	ENSG00000184743	ATL3	atlastin GTPase 3
chr11	108093570	108095737	2168	*	0.0905037	Promoter	5836	1	472	uc001pkc.1	0	ENSG00000149311	ATM	ATM serine/threonine kinase
chr11	108096246	108096647	402	*	0.0440382	Intron (uc001pkb.1/472, intron 1 of 62)	5836	1	472	uc001pkc.1	1990	ENSG00000149311	ATM	ATM serine/threonine kinase
chr11	108097723	108098080	358	*	0.0378817	Intron (uc001pkb.1/472, intron 1 of 62)	5836	1	472	uc001pkc.1	3467	ENSG00000149311	ATM	ATM serine/threonine kinase
chr16	81069451	81070505	1055	*	0.111674	Promoter	11494	1	23300	uc002ffz.1	0	ENSG00000166454	ATMIN	ATM interactor
chr12	7036568	7038035	1468	*	0.146046	Promoter	16336	1	1822	uc001qrx.1	0	ENSG00000111676	ATN1	atrophin 1
chr12	7046000	7047158	1159	*	0.0979426	Exon (uc001qrw.1/1822, exon 5 of 10)	2889	1	1822	uc001qry.1	2997	ENSG00000111676	ATN1	atrophin 1
chr10	69990900	69991580	681	*	0.0633719	Promoter	1519	2	220202	uc001jnq.3	290	ENSG00000179774	ATOH7	atonal bHLH transcription factor 7
chr2	85980843	85982779	1937	*	0.0240722	Promoter	21428	1	84913	uc002sqm.4	0	ENSG00000168874	ATOH8	atonal bHLH transcription factor 8
chr5	151137501	151138804	1304	*	0.128508	Promoter	15828	2	475	uc003luk.3	0	ENSG00000177556	ATOX1	antioxidant 1 copper chaperone
chr15	26104514	26104989	476	*	0.0316514	Intron (uc010ayu.3/57194, intron 1 of 20)	184490	2	57194	uc010ayu.3	3360	ENSG00000206190	ATP10A	ATPase phospholipid transporting 10A (putative)
chr15	26106098	26108920	2823	*	0.11612	Promoter	184490	2	57194	uc010ayu.3	0	ENSG00000206190	ATP10A	ATPase phospholipid transporting 10A (putative)
chr5	160238953	160239110	158	*	0.0316932	Intron (uc003lym.1/23120, intron 1 of 25)	289093	2	23120	uc003lym.1	40109	ENSG00000118322	ATP10B	ATPase phospholipid transporting 10B (putative)
chr4	47487014	47487752	739	*	0.0549196	Promoter	62172	1	57205	uc003gxj.3	0	ENSG00000145246	ATP10D	ATPase phospholipid transporting 10D (putative)
chr13	113343467	113345983	2517	*	0.138183	Promoter	196840	1	23250	uc001vsi.4	0	ENSG00000068650	ATP11A	ATPase phospholipid transporting 11A
chr13	113548225	113549499	1275	*	0.0489103	Distal Intergenic	44893	1	23250	uc010ago.3	51635	ENSG00000068650	ATP11A	ATPase phospholipid transporting 11A
chr3	182400081	182400982	902	*	0.0633283	Distal Intergenic	43122	1	23200	uc003fla.3	-110309	ENSG00000058063	ATP11B	ATPase phospholipid transporting 11B (putative)
chr3	182510596	182512673	2078	*	0.157636	Promoter	43122	1	23200	uc003fla.3	0	ENSG00000058063	ATP11B	ATPase phospholipid transporting 11B (putative)
chr13	25254428	25255134	707	*	0.0586704	Promoter	31375	1	479	uc001upp.3	0	ENSG00000075673	ATP12A	ATPase H+/K+ transporting non-gastric alpha2 subunit
chr19	19773781	19775194	1414	*	0.121133	Promoter	18494	2	57130	uc002nnh.4	0	ENSG00000105726	ATP13A1	ATPase 13A1
chr1	17337236	17338805	1570	*	0.109772	Promoter	25971	2	23400	uc001baa.2	0	ENSG00000159363	ATP13A2	ATPase cation transporting 13A2
chr1	116915239	116917760	2522	*	0.187921	Promoter	12972	1	476	uc001egd.2	0	ENSG00000163399	ATP1A1	ATPase Na+/K+ transporting subunit alpha 1
chr1	116960686	116961596	911	*	0.107738	Promoter	25758	2	84852	uc009whb.2	0	ENSG00000203865	ATP1A1-AS1	ATP1A1 antisense RNA 1
chr19	42497719	42498721	1003	*	0.0827132	Promoter	27489	2	478	uc010xwg.2	0	ENSG00000105409	ATP1A3	ATPase Na+/K+ transporting subunit alpha 3
chr1	169074778	169076516	1739	*	0.115488	Promoter	26014	1	481	uc001gfr.1	0	ENSG00000143153	ATP1B1	ATPase Na+/K+ transporting subunit beta 1
chr17	7553884	7555308	1425	*	0.0542958	Promoter	6836	1	482	uc002gif.1	0	ENSG00000129244	ATP1B2	ATPase Na+/K+ transporting subunit beta 2
chr3	141594502	141596354	1853	*	0.124875	Promoter	49913	1	483	uc003eug.1	0	ENSG00000069849	ATP1B3	ATPase Na+/K+ transporting subunit beta 3
chr12	58334781	58335923	1143	*	0.144549	Promoter	15608	1	91419	uc001sqp.3	0	ENSG00000166896	ATP23	ATP23 metallopeptidase and ATP synthase assembly factor homolog
chr16	28890583	28891974	1392	*	0.0850017	Promoter	965	2	100289092	uc031qvh.1	0	ENSG00000260442	ATP2A1-AS1	ATP2A1 antisense RNA 1
chr12	110718165	110720260	2096	*	0.17816	Promoter	69866	1	488	uc001tqk.4	0	ENSG00000174437	ATP2A2	ATPase sarcoplasmic/endoplasmic reticulum Ca2+ transporting 2
chr17	3865022	3865395	374	*	0.0220609	Intron (uc002fwx.2/489, intron 1 of 22)	40596	2	489	uc002fwx.2	2363	ENSG00000074370	ATP2A3	ATPase sarcoplasmic/endoplasmic reticulum Ca2+ transporting 3
chr17	3865853	3866254	402	*	0.0223174	Intron (uc002fwx.2/489, intron 1 of 22)	40596	2	489	uc002fwx.2	1504	ENSG00000074370	ATP2A3	ATPase sarcoplasmic/endoplasmic reticulum Ca2+ transporting 3
chr17	3866521	3868606	2086	*	0.133986	Promoter	40596	2	489	uc002fwx.2	0	ENSG00000074370	ATP2A3	ATPase sarcoplasmic/endoplasmic reticulum Ca2+ transporting 3
chr12	90101237	90104222	2986	*	0.154335	Promoter	2998	1	338758	uc001tbi.4	0	ENSG00000271614	ATP2B1-AS1	ATP2B1 antisense RNA 1
chr3	10546835	10547410	576	*	0.023256	Promoter	181562	2	491	uc003bvt.3	0	ENSG00000157087	ATP2B2	ATPase plasma membrane Ca2+ transporting 2
chr3	10749339	10749607	269	*	0.0217174	Promoter	384010	2	491	uc003bvw.3	109	ENSG00000157087	ATP2B2	ATPase plasma membrane Ca2+ transporting 2
chr1	203595506	203596437	932	*	0.0491232	Promoter	117295	1	493	uc001gzv.3	0	ENSG00000058668	ATP2B4	ATPase plasma membrane Ca2+ transporting 4
chr1	203596978	203599184	2207	*	0.067094	Intron (uc001gzv.3/493, intron 1 of 21)	117295	1	493	uc001gzw.3	1063	ENSG00000058668	ATP2B4	ATPase plasma membrane Ca2+ transporting 4
chr1	203619448	203619913	466	*	0.0434224	Intron (uc001gzv.3/493, intron 1 of 21)	117295	1	493	uc001gzw.3	23533	ENSG00000058668	ATP2B4	ATPase plasma membrane Ca2+ transporting 4
chr3	130612013	130613685	1673	*	0.115787	Promoter	109212	1	27032	uc003enk.3	0	ENSG00000017260	ATP2C1	ATPase secretory pathway Ca2+ transporting 1
chr19	36048842	36049270	429	*	0.0326873	Promoter	7655	2	495	uc010eee.1	-93	ENSG00000105675	ATP4A	ATPase H+/K+ transporting subunit alpha
chr19	36066518	36066657	140	*	0.0723601	Distal Intergenic	13466	2	495	uc002oal.1	-11958	ENSG00000105675	ATP4A	ATPase H+/K+ transporting subunit alpha
chr18	43677544	43678661	1118	*	0.158151	Promoter	14210	2	498	uc002lbr.2	0	ENSG00000152234	ATP5F1A	ATP synthase F1 subunit alpha
chr19	1240077	1240272	196	*	0.0181299	Distal Intergenic	3076	1	513	uc002lrn.3	-1477	ENSG00000099624	ATP5F1D	ATP synthase F1 subunit delta
chr19	1241473	1242502	1030	*	0.111369	Promoter	3076	1	513	uc002lrn.3	0	ENSG00000099624	ATP5F1D	ATP synthase F1 subunit delta
chr20	57606831	57608001	1171	*	0.113365	Promoter	3690	2	514	uc002yal.3	0	ENSG00000124172	ATP5F1E	ATP synthase F1 subunit epsilon
chr13	28527863	28528948	1086	*	0.0457943	Distal Intergenic	368	1	432369	uc001uru.3	8520	NA	ATP5F1EP2	ATP synthase F1 subunit epsilon pseudogene 2
chr1	28562587	28563626	1040	*	0.147856	Promoter	2015	1	93974	uc001bpp.3	0	ENSG00000130770	ATP5IF1	ATP synthase inhibitory factor subunit 1
chr1	28573380	28573751	372	*	0.0590956	Distal Intergenic	2015	1	93974	uc001bpr.3	10778	ENSG00000130770	ATP5IF1	ATP synthase inhibitory factor subunit 1
chr17	46969208	46969797	590	*	0.0466787	Promoter	3085	1	516	uc002iog.3	-351	ENSG00000159199	ATP5MC1	ATP synthase membrane subunit c locus 1
chr17	46970123	46970667	545	*	0.0573692	Promoter	3085	1	516	uc002iog.3	0	ENSG00000159199	ATP5MC1	ATP synthase membrane subunit c locus 1
chr12	54069101	54069919	819	*	0.0862751	Promoter	11166	2	517	uc001sec.3	190	ENSG00000135390	ATP5MC2	ATP synthase membrane subunit c locus 2
chr12	54070044	54071145	1102	*	0.0494171	Promoter	11166	2	517	uc001sec.3	0	ENSG00000135390	ATP5MC2	ATP synthase membrane subunit c locus 2
chr12	54089241	54089561	321	*	0.0431008	Distal Intergenic	11569	2	517	uc009znc.3	-18729	ENSG00000135390	ATP5MC2	ATP synthase membrane subunit c locus 2
chr2	176045628	176046576	949	*	0.106461	Promoter	5406	2	518	uc002ujz.4	0	ENSG00000154518	ATP5MC3	ATP synthase membrane subunit c locus 3
chr4	667380	668120	741	*	0.10268	Promoter	1386	2	521	uc003gar.3	0	ENSG00000169020	ATP5ME	ATP synthase membrane subunit e
chr7	99063197	99064126	930	*	0.118134	Promoter	49463	2	100526740	uc011kiw.2	0	ENSG00000248919	ATP5MF-PTCD1	ATP5MF-PTCD1 readthrough
chr11	118271531	118272068	538	*	0.0595747	Promoter	8459	1	10632	uc001psx.3	-36	ENSG00000167283	ATP5MG	ATP synthase membrane subunit g
chr11	118272209	118273085	877	*	0.108646	Promoter	8459	1	10632	uc021qrg.1	105	ENSG00000167283	ATP5MG	ATP synthase membrane subunit g
chr14	104387272	104387944	673	*	0.115788	Promoter	9279	2	9556	uc001yoi.4	0	ENSG00000156411	ATP5MPL	ATP synthase membrane subunit 6.8PL
chr1	111991203	111991952	750	*	0.139119	Promoter	10797	1	515	uc009wgf.1	0	ENSG00000116459	ATP5PB	ATP synthase peripheral stalk-membrane subunit b
chr17	73042369	73044210	1842	*	0.148023	Promoter	8120	2	10476	uc002jmn.1	0	ENSG00000167863	ATP5PD	ATP synthase peripheral stalk subunit d
chr21	27162648	27162871	224	*	0.0225544	Distal Intergenic	11175	2	522	uc002ylw.3	-54683	ENSG00000154723	ATP5PF	ATP synthase peripheral stalk subunit F6
chr21	35287644	35288547	904	*	0.0937042	Promoter	12402	2	539	uc002ytl.3	0	ENSG00000241837	ATP5PO	ATP synthase peripheral stalk subunit OSCP
chrX	153656792	153657662	871	*	0.0702339	Promoter	7885	1	537	uc004flf.1	0	ENSG00000071553	ATP6AP1	ATPase H+ transporting accessory protein 1
chrX	40439611	40440731	1121	*	0.0773134	Promoter	25673	1	10159	uc004det.3	0	ENSG00000182220	ATP6AP2	ATPase H+ transporting accessory protein 2
chr17	40610601	40611656	1056	*	0.0586869	Promoter	12123	1	535	uc002hzp.1	0	ENSG00000033627	ATP6V0A1	ATPase H+ transporting V0 subunit a1
chr12	124196215	124197944	1730	*	0.160226	Promoter	25185	1	23545	uc001ufq.1	0	ENSG00000185344	ATP6V0A2	ATPase H+ transporting V0 subunit a2
chr1	44440092	44441486	1395	*	0.179998	Promoter	3371	1	533	uc001cld.3	0	ENSG00000117410	ATP6V0B	ATPase H+ transporting V0 subunit b
chr16	2563324	2565405	2082	*	0.157566	Promoter	6498	1	527	uc021tav.1	0	ENSG00000185883	ATP6V0C	ATPase H+ transporting V0 subunit c
chr6	42694522	42695113	592	*	0.0470569	Promoter	619	1	442211	uc021yzo.1	-201	NA	ATP6V0CP3	ATPase H+ transporting V0 subunit c pseudogene 3
chr16	67514241	67515119	879	*	0.151864	Promoter	43173	2	9114	uc002ete.1	0	ENSG00000159720	ATP6V0D1	ATPase H+ transporting V0 subunit d1
chr16	67515246	67516197	952	*	0.0478334	Promoter	43173	2	9114	uc010vjo.1	-157	ENSG00000159720	ATP6V0D1	ATPase H+ transporting V0 subunit d1
chr5	172410410	172411463	1054	*	0.132538	Promoter	51138	1	8992	uc003mcd.1	0	ENSG00000113732	ATP6V0E1	ATPase H+ transporting V0 subunit e1
chr7	149570041	149571603	1563	*	0.133697	Promoter	5630	1	155066	uc003wgo.1	0	ENSG00000171130	ATP6V0E2	ATPase H+ transporting V0 subunit e2
chr7	149744393	149744712	320	*	0.0411725	Distal Intergenic	6169	2	401431	uc011kur.2	-173442	ENSG00000204934	ATP6V0E2-AS1	ATP6V0E2 antisense RNA 1
chr7	149744817	149746488	1672	*	0.0589163	Distal Intergenic	6169	2	401431	uc011kur.2	-173866	ENSG00000204934	ATP6V0E2-AS1	ATP6V0E2 antisense RNA 1
chr3	113465626	113466424	799	*	0.0795948	Promoter	65040	1	523	uc003eao.3	0	ENSG00000114573	ATP6V1A	ATPase H+ transporting V1 subunit A
chr8	20054548	20055667	1120	*	0.105337	Promoter	24504	1	526	uc003wzp.3	0	ENSG00000147416	ATP6V1B2	ATPase H+ transporting V1 subunit B2
chr8	104032747	104034001	1255	*	0.130975	Promoter	52038	1	528	uc003ykz.4	0	ENSG00000155097	ATP6V1C1	ATPase H+ transporting V1 subunit C1
chr2	10861377	10862234	858	*	0.033159	Promoter	63462	1	245973	uc002ras.3	0	ENSG00000143882	ATP6V1C2	ATPase H+ transporting V1 subunit C2
chr14	67825957	67826576	620	*	0.089021	Promoter	22140	2	51382	uc001xjf.3	144	ENSG00000100554	ATP6V1D	ATPase H+ transporting V1 subunit D
chr2	46726860	46727689	830	*	0.047729	Distal Intergenic	8111	2	90423	uc002ruy.3	19407	ENSG00000250565	ATP6V1E2	ATPase H+ transporting V1 subunit E2
chr7	128502802	128503697	896	*	0.084598	Promoter	3047	1	9296	uc003voc.2	0	ENSG00000128524	ATP6V1F	ATPase H+ transporting V1 subunit F
chr7	128509181	128510210	1030	*	0.0984414	3' UTR	5638	1	100130705	uc022alm.1	2717	ENSG00000272899	ATP6V1FNB	ATP6V1F neighbor
chr9	117349634	117351021	1388	*	0.104078	Promoter	11159	1	9550	uc004bjc.3	0	ENSG00000136888	ATP6V1G1	ATPase H+ transporting V1 subunit G1
chr8	54570149	54570499	351	*	0.0221878	Distal Intergenic	124419	2	51606	uc003xrk.4	182022	ENSG00000047249	ATP6V1H	ATPase H+ transporting V1 subunit H
chr8	54755091	54756289	1199	*	0.129491	Promoter	127500	2	51606	uc003xrl.4	0	ENSG00000047249	ATP6V1H	ATPase H+ transporting V1 subunit H
chrX	77166222	77166477	256	*	0.0209473	Promoter	139699	1	538	uc004ecx.4	28	ENSG00000165240	ATP7A	ATPase copper transporting alpha
chr4	42657865	42659142	1278	*	0.154243	Promoter	248731	2	10396	uc003gwr.2	0	ENSG00000124406	ATP8A1	ATPase phospholipid transporting 8A1
chr4	42659248	42659912	665	*	0.0747802	Promoter	113189	2	10396	uc011byz.1	-126	ENSG00000124406	ATP8A1	ATPase phospholipid transporting 8A1
chr13	25946023	25946829	807	*	0.037991	Promoter	649212	1	51761	uc001uqk.3	0	ENSG00000132932	ATP8A2	ATPase phospholipid transporting 8A2
chr18	55469679	55470588	910	*	0.0298627	Promoter	156669	2	5205	uc002lgw.3	0	ENSG00000081923	ATP8B1	ATPase phospholipid transporting 8B1
chr1	154297229	154298996	1768	*	0.122157	Promoter	12287	1	57198	uc001few.3	0	ENSG00000143515	ATP8B2	ATPase phospholipid transporting 8B2
chr1	154300235	154302080	1846	*	0.0833592	Promoter	23505	1	57198	uc001fex.3	0	ENSG00000143515	ATP8B2	ATPase phospholipid transporting 8B2
chr1	154315329	154315830	502	*	0.0363273	Exon (uc001fex.3/57198, exon 15 of 28)	8746	1	57198	uc001fey.1	14054	ENSG00000143515	ATP8B2	ATPase phospholipid transporting 8B2
chr1	154324987	154325847	861	*	0.0480717	Distal Intergenic	8746	1	57198	uc001fey.1	23712	ENSG00000143515	ATP8B2	ATPase phospholipid transporting 8B2
chr19	1811983	1813244	1262	*	0.0729954	Promoter	30163	2	148229	uc002ltv.4	0	ENSG00000130270	ATP8B3	ATPase phospholipid transporting 8B3
chr20	50383637	50383899	263	*	0.0205693	Intron (uc002xwg.1/10079, intron 1 of 27)	171595	2	10079	uc002xwg.1	1009	ENSG00000054793	ATP9A	ATPase phospholipid transporting 9A (putative)
chr20	50384637	50384855	219	*	0.0291185	Promoter	171595	2	10079	uc002xwg.1	53	ENSG00000054793	ATP9A	ATPase phospholipid transporting 9A (putative)
chr18	76828371	76829923	1553	*	0.153767	Promoter	46681	1	374868	uc002lmu.3	0	ENSG00000166377	ATP9B	ATPase phospholipid transporting 9B (putative)
chr1	47133280	47134467	1188	*	0.131572	Promoter	33389	2	64756	uc001cqh.4	0	ENSG00000123472	ATPAF1	ATP synthase mitochondrial F1 complex assembly factor 1
chr17	17941976	17942494	519	*	0.103734	Promoter	24108	2	91647	uc002gsd.1	0	ENSG00000171953	ATPAF2	ATP synthase mitochondrial F1 complex assembly factor 2
chr5	10249431	10251250	1820	*	0.157913	Promoter	24402	2	134145	uc003jeo.3	0	ENSG00000150756	ATPSCKMT	ATP synthase c subunit lysine N-methyltransferase
chr3	142296924	142298127	1204	*	0.14177	Promoter	129592	2	545	uc003eux.4	0	ENSG00000175054	ATR	ATR serine/threonine kinase
chr2	27434244	27436107	1864	*	0.122261	Promoter	5148	1	51374	uc002rjf.3	0	ENSG00000138085	ATRAID	all-trans retinoic acid induced differentiation factor
chr3	48487673	48488712	1040	*	0.117501	Promoter	19595	1	84126	uc003ctf.2	0	ENSG00000164053	ATRIP	ATR interacting protein
chr20	3451117	3452628	1512	*	0.153736	Promoter	144886	1	8455	uc002wil.2	0	ENSG00000088812	ATRN	attractin
chr10	116852345	116854089	1745	*	0.0532898	Promoter	78002	1	26033	uc001lce.3	0	ENSG00000107518	ATRNL1	attractin like 1
chrX	77040858	77041813	956	*	0.0377098	Promoter	281364	2	546	uc004eco.4	0	ENSG00000085224	ATRX	ATRX chromatin remodeler
chr6	16700854	16701070	217	*	0.0175668	Intron (uc003nbt.3/6310, intron 3 of 8)	317530	2	6310	uc003nbu.1	49254	ENSG00000124788	ATXN1	ataxin 1
chr6	16759967	16763011	3045	*	0.153893	Promoter	462379	2	6310	uc003nbt.3	0	ENSG00000124788	ATXN1	ataxin 1
chr22	46067163	46068653	1491	*	0.139787	Promoter	173510	1	25814	uc003bgm.2	0	ENSG00000130638	ATXN10	ataxin 10
chr16	71879192	71880792	1601	*	0.166601	Promoter	11343	1	342371	uc002fbd.3	0	ENSG00000224470	ATXN1L	ataxin 1 like
chr12	112035117	112037906	2790	*	0.171245	Promoter	147460	2	6311	uc001tsh.3	0	ENSG00000204842	ATXN2	ataxin 2
chr16	28814039	28814263	225	*	0.0257773	Exon (uc002dqx.1/uc002dqx.1, exon 1 of 2)	10307	1	11273	uc010byl.2	-20106	ENSG00000168488	ATXN2L	ataxin 2 like
chr16	28833724	28836240	2517	*	0.230638	Promoter	10307	1	11273	uc010byl.2	0	ENSG00000168488	ATXN2L	ataxin 2 like
chr14	92572140	92573009	870	*	0.145244	Promoter	48070	2	4287	uc001yac.4	0	ENSG00000066427	ATXN3	ataxin 3
chr3	63849740	63850528	789	*	0.168202	Promoter	48367	1	6314	uc010hnu.1	0	ENSG00000163635	ATXN7	ataxin 7
chr3	63897323	63898957	1635	*	0.150639	5' UTR	105062	1	6314	uc021wzy.1	13248	ENSG00000163635	ATXN7	ataxin 7
chr3	63953451	63954039	589	*	0.0602057	Promoter	35717	1	6314	uc011bfn.2	31	ENSG00000163635	ATXN7	ataxin 7
chr3	63954249	63954494	246	*	0.0312368	Promoter	35717	1	6314	uc011bfn.2	829	ENSG00000163635	ATXN7	ataxin 7
chr3	63954641	63955181	541	*	0.0192521	Intron (uc003dlv.3/6314, intron 5 of 11)	35717	1	6314	uc011bfn.2	1221	ENSG00000163635	ATXN7	ataxin 7
chr7	105331384	105332101	718	*	0.0307443	Intron (uc003vde.2/222255, intron 3 of 11)	74389	2	222255	uc003vdf.2	-11775	ENSG00000146776	ATXN7L1	ataxin 7 like 1
chr7	105332148	105332481	334	*	0.0356968	Intron (uc003vde.2/222255, intron 3 of 11)	74389	2	222255	uc003vdf.2	-12539	ENSG00000146776	ATXN7L1	ataxin 7 like 1
chr7	105516459	105517121	663	*	0.0613233	Promoter	271811	2	222255	uc003vde.2	0	ENSG00000146776	ATXN7L1	ataxin 7 like 1
chr1	110025843	110026357	515	*	0.0470282	Promoter	8860	1	127002	uc001dxr.3	-204	ENSG00000162650	ATXN7L2	ataxin 7 like 2
chr1	110026577	110027460	884	*	0.103156	Promoter	8860	1	127002	uc001dxr.3	16	ENSG00000162650	ATXN7L2	ataxin 7 like 2
chr17	42275570	42277580	2011	*	0.141994	Promoter	6357	2	56970	uc002iga.3	-41	ENSG00000087152	ATXN7L3	ataxin 7 like 3
chr17	42277729	42278316	588	*	0.0968667	Distal Intergenic	6357	2	56970	uc002iga.3	-2200	ENSG00000087152	ATXN7L3	ataxin 7 like 3
chr12	74931471	74932618	1148	*	0.062993	Promoter	3682	1	552889	uc001sxd.4	0	ENSG00000253719	ATXN7L3B	ataxin 7 like 3B
chr9	94123536	94124675	1140	*	0.159324	Promoter	148110	2	549	uc004arf.4	0	ENSG00000148090	AUH	AU RNA binding methylglutaconyl-CoA hydratase
chr1	26185611	26186387	777	*	0.049505	Promoter	25352	2	79000	uc001bkw.1	0	ENSG00000127423	AUNIP	aurora kinase A and ninein interacting protein
chr1	1309764	1311350	1587	*	0.111986	Promoter	1137	2	54998	uc001afb.1	0	ENSG00000175756	AURKAIP1	aurora kinase A interacting protein 1
chr17	8103630	8103885	256	*	0.0362287	Distal Intergenic	5519	2	9212	uc010cnu.3	9682	ENSG00000178999	AURKB	aurora kinase B
chr17	8113557	8114395	839	*	0.0440858	Promoter	5519	2	9212	uc010cnu.3	0	ENSG00000178999	AURKB	aurora kinase B
chr7	69062420	69064136	1717	*	0.0590869	Promoter	691703	1	26053	uc003tvv.4	0	ENSG00000158321	AUTS2	activator of transcription and developmental regulator AUTS2
chr7	69064335	69065206	872	*	0.0276304	Promoter	1193981	1	26053	uc003tvx.4	430	ENSG00000158321	AUTS2	activator of transcription and developmental regulator AUTS2
chr7	70061128	70061391	264	*	0.0204928	Intron (uc003tvw.4/26053, intron 5 of 18)	26638	1	26053	uc011keg.2	-169857	ENSG00000158321	AUTS2	activator of transcription and developmental regulator AUTS2
chr7	70158684	70160618	1935	*	0.0497031	Intron (uc003tvw.4/26053, intron 5 of 18)	26638	1	26053	uc011keg.2	-70630	ENSG00000158321	AUTS2	activator of transcription and developmental regulator AUTS2
chr15	34330246	34331572	1327	*	0.131464	Promoter	172876	2	57099	uc001zhj.3	0	ENSG00000169857	AVEN	apoptosis and caspase activation inhibitor
chr7	32534614	32536019	1406	*	0.142457	Promoter	88604	1	23080	uc003tcv.1	0	ENSG00000105778	AVL9	AVL9 cell migration associated
chr20	3063033	3064234	1202	*	0.0560197	3' UTR	2169	2	551	uc002whu.3	1136	ENSG00000101200	AVP	arginine vasopressin
chr20	3073224	3074028	805	*	0.0478497	Distal Intergenic	2169	2	551	uc002whu.3	-7854	ENSG00000101200	AVP	arginine vasopressin
chr10	99438585	99438779	195	*	0.294428	Intron (uc001koh.1/60370, intron 2 of 2)	9445	2	60370	uc001koh.1	7846	ENSG00000119986	AVPI1	arginine vasopressin induced 1
chr10	99446375	99447544	1170	*	0.0940741	Promoter	9445	2	60370	uc001koh.1	0	ENSG00000119986	AVPI1	arginine vasopressin induced 1
chr1	179334486	179335473	988	*	0.06756	Promoter	102998	1	126859	uc001gmn.2	0	ENSG00000162779	AXDND1	axonemal dynein light chain domain containing 1
chr16	401844	402403	560	*	0.101234	Promoter	65237	2	8312	uc002cgp.2	273	ENSG00000103126	AXIN1	axin 1
chr16	402539	402750	212	*	0.0421069	Promoter	65237	2	8312	uc002cgp.2	0	ENSG00000103126	AXIN1	axin 1
chr16	403155	403511	357	*	0.0294275	Promoter	65237	2	8312	uc002cgq.2	-479	ENSG00000103126	AXIN1	axin 1
chr17	63554990	63558073	3084	*	0.198145	Promoter	33058	2	8313	uc002jfi.3	0	ENSG00000168646	AXIN2	axin 2
chr19	41731977	41732569	593	*	0.0578653	Intron (uc010ehi.1/558, intron 4 of 11)	42564	1	558	uc010ehk.3	6869	ENSG00000167601	AXL	AXL receptor tyrosine kinase
chr7	99595058	99595681	624	*	0.034613	Distal Intergenic	13204	1	646282	uc003usi.2	16673	ENSG00000214313	AZGP1P1	AZGP1 pseudogene 1
chr8	103818698	103819872	1175	*	0.0957575	Exon (uc003ykw.2/uc003ykw.2, exon 1 of 2)	37862	2	51582	uc003ykx.3	56525	ENSG00000155096	AZIN1	antizyme inhibitor 1
chr8	103822567	103823093	527	*	0.0774585	Distal Intergenic	37862	2	51582	uc003ykx.3	53304	ENSG00000155096	AZIN1	antizyme inhibitor 1
chr8	103874859	103877114	2256	*	0.161218	Promoter	37862	2	51582	uc003ykx.3	0	ENSG00000155096	AZIN1	antizyme inhibitor 1
chr1	33546396	33547300	905	*	0.11106	Promoter	39282	1	113451	uc001bwr.3	0	ENSG00000142920	AZIN2	antizyme inhibitor 2
chr1	33592465	33592852	388	*	0.0513512	Distal Intergenic	38217	1	113451	uc009vug.3	44686	ENSG00000142920	AZIN2	antizyme inhibitor 2
chr1	33593060	33593721	662	*	0.0568756	Distal Intergenic	38217	1	113451	uc009vug.3	45281	ENSG00000142920	AZIN2	antizyme inhibitor 2
chr15	45005796	45006139	344	*	0.022494	Intron (uc010uek.1/567, intron 1 of 1)	6673	1	567	uc001zuc.3	2111	ENSG00000166710	B2M	beta-2-microglobulin
chr15	45006376	45007081	706	*	0.0204465	Intron (uc010uek.1/567, intron 1 of 1)	6673	1	567	uc001zuc.3	2691	ENSG00000166710	B2M	beta-2-microglobulin
chr3	160822457	160823277	821	*	0.0419767	Promoter	21013	2	8706	uc003fdv.3	0	ENSG00000169255	B3GALNT1	beta-1,3-N-acetylgalactosaminyltransferase 1 (globoside blood group)
chr1	235666944	235667981	1038	*	0.118822	Promoter	57277	2	148789	uc001hxc.3	0	ENSG00000162885	B3GALNT2	beta-1,3-N-acetylgalactosaminyltransferase 2
chr1	235668040	235668974	935	*	0.139604	Promoter	39569	2	148789	uc001hxd.2	-259	ENSG00000162885	B3GALNT2	beta-1,3-N-acetylgalactosaminyltransferase 2
chr1	193267723	193267861	139	*	0.0492741	Distal Intergenic	7884	2	8707	uc001gtc.4	-111980	ENSG00000162630	B3GALT2	beta-1,3-galactosyltransferase 2
chr6	33244623	33245786	1164	*	0.094199	Promoter	1686	1	8705	uc003odr.3	0	ENSG00000235863	B3GALT4	beta-1,3-galactosyltransferase 4
chr1	1167641	1168578	938	*	0.0447098	Promoter	2792	1	126792	uc001adk.3	12	ENSG00000176022	B3GALT6	beta-1,3-galactosyltransferase 6
chr11	134281375	134282061	687	*	0.0424431	Promoter	33415	2	27087	uc001qhq.3	0	ENSG00000109956	B3GAT1	beta-1,3-glucuronyltransferase 1
chr11	134282179	134282861	683	*	0.0520268	Promoter	74109	1	283177	uc021qsn.1	0	ENSG00000255545	B3GAT1-DT	B3GAT1 diverget transcript
chr6	71665207	71666743	1537	*	0.0604134	Promoter	95720	2	135152	uc003pfv.3	45	ENSG00000112309	B3GAT2	beta-1,3-glucuronyltransferase 2
chr11	62388638	62389711	1074	*	0.0932161	Promoter	6682	2	26229	uc001ntx.3	0	ENSG00000149541	B3GAT3	beta-1,3-glucuronyltransferase 3
chr13	31773737	31775152	1416	*	0.130605	Promoter	132300	1	145173	uc010aaz.3	0	ENSG00000187676	B3GLCT	beta 3-glucosyltransferase
chr9	123554988	123556283	1296	*	0.116717	Promoter	5235	1	100288842	uc011lyd.1	0	NA	B3GNT10	UDP-GlcNAc:betaGal beta-1,3-N-acetylglucosaminyltransferase 10 (putative)
chr2	62422371	62425031	2661	*	0.18106	Promoter	28605	1	10678	uc002sbs.3	0	ENSG00000170340	B3GNT2	UDP-GlcNAc:betaGal beta-1,3-N-acetylglucosaminyltransferase 2
chr19	17905716	17906516	801	*	0.0314331	Promoter	18467	1	10331	uc002nhl.1	0	ENSG00000179913	B3GNT3	UDP-GlcNAc:betaGal beta-1,3-N-acetylglucosaminyltransferase 3
chr12	122687752	122689112	1361	*	0.0781645	Promoter	3857	1	79369	uc001ubx.3	0	ENSG00000176383	B3GNT4	UDP-GlcNAc:betaGal beta-1,3-N-acetylglucosaminyltransferase 4
chr3	182970953	182972641	1689	*	0.0623582	Promoter	20148	1	84002	uc003flk.3	0	ENSG00000176597	B3GNT5	UDP-GlcNAc:betaGal beta-1,3-N-acetylglucosaminyltransferase 5
chr11	76750666	76751194	529	*	0.031107	Exon (uc021qnp.1/192134, exon 2 of 2)	7571	1	192134	uc021qnp.1	5231	ENSG00000198488	B3GNT6	UDP-GlcNAc:betaGal beta-1,3-N-acetylglucosaminyltransferase 6
chr2	232260148	232260897	750	*	0.0412549	Promoter	5541	1	93010	uc002vrs.3	0	ENSG00000156966	B3GNT7	UDP-GlcNAc:betaGal beta-1,3-N-acetylglucosaminyltransferase 7
chr2	232276734	232277342	609	*	0.0412235	Distal Intergenic	5541	1	93010	uc002vrs.3	16399	ENSG00000156966	B3GNT7	UDP-GlcNAc:betaGal beta-1,3-N-acetylglucosaminyltransferase 7
chr19	41933263	41934406	1144	*	0.0215085	Promoter	3372	2	374907	uc002oqs.3	229	ENSG00000177191	B3GNT8	UDP-GlcNAc:betaGal beta-1,3-N-acetylglucosaminyltransferase 8
chr16	67184182	67185022	841	*	0.0430364	Promoter	2898	2	84752	uc002erf.3	0	ENSG00000237172	B3GNT9	UDP-GlcNAc:betaGal beta-1,3-N-acetylglucosaminyltransferase 9
chr17	81008856	81009666	811	*	0.0799383	Promoter	108020	2	146712	uc002kgg.1	20	ENSG00000175711	B3GNTL1	UDP-GlcNAc:betaGal beta-1,3-N-acetylglucosaminyltransferase like 1
chr12	58026034	58027105	1072	*	0.0680362	Promoter	6787	2	2583	uc010sru.3	0	ENSG00000135454	B4GALNT1	beta-1,4-N-acetyl-galactosaminyltransferase 1
chr17	47209858	47210538	681	*	0.0270699	Promoter	37221	1	124872	uc010wlu.1	0	ENSG00000167080	B4GALNT2	beta-1,4-N-acetyl-galactosaminyltransferase 2
chr12	568709	570281	1573	*	0.0856661	Promoter	101516	1	283358	uc001qii.1	0	ENSG00000139044	B4GALNT3	beta-1,4-N-acetyl-galactosaminyltransferase 3
chr12	672423	672887	465	*	0.0226009	Downstream (<1kb)	9360	1	283358	uc001qik.1	10724	ENSG00000139044	B4GALNT3	beta-1,4-N-acetyl-galactosaminyltransferase 3
chr12	679108	679563	456	*	0.0464213	Intron (uc001qil.3/4815, intron 1 of 3)	9360	1	283358	uc001qik.1	17409	ENSG00000139044	B4GALNT3	beta-1,4-N-acetyl-galactosaminyltransferase 3
chr11	355275	356401	1127	*	0.0600713	Distal Intergenic	12323	1	338707	uc001lpb.3	-13394	ENSG00000182272	B4GALNT4	beta-1,4-N-acetyl-galactosaminyltransferase 4
chr11	368922	369520	599	*	0.0380439	Promoter	12323	1	338707	uc001lpb.3	-275	ENSG00000182272	B4GALNT4	beta-1,4-N-acetyl-galactosaminyltransferase 4
chr9	33165911	33167972	2062	*	0.140261	Promoter	56718	2	2683	uc003zsg.2	0	ENSG00000086062	B4GALT1	beta-1,4-galactosyltransferase 1
chr1	44444520	44444783	264	*	0.0189085	Promoter	11970	1	8704	uc001clg.3	-91	ENSG00000117411	B4GALT2	beta-1,4-galactosyltransferase 2
chr1	44445078	44445662	585	*	0.0416933	Promoter	11236	1	8704	uc010okl.2	0	ENSG00000117411	B4GALT2	beta-1,4-galactosyltransferase 2
chr1	161146334	161147760	1427	*	0.0756485	Promoter	6659	2	8703	uc001fyq.2	0	ENSG00000158850	B4GALT3	beta-1,4-galactosyltransferase 3
chr3	118959128	118960010	883	*	0.176136	Promoter	29166	2	8702	uc003ece.1	0	ENSG00000121578	B4GALT4	beta-1,4-galactosyltransferase 4
chr20	48329427	48330900	1474	*	0.108319	Promoter	80939	2	9334	uc002xuu.4	0	ENSG00000158470	B4GALT5	beta-1,4-galactosyltransferase 5
chr18	29264391	29265789	1399	*	0.0470858	Promoter	62478	2	9331	uc002kwz.4	0	ENSG00000118276	B4GALT6	beta-1,4-galactosyltransferase 6
chr5	177026210	177027737	1528	*	0.0978087	Promoter	10228	1	11285	uc003mhy.3	0	ENSG00000027847	B4GALT7	beta-1,4-galactosyltransferase 7
chr11	66114278	66115661	1384	*	0.0850893	Promoter	2319	2	11041	uc001ohr.3	0	ENSG00000174684	B4GAT1	beta-1,4-glucuronyltransferase 1
chr17	19265499	19266503	1005	*	0.0924935	Promoter	19564	2	27077	uc002gvk.4	0	ENSG00000108641	B9D1	B9 domain containing 1
chr17	19280826	19282094	1269	*	0.115311	Promoter	40629	2	27077	uc010cqm.1	0	ENSG00000108641	B9D1	B9 domain containing 1
chr8	104152820	104153359	540	*	0.0180217	Promoter	89613	1	79870	uc003yld.3	0	ENSG00000164929	BAALC	BAALC binder of MAP3K1 and KLF4
chr19	17378230	17378861	632	*	0.0751734	Promoter	10101	1	29086	uc010xpl.1	0	ENSG00000105393	BABAM1	BRISC and BRCA1 A complex member 1
chr2	28112760	28114109	1350	*	0.0839295	Promoter	1659	2	100302650	uc010ymh.2	0	NA	BABAM2-AS1	BABAM2 antisense RNA 1
chr11	117186296	117187193	898	*	0.0605228	Promoter	30571	2	23621	uc001pqw.3	0	ENSG00000186318	BACE1	beta-secretase 1
chr21	30670610	30672172	1563	*	0.174022	Promoter	47250	1	571	uc002ynj.3	0	ENSG00000156273	BACH1	BTB domain and CNC homolog 1
chr6	91004267	91007108	2842	*	0.159503	Promoter	370381	2	60468	uc003pnw.3	0	ENSG00000112182	BACH2	BTB domain and CNC homolog 2
chr9	33263709	33264767	1059	*	0.151457	Promoter	12179	2	573	uc003zsi.3	0	ENSG00000107262	BAG1	BAG cochaperone 1
chr6	57036715	57038271	1557	*	0.158995	Promoter	12909	1	9532	uc003pdr.3	0	ENSG00000112208	BAG2	BAG cochaperone 2
chr10	121410373	121412181	1809	*	0.145877	Promoter	26132	1	9531	uc001lel.3	0	ENSG00000151929	BAG3	BAG cochaperone 3
chr21	11186549	11186804	256	*	0.0662957	Distal Intergenic	78125	2	85318	uc002yiu.1	-87612	NA	BAGE3	BAGE family member 3
chr21	11187984	11188140	157	*	0.0522399	Distal Intergenic	78125	2	85318	uc002yiu.1	-89047	NA	BAGE3	BAGE family member 3
chr17	79370637	79371099	463	*	0.029852	Distal Intergenic	59819	1	57597	uc002kaf.2	-2441	ENSG00000266074	BAHCC1	BAH domain and coiled-coil containing 1
chr17	79373229	79374395	1167	*	0.0635094	Promoter	59819	1	57597	uc002kaf.2	0	ENSG00000266074	BAHCC1	BAH domain and coiled-coil containing 1
chr15	40728175	40729293	1119	*	0.0485898	Distal Intergenic	28522	1	22893	uc001zlt.2	-2627	ENSG00000140320	BAHD1	bromo adjacent homology domain containing 1
chr15	40732230	40734743	2514	*	0.150062	Promoter	27031	1	22893	uc001zlu.2	0	ENSG00000140320	BAHD1	bromo adjacent homology domain containing 1
chr15	40746307	40746583	277	*	0.0199368	Intron (uc001zlt.2/22893, intron 1 of 6)	9792	1	22893	uc001zlv.2	-4067	ENSG00000140320	BAHD1	bromo adjacent homology domain containing 1
chr17	79008037	79009696	1660	*	0.0946109	Promoter	74228	1	10458	uc002jyz.4	0	ENSG00000175866	BAIAP2	BAR/IMD domain containing adaptor protein 2
chr17	78991883	78992556	674	*	0.0269863	Distal Intergenic	5587	2	440465	uc002jyy.2	15963	ENSG00000226137	BAIAP2-DT	BAIAP2 divergent transcript
chr7	98030042	98030848	807	*	0.0662854	Promoter	109466	2	55971	uc003upj.3	0	ENSG00000006453	BAIAP2L1	BAR/IMD domain containing adaptor protein 2 like 1
chr22	38506011	38506207	197	*	0.25534	Promoter	25781	2	80115	uc003auw.3	469	ENSG00000128298	BAIAP2L2	BAR/IMD domain containing adaptor protein 2 like 2
chr16	1383303	1384230	928	*	0.034852	Promoter	15837	1	8938	uc002clj.3	0	ENSG00000007516	BAIAP3	BAI1 associated protein 3
chr16	1392482	1392993	512	*	0.0643929	Exon (uc002clj.3/8938, exon 12 of 34)	13245	1	8938	uc010uvc.1	6284	ENSG00000007516	BAIAP3	BAI1 associated protein 3
chr6	33538779	33539696	918	*	0.0375701	Downstream (<1kb)	2903	2	578	uc003oer.3	3529	ENSG00000030110	BAK1	BCL2 antagonist/killer 1
chr6	33546206	33548067	1862	*	0.129556	Promoter	7748	2	578	uc003oes.3	3	ENSG00000030110	BAK1	BCL2 antagonist/killer 1
chr10	28965711	28966212	502	*	0.0494402	Promoter	5445	1	25805	uc001iuj.1	-212	ENSG00000095739	BAMBI	BMP and activin membrane bound inhibitor
chr10	28966341	28967328	988	*	0.0932484	Promoter	5445	1	25805	uc001iuj.1	0	ENSG00000095739	BAMBI	BMP and activin membrane bound inhibitor
chr4	102711791	102712440	650	*	0.0374003	Promoter	284206	1	55024	uc010ill.3	27	ENSG00000153064	BANK1	B cell scaffold protein with ankyrin repeats 1
chr16	87984204	87984572	369	*	0.0368656	Promoter	82614	1	54971	uc002fko.1	0	ENSG00000172530	BANP	BTG3 associated nuclear protein
chr16	87984698	87985960	1263	*	0.15981	Promoter	125887	1	54971	uc002fkp.3	0	ENSG00000172530	BANP	BTG3 associated nuclear protein
chr2	215548630	215548962	333	*	0.0414902	Distal Intergenic	81154	2	580	uc002veu.2	125466	ENSG00000138376	BARD1	BRCA1 associated RING domain 1
chr2	215673589	215675148	1560	*	0.142442	Promoter	81154	2	580	uc002veu.2	0	ENSG00000138376	BARD1	BRCA1 associated RING domain 1
chr1	90858309	90858481	173	*	0.135874	Distal Intergenic	5216	2	343472	uc001dns.3	324313	ENSG00000143032	BARHL2	BarH like homeobox 2
chr1	91172488	91172762	275	*	0.0185375	Distal Intergenic	5216	2	343472	uc001dns.3	10032	ENSG00000143032	BARHL2	BarH like homeobox 2
chr1	91183104	91183532	429	*	0.0261994	Promoter	5216	2	343472	uc001dns.3	-310	ENSG00000143032	BARHL2	BarH like homeobox 2
chr1	91183914	91184298	385	*	0.0211978	Distal Intergenic	5216	2	343472	uc001dns.3	-1120	ENSG00000143032	BARHL2	BarH like homeobox 2
chr1	91191210	91191510	301	*	0.0222487	Distal Intergenic	5216	2	343472	uc001dns.3	-8416	ENSG00000143032	BARHL2	BarH like homeobox 2
chr1	91301379	91301922	544	*	0.0242341	Exon (uc001dnt.1/uc001dnt.1, exon 1 of 2)	5216	2	343472	uc001dns.3	-118585	ENSG00000143032	BARHL2	BarH like homeobox 2
chr1	91316232	91317476	1245	*	0.0770451	5' UTR	5216	2	343472	uc001dns.3	-133438	ENSG00000143032	BARHL2	BarH like homeobox 2
chr9	96698865	96699138	274	*	0.121964	Distal Intergenic	1805	2	56033	uc004aud.3	16575	ENSG00000131668	BARX1	BARX homeobox 1
chr9	96713197	96714620	1424	*	0.0452732	3' UTR	1805	2	56033	uc004aud.3	1093	ENSG00000131668	BARX1	BARX homeobox 1
chr9	96716998	96717444	447	*	0.0271259	Promoter	3700	2	56033	uc010mrh.3	164	ENSG00000131668	BARX1	BARX homeobox 1
chr9	96717683	96718183	501	*	0.0268791	Promoter	3700	2	56033	uc010mrh.3	-75	ENSG00000131668	BARX1	BARX homeobox 1
chr9	96721331	96721662	332	*	0.0186549	Distal Intergenic	3700	2	56033	uc010mrh.3	-3723	ENSG00000131668	BARX1	BARX homeobox 1
chr11	129242998	129243461	464	*	0.0250796	Distal Intergenic	76294	1	8538	uc001qfc.4	-2420	ENSG00000043039	BARX2	BARX homeobox 2
chr5	17216608	17217201	594	*	0.0273201	Promoter	60023	1	10409	uc031siz.1	0	ENSG00000176788	BASP1	brain abundant membrane attached signal protein 1
chr5	17217510	17218787	1278	*	0.0439355	Promoter	59285	1	10409	uc003jfx.4	0	ENSG00000176788	BASP1	brain abundant membrane attached signal protein 1
chr13	23489736	23490089	354	*	0.020748	Distal Intergenic	1152	2	646201	uc021rhf.1	-17416	NA	BASP1P1	BASP1 pseudogene 1
chr14	75988750	75989370	621	*	0.0772066	Promoter	24551	1	10538	uc001xrr.3	0	ENSG00000156127	BATF	basic leucine zipper ATF-like transcription factor
chr1	212838749	212838998	250	*	0.0320799	Distal Intergenic	13569	2	55509	uc001hjl.2	34329	ENSG00000123685	BATF3	basic leucine zipper ATF-like transcription factor 3
chr1	212872294	212874612	2319	*	0.0914567	Promoter	13569	2	55509	uc001hjl.2	0	ENSG00000123685	BATF3	basic leucine zipper ATF-like transcription factor 3
chr19	49457845	49458724	880	*	0.128765	Promoter	6403	1	581	uc002plf.1	0	ENSG00000087088	BAX	BCL2 associated X, apoptosis regulator
chr14	35342275	35344656	2382	*	0.142	Promoter	74709	2	11177	uc001wsm.1	0	ENSG00000198604	BAZ1A	bromodomain adjacent to zinc finger domain 1A
chr7	72935799	72937348	1550	*	0.145565	Promoter	81888	2	9031	uc003tyc.3	0	ENSG00000009954	BAZ1B	bromodomain adjacent to zinc finger domain 1B
chr12	57022684	57024358	1675	*	0.204712	Promoter	34616	2	11176	uc001slp.1	0	ENSG00000076108	BAZ2A	bromodomain adjacent to zinc finger domain 2A
chr12	57028033	57030603	2571	*	0.102214	Promoter	40784	2	11176	uc001slq.1	0	ENSG00000076108	BAZ2A	bromodomain adjacent to zinc finger domain 2A
chr2	160372788	160373239	452	*	0.0267536	Promoter	78357	2	29994	uc010fop.1	0	ENSG00000123636	BAZ2B	bromodomain adjacent to zinc finger domain 2B
chr2	160471836	160472856	1021	*	0.0529888	Promoter	182761	2	29994	uc002uas.1	0	ENSG00000123636	BAZ2B	bromodomain adjacent to zinc finger domain 2B
chr2	160568336	160569815	1480	*	0.165137	Promoter	274356	2	29994	uc002uau.1	0	ENSG00000123636	BAZ2B	bromodomain adjacent to zinc finger domain 2B
chr19	47732733	47734883	2151	*	0.134055	Promoter	10373	2	27113	uc002pgf.4	0	ENSG00000105327	BBC3	BCL2 binding component 3
chr19	47742640	47743291	652	*	0.0497429	Distal Intergenic	11945	2	27113	uc010xyl.2	-6617	ENSG00000105327	BBC3	BCL2 binding component 3
chr10	112678088	112678961	874	*	0.104149	Promoter	20207	2	92482	uc009xxw.2	0	ENSG00000214413	BBIP1	BBSome interacting protein 1
chr14	74485182	74486439	1258	*	0.133521	Promoter	46738	1	80127	uc010tup.2	0	ENSG00000119636	BBOF1	basal body orientation factor 1
chr11	66277813	66278642	830	*	0.0860991	Promoter	12929	1	582	uc010rpf.1	0	ENSG00000174483	BBS1	Bardet-Biedl syndrome 1
chr12	76741682	76742710	1029	*	0.0965172	Promoter	3957	2	79738	uc001syd.1	0	ENSG00000179941	BBS10	Bardet-Biedl syndrome 10
chr4	123653790	123654551	762	*	0.11802	Promoter	12242	1	166379	uc003ieu.3	0	ENSG00000181004	BBS12	Bardet-Biedl syndrome 12
chr16	56553134	56554065	932	*	0.13347	Promoter	35750	2	583	uc002ejd.2	0	ENSG00000125124	BBS2	Bardet-Biedl syndrome 2
chr4	122790909	122791954	1046	*	0.114498	Promoter	46169	2	55212	uc003ied.3	0	ENSG00000138686	BBS7	Bardet-Biedl syndrome 7
chr7	33168494	33169634	1141	*	0.0982045	Promoter	476529	1	27241	uc003tdn.1	0	ENSG00000122507	BBS9	Bardet-Biedl syndrome 9
chr3	107241787	107244872	3086	*	0.151972	Promoter	288394	1	56987	uc010hpr.4	4	ENSG00000114439	BBX	BBX high mobility group box domain containing
chr1	156611572	156612356	785	*	0.042887	Promoter	11525	1	63827	uc001fpo.3	0	ENSG00000132692	BCAN	brevican
chr1	156626620	156627356	737	*	0.0183142	Exon (uc001fpp.3/63827, exon 10 of 14)	17585	1	63827	uc001fpp.3	14880	ENSG00000132692	BCAN	brevican
chr7	107220228	107221233	1006	*	0.113705	Promoter	43341	1	55973	uc003vej.2	0	ENSG00000075790	BCAP29	B cell receptor associated protein 29
chrX	152988772	152990572	1801	*	0.0641396	Promoter	23610	2	10134	uc004fid.3	0	ENSG00000185825	BCAP31	B cell receptor associated protein 31
chr16	75284589	75285754	1166	*	0.0581037	Promoter	22599	2	9564	uc002fdv.3	0	ENSG00000050820	BCAR1	BCAR1 scaffold protein, Cas family member
chr16	75299152	75300295	1144	*	0.045769	Promoter	36978	2	9564	uc002fdw.3	0	ENSG00000050820	BCAR1	BCAR1 scaffold protein, Cas family member
chr1	94146632	94146981	350	*	0.0334498	Promoter	119584	2	8412	uc001dpz.4	0	ENSG00000137936	BCAR3	BCAR3 adaptor protein, NSP family member
chr1	94147030	94147501	472	*	0.021198	Promoter	120052	2	8412	uc001dqa.4	0	ENSG00000137936	BCAR3	BCAR3 adaptor protein, NSP family member
chr1	115123735	115124258	524	*	0.0489242	Promoter	14085	2	10286	uc001efa.3	7	ENSG00000116752	BCAS2	BCAS2 pre-mRNA processing factor
chr17	58754546	58755688	1143	*	0.140745	Promoter	360244	1	54828	uc010wow.1	0	ENSG00000141376	BCAS3	BCAS3 microtubule associated cell migration factor
chr20	49411451	49412205	755	*	0.137575	Promoter	45997	1	55653	uc002xvp.1	0	ENSG00000124243	BCAS4	breast carcinoma amplified sequence 4
chr12	25055558	25056232	675	*	0.0257871	Promoter	93052	2	586	uc010six.2	0	ENSG00000060982	BCAT1	branched chain amino acid transaminase 1
chr12	25101682	25102170	489	*	0.0503004	Promoter	139436	2	586	uc001rgd.4	223	ENSG00000060982	BCAT1	branched chain amino acid transaminase 1
chr19	49298484	49298824	341	*	0.0395471	3' UTR	8983	2	587	uc002pku.1	12225	ENSG00000105552	BCAT2	branched chain amino acid transaminase 2
chr19	49313785	49314689	905	*	0.105573	Promoter	15860	2	587	uc002pkq.4	0	ENSG00000105552	BCAT2	branched chain amino acid transaminase 2
chr10	127511050	127512875	1826	*	0.160938	Promoter	11116	1	56647	uc021qar.1	0	ENSG00000107949	BCCIP	BRCA2 and CDKN1A interacting protein
chr12	50235895	50237156	1262	*	0.0648906	Promoter	7087	2	144233	uc001rvh.3	0	ENSG00000186666	BCDIN3D	BCDIN3 domain containing RNA methyltransferase
chr12	50221457	50222892	1436	*	0.103897	Promoter	12612	1	100286844	uc001rvg.3	0	ENSG00000258057	BCDIN3D-AS1	BCDIN3D antisense RNA 1
chr19	41882338	41882863	526	*	0.0776105	Promoter	48473	1	593	uc002oqm.4	0	ENSG00000248098	BCKDHA	branched chain keto acid dehydrogenase E1 subunit alpha
chr19	41903588	41904257	670	*	0.122681	Promoter	24982	1	593	uc002oqp.2	0	ENSG00000248098	BCKDHA	branched chain keto acid dehydrogenase E1 subunit alpha
chr6	80815863	80816210	348	*	0.0210403	Promoter	239644	1	594	uc003pjd.2	-134	ENSG00000083123	BCKDHB	branched chain keto acid dehydrogenase E1 subunit beta
chr6	80816317	80816903	587	*	0.0894221	Promoter	239644	1	594	uc003pjd.2	0	ENSG00000083123	BCKDHB	branched chain keto acid dehydrogenase E1 subunit beta
chr16	31119510	31120306	797	*	0.156103	Promoter	4498	1	10295	uc002eav.5	0	ENSG00000103507	BCKDK	branched chain keto acid dehydrogenase kinase
chr1	85742477	85742681	205	*	0.0274869	Promoter	11128	2	8915	uc021opd.1	0	ENSG00000142867	BCL10	BCL10 immune signaling adaptor
chr2	60776666	60778163	1498	*	0.0553752	Intron (uc002sab.3/53335, intron 1 of 4)	102332	2	53335	uc002sab.3	2470	ENSG00000119866	BCL11A	BAF chromatin remodeling complex subunit BCL11A
chr2	60778706	60778920	215	*	0.0227082	Intron (uc002sab.3/53335, intron 1 of 4)	102332	2	53335	uc002sab.3	1713	ENSG00000119866	BCL11A	BAF chromatin remodeling complex subunit BCL11A
chr2	60779520	60779771	252	*	0.0282319	Promoter	102332	2	53335	uc002sab.3	862	ENSG00000119866	BCL11A	BAF chromatin remodeling complex subunit BCL11A
chr2	60780678	60782904	2227	*	0.0635906	Promoter	11617	2	53335	uc010fcg.3	-45	ENSG00000119866	BCL11A	BAF chromatin remodeling complex subunit BCL11A
chr2	60808801	60809049	249	*	0.0166433	Distal Intergenic	11617	2	53335	uc010fcg.3	-28168	ENSG00000119866	BCL11A	BAF chromatin remodeling complex subunit BCL11A
chr14	99654928	99655267	340	*	0.0177232	Intron (uc001yga.3/64919, intron 3 of 3)	102198	2	64919	uc001yga.3	82555	ENSG00000127152	BCL11B	BAF chromatin remodeling complex subunit BCL11B
chr14	99655502	99656175	674	*	0.0287986	Intron (uc001yga.3/64919, intron 3 of 3)	102198	2	64919	uc001yga.3	81647	ENSG00000127152	BCL11B	BAF chromatin remodeling complex subunit BCL11B
chr14	99658593	99659087	495	*	0.0294527	Intron (uc001yga.3/64919, intron 3 of 3)	102198	2	64919	uc001yga.3	78735	ENSG00000127152	BCL11B	BAF chromatin remodeling complex subunit BCL11B
chr14	99708830	99709064	235	*	0.0236512	Intron (uc001yga.3/64919, intron 2 of 3)	102198	2	64919	uc001yga.3	28758	ENSG00000127152	BCL11B	BAF chromatin remodeling complex subunit BCL11B
chr14	99711794	99713592	1799	*	0.0329216	Intron (uc001yga.3/64919, intron 2 of 3)	102198	2	64919	uc001yga.3	24230	ENSG00000127152	BCL11B	BAF chromatin remodeling complex subunit BCL11B
chr14	99720705	99720936	232	*	0.0168733	Intron (uc001yga.3/64919, intron 2 of 3)	102198	2	64919	uc001yga.3	16886	ENSG00000127152	BCL11B	BAF chromatin remodeling complex subunit BCL11B
chr14	99727578	99727989	412	*	0.0299156	Intron (uc001yga.3/64919, intron 1 of 3)	102198	2	64919	uc001yga.3	9833	ENSG00000127152	BCL11B	BAF chromatin remodeling complex subunit BCL11B
chr14	99729338	99729962	625	*	0.0362816	Intron (uc001yga.3/64919, intron 1 of 3)	102198	2	64919	uc001yga.3	7860	ENSG00000127152	BCL11B	BAF chromatin remodeling complex subunit BCL11B
chr14	99731068	99732078	1011	*	0.03124	Intron (uc001yga.3/64919, intron 1 of 3)	102198	2	64919	uc001yga.3	5744	ENSG00000127152	BCL11B	BAF chromatin remodeling complex subunit BCL11B
chr14	99732543	99732803	261	*	0.0255878	Intron (uc001yga.3/64919, intron 1 of 3)	102198	2	64919	uc001yga.3	5019	ENSG00000127152	BCL11B	BAF chromatin remodeling complex subunit BCL11B
chr14	99734076	99738603	4528	*	0.160066	Promoter	102198	2	64919	uc001yga.3	0	ENSG00000127152	BCL11B	BAF chromatin remodeling complex subunit BCL11B
chr14	99738663	99739131	469	*	0.0421725	Promoter	102198	2	64919	uc031qqi.1	-841	ENSG00000127152	BCL11B	BAF chromatin remodeling complex subunit BCL11B
chr14	99739401	99741233	1833	*	0.0658694	Distal Intergenic	102198	2	64919	uc031qqi.1	-1579	ENSG00000127152	BCL11B	BAF chromatin remodeling complex subunit BCL11B
chr18	60742244	60742536	293	*	0.0252441	Distal Intergenic	196035	2	596	uc002lit.1	244077	ENSG00000171791	BCL2	BCL2 apoptosis regulator
chr18	60822456	60823192	737	*	0.0324257	Intron (uc002lit.1/596, intron 2 of 2)	196035	2	596	uc002lit.1	163421	ENSG00000171791	BCL2	BCL2 apoptosis regulator
chr18	60866085	60866582	498	*	0.0217984	Intron (uc002lit.1/596, intron 2 of 2)	196035	2	596	uc002lit.1	120031	ENSG00000171791	BCL2	BCL2 apoptosis regulator
chr18	60866664	60867101	438	*	0.0198236	Intron (uc002lit.1/596, intron 2 of 2)	196035	2	596	uc002lit.1	119512	ENSG00000171791	BCL2	BCL2 apoptosis regulator
chr18	60984544	60986209	1666	*	0.109849	Promoter	196035	2	596	uc002lit.1	404	ENSG00000171791	BCL2	BCL2 apoptosis regulator
chr18	60986320	60987275	956	*	0.123727	Promoter	196035	2	596	uc002lit.1	0	ENSG00000171791	BCL2	BCL2 apoptosis regulator
chr18	60987429	60988285	857	*	0.0799916	Promoter	196079	2	596	uc002liu.1	-772	ENSG00000171791	BCL2	BCL2 apoptosis regulator
chr18	60998444	60998636	193	*	0.120413	3' UTR	196079	2	596	uc002liu.1	-11787	ENSG00000171791	BCL2	BCL2 apoptosis regulator
chr15	80263144	80263521	378	*	0.028327	Promoter	10412	2	597	uc002bfc.4	122	ENSG00000140379	BCL2A1	BCL2 related protein A1
chr20	30309691	30311817	2127	*	0.154532	Promoter	57873	2	598	uc002wwk.3	0	ENSG00000171552	BCL2L1	BCL2 like 1
chr15	52404230	52405042	813	*	0.0520021	Promoter	3151	2	10017	uc002abq.3	0	ENSG00000137875	BCL2L10	BCL2 like 10
chr2	111875020	111875790	771	*	0.0257415	3' UTR	7933	1	10018	uc002tgt.1	-2701	ENSG00000153094	BCL2L11	BCL2 like 11
chr2	111876230	111877631	1402	*	0.0302308	Promoter	7933	1	10018	uc002tgt.1	-860	ENSG00000153094	BCL2L11	BCL2 like 11
chr2	111877747	111880991	3245	*	0.122801	Promoter	7933	1	10018	uc002tgt.1	0	ENSG00000153094	BCL2L11	BCL2 like 11
chr22	18110700	18112017	1318	*	0.158817	Promoter	73507	1	23786	uc002zmu.3	0	ENSG00000099968	BCL2L13	BCL2 like 13
chr22	18120847	18122157	1311	*	0.111497	Promoter	92272	1	23786	uc002zmw.4	0	ENSG00000099968	BCL2L13	BCL2 like 13
chr12	12163243	12163593	351	*	0.020978	Intron (uc001raa.1/2120, intron 1 of 1)	28750	1	79370	uc001rac.3	-60285	ENSG00000121380	BCL2L14	BCL2 like 14
chr12	12186064	12186315	252	*	0.0253578	Intron (uc001raa.1/2120, intron 1 of 1)	28750	1	79370	uc001rac.3	-37563	ENSG00000121380	BCL2L14	BCL2 like 14
chr19	45250437	45252677	2241	*	0.0991901	Promoter	11324	1	602	uc010xxe.2	0	ENSG00000069399	BCL3	BCL3 transcription coactivator
chr19	45256769	45257941	1173	*	0.0582739	Intron (uc010xxe.2/602, intron 2 of 8)	11324	1	602	uc010xxe.2	4791	ENSG00000069399	BCL3	BCL3 transcription coactivator
chr3	187455592	187456718	1127	*	0.0787063	Intron (uc003frq.2/604, intron 1 of 9)	15121	2	604	uc010hza.2	-1307	ENSG00000113916	BCL6	BCL6 transcription repressor
chr3	187456815	187458145	1331	*	0.0488468	Intron (uc003frq.2/604, intron 1 of 9)	15121	2	604	uc010hza.2	-2530	ENSG00000113916	BCL6	BCL6 transcription repressor
chr3	187458777	187459832	1056	*	0.051394	Intron (uc003frq.2/604, intron 1 of 9)	24349	2	604	uc003frq.2	3681	ENSG00000113916	BCL6	BCL6 transcription repressor
chr3	187461366	187463864	2499	*	0.0906977	Promoter	24349	2	604	uc003frq.2	0	ENSG00000113916	BCL6	BCL6 transcription repressor
chr17	6925225	6925814	590	*	0.0403938	Promoter	6593	1	255877	uc010clt.1	-555	ENSG00000161940	BCL6B	BCL6B transcription repressor
chr12	122459193	122461786	2594	*	0.0919397	Promoter	40090	1	605	uc001ubo.3	0	ENSG00000110987	BCL7A	BAF chromatin remodeling complex subunit BCL7A
chr7	72970974	72972449	1476	*	0.153636	Promoter	20920	2	9275	uc003tye.2	0	ENSG00000106635	BCL7B	BAF chromatin remodeling complex subunit BCL7B
chr1	147013226	147014266	1041	*	0.0472692	Promoter	84834	1	607	uc001epq.3	44	ENSG00000116128	BCL9	BCL9 transcription coactivator
chr1	147070782	147072449	1668	*	0.12468	Intron (uc001epq.3/607, intron 1 of 9)	13381	1	607	uc010ozr.1	-10928	ENSG00000116128	BCL9	BCL9 transcription coactivator
chr11	118784160	118785048	889	*	0.0278996	Distal Intergenic	14763	2	283149	uc009zal.3	-2547	ENSG00000186174	BCL9L	BCL9 like
chr11	118788402	118789596	1195	*	0.0337859	Distal Intergenic	14763	2	283149	uc009zal.3	-6789	ENSG00000186174	BCL9L	BCL9 like
chr11	118789689	118790623	935	*	0.0269322	Distal Intergenic	14763	2	283149	uc009zal.3	-8076	ENSG00000186174	BCL9L	BCL9 like
chr11	118791351	118797181	5831	*	0.141842	Distal Intergenic	14763	2	283149	uc009zal.3	-9738	ENSG00000186174	BCL9L	BCL9 like
chr11	118799146	118801173	2028	*	0.137296	Distal Intergenic	14763	2	283149	uc009zal.3	-17533	ENSG00000186174	BCL9L	BCL9 like
chr6	136609802	136610961	1160	*	0.0904089	Promoter	32989	2	9774	uc003qgw.1	28	ENSG00000029363	BCLAF1	BCL2 associated transcription factor 1
chr6	136611110	136611690	581	*	0.0657729	Promoter	32989	2	9774	uc011ede.1	-121	ENSG00000029363	BCLAF1	BCL2 associated transcription factor 1
chrX	39680220	39680945	726	*	0.0203552	Distal Intergenic	11826	2	54880	uc010nhb.3	241379	ENSG00000183337	BCOR	BCL6 corepressor
chrX	39864986	39865484	499	*	0.0244665	Distal Intergenic	11826	2	54880	uc010nhb.3	56840	ENSG00000183337	BCOR	BCL6 corepressor
chrX	39865525	39865916	392	*	0.0250608	Distal Intergenic	11826	2	54880	uc010nhb.3	56408	ENSG00000183337	BCOR	BCL6 corepressor
chrX	39871937	39874306	2370	*	0.0534044	Distal Intergenic	11826	2	54880	uc010nhb.3	48018	ENSG00000183337	BCOR	BCL6 corepressor
chrX	39942547	39943332	786	*	0.0310469	Intron (uc004dem.4/54880, intron 1 of 14)	46221	2	54880	uc004dem.4	13387	ENSG00000183337	BCOR	BCL6 corepressor
chrX	39953397	39957797	4401	*	0.0821067	Promoter	46221	2	54880	uc004dem.4	0	ENSG00000183337	BCOR	BCL6 corepressor
chrX	39957938	39958303	366	*	0.0219121	Intron (uc004deo.4/54880, intron 1 of 13)	25544	2	54880	uc004deq.4	-1219	ENSG00000183337	BCOR	BCL6 corepressor
chrX	39963971	39966247	2277	*	0.0587932	Intron (uc004deo.4/54880, intron 1 of 13)	25544	2	54880	uc004deq.4	-7252	ENSG00000183337	BCOR	BCL6 corepressor
chrX	39968135	39969188	1054	*	0.0479099	Intron (uc004deo.4/54880, intron 1 of 13)	25544	2	54880	uc004deq.4	-11416	ENSG00000183337	BCOR	BCL6 corepressor
chrX	40005193	40006259	1067	*	0.0449463	Intron (uc004deo.4/54880, intron 1 of 13)	126084	2	54880	uc004deo.4	30323	ENSG00000183337	BCOR	BCL6 corepressor
chrX	40011850	40012783	934	*	0.0296621	Intron (uc004deo.4/54880, intron 1 of 13)	126084	2	54880	uc004deo.4	23799	ENSG00000183337	BCOR	BCL6 corepressor
chrX	40012828	40013663	836	*	0.0374134	Intron (uc004deo.4/54880, intron 1 of 13)	126084	2	54880	uc004deo.4	22919	ENSG00000183337	BCOR	BCL6 corepressor
chrX	40013665	40015114	1450	*	0.0330079	Intron (uc004deo.4/54880, intron 1 of 13)	126084	2	54880	uc004deo.4	21468	ENSG00000183337	BCOR	BCL6 corepressor
chrX	40017316	40017952	637	*	0.0378483	Intron (uc004deo.4/54880, intron 1 of 13)	126084	2	54880	uc004deo.4	18630	ENSG00000183337	BCOR	BCL6 corepressor
chrX	40026760	40027639	880	*	0.0197426	Intron (uc004deo.4/54880, intron 1 of 13)	126084	2	54880	uc004deo.4	8943	ENSG00000183337	BCOR	BCL6 corepressor
chrX	40030793	40032189	1397	*	0.0421566	Intron (uc004deo.4/54880, intron 1 of 13)	126084	2	54880	uc004deo.4	4393	ENSG00000183337	BCOR	BCL6 corepressor
chrX	40034212	40036529	2318	*	0.0529066	Promoter	126084	2	54880	uc004deo.4	53	ENSG00000183337	BCOR	BCL6 corepressor
chrX	40126064	40126581	518	*	0.0344677	Distal Intergenic	126084	2	54880	uc004dep.4	-89482	ENSG00000183337	BCOR	BCL6 corepressor
chrX	129114082	129115516	1435	*	0.0415475	Distal Intergenic	52895	1	63035	uc022cdu.1	-23648	ENSG00000085185	BCORL1	BCL6 corepressor like 1
chrX	129115950	129116410	461	*	0.0296014	Distal Intergenic	52895	1	63035	uc022cdu.1	-22754	ENSG00000085185	BCORL1	BCL6 corepressor like 1
chrX	129116602	129117281	680	*	0.0379006	Distal Intergenic	52895	1	63035	uc022cdu.1	-21883	ENSG00000085185	BCORL1	BCL6 corepressor like 1
chrX	129117516	129118702	1187	*	0.0490796	Distal Intergenic	52895	1	63035	uc022cdu.1	-20462	ENSG00000085185	BCORL1	BCL6 corepressor like 1
chrX	129194145	129194637	493	*	0.0397418	Distal Intergenic	33094	1	63035	uc004evc.2	35180	ENSG00000085185	BCORL1	BCL6 corepressor like 1
chrX	129194789	129195055	267	*	0.0214508	Distal Intergenic	33094	1	63035	uc004evc.2	35824	ENSG00000085185	BCORL1	BCL6 corepressor like 1
chr22	23522440	23525014	2575	*	0.121438	Promoter	137673	1	613	uc002zww.3	0	ENSG00000186716	BCR	BCR activator of RhoGEF and GTPase
chr22	23558945	23559228	284	*	0.0235869	Promoter	101289	1	613	uc011aiy.2	9	ENSG00000186716	BCR	BCR activator of RhoGEF and GTPase
chr2	219523480	219524893	1414	*	0.143641	Promoter	3788	1	617	uc002vip.3	0	ENSG00000074582	BCS1L	BCS1 homolog, ubiquinol-cytochrome c reductase complex chaperone
chr3	197183126	197183881	756	*	0.0951688	Distal Intergenic	46205	2	622	uc003fxr.3	98977	ENSG00000161267	BDH1	3-hydroxybutyrate dehydrogenase 1
chr3	197236944	197237134	191	*	0.0276512	3' UTR	46205	2	622	uc003fxr.3	45724	ENSG00000161267	BDH1	3-hydroxybutyrate dehydrogenase 1
chr3	197237460	197237598	139	*	0.0423925	3' UTR	46205	2	622	uc003fxr.3	45260	ENSG00000161267	BDH1	3-hydroxybutyrate dehydrogenase 1
chr3	197281418	197283157	1740	*	0.183082	Promoter	46205	2	622	uc003fxr.3	0	ENSG00000161267	BDH1	3-hydroxybutyrate dehydrogenase 1
chr11	27721526	27722599	1074	*	0.0269738	Promoter	45594	2	627	uc001mru.3	0	ENSG00000176697	BDNF	brain derived neurotrophic factor
chr11	27527361	27528805	1445	*	0.0893488	Promoter	170952	1	497258	uc001mrm.3	0	ENSG00000245573	BDNF-AS	BDNF antisense RNA
chr5	70751444	70752183	740	*	0.112918	Promoter	112208	1	55814	uc003kbp.1	2	ENSG00000145734	BDP1	B double prime 1, subunit of RNA polymerase III transcription initiation factor IIIB
chr16	66461120	66461774	655	*	0.0443959	Promoter	55530	1	146227	uc002eop.2	0	ENSG00000166546	BEAN1	brain expressed associated with NEDD4 1
chr17	40975690	40976340	651	*	0.0695187	Promoter	14156	2	8678	uc002ibo.3	0	ENSG00000126581	BECN1	beclin 1
chr14	101012872	101013319	448	*	0.0421543	Promoter	9633	2	57596	uc001yhp.3	0	ENSG00000183092	BEGAIN	brain enriched guanylate kinase associated
chr14	101033313	101035295	1983	*	0.049457	Promoter	30924	2	57596	uc010txa.2	0	ENSG00000183092	BEGAIN	brain enriched guanylate kinase associated
chr14	101052815	101053682	868	*	0.0611866	Distal Intergenic	32648	2	57596	uc001yhq.3	-16684	ENSG00000183092	BEGAIN	brain enriched guanylate kinase associated
chr6	107435405	107437367	1963	*	0.102631	Promoter	49252	2	57673	uc003prs.2	0	ENSG00000178409	BEND3	BEN domain containing 3
chr4	42153575	42154681	1107	*	0.0405098	Promoter	32419	2	389206	uc011byy.1	0	ENSG00000188848	BEND4	BEN domain containing 4
chr1	49241989	49243489	1501	*	0.114218	Promoter	49008	2	79656	uc001crw.4	0	ENSG00000162373	BEND5	BEN domain containing 5
chr6	56819095	56820429	1335	*	0.0598445	Promoter	55972	1	221336	uc003pdg.2	0	ENSG00000151917	BEND6	BEN domain containing 6
chr10	13482190	13482664	475	*	0.040227	Intron (uc001iml.2/222389, intron 3 of 3)	21597	2	222389	uc001iml.2	19416	ENSG00000165626	BEND7	BEN domain containing 7
chr10	13570464	13570806	343	*	0.033118	Distal Intergenic	61889	2	222389	uc001imo.4	-25488	ENSG00000165626	BEND7	BEN domain containing 7
chr11	61722742	61723607	866	*	0.0309911	Promoter	9232	1	7439	uc010rlv.2	38	ENSG00000167995	BEST1	bestrophin 1
chr19	12868500	12868853	354	*	0.0279027	Exon (uc002mux.3/54831, exon 9 of 9)	5865	1	54831	uc002mux.3	5093	ENSG00000039987	BEST2	bestrophin 2
chr1	45249758	45250508	751	*	0.0477824	3' UTR	4170	2	266675	uc001cmm.3	2918	ENSG00000142959	BEST4	bestrophin 4
chr1	45251972	45252394	423	*	0.0639053	Exon (uc001cmm.3/266675, exon 3 of 9)	4170	2	266675	uc001cmm.3	1032	ENSG00000142959	BEST4	bestrophin 4
chr7	93632910	93634033	1124	*	0.10346	Promoter	41609	2	10282	uc003une.4	0	ENSG00000105829	BET1	Bet1 golgi vesicular membrane trafficking protein
chr11	206591	207454	864	*	0.147975	Promoter	4499	2	51272	uc001lod.2	0	ENSG00000177951	BET1L	Bet1 golgi vesicular membrane trafficking protein like
chrX	102565162	102565971	810	*	0.0689085	Promoter	1610	2	84707	uc004eka.3	0	ENSG00000133134	BEX2	brain expressed X-linked 2
chrX	102631088	102632251	1164	*	0.0516834	Promoter	1734	1	27018	uc004ekh.3	0	ENSG00000166681	BEX3	brain expressed X-linked 3
chrX	102470058	102470877	820	*	0.0903156	Promoter	2109	1	56271	uc004ejw.4	38	ENSG00000102409	BEX4	brain expressed X-linked 4
chrX	101410149	101410997	849	*	0.0443338	Promoter	2084	2	340542	uc010nnz.3	0	ENSG00000184515	BEX5	brain expressed X-linked 5
chr16	14726636	14728008	1373	*	0.133086	Promoter	36426	1	51283	uc002dco.3	0	ENSG00000103429	BFAR	bifunctional apoptosis regulator
chr20	17485704	17486258	555	*	0.040241	Intron (uc002wpo.3/631, intron 5 of 7)	37464	2	631	uc002wpo.3	25755	ENSG00000125864	BFSP1	beaded filament structural protein 1
chr20	17511440	17512209	770	*	0.0338455	Promoter	37464	2	631	uc002wpo.3	0	ENSG00000125864	BFSP1	beaded filament structural protein 1
chr7	97840006	97841130	1125	*	0.0565073	Promoter	704	1	168620	uc003upf.1	-438	ENSG00000180535	BHLHA15	basic helix-loop-helix family member a15
chr17	1131699	1133468	1770	*	0.0696483	Distal Intergenic	708	1	727857	uc021tnd.1	-40390	ENSG00000205899	BHLHA9	basic helix-loop-helix family member a9
chr17	1157109	1157390	282	*	0.036792	Distal Intergenic	708	1	727857	uc021tnd.1	-16468	ENSG00000205899	BHLHA9	basic helix-loop-helix family member a9
chr17	1171273	1172098	826	*	0.0686371	Distal Intergenic	708	1	727857	uc021tnd.1	-1760	ENSG00000205899	BHLHA9	basic helix-loop-helix family member a9
chrX	101975398	101975783	386	*	0.0258333	Promoter	31728	1	80823	uc004ejo.3	0	ENSG00000198908	BHLHB9	basic helix-loop-helix family member b9
chrX	102000749	102001609	861	*	0.0595186	Promoter	6463	1	80823	uc011mru.2	0	ENSG00000198908	BHLHB9	basic helix-loop-helix family member b9
chr20	61637800	61638978	1179	*	0.0335977	Promoter	1057	2	128408	uc002yeb.2	0	ENSG00000125533	BHLHE23	basic helix-loop-helix family member e23
chr3	4909715	4910557	843	*	0.0647116	Distal Intergenic	8273	2	100507582	uc010hcd.2	37629	ENSG00000235831	BHLHE40-AS1	BHLHE40 antisense RNA 1
chr3	5019212	5022096	2885	*	0.0936255	Promoter	83154	2	100507582	uc003bqe.1	0	ENSG00000235831	BHLHE40-AS1	BHLHE40 antisense RNA 1
chr3	5028417	5029015	599	*	0.0598048	Distal Intergenic	81733	2	100507582	uc010hce.2	-6771	ENSG00000235831	BHLHE40-AS1	BHLHE40 antisense RNA 1
chr3	5068200	5068710	511	*	0.0419085	Distal Intergenic	81733	2	100507582	uc010hce.2	-46554	ENSG00000235831	BHLHE40-AS1	BHLHE40 antisense RNA 1
chr12	26266892	26267660	769	*	0.0735293	Distal Intergenic	5045	2	79365	uc001rhb.3	10343	ENSG00000123095	BHLHE41	basic helix-loop-helix family member e41
chr12	26274923	26276142	1220	*	0.0732255	3' UTR	5045	2	79365	uc001rhb.3	1861	ENSG00000123095	BHLHE41	basic helix-loop-helix family member e41
chr12	26277821	26278159	339	*	0.0232535	Promoter	5045	2	79365	uc001rhb.3	0	ENSG00000123095	BHLHE41	basic helix-loop-helix family member e41
chr12	26278725	26279617	893	*	0.0322795	Promoter	5045	2	79365	uc001rhb.3	-722	ENSG00000123095	BHLHE41	basic helix-loop-helix family member e41
chr10	60272492	60273251	760	*	0.0264839	Promoter	315942	1	80114	uc001jki.1	0	ENSG00000122870	BICC1	BicC family RNA binding protein 1
chr12	32259166	32260620	1455	*	0.159635	Promoter	270957	1	636	uc001rku.3	0	ENSG00000151746	BICD1	BICD cargo adaptor 1
chr12	32292467	32293017	551	*	0.033327	Intron (uc001rku.3/636, intron 1 of 9)	270957	1	636	uc010skd.2	32282	ENSG00000151746	BICD1	BICD cargo adaptor 1
chr12	32552071	32553169	1099	*	0.0676277	Distal Intergenic	3645	1	636	uc001rkw.1	64621	ENSG00000151746	BICD1	BICD cargo adaptor 1
chr9	95525758	95527098	1341	*	0.161175	Promoter	53439	2	23299	uc004aso.1	0	ENSG00000185963	BICD2	BICD cargo adaptor 2
chr9	95527199	95528103	905	*	0.107503	Promoter	53439	2	23299	uc004asp.1	-116	ENSG00000185963	BICD2	BICD cargo adaptor 2
chr12	120426275	120426539	265	*	0.0235362	Distal Intergenic	84743	1	92558	uc001txk.2	-1109	ENSG00000135127	BICDL1	BICD family like cargo adaptor 1
chr12	120426739	120427508	770	*	0.0950599	Promoter	84743	1	92558	uc001txk.2	-140	ENSG00000135127	BICDL1	BICD family like cargo adaptor 1
chr12	120427604	120428206	603	*	0.0597505	Promoter	84743	1	92558	uc001txk.2	0	ENSG00000135127	BICDL1	BICD family like cargo adaptor 1
chr12	120525167	120525396	230	*	0.0226761	Intron (uc001txl.1/92558, intron 7 of 8)	22874	1	92558	uc010szf.1	15741	ENSG00000135127	BICDL1	BICD family like cargo adaptor 1
chr16	3079482	3079849	368	*	0.031086	Exon (uc002cte.4/146439, exon 4 of 8)	1181	2	146439	uc010bta.1	1302	ENSG00000162069	BICDL2	BICD family like cargo adaptor 2
chr19	48103285	48103711	427	*	0.0673646	Distal Intergenic	95082	1	29998	uc002phh.4	-7742	ENSG00000063169	BICRA	BRD4 interacting chromatin remodeling complex associated protein
chr19	48103843	48104282	440	*	0.0613807	Distal Intergenic	95082	1	29998	uc002phh.4	-7171	ENSG00000063169	BICRA	BRD4 interacting chromatin remodeling complex associated protein
chr19	48111181	48112074	894	*	0.147243	Promoter	95082	1	29998	uc002phh.4	0	ENSG00000063169	BICRA	BRD4 interacting chromatin remodeling complex associated protein
chr19	48112187	48113953	1767	*	0.146735	Promoter	95082	1	29998	uc002phh.4	734	ENSG00000063169	BICRA	BRD4 interacting chromatin remodeling complex associated protein
chr6	42749386	42752647	3262	*	0.118094	Promoter	70610	1	23506	uc003osm.1	0	ENSG00000112624	BICRAL	BRD4 interacting chromatin remodeling complex associated protein like
chr22	18255956	18257524	1569	*	0.141399	Promoter	39903	2	637	uc002znc.2	0	ENSG00000015475	BID	BH3 interacting domain death agonist
chr22	18259911	18260733	823	*	0.0571692	Distal Intergenic	40526	2	637	uc010grc.1	-2480	ENSG00000015475	BID	BH3 interacting domain death agonist
chr22	43506469	43507635	1167	*	0.102791	Promoter	18965	1	638	uc003bdk.3	0	ENSG00000100290	BIK	BCL2 interacting killer
chr2	127729332	127729696	365	*	0.0235211	Distal Intergenic	34043	2	274	uc010yzf.2	109945	ENSG00000136717	BIN1	bridging integrator 1
chr2	127782700	127783639	940	*	0.0290053	Distal Intergenic	34043	2	274	uc010yzf.2	56002	ENSG00000136717	BIN1	bridging integrator 1
chr2	127838164	127839746	1583	*	0.0763833	Promoter	34043	2	274	uc010yzf.2	0	ENSG00000136717	BIN1	bridging integrator 1
chr2	127863520	127865397	1878	*	0.10543	Promoter	59305	2	274	uc002tns.2	0	ENSG00000136717	BIN1	bridging integrator 1
chr12	51716238	51718229	1992	*	0.0988011	Promoter	43117	2	51411	uc001ryg.3	0	ENSG00000110934	BIN2	bridging integrator 2
chr8	22525913	22527003	1091	*	0.16282	Promoter	48715	2	55909	uc003xcl.3	0	ENSG00000147439	BIN3	bridging integrator 3
chr11	102217327	102219054	1728	*	0.136155	Promoter	31489	1	329	uc001pgy.4	0	ENSG00000110330	BIRC2	baculoviral IAP repeat containing 2
chr11	102187862	102189661	1800	*	0.105405	Promoter	21955	1	330	uc001pgx.3	0	ENSG00000023445	BIRC3	baculoviral IAP repeat containing 3
chr17	76210337	76210709	373	*	0.0330964	Promoter	11440	1	332	uc002jvi.3	60	ENSG00000089685	BIRC5	baculoviral IAP repeat containing 5
chr2	32581584	32583424	1841	*	0.199027	Promoter	261870	1	57448	uc010ezu.3	0	ENSG00000115760	BIRC6	baculoviral IAP repeat containing 6
chr13	103451058	103453278	2221	*	0.0844881	Promoter	42490	1	54841	uc001vps.3	0	ENSG00000134897	BIVM	basic, immunoglobulin-like variable motif containing
chr20	36155251	36156995	1745	*	0.162738	Promoter	10265	2	10904	uc021wdf.1	0	ENSG00000166619	BLCAP	BLCAP apoptosis inducing factor
chr8	11421935	11422181	247	*	0.0306994	3' UTR	4267	1	640	uc003wua.3	4093	ENSG00000136573	BLK	BLK proto-oncogene, Src family tyrosine kinase
chr15	91208386	91209175	790	*	0.0885691	Distal Intergenic	98108	1	641	uc002bpr.3	-51404	ENSG00000197299	BLM	BLM RecQ like helicase
chr15	91259993	91260382	390	*	0.0371246	Promoter	98108	1	641	uc002bpr.3	-197	ENSG00000197299	BLM	BLM RecQ like helicase
chr15	91260526	91261196	671	*	0.100216	Promoter	98108	1	641	uc002bpr.3	0	ENSG00000197299	BLM	BLM RecQ like helicase
chr17	28618293	28619461	1169	*	0.150512	Promoter	43972	2	642	uc002hez.2	0	ENSG00000108578	BLMH	bleomycin hydrolase
chr12	56109703	56110714	1012	*	0.0983787	Promoter	6625	1	100528022	uc001shj.4	0	NA	BLOC1S1-RDH5	BLOC1S1-RDH5 readthrough
chr10	102045695	102046741	1047	*	0.132425	Promoter	13082	2	282991	uc001kqv.2	0	ENSG00000196072	BLOC1S2	biogenesis of lysosomal organelles complex 1 subunit 2
chr19	45681963	45683132	1170	*	0.0978411	Promoter	3056	1	388552	uc002pax.4	0	ENSG00000189114	BLOC1S3	biogenesis of lysosomal organelles complex 1 subunit 3
chr4	6717836	6718930	1095	*	0.100057	Promoter	1546	1	55330	uc003gjp.1	0	ENSG00000186222	BLOC1S4	biogenesis of lysosomal organelles complex 1 subunit 4
chr6	8064069	8064720	652	*	0.115049	Promoter	183165	2	100526836	uc003mxw.3	0	ENSG00000259040	BLOC1S5-TXNDC5	BLOC1S5-TXNDC5 readthrough (NMD candidate)
chr15	45878841	45880314	1474	*	0.13581	Promoter	22493	1	26258	uc001zvq.3	0	ENSG00000104164	BLOC1S6	biogenesis of lysosomal organelles complex 1 subunit 6
chr7	43797620	43798907	1288	*	0.126236	Promoter	48670	1	644	uc003tir.3	0	ENSG00000106605	BLVRA	biliverdin reductase A
chr19	40971328	40971800	473	*	0.0604651	Promoter	18035	2	645	uc002onw.2	0	ENSG00000090013	BLVRB	biliverdin reductase B
chr16	15528308	15529065	758	*	0.0354065	Promoter	153792	1	89927	uc002ddo.3	0	ENSG00000166780	BMERB1	bMERB domain containing 1
chr15	40366205	40366451	247	*	0.0241061	Distal Intergenic	18202	2	90427	uc001zkt.4	31841	ENSG00000104081	BMF	Bcl2 modifying factor
chr15	40400424	40401667	1244	*	0.0762953	Promoter	20995	2	90427	uc001zku.4	0	ENSG00000104081	BMF	Bcl2 modifying factor
chr10	22609303	22609563	261	*	0.0285209	Promoter	10276	1	648	uc001irh.3	-576	ENSG00000168283	BMI1	BMI1 proto-oncogene, polycomb ring finger
chr10	22609606	22610716	1111	*	0.117552	Promoter	10276	1	648	uc001irh.3	0	ENSG00000168283	BMI1	BMI1 proto-oncogene, polycomb ring finger
chr10	22610976	22611500	525	*	0.0425695	Promoter	10276	1	648	uc001irh.3	837	ENSG00000168283	BMI1	BMI1 proto-oncogene, polycomb ring finger
chr10	22614208	22614510	303	*	0.0379152	Intron (uc009xkg.3/100532731, intron 5 of 13)	10276	1	648	uc001irh.3	4069	ENSG00000168283	BMI1	BMI1 proto-oncogene, polycomb ring finger
chr10	22614631	22615004	374	*	0.0375719	Intron (uc009xkg.3/100532731, intron 5 of 13)	10276	1	648	uc001irh.3	4492	ENSG00000168283	BMI1	BMI1 proto-oncogene, polycomb ring finger
chr8	22022043	22023314	1272	*	0.0821287	Promoter	12818	1	649	uc011kzb.2	0	ENSG00000168487	BMP1	bone morphogenetic protein 1
chr4	79696631	79698529	1899	*	0.139342	Promoter	94683	1	55589	uc010ijl.1	0	ENSG00000138756	BMP2K	BMP2 inducible kinase
chr4	81951886	81952186	301	*	0.0240119	Promoter	26567	1	651	uc003hmg.4	0	ENSG00000152785	BMP3	bone morphogenetic protein 3
chr14	54420053	54421388	1336	*	0.0296621	Promoter	3719	2	652	uc001xal.4	0	ENSG00000125378	BMP4	bone morphogenetic protein 4
chr14	54423033	54423413	381	*	0.0200038	Promoter	7100	2	652	uc001xan.4	141	ENSG00000125378	BMP4	bone morphogenetic protein 4
chr14	54423557	54423772	216	*	0.0198478	Promoter	7100	2	652	uc001xao.4	-3	ENSG00000125378	BMP4	bone morphogenetic protein 4
chr6	7726165	7727275	1111	*	0.0417442	Promoter	154951	1	654	uc003mxu.4	0	ENSG00000153162	BMP6	bone morphogenetic protein 6
chr6	7727399	7727952	554	*	0.023201	Promoter	154951	1	654	uc003mxu.4	388	ENSG00000153162	BMP6	bone morphogenetic protein 6
chr1	39956405	39958081	1677	*	0.0832517	Promoter	38224	1	353500	uc001cdi.3	0	ENSG00000183682	BMP8A	bone morphogenetic protein 8a
chr1	40254059	40254195	137	*	0.0209728	Promoter	30631	2	656	uc001cdz.1	338	ENSG00000116985	BMP8B	bone morphogenetic protein 8b
chr1	40254336	40255207	872	*	0.065554	Promoter	30631	2	656	uc001cdz.1	0	ENSG00000116985	BMP8B	bone morphogenetic protein 8b
chr1	40265090	40265656	567	*	0.047513	Distal Intergenic	25311	2	656	uc001cea.1	-10557	ENSG00000116985	BMP8B	bone morphogenetic protein 8b
chr1	40282723	40283302	580	*	0.0514458	Distal Intergenic	25311	2	656	uc001cea.1	-28190	ENSG00000116985	BMP8B	bone morphogenetic protein 8b
chr7	33944421	33944965	545	*	0.0316834	Promoter	250962	1	168667	uc011kap.2	0	ENSG00000164619	BMPER	BMP binding endothelial regulator
chr10	88515519	88517229	1711	*	0.115482	Promoter	168550	1	657	uc001kdy.3	0	ENSG00000107779	BMPR1A	bone morphogenetic protein receptor type 1A
chr4	95679182	95679802	621	*	0.0365732	Promoter	400474	1	658	uc003htm.4	54	ENSG00000138696	BMPR1B	bone morphogenetic protein receptor type 1B
chr2	203239832	203242560	2729	*	0.132982	Promoter	94018	1	659	uc002uze.3	0	ENSG00000204217	BMPR2	bone morphogenetic protein receptor type 2
chr10	43248525	43250532	2008	*	0.0565864	Distal Intergenic	52432	1	9790	uc001jaj.3	-27422	ENSG00000165733	BMS1	BMS1 ribosome biogenesis factor
chr10	43277631	43278930	1300	*	0.133923	Promoter	52432	1	9790	uc001jaj.3	0	ENSG00000165733	BMS1	BMS1 ribosome biogenesis factor
chr22	22651743	22653016	1274	*	0.118172	Promoter	11596	1	96610	uc010gto.3	0	NA	BMS1P20	BMS1 pseudogene 20
chr10	81664336	81665126	791	*	0.0463049	Promoter	26921	1	100288974	uc021puw.1	0	NA	BMS1P21	BMS1 pseudogene 21
chr7	112579077	112579978	902	*	0.130364	Promoter	120731	2	154743	uc003vgo.1	0	ENSG00000164603	BMT2	base methyltransferase of 25S rRNA 2 homolog
chr7	112580140	112580608	469	*	0.0400054	Promoter	120731	2	154743	uc011kms.1	-208	ENSG00000164603	BMT2	base methyltransferase of 25S rRNA 2 homolog
chr5	172571475	172572212	738	*	0.121265	Promoter	19946	1	662	uc003mcl.4	30	ENSG00000113734	BNIP1	BCL2 interacting protein 1
chr15	59980738	59981596	859	*	0.177654	Promoter	26064	2	663	uc010uhb.2	0	ENSG00000140299	BNIP2	BCL2 interacting protein 2
chr15	59981836	59982270	435	*	0.0381785	Promoter	26581	2	663	uc010uhc.2	-194	ENSG00000140299	BNIP2	BCL2 interacting protein 2
chr15	60096190	60096558	369	*	0.0200901	Distal Intergenic	26581	2	663	uc010uhc.2	-114548	ENSG00000140299	BNIP2	BCL2 interacting protein 2
chr10	133786173	133786391	219	*	0.022739	Intron (uc001lkv.1/664, intron 3 of 5)	14232	2	664	uc001lkv.1	9044	ENSG00000176171	BNIP3	BCL2 interacting protein 3
chr10	133794292	133796351	2060	*	0.159492	Promoter	14232	2	664	uc001lkv.1	0	ENSG00000176171	BNIP3	BCL2 interacting protein 3
chr10	133849813	133850661	849	*	0.0267246	Distal Intergenic	12245	2	664	uc010qut.1	-54378	ENSG00000176171	BNIP3	BCL2 interacting protein 3
chr8	26240186	26241360	1175	*	0.144201	Promoter	30122	1	665	uc003xex.1	0	ENSG00000104765	BNIP3L	BCL2 interacting protein 3 like
chr8	26298174	26299064	891	*	0.055071	Distal Intergenic	22739	1	665	uc003xey.2	50268	ENSG00000104765	BNIP3L	BCL2 interacting protein 3 like
chr8	26305856	26307745	1890	*	0.113959	Distal Intergenic	22739	1	665	uc003xey.2	57950	ENSG00000104765	BNIP3L	BCL2 interacting protein 3 like
chr5	173043089	173043807	719	*	0.190611	Promoter	9519	2	91272	uc003mcq.2	0	ENSG00000145919	BOD1	biorientation of chromosomes in cell division 1
chr2	242498032	242499266	1235	*	0.0417579	Promoter	14758	2	100379249	uc021vzh.2	0	NA	BOK-AS1	BOK antisense RNA 1
chr1	149871088	149871953	866	*	0.0694217	Promoter	1194	1	51027	uc001etf.3	0	ENSG00000178096	BOLA1	bolA family member 1
chr2	74347125	74347863	739	*	0.126238	Distal Intergenic	12512	2	388962	uc002skc.1	27176	ENSG00000163170	BOLA3	bolA family member 3
chr2	74374427	74375496	1070	*	0.160209	Promoter	1074	1	100507171	uc002skf.3	0	ENSG00000225439	BOLA3-AS1	BOLA3 divergent transcript
chr2	198650854	198651682	829	*	0.061425	Promoter	59336	2	66037	uc002uut.2	0	ENSG00000152430	BOLL	boule homolog, RNA binding protein
chr8	145514601	145515138	538	*	0.0988949	Promoter	29065	2	23246	uc003zbr.1	0	ENSG00000261236	BOP1	BOP1 ribosomal biogenesis factor
chr13	73302017	73302654	638	*	0.0600211	Promoter	19208	1	79866	uc010thq.1	0	ENSG00000136122	BORA	BORA aurora kinase A activator
chr12	12510087	12510793	707	*	0.125284	Promoter	109819	1	118426	uc009zhu.2	67	ENSG00000165714	BORCS5	BLOC-1 related complex subunit 5
chr17	8091790	8093555	1766	*	0.131344	Promoter	1914	2	54785	uc010vut.2	9	ENSG00000196544	BORCS6	BLOC-1 related complex subunit 6
chr17	8095728	8095906	179	*	0.0223423	Distal Intergenic	1914	2	54785	uc010vut.2	-2164	ENSG00000196544	BORCS6	BLOC-1 related complex subunit 6
chr10	104613873	104614560	688	*	0.0943983	Promoter	47689	1	100528007	uc001kwj.3	0	NA	BORCS7-ASMT	BORCS7-ASMT readthrough (NMD candidate)
chr19	19302126	19303435	1310	*	0.105915	Promoter	47025	2	4207	uc002nlo.2	0	ENSG00000213999	BORCS8-MEF2B	BORCS8-MEF2B readthrough
chr7	134330732	134331328	597	*	0.0234905	Promoter	33037	1	669	uc003vrv.3	-203	ENSG00000172331	BPGM	bisphosphoglycerate mutase
chr7	134331626	134332109	484	*	0.0494478	Promoter	33037	1	669	uc003vrw.3	95	ENSG00000172331	BPGM	bisphosphoglycerate mutase
chr6	3118464	3119600	1137	*	0.142578	Promoter	34507	1	670	uc003muy.3	0	ENSG00000137274	BPHL	biphenyl hydrolase like
chr1	220262742	220263295	554	*	0.0482833	Promoter	32368	2	10380	uc001hma.3	0	ENSG00000162813	BPNT1	3'(2'), 5'-bisphosphate nucleotidase 1
chr1	220263391	220263815	425	*	0.0333421	Promoter	32368	2	10380	uc010puh.2	-200	ENSG00000162813	BPNT1	3'(2'), 5'-bisphosphate nucleotidase 1
chr8	57905286	57906827	1542	*	0.163346	Promoter	35943	2	54928	uc003xte.4	0	ENSG00000104331	BPNT2	3'(2'), 5'-bisphosphate nucleotidase 2
chr17	65820909	65823176	2268	*	0.112698	Promoter	79177	1	2186	uc010wqm.1	0	ENSG00000171634	BPTF	bromodomain PHD finger transcription factor
chr7	140623448	140625148	1701	*	0.158501	Promoter	190752	2	673	uc003vwc.4	0	ENSG00000157764	BRAF	B-Raf proto-oncogene, serine/threonine kinase
chr7	2594150	2595679	1530	*	0.155108	Promoter	17949	2	221927	uc003smi.3	0	ENSG00000106009	BRAT1	BRCA1 associated ATM activator 1
chr17	41276771	41277426	656	*	0.0692962	Promoter	81029	2	672	uc002icp.4	0	ENSG00000012048	BRCA1	BRCA1 DNA repair associated
chr17	41321474	41322276	803	*	0.0951917	Promoter	126109	2	672	uc010whp.2	144	ENSG00000012048	BRCA1	BRCA1 DNA repair associated
chr13	32889189	32890209	1021	*	0.0741938	Promoter	17908	1	675	uc001uua.1	0	ENSG00000139618	BRCA2	BRCA2 DNA repair associated
chrX	154299654	154300389	736	*	0.0438311	Promoter	5870	1	79184	uc011mzz.3	0	ENSG00000185515	BRCC3	BRCA1/BRCA2-containing complex subunit 3
chr22	50219625	50221150	1526	*	0.094969	Promoter	54260	2	23774	uc003biu.4	46	ENSG00000100425	BRD1	bromodomain containing 1
chr22	50221544	50221997	454	*	0.0448396	Promoter	54260	2	23774	uc021wrw.1	-348	ENSG00000100425	BRD1	bromodomain containing 1
chr22	50232352	50232623	272	*	0.0270709	Distal Intergenic	54260	2	23774	uc021wrw.1	-11156	ENSG00000100425	BRD1	bromodomain containing 1
chr6	32935655	32939702	4048	*	0.159906	Promoter	12846	1	6046	uc003ocn.4	0	ENSG00000204256	BRD2	bromodomain containing 2
chr6	32940010	32941617	1608	*	0.109373	Promoter	8422	1	6046	uc021ywf.1	0	ENSG00000204256	BRD2	bromodomain containing 2
chr6	32942030	32942548	519	*	0.0453798	5' UTR	8422	1	6046	uc021ywf.1	1169	ENSG00000204256	BRD2	bromodomain containing 2
chr9	136930864	136931070	207	*	0.0234589	Intron (uc004cew.3/8019, intron 1 of 11)	37696	2	8019	uc004cew.3	2071	ENSG00000169925	BRD3	bromodomain containing 3
chr9	136931971	136932903	933	*	0.0817593	Promoter	37696	2	8019	uc004cew.3	238	ENSG00000169925	BRD3	bromodomain containing 3
chr9	136933027	136933225	199	*	0.0488506	Promoter	37696	2	8019	uc004cew.3	0	ENSG00000169925	BRD3	bromodomain containing 3
chr9	136933329	136934053	725	*	0.135587	Promoter	32502	2	8019	uc004cex.2	0	ENSG00000169925	BRD3	bromodomain containing 3
chr9	136934192	136934415	224	*	0.022078	Promoter	32502	2	8019	uc004cex.2	-537	ENSG00000169925	BRD3	bromodomain containing 3
chr9	136890378	136891527	1150	*	0.104269	Promoter	6159	1	266655	uc004ceu.3	0	ENSG00000235106	BRD3OS	BRD3 opposite strand
chr19	15441880	15443990	2111	*	0.13139	Promoter	79537	2	23476	uc002nat.3	0	ENSG00000141867	BRD4	bromodomain containing 4
chr16	50401999	50403242	1244	*	0.148272	Promoter	49917	2	29117	uc002ege.2	0	ENSG00000166164	BRD7	bromodomain containing 7
chr5	892124	893493	1370	*	0.133908	Promoter	28788	2	65980	uc003jbn.3	0	ENSG00000028310	BRD9	bromodomain containing 9
chr14	105714194	105714800	607	*	0.0397394	Promoter	38600	2	2972	uc001yql.2	0	ENSG00000185024	BRF1	BRF1 RNA polymerase III transcription initiation factor subunit
chr14	105781129	105782071	943	*	0.1017	Promoter	106292	2	2972	uc010tyo.1	0	ENSG00000185024	BRF1	BRF1 RNA polymerase III transcription initiation factor subunit
chr8	37698865	37699782	918	*	0.0321474	Exon (uc003xkj.3/25960, exon 19 of 19)	6034	2	55290	uc003xkk.3	7649	ENSG00000104221	BRF2	BRF2 RNA polymerase III transcription initiation factor subunit
chr8	37706872	37707481	610	*	0.127567	Promoter	6034	2	55290	uc003xkk.3	0	ENSG00000104221	BRF2	BRF2 RNA polymerase III transcription initiation factor subunit
chr7	97910201	97911947	1747	*	0.140755	Promoter	9861	1	25798	uc003upi.2	0	ENSG00000164713	BRI3	brain protein I3
chr12	125478029	125479196	1168	*	0.0966634	Promoter	32156	1	140707	uc001uha.1	0	ENSG00000184992	BRI3BP	BRI3 binding protein
chr9	121688949	121689132	184	*	0.108779	Distal Intergenic	202832	2	1620	uc004bkc.2	442607	ENSG00000078725	BRINP1	BMP/retinoic acid inducible neural specific 1
chr9	122259616	122259809	194	*	0.322704	Distal Intergenic	155842	2	1620	uc004bkd.2	-127877	ENSG00000078725	BRINP1	BMP/retinoic acid inducible neural specific 1
chr17	59940313	59941449	1137	*	0.0941773	Promoter	184374	2	83990	uc002izk.2	0	ENSG00000136492	BRIP1	BRCA1 interacting protein C-terminal helicase 1
chr5	34914873	34916530	1658	*	0.139374	Promoter	6195	1	55299	uc003jiz.3	0	ENSG00000113460	BRIX1	biogenesis of ribosomes BRX1
chr3	10157045	10158131	1087	*	0.132163	Promoter	11542	1	55845	uc003bvb.3	0	ENSG00000254999	BRK1	BRICK1 subunit of SCAR/WAVE actin nucleating complex
chr11	66111951	66112895	945	*	0.118824	Promoter	7779	2	25855	uc001oho.1	0	ENSG00000174744	BRMS1	BRMS1 transcriptional repressor and anoikis regulator
chr14	36295557	36296408	852	*	0.145793	Promoter	37563	1	84312	uc010tpx.1	0	ENSG00000100916	BRMS1L	BRMS1 like transcriptional repressor
chr14	36401959	36402162	204	*	0.0298259	Distal Intergenic	45573	1	84312	uc001wtl.3	106362	ENSG00000100916	BRMS1L	BRMS1 like transcriptional repressor
chr1	222884662	222887140	2479	*	0.12131	Promoter	1340	1	148362	uc001hnp.1	0	ENSG00000162819	BROX	BRO1 domain and CAAX motif containing
chr3	9772567	9774283	1717	*	0.177692	Promoter	16266	1	7862	uc003bse.3	0	ENSG00000156983	BRPF1	bromodomain and PHD finger containing 1
chr6	36163828	36165732	1905	*	0.161952	Promoter	36018	1	27154	uc003olv.4	0	ENSG00000096070	BRPF3	bromodomain and PHD finger containing 3
chr19	55813039	55813708	670	*	0.0286878	Promoter	10470	1	84446	uc002qkh.3	0	ENSG00000160469	BRSK1	BR serine/threonine kinase 1
chr11	1404118	1404794	677	*	0.0843008	Distal Intergenic	67151	1	9024	uc009ycv.1	-6335	ENSG00000174672	BRSK2	BR serine/threonine kinase 2
chr11	1410147	1411024	878	*	0.093475	Promoter	67151	1	9024	uc009ycv.1	-105	ENSG00000174672	BRSK2	BR serine/threonine kinase 2
chr11	1411446	1411672	227	*	0.034421	Promoter	72791	1	9024	uc001ltl.4	317	ENSG00000174672	BRSK2	BR serine/threonine kinase 2
chr11	1411886	1412136	251	*	0.0207802	Promoter	72791	1	9024	uc001ltl.4	757	ENSG00000174672	BRSK2	BR serine/threonine kinase 2
chr21	40684494	40686482	1989	*	0.188484	Promoter	128309	2	54014	uc002yxk.2	0	ENSG00000185658	BRWD1	bromodomain and WD repeat domain containing 1
chrX	80063548	80065330	1783	*	0.081159	Promoter	139427	2	254065	uc004edo.3	0	ENSG00000165288	BRWD3	bromodomain and WD repeat domain containing 3
chr11	62473293	62474273	981	*	0.0721384	Promoter	16054	2	26580	uc001nup.3	0	ENSG00000168000	BSCL2	BSCL2 lipid droplet biogenesis associated, seipin
chr11	62476317	62477018	702	*	0.0586609	Promoter	19358	2	26580	uc001nut.4	73	ENSG00000168000	BSCL2	BSCL2 lipid droplet biogenesis associated, seipin
chr11	62477171	62477666	496	*	0.0440805	Promoter	19358	2	26580	uc009yod.3	-80	ENSG00000168000	BSCL2	BSCL2 lipid droplet biogenesis associated, seipin
chr1	32859527	32860037	511	*	0.108777	Promoter	29358	2	55108	uc001bvg.4	25	ENSG00000160058	BSDC1	BSD domain containing 1
chr1	32860162	32860864	703	*	0.0824692	Promoter	29287	2	55108	uc001bvj.3	-100	ENSG00000160058	BSDC1	BSD domain containing 1
chr19	570979	571888	910	*	0.0325763	Promoter	12217	1	682	uc002loy.4	0	ENSG00000172270	BSG	basigin (Ok blood group)
chr19	572548	573674	1127	*	0.187276	Promoter	11040	1	682	uc002lpa.4	94	ENSG00000172270	BSG	basigin (Ok blood group)
chr3	49577265	49577947	683	*	0.132654	Distal Intergenic	5061	2	100132677	uc003cxd.1	13852	ENSG00000226913	BSN-DT	BSN divergent transcript
chr3	49591319	49592370	1052	*	0.0511027	Promoter	5061	2	100132677	uc003cxd.1	0	ENSG00000226913	BSN-DT	BSN divergent transcript
chr9	116111728	116112385	658	*	0.0668071	Promoter	21702	1	54836	uc004bhg.4	0	ENSG00000119411	BSPRY	B-box and SPRY domain containing
chr4	15704478	15705115	638	*	0.0539824	Promoter	29224	1	683	uc003goh.4	0	ENSG00000109743	BST1	bone marrow stromal cell antigen 1
chr19	17515729	17517564	1836	*	0.046403	Promoter	2630	2	684	uc002ngl.3	0	ENSG00000130303	BST2	bone marrow stromal cell antigen 2
[truncated: 19,754 more rows]
