# Supplementary material for: Differences in H3K4me3 and chromatin accessibility contribute to altered T‐cell receptor signaling in neonatal naïve CD4 T cells
Source: Immunol Cell Biol. 2022 Jun 20;100(7):562–79. doi: 10.1111/imcb.12561 (PMC9357221; doi:10.1111/imcb.12561)
Supplement: Supplementary file 3 [file IMCB-100-562-s001.xlsx]

## Sheet: Neonate H3K4me3
Supplementary table 2: Neonate naïve CD4+ T cell H3K4me3 ChIP-seq annotated consensus peaks
seqnames	start	end	width	strand	Score	annotation	geneStrand	geneId	transcriptId	distanceToTSS	ENSEMBL	SYMBOL	GENENAME
chr19	58867431	58868540	1110	*	0.035387	5' UTR	2	1	uc002qsd.4	-2566	ENSG00000121410	A1BG	alpha-1-B glycoprotein
chr19	58868664	58868859	196	*	0.0259237	Exon (uc002qsj.1/uc002qsj.1, exon 1 of 2)	2	1	uc002qsd.4	-3799	ENSG00000121410	A1BG	alpha-1-B glycoprotein
chr19	58873366	58874594	1229	*	0.141119	Promoter	2	1	uc002qsf.2	0	ENSG00000121410	A1BG	alpha-1-B glycoprotein
chr19	58858267	58859376	1110	*	0.058217	Promoter	1	503538	uc002qse.3	0	ENSG00000268895	A1BG-AS1	A1BG antisense RNA 1
chr19	58861543	58861948	406	*	0.0308831	Exon (uc002qsd.4/1, exon 6 of 8)	1	503538	uc002qsg.3	-1388	ENSG00000268895	A1BG-AS1	A1BG antisense RNA 1
chr12	9043413	9043665	253	*	0.0361263	Distal Intergenic	1	144568	uc001qvb.1	22975	ENSG00000166535	A2ML1	alpha-2-macroglobulin like 1
chr22	43116303	43117110	808	*	0.0723414	Promoter	2	53947	uc003bdb.3	0	ENSG00000128274	A4GALT	alpha 1,4-galactosyltransferase (P blood group)
chr12	53714881	53715480	600	*	0.15928	Promoter	2	8086	uc001scr.4	0	ENSG00000094914	AAAS	aladin WD repeat nucleoporin
chr12	53718011	53719846	1836	*	0.104287	Downstream (<1kb)	2	8086	uc001scs.4	-2599	ENSG00000094914	AAAS	aladin WD repeat nucleoporin
chr12	125533903	125534737	835	*	0.0649799	Distal Intergenic	1	65985	uc009zyg.2	-15188	ENSG00000081760	AACS	acetoacetyl-CoA synthetase
chr12	125549548	125550658	1111	*	0.227698	Promoter	1	65985	uc009zyg.2	0	ENSG00000081760	AACS	acetoacetyl-CoA synthetase
chr12	125670707	125670981	275	*	0.0278054	Distal Intergenic	1	65985	uc009zyi.3	81010	ENSG00000081760	AACS	acetoacetyl-CoA synthetase
chr4	171010468	171011531	1064	*	0.061681	Promoter	2	51166	uc003isr.3	0	ENSG00000109576	AADAT	aminoadipate aminotransferase
chr2	69866876	69867224	349	*	0.0230177	Intron (uc002sfp.2/22848, intron 2 of 21)	2	22848	uc010fdk.2	3182	ENSG00000115977	AAK1	AP2 associated kinase 1
chr2	69867528	69868041	514	*	0.032558	Intron (uc002sfp.2/22848, intron 2 of 21)	2	22848	uc010fdk.2	2365	ENSG00000115977	AAK1	AP2 associated kinase 1
chr2	69868074	69871849	3776	*	0.220684	Promoter	2	22848	uc002sfp.2	0	ENSG00000115977	AAK1	AP2 associated kinase 1
chr11	77530571	77532804	2234	*	0.31915	Promoter	1	28971	uc001oyp.3	0	ENSG00000087884	AAMDC	adipogenesis associated Mth938 domain containing
chr2	219134137	219134910	774	*	0.143441	Promoter	2	14	uc002vhk.3	0	ENSG00000127837	AAMP	angio associated migratory cell protein
chr20	34824246	34825369	1124	*	0.152978	Promoter	1	25980	uc002xfc.3	0	ENSG00000131043	AAR2	AAR2 splicing factor
chr8	117950424	117951042	619	*	0.0746612	Promoter	1	441376	uc003yof.3	0	ENSG00000205002	AARD	alanine and arginine rich domain containing protein
chr16	70322581	70323523	943	*	0.174871	Promoter	2	16	uc002eyn.1	0	ENSG00000090861	AARS1	alanyl-tRNA synthetase 1
chr6	44280535	44281217	683	*	0.249684	Promoter	2	57505	uc010jza.1	0	ENSG00000124608	AARS2	alanyl-tRNA synthetase 2, mitochondrial
chr17	41116022	41117112	1091	*	0.125387	Promoter	2	80755	uc031raq.1	0	ENSG00000266967	AARSD1	alanyl-tRNA synthetase domain containing 1
chr4	57253092	57254376	1285	*	0.133499	Promoter	2	132949	uc003hbn.3	0	ENSG00000157426	AASDH	aminoadipate-semialdehyde dehydrogenase
chr7	121783612	121784616	1005	*	0.0641529	Promoter	2	10157	uc003vkb.3	0	ENSG00000008311	AASS	aminoadipate-semialdehyde synthase
chr17	35305633	35307040	1408	*	0.197119	Promoter	1	26574	uc002hni.3	0	ENSG00000275700	AATF	apoptosis antagonizing transcription factor
chr17	79093005	79093560	556	*	0.0334983	Exon (uc010dhz.3/9625, exon 5 of 6)	2	9625	uc010dhz.3	2666	ENSG00000181409	AATK	apoptosis associated tyrosine kinase
chr17	79139531	79139811	281	*	0.0376685	Promoter	2	9625	uc010dia.3	61	ENSG00000181409	AATK	apoptosis associated tyrosine kinase
chr17	79139968	79140460	493	*	0.0447039	Promoter	2	9625	uc010dia.3	-96	ENSG00000181409	AATK	apoptosis associated tyrosine kinase
chr16	8767862	8768890	1029	*	0.103762	Promoter	1	18	uc002czc.4	0	ENSG00000183044	ABAT	4-aminobutyrate aminotransferase
chr9	107688763	107690726	1964	*	0.0962002	Promoter	2	19	uc004bcl.3	0	ENSG00000165029	ABCA1	ATP binding cassette subfamily A member 1
chr9	107730574	107731022	449	*	0.126273	Distal Intergenic	2	19	uc004bcm.3	-40047	ENSG00000165029	ABCA1	ATP binding cassette subfamily A member 1
chr9	107753556	107754286	731	*	0.0644173	Distal Intergenic	2	19	uc004bcm.3	-63029	ENSG00000165029	ABCA1	ATP binding cassette subfamily A member 1
chr16	2391082	2391400	319	*	0.0253895	Promoter	1	650655	uc002cqc.1	159	ENSG00000238098	ABCA17P	ATP binding cassette subfamily A member 17, pseudogene
chr9	139922020	139922663	644	*	0.0407755	Promoter	2	20	uc004ckl.1	77	ENSG00000107331	ABCA2	ATP binding cassette subfamily A member 2
chr9	139922861	139923463	603	*	0.0766926	Promoter	2	20	uc004ckm.1	0	ENSG00000107331	ABCA2	ATP binding cassette subfamily A member 2
chr16	2389801	2390992	1192	*	0.101941	Promoter	2	21	uc002cpy.1	0	ENSG00000167972	ABCA3	ATP binding cassette subfamily A member 3
chr17	67322609	67323929	1321	*	0.160953	Promoter	2	23461	uc002jig.2	0	ENSG00000154265	ABCA5	ATP binding cassette subfamily A member 5
chr19	1039743	1041573	1831	*	0.087248	Promoter	1	10347	uc010dsa.3	0	ENSG00000064687	ABCA7	ATP binding cassette subfamily A member 7
chr7	87229418	87230361	944	*	0.140734	Promoter	2	5243	uc011khc.2	0	ENSG00000085563	ABCB1	ATP binding cassette subfamily B member 1
chr1	229693581	229695118	1538	*	0.23301	Promoter	2	23456	uc001htp.4	0	ENSG00000135776	ABCB10	ATP binding cassette subfamily B member 10
chr7	87104760	87105299	540	*	0.0268587	Promoter	2	5244	uc003uiv.1	0	ENSG00000005471	ABCB4	ATP binding cassette subfamily B member 4
chr2	220082918	220084119	1202	*	0.0961119	5' UTR	2	10058	uc002vkc.2	1055	ENSG00000115657	ABCB6	ATP binding cassette subfamily B member 6 (Langereis blood group)
chrX	74375561	74376268	708	*	0.0669268	Promoter	2	22	uc004ebz.4	0	ENSG00000131269	ABCB7	ATP binding cassette subfamily B member 7
chr7	150725048	150725373	326	*	0.0341962	Promoter	1	11194	uc003wii.2	-137	ENSG00000197150	ABCB8	ATP binding cassette subfamily B member 8
chr7	150725493	150726079	587	*	0.115912	Promoter	1	11194	uc003wii.2	0	ENSG00000197150	ABCB8	ATP binding cassette subfamily B member 8
chr12	123450550	123451108	559	*	0.0444246	Promoter	2	23457	uc021rfo.1	0	ENSG00000150967	ABCB9	ATP binding cassette subfamily B member 9
chr12	123459270	123460644	1375	*	0.175178	Promoter	2	23457	uc021rfq.1	0	ENSG00000150967	ABCB9	ATP binding cassette subfamily B member 9
chr16	16043090	16043385	296	*	0.0791621	Promoter	1	4363	uc010bvi.3	-49	ENSG00000103222	ABCC1	ATP binding cassette subfamily C member 1
chr16	16043539	16044592	1054	*	0.15001	Promoter	1	4363	uc010bvi.3	105	ENSG00000103222	ABCC1	ATP binding cassette subfamily C member 1
chr6	43395286	43396200	915	*	0.153473	Promoter	1	89845	uc003ouy.1	0	ENSG00000124574	ABCC10	ATP binding cassette subfamily C member 10
chr13	95620001	95620312	312	*	0.0384546	Distal Intergenic	2	10257	uc010afj.3	94801	ENSG00000125257	ABCC4	ATP binding cassette subfamily C member 4
chr13	95952994	95954271	1278	*	0.167509	Promoter	2	10257	uc001vmd.4	0	ENSG00000125257	ABCC4	ATP binding cassette subfamily C member 4
chr3	183735002	183736201	1200	*	0.245463	Promoter	2	10057	uc003fmg.3	0	ENSG00000114770	ABCC5	ATP binding cassette subfamily C member 5
chrX	152991790	152992527	738	*	0.0388368	Intron (uc004fif.2/215, intron 1 of 9)	1	215	uc004fif.2	1467	ENSG00000101986	ABCD1	ATP binding cassette subfamily D member 1
chrX	153006118	153006347	230	*	0.0254544	Exon (uc004fif.2/215, exon 7 of 10)	1	215	uc004fif.2	15795	ENSG00000101986	ABCD1	ATP binding cassette subfamily D member 1
chr12	40013187	40014659	1473	*	0.0342717	Promoter	2	225	uc001rmb.2	0	ENSG00000173208	ABCD2	ATP binding cassette subfamily D member 2
chr1	94883378	94884902	1525	*	0.230509	Promoter	1	5825	uc001dqm.4	0	ENSG00000117528	ABCD3	ATP binding cassette subfamily D member 3
chr14	74769066	74770217	1152	*	0.195637	Promoter	2	5826	uc001xpr.2	0	ENSG00000119688	ABCD4	ATP binding cassette subfamily D member 4
chr6	30538590	30539024	435	*	0.0593358	Promoter	1	23	uc003nqk.2	-146	ENSG00000204574	ABCF1	ATP binding cassette subfamily F member 1
chr6	30539191	30539884	694	*	0.122817	Promoter	1	23	uc003nqm.3	21	ENSG00000204574	ABCF1	ATP binding cassette subfamily F member 1
chr7	150923624	150924995	1372	*	0.13018	Promoter	2	10061	uc003wjo.1	0	ENSG00000033050	ABCF2	ATP binding cassette subfamily F member 2
chr3	183903427	183903734	308	*	0.0402839	Promoter	1	55324	uc003fmz.2	-129	ENSG00000161204	ABCF3	ATP binding cassette subfamily F member 3
chr3	183903918	183904829	912	*	0.16218	Promoter	1	55324	uc003fna.2	55	ENSG00000161204	ABCF3	ATP binding cassette subfamily F member 3
chr21	43638883	43640487	1605	*	0.175501	Promoter	1	9619	uc002zap.3	0	ENSG00000160179	ABCG1	ATP binding cassette subfamily G member 1
chr21	43640603	43640976	374	*	0.0358261	Promoter	1	9619	uc011aev.2	595	ENSG00000160179	ABCG1	ATP binding cassette subfamily G member 1
chr21	43654524	43654886	363	*	0.0457901	Intron (uc002zam.3/9619, intron 4 of 16)	1	9619	uc011aev.2	14516	ENSG00000160179	ABCG1	ATP binding cassette subfamily G member 1
chr21	43655067	43655367	301	*	0.0523569	Intron (uc002zam.3/9619, intron 4 of 16)	1	9619	uc011aev.2	15059	ENSG00000160179	ABCG1	ATP binding cassette subfamily G member 1
chr4	89079653	89080471	819	*	0.11476	Promoter	2	9429	uc003hrg.3	0	ENSG00000118777	ABCG2	ATP binding cassette subfamily G member 2 (Junior blood group)
chr11	119019466	119020494	1029	*	0.105137	Promoter	1	64137	uc001pvs.3	0	ENSG00000172350	ABCG4	ATP binding cassette subfamily G member 4
chr2	27346193	27346965	773	*	0.120431	Promoter	1	84696	uc002rit.3	0	ENSG00000143994	ABHD1	abhydrolase domain containing 1
chr3	111697805	111698491	687	*	0.21959	Promoter	1	55347	uc031sax.1	82	ENSG00000144827	ABHD10	abhydrolase domain containing 10, depalmitoylase
chr7	73152594	73153210	617	*	0.167791	Promoter	2	83451	uc003tza.3	0	ENSG00000106077	ABHD11	abhydrolase domain containing 11
chr7	73153336	73153799	464	*	0.131484	Promoter	2	83451	uc003tzf.3	-146	ENSG00000106077	ABHD11	abhydrolase domain containing 11
chr20	25370377	25371898	1522	*	0.184785	Promoter	2	26090	uc002wuq.3	0	ENSG00000100997	ABHD12	abhydrolase domain containing 12, lysophospholipase
chr14	51326381	51327155	775	*	0.0445575	Distal Intergenic	1	145447	uc001wyq.3	-11723	ENSG00000131969	ABHD12B	abhydrolase domain containing 12B
chr14	51338642	51339007	366	*	0.0392946	Promoter	1	145447	uc001wyq.3	0	ENSG00000131969	ABHD12B	abhydrolase domain containing 12B
chr3	52007598	52009684	2087	*	0.14971	Promoter	1	100526760	uc011bea.2	0	ENSG00000114786	ABHD14A-ACY1	ABHD14A-ACY1 readthrough
chr3	52016757	52017647	891	*	0.107489	Promoter	2	84836	uc003dcn.3	0	ENSG00000114779	ABHD14B	abhydrolase domain containing 14B
chr17	27893040	27896345	3306	*	0.130625	Promoter	2	116236	uc002hed.2	0	ENSG00000168792	ABHD15	abhydrolase domain containing 15
chr6	31670349	31671386	1038	*	0.13476	Promoter	2	7920	uc003nvx.2	0	ENSG00000204427	ABHD16A	abhydrolase domain containing 16A, phospholipase
chr19	1875042	1876695	1654	*	0.248348	Downstream (<1kb)	2	81926	uc002lud.3	5108	ENSG00000129968	ABHD17A	abhydrolase domain containing 17A, depalmitoylase
chr19	1881402	1882610	1209	*	0.0341979	Promoter	2	81926	uc002lud.3	0	ENSG00000129968	ABHD17A	abhydrolase domain containing 17A, depalmitoylase
chr19	1882618	1885568	2951	*	0.204401	Promoter	2	81926	uc002luf.3	0	ENSG00000129968	ABHD17A	abhydrolase domain containing 17A, depalmitoylase
chr15	80986882	80987398	517	*	0.0667178	Promoter	1	58489	uc002bft.3	-254	ENSG00000136379	ABHD17C	abhydrolase domain containing 17C, depalmitoylase
chr15	80987566	80988788	1223	*	0.104509	Promoter	1	58489	uc002bft.3	0	ENSG00000136379	ABHD17C	abhydrolase domain containing 17C, depalmitoylase
chr15	89631148	89632470	1323	*	0.129086	Promoter	1	11057	uc010ups.1	0	ENSG00000140526	ABHD2	abhydrolase domain containing 2, acylglycerol lipase
chr18	19283297	19285151	1855	*	0.178955	Promoter	2	171586	uc002ktl.2	0	ENSG00000158201	ABHD3	abhydrolase domain containing 3, phospholipase
chr14	23066984	23067850	867	*	0.126002	Promoter	1	63874	uc010tmz.1	0	ENSG00000100439	ABHD4	abhydrolase domain containing 4, N-acyl phospholipase B
chr3	43731732	43733324	1593	*	0.20164	Promoter	1	51099	uc003cmx.3	0	ENSG00000011198	ABHD5	abhydrolase domain containing 5, lysophosphatidic acid acyltransferase
chr3	43935592	43936188	597	*	0.0399981	Distal Intergenic	1	51099	uc003cmx.3	203217	ENSG00000011198	ABHD5	abhydrolase domain containing 5, lysophosphatidic acid acyltransferase
chr3	58222634	58224415	1782	*	0.196081	Promoter	1	57406	uc003djs.4	0	ENSG00000163686	ABHD6	abhydrolase domain containing 6, acylglycerol lipase
chr19	17413501	17414333	833	*	0.204413	Promoter	2	79575	uc002ngb.4	0	ENSG00000127220	ABHD8	abhydrolase domain containing 8
chr10	27148661	27149918	1258	*	0.251667	Promoter	2	10006	uc001isx.3	98	ENSG00000136754	ABI1	abl interactor 1
chr2	204192585	204193861	1277	*	0.195951	Promoter	1	10152	uc010zig.1	0	ENSG00000138443	ABI2	abl interactor 2
chr9	111695529	111697174	1646	*	0.154323	Promoter	1	54942	uc004bdn.3	0	ENSG00000119328	ABITRAM	actin binding transcription modulator
chr9	133587866	133589260	1395	*	0.24818	Promoter	1	25	uc004bzv.3	-8	ENSG00000097007	ABL1	ABL proto-oncogene 1, non-receptor tyrosine kinase
chr9	133710097	133711357	1261	*	0.128705	Promoter	1	25	uc004bzw.3	0	ENSG00000097007	ABL1	ABL proto-oncogene 1, non-receptor tyrosine kinase
chr1	179197937	179199270	1334	*	0.247343	Promoter	2	27	uc001gmj.4	0	ENSG00000143322	ABL2	ABL proto-oncogene 2, non-receptor tyrosine kinase
chr10	116282533	116282852	320	*	0.0341814	Intron (uc021pyv.1/3983, intron 1 of 16)	2	3983	uc021pyv.1	3833	ENSG00000099204	ABLIM1	actin binding LIM protein 1
chr10	116284475	116286631	2157	*	0.0844744	Promoter	2	3983	uc021pyv.1	54	ENSG00000099204	ABLIM1	actin binding LIM protein 1
chr10	116391569	116392145	577	*	0.0561489	Promoter	2	3983	uc021pze.1	0	ENSG00000099204	ABLIM1	actin binding LIM protein 1
chr10	116527370	116527992	623	*	0.0762373	Promoter	2	3983	uc001lbz.1	27	ENSG00000099204	ABLIM1	actin binding LIM protein 1
chr4	7971885	7972792	908	*	0.0337385	Intron (uc003gki.3/84448, intron 1 of 1)	2	84448	uc003gki.3	12367	ENSG00000163995	ABLIM2	actin binding LIM protein family member 2
chr4	8159644	8160535	892	*	0.0982224	Promoter	2	84448	uc003gkj.4	24	ENSG00000163995	ABLIM2	actin binding LIM protein family member 2
chr4	8160734	8161437	704	*	0.163416	Promoter	2	84448	uc003gks.3	-175	ENSG00000163995	ABLIM2	actin binding LIM protein family member 2
chr5	148521066	148521527	462	*	0.0573038	Promoter	1	22885	uc003lpz.1	0	ENSG00000173210	ABLIM3	actin binding LIM protein family member 3
chr17	1011580	1013423	1844	*	0.180453	Promoter	2	29	uc002fsg.4	0	ENSG00000159842	ABR	ABR activator of RhoGEF and GTPase
chr17	1082516	1083732	1217	*	0.121824	Promoter	2	29	uc002fsd.4	0	ENSG00000159842	ABR	ABR activator of RhoGEF and GTPase
chr17	1106829	1107226	398	*	0.0334885	Distal Intergenic	2	29	uc002fse.4	-16213	ENSG00000159842	ABR	ABR activator of RhoGEF and GTPase
chr6	139349107	139351293	2187	*	0.230934	Promoter	1	58527	uc003qil.2	0	ENSG00000146386	ABRACL	ABRA C-terminal like
chr4	84405666	84406345	680	*	0.147623	Promoter	2	84142	uc003hou.2	0	ENSG00000163322	ABRAXAS1	abraxas 1, BRCA1 A complex subunit
chr10	126490249	126491121	873	*	0.237789	Promoter	1	23172	uc001lib.4	0	ENSG00000165660	ABRAXAS2	abraxas 2, BRISC complex subunit
chr6	26568428	26568977	550	*	0.0492488	Distal Intergenic	1	29777	uc003nii.3	-28194	ENSG00000146109	ABT1	activator of basal transcription 1
chr6	26569304	26569553	250	*	0.064771	Exon (uc003nih.3/uc003nih.3, exon 1 of 2)	1	29777	uc003nii.3	-27618	ENSG00000146109	ABT1	activator of basal transcription 1
chr6	26572682	26572909	228	*	0.021213	Exon (uc003nih.3/uc003nih.3, exon 2 of 2)	1	29777	uc003nii.3	-24262	ENSG00000146109	ABT1	activator of basal transcription 1
chr6	26596170	26596446	277	*	0.0435424	Promoter	1	29777	uc003nii.3	-725	ENSG00000146109	ABT1	activator of basal transcription 1
chr6	26596838	26597998	1161	*	0.186909	Promoter	1	29777	uc003nii.3	0	ENSG00000146109	ABT1	activator of basal transcription 1
chr6	26614068	26614713	646	*	0.0365587	Distal Intergenic	1	29777	uc003nii.3	16897	ENSG00000146109	ABT1	activator of basal transcription 1
chr3	127390660	127390948	289	*	0.029788	Promoter	1	80325	uc003ejr.3	-833	ENSG00000114626	ABTB1	ankyrin repeat and BTB domain containing 1
chr3	127390950	127392673	1724	*	0.204445	Promoter	1	80325	uc003ejr.3	0	ENSG00000114626	ABTB1	ankyrin repeat and BTB domain containing 1
chr11	34378119	34379594	1476	*	0.0732251	Promoter	2	25841	uc001mvl.2	0	ENSG00000166016	ABTB2	ankyrin repeat and BTB domain containing 2
chr11	34379754	34380872	1119	*	0.0717706	Promoter	2	25841	uc001mvl.2	-199	ENSG00000166016	ABTB2	ankyrin repeat and BTB domain containing 2
chr3	38177818	38179371	1554	*	0.196827	Promoter	2	30	uc003cht.3	0	ENSG00000060971	ACAA1	acetyl-CoA acyltransferase 1
chr18	47339372	47340971	1600	*	0.179155	Promoter	2	10449	uc002ldw.4	0	ENSG00000167315	ACAA2	acetyl-CoA acyltransferase 2
chr17	35715369	35716680	1312	*	0.144665	Promoter	2	31	uc002hnm.3	0	ENSG00000278540	ACACA	acetyl-CoA carboxylase alpha
chr17	35766326	35767813	1488	*	0.136287	Promoter	2	31	uc002hnn.3	0	ENSG00000278540	ACACA	acetyl-CoA carboxylase alpha
chr12	109548919	109549298	380	*	0.0358325	Distal Intergenic	1	32	uc001tob.3	-5102	ENSG00000076555	ACACB	acetyl-CoA carboxylase beta
chr12	109592216	109593048	833	*	0.0966298	Intron (uc001tob.3/32, intron 2 of 52)	1	32	uc001toc.3	15014	ENSG00000076555	ACACB	acetyl-CoA carboxylase beta
chr12	112123058	112124487	1430	*	0.176808	Promoter	1	80724	uc009zvw.2	0	ENSG00000111271	ACAD10	acyl-CoA dehydrogenase family member 10
chr11	134122631	134124064	1434	*	0.204436	Promoter	1	27034	uc009zdc.3	0	ENSG00000151498	ACAD8	acyl-CoA dehydrogenase family member 8
chr3	128597687	128598894	1208	*	0.157066	Promoter	1	28976	uc010hsw.1	0	ENSG00000177646	ACAD9	acyl-CoA dehydrogenase family member 9
chr2	211089716	211090154	439	*	0.0372172	Promoter	2	33	uc002vdz.4	61	ENSG00000115361	ACADL	acyl-CoA dehydrogenase long chain
chr1	76189828	76190873	1046	*	0.199552	Promoter	1	34	uc010orc.1	0	ENSG00000117054	ACADM	acyl-CoA dehydrogenase medium chain
chr12	121163350	121164147	798	*	0.143588	Promoter	1	35	uc010szl.1	0	ENSG00000122971	ACADS	acyl-CoA dehydrogenase short chain
chr10	124768479	124769294	816	*	0.136859	Promoter	1	36	uc010qub.2	0	ENSG00000196177	ACADSB	acyl-CoA dehydrogenase short/branched chain
chr17	7117487	7118057	571	*	0.0438834	Intron (uc010cly.3/1742, intron 1 of 19)	1	37	uc010vtp.3	-2387	ENSG00000072778	ACADVL	acyl-CoA dehydrogenase very long chain
chr17	7239678	7241154	1477	*	0.125885	Promoter	1	9744	uc002ggd.2	0	ENSG00000072818	ACAP1	ArfGAP with coiled-coil, ankyrin repeat and PH domains 1
chr3	195162453	195163924	1472	*	0.232609	Promoter	2	23527	uc003fun.4	0	ENSG00000114331	ACAP2	ArfGAP with coiled-coil, ankyrin repeat and PH domains 2
chr1	1240747	1241507	761	*	0.0296491	Promoter	2	116983	uc001aea.2	0	ENSG00000131584	ACAP3	ArfGAP with coiled-coil, ankyrin repeat and PH domains 3
chr1	1242260	1243830	1571	*	0.110015	Promoter	2	116983	uc001aeb.2	0	ENSG00000131584	ACAP3	ArfGAP with coiled-coil, ankyrin repeat and PH domains 3
chr11	107991985	107992745	761	*	0.144774	Promoter	1	38	uc001pjw.1	0	ENSG00000075239	ACAT1	acetyl-CoA acetyltransferase 1
chr1	226373520	226374869	1350	*	0.191013	Promoter	2	64746	uc001hpy.3	0	ENSG00000182827	ACBD3	acyl-CoA binding domain containing 3
chr17	43212930	43213608	679	*	0.154197	Promoter	1	79777	uc002iid.2	0	ENSG00000181513	ACBD4	acyl-CoA binding domain containing 4
chr10	27528830	27531421	2592	*	0.182939	Promoter	2	91452	uc010qdm.3	0	ENSG00000107897	ACBD5	acyl-CoA binding domain containing 5
chr10	27531652	27532379	728	*	0.0360881	Promoter	2	91452	uc001itq.3	-584	ENSG00000107897	ACBD5	acyl-CoA binding domain containing 5
chr1	180471110	180472521	1412	*	0.253274	Promoter	2	84320	uc001gog.3	0	ENSG00000230124	ACBD6	acyl-CoA binding domain containing 6
chr10	15130361	15131044	684	*	0.0682108	Promoter	2	414149	uc010qby.1	0	ENSG00000176244	ACBD7	acyl-CoA binding domain containing 7
chr11	44087397	44088391	995	*	0.0836946	Promoter	1	84680	uc010rfm.1	0	ENSG00000110455	ACCS	1-aminocyclopropane-1-carboxylate synthase homolog (inactive)
chr16	67693355	67694723	1369	*	0.148354	Promoter	2	65057	uc002etp.4	0	ENSG00000102977	ACD	ACD shelterin complex subunit and telomerase recruitment factor
chr17	61553826	61555097	1272	*	0.0657699	Promoter	1	1636	uc010wph.2	0	ENSG00000159640	ACE	angiotensin I converting enzyme
chr9	19408506	19409751	1246	*	0.17512	Promoter	1	340485	uc003zny.1	0	ENSG00000177076	ACER2	alkaline ceramidase 2
chr9	19464756	19465197	442	*	0.139936	Distal Intergenic	1	340485	uc003znz.1	55831	ENSG00000177076	ACER2	alkaline ceramidase 2
chr11	76571610	76572406	797	*	0.121513	Promoter	1	55331	uc010rsg.1	0	ENSG00000078124	ACER3	alkaline ceramidase 3
chr7	100492430	100493845	1416	*	0.0728326	Promoter	2	43	uc003uxe.3	0	ENSG00000087085	ACHE	acetylcholinesterase (Cartwright blood group)
chr7	100494075	100494589	515	*	0.0529327	Promoter	2	43	uc003uxj.1	0	ENSG00000087085	ACHE	acetylcholinesterase (Cartwright blood group)
chr7	100494703	100494937	235	*	0.041072	Promoter	2	43	uc003uxj.1	-164	ENSG00000087085	ACHE	acetylcholinesterase (Cartwright blood group)
chr14	23540401	23540802	402	*	0.0876076	Promoter	2	22985	uc001wip.4	0	ENSG00000100813	ACIN1	apoptotic chromatin condensation inducer 1
chr14	23564715	23565616	902	*	0.123054	Promoter	2	22985	uc001wit.4	0	ENSG00000100813	ACIN1	apoptotic chromatin condensation inducer 1
chr3	42845082	42846465	1384	*	0.141157	Promoter	1	1238	uc003cmc.1	0	ENSG00000144648	ACKR2	atypical chemokine receptor 2
chr2	237445711	237446513	803	*	0.0866659	Distal Intergenic	1	57007	uc010fyq.3	-22911	ENSG00000144476	ACKR3	atypical chemokine receptor 3
chr2	237446702	237447494	793	*	0.056572	Distal Intergenic	1	57007	uc010fyq.3	-21930	ENSG00000144476	ACKR3	atypical chemokine receptor 3
chr2	237476358	237477305	948	*	0.0315992	Intron (uc010fyq.3/57007, intron 2 of 2)	1	57007	uc002vwd.3	-1075	ENSG00000144476	ACKR3	atypical chemokine receptor 3
chr17	40074229	40075820	1592	*	0.214065	Promoter	2	47	uc002hyg.3	0	ENSG00000131473	ACLY	ATP citrate lyase
chr9	32384050	32385216	1167	*	0.193965	Promoter	1	48	uc010mjh.1	0	ENSG00000122729	ACO1	aconitase 1
chr22	41864829	41865731	903	*	0.19184	Promoter	1	50	uc003bac.3	0	ENSG00000100412	ACO2	aconitase 2
chr14	74004124	74004732	609	*	0.051606	Promoter	1	641371	uc010tuc.3	196	ENSG00000184227	ACOT1	acyl-CoA thioesterase 1
chr1	54940281	54940888	608	*	0.0519924	Distal Intergenic	1	26027	uc001cxj.2	-67042	ENSG00000162390	ACOT11	acyl-CoA thioesterase 11
chr1	54953802	54955274	1473	*	0.150171	Distal Intergenic	1	26027	uc001cxj.2	-52656	ENSG00000162390	ACOT11	acyl-CoA thioesterase 11
chr1	54964826	54965610	785	*	0.0534059	Distal Intergenic	1	26027	uc001cxj.2	-42320	ENSG00000162390	ACOT11	acyl-CoA thioesterase 11
chr1	55007634	55008525	892	*	0.10923	Promoter	1	26027	uc001cxj.2	0	ENSG00000162390	ACOT11	acyl-CoA thioesterase 11
chr5	80689587	80690202	616	*	0.0483421	Promoter	2	134526	uc003khl.4	0	ENSG00000172497	ACOT12	acyl-CoA thioesterase 12
chr14	74035504	74036835	1332	*	0.135392	Promoter	1	10965	uc001xon.5	0	ENSG00000119673	ACOT2	acyl-CoA thioesterase 2
chr14	74058307	74059160	854	*	0.112883	Promoter	1	122970	uc001xoo.3	0	ENSG00000177465	ACOT4	acyl-CoA thioesterase 4
chr14	74078974	74079839	866	*	0.12443	Distal Intergenic	1	641372	uc001xop.3	-3709	ENSG00000205669	ACOT6	acyl-CoA thioesterase 6
chr1	6452733	6454198	1466	*	0.107994	Promoter	2	11332	uc001amt.3	0	ENSG00000097021	ACOT7	acyl-CoA thioesterase 7
chr20	44485282	44486120	839	*	0.154178	Promoter	2	10005	uc002xqa.2	0	ENSG00000101473	ACOT8	acyl-CoA thioesterase 8
chrX	23760968	23761597	630	*	0.079493	Promoter	2	23597	uc004dao.3	0	ENSG00000123130	ACOT9	acyl-CoA thioesterase 9
chr17	73974678	73976320	1643	*	0.232268	Promoter	2	51	uc002jqe.3	0	ENSG00000161533	ACOX1	acyl-CoA oxidase 1
chr4	8429335	8430627	1293	*	0.235872	Promoter	2	8310	uc010idk.3	0	ENSG00000087008	ACOX3	acyl-CoA oxidase 3, pristanoyl
chr2	111489995	111490827	833	*	0.0551415	Promoter	1	55289	uc010yxk.1	0	ENSG00000153093	ACOXL	acyl-CoA oxidase like
chr19	11689039	11690089	1051	*	0.144602	Promoter	2	54	uc002msh.4	0	ENSG00000102575	ACP5	acid phosphatase 5, tartrate resistant
chr1	147141690	147142996	1307	*	0.121542	Promoter	2	51205	uc001epr.2	0	ENSG00000162836	ACP6	acid phosphatase 6, lysophosphatidic
chr12	6756321	6756706	386	*	0.0391413	Promoter	2	84519	uc001qpu.1	0	ENSG00000111644	ACRBP	acrosin binding protein
chr19	6198980	6199527	548	*	0.0895173	Exon (uc002mej.1/uc002mej.1, exon 1 of 2)	1	81616	uc010xiz.1	63270	ENSG00000130377	ACSBG2	acyl-CoA synthetase bubblegum family member 2
chr17	48503005	48504382	1378	*	0.135406	Promoter	1	80221	uc002iqu.2	0	ENSG00000167107	ACSF2	acyl-CoA synthetase family member 2
chr16	89159760	89161035	1276	*	0.119536	Promoter	1	197322	uc002fmp.3	0	ENSG00000176715	ACSF3	acyl-CoA synthetase family member 3
chr4	185746360	185747934	1575	*	0.119036	Promoter	2	2180	uc003iwu.1	0	ENSG00000151726	ACSL1	acyl-CoA synthetase long chain family member 1
chr2	223725341	223726544	1204	*	0.219258	Promoter	1	2181	uc002vni.3	0	ENSG00000123983	ACSL3	acyl-CoA synthetase long chain family member 3
chrX	108975773	108976904	1132	*	0.0939708	Promoter	2	2182	uc004eoi.2	0	ENSG00000068366	ACSL4	acyl-CoA synthetase long chain family member 4
chr10	114135490	114136610	1121	*	0.102866	Promoter	1	51703	uc001kzu.3	0	ENSG00000197142	ACSL5	acyl-CoA synthetase long chain family member 5
chr5	131346842	131347929	1088	*	0.118399	Promoter	2	23305	uc003kvx.2	0	ENSG00000164398	ACSL6	acyl-CoA synthetase long chain family member 6
chr16	20774998	20775264	267	*	0.0355321	Promoter	1	6296	uc002dhq.3	-48	ENSG00000005187	ACSM3	acyl-CoA synthetase medium chain family member 3
chr10	96943085	96944026	942	*	0.144177	Distal Intergenic	1	142827	uc001kke.3	-9931	ENSG00000173124	ACSM6	acyl-CoA synthetase medium chain family member 6
chr10	96990430	96990971	542	*	0.0524848	Exon (uc001kkg.1/uc001kkg.1, exon 1 of 2)	1	142827	uc009xuu.1	36208	ENSG00000173124	ACSM6	acyl-CoA synthetase medium chain family member 6
chr20	25037290	25039636	2347	*	0.195648	Promoter	2	84532	uc002wub.3	0	ENSG00000154930	ACSS1	acyl-CoA synthetase short chain family member 1
chr20	33463934	33464967	1034	*	0.137156	Promoter	1	55902	uc010zum.1	0	ENSG00000131069	ACSS2	acyl-CoA synthetase short chain family member 2
chr1	229542944	229543643	700	*	0.0546023	Distal Intergenic	2	58	uc001htm.3	26200	ENSG00000143632	ACTA1	actin alpha 1, skeletal muscle
chr1	229567128	229568134	1007	*	0.0443572	3' UTR	2	58	uc001htm.3	1709	ENSG00000143632	ACTA1	actin alpha 1, skeletal muscle
chr7	5567318	5570265	2948	*	0.204994	Promoter	2	60	uc003sor.4	0	ENSG00000075624	ACTB	actin beta
chr7	5570369	5573047	2679	*	0.197913	Promoter	2	60	uc003sot.4	-137	ENSG00000075624	ACTB	actin beta
chr7	5594730	5595184	455	*	0.0261062	Distal Intergenic	2	60	uc003sot.4	-24498	ENSG00000075624	ACTB	actin beta
chr7	5595436	5596631	1196	*	0.131558	Distal Intergenic	2	60	uc003sot.4	-25204	ENSG00000075624	ACTB	actin beta
chr17	79450829	79451417	589	*	0.0486247	Distal Intergenic	2	71	uc002kag.3	28475	ENSG00000184009	ACTG1	actin gamma 1
chr17	79451530	79451794	265	*	0.027598	Distal Intergenic	2	71	uc002kag.3	28098	ENSG00000184009	ACTG1	actin gamma 1
chr17	79454701	79455729	1029	*	0.107254	Distal Intergenic	2	71	uc002kag.3	24163	ENSG00000184009	ACTG1	actin gamma 1
chr17	79477254	79477535	282	*	0.0298059	3' UTR	2	71	uc002kag.3	2357	ENSG00000184009	ACTG1	actin gamma 1
chr17	79477648	79479863	2216	*	0.159666	Promoter	2	71	uc002kag.3	29	ENSG00000184009	ACTG1	actin gamma 1
chr17	79480014	79482484	2471	*	0.15429	Promoter	2	71	uc002kal.2	-122	ENSG00000184009	ACTG1	actin gamma 1
chr17	79485718	79486785	1068	*	0.0892952	Distal Intergenic	2	71	uc002kal.2	-5826	ENSG00000184009	ACTG1	actin gamma 1
chr1	202829983	202831008	1026	*	0.0417383	Promoter	1	148709	uc001gyk.1	0	ENSG00000234996	ACTG1P25	actin gamma 1 pseudogene 25
chr20	32254366	32256105	1740	*	0.104873	Promoter	1	170487	uc002wzt.3	62	ENSG00000182584	ACTL10	actin like 10
chr3	179280231	179281811	1581	*	0.176683	Promoter	1	86	uc003fjw.3	0	ENSG00000136518	ACTL6A	actin like 6A
chr14	69444050	69446974	2925	*	0.23407	Promoter	1	161159	uc031qpf.1	0	ENSG00000259062	ACTN1-AS1	ACTN1 antisense RNA 1
chr1	236849746	236850317	572	*	0.053202	Promoter	1	88	uc001hyf.2	0	ENSG00000077522	ACTN2	actinin alpha 2
chr19	39138222	39139034	813	*	0.204041	Promoter	1	81	uc010egc.2	0	ENSG00000130402	ACTN4	actinin alpha 4
chr14	58666212	58667476	1265	*	0.19896	Promoter	1	55860	uc001xdf.3	0	ENSG00000131966	ACTR10	actin related protein 10
chr10	104261425	104261873	449	*	0.0687244	Promoter	2	10121	uc001kvv.3	639	ENSG00000138107	ACTR1A	actin related protein 1A
chr10	104261985	104262804	820	*	0.19005	Promoter	2	10121	uc001kvv.3	0	ENSG00000138107	ACTR1A	actin related protein 1A
chr2	98279279	98281219	1941	*	0.16867	Promoter	2	10120	uc002syb.2	0	ENSG00000115073	ACTR1B	actin related protein 1B
chr2	65454190	65456005	1816	*	0.267078	Promoter	1	10097	uc010yqf.1	0	ENSG00000138071	ACTR2	actin related protein 2
chr2	114646841	114647350	510	*	0.0590419	Promoter	1	10096	uc002tkx.2	-161	ENSG00000115091	ACTR3	actin related protein 3
chr2	114647496	114648569	1074	*	0.243466	Promoter	1	10096	uc002tkx.2	0	ENSG00000115091	ACTR3	actin related protein 3
chr2	114648757	114649076	320	*	0.025262	Promoter	1	10096	uc010yyd.2	582	ENSG00000115091	ACTR3	actin related protein 3
chr7	152456546	152457682	1137	*	0.216646	Promoter	1	57180	uc003wle.2	0	ENSG00000133627	ACTR3B	actin related protein 3B
chr2	92230464	92231180	717	*	0.0363988	Distal Intergenic	1	440888	uc010yuc.2	101305	ENSG00000280263	ACTR3BP2	ACTR3B pseudogene 2
chr2	92269432	92269676	245	*	0.0537201	Distal Intergenic	1	440888	uc010yuc.2	140273	ENSG00000280263	ACTR3BP2	ACTR3B pseudogene 2
chr2	92275875	92276021	147	*	0.0976039	Distal Intergenic	1	440888	uc010yuc.2	146716	ENSG00000280263	ACTR3BP2	ACTR3B pseudogene 2
chr2	92281250	92281563	314	*	0.0542483	Distal Intergenic	1	440888	uc010yuc.2	152091	ENSG00000280263	ACTR3BP2	ACTR3B pseudogene 2
chr2	92290502	92291173	672	*	0.061583	Distal Intergenic	1	440888	uc010yuc.2	161343	ENSG00000280263	ACTR3BP2	ACTR3B pseudogene 2
chr2	92291403	92291630	228	*	0.0739917	Distal Intergenic	1	440888	uc010yuc.2	162244	ENSG00000280263	ACTR3BP2	ACTR3B pseudogene 2
chr2	92296061	92296473	413	*	0.0693645	Distal Intergenic	1	440888	uc010yuc.2	166902	ENSG00000280263	ACTR3BP2	ACTR3B pseudogene 2
chr2	92296793	92296952	160	*	0.124499	Distal Intergenic	1	440888	uc010yuc.2	167634	ENSG00000280263	ACTR3BP2	ACTR3B pseudogene 2
chr2	92297311	92297578	268	*	0.0475384	Distal Intergenic	1	440888	uc010yuc.2	168152	ENSG00000280263	ACTR3BP2	ACTR3B pseudogene 2
chr2	92297872	92298175	304	*	0.0529415	Distal Intergenic	1	440888	uc010yuc.2	168713	ENSG00000280263	ACTR3BP2	ACTR3B pseudogene 2
chr2	92300838	92300975	138	*	0.0897367	Distal Intergenic	1	440888	uc010yuc.2	171679	ENSG00000280263	ACTR3BP2	ACTR3B pseudogene 2
chr2	92305583	92305829	247	*	0.0614682	Distal Intergenic	1	440888	uc010yuc.2	176424	ENSG00000280263	ACTR3BP2	ACTR3B pseudogene 2
chr2	92306717	92306918	202	*	0.071806	Distal Intergenic	1	440888	uc010yuc.2	177558	ENSG00000280263	ACTR3BP2	ACTR3B pseudogene 2
chr2	92307211	92307579	369	*	0.0600311	Distal Intergenic	1	440888	uc010yuc.2	178052	ENSG00000280263	ACTR3BP2	ACTR3B pseudogene 2
chr2	92308452	92308688	237	*	0.0440059	Distal Intergenic	1	440888	uc010yuc.2	179293	ENSG00000280263	ACTR3BP2	ACTR3B pseudogene 2
chr2	92308976	92309255	280	*	0.0486339	Distal Intergenic	1	440888	uc010yuc.2	179817	ENSG00000280263	ACTR3BP2	ACTR3B pseudogene 2
chr2	92309498	92309801	304	*	0.0577014	Distal Intergenic	1	440888	uc010yuc.2	180339	ENSG00000280263	ACTR3BP2	ACTR3B pseudogene 2
chr2	92309946	92310159	214	*	0.0623342	Distal Intergenic	1	440888	uc010yuc.2	180787	ENSG00000280263	ACTR3BP2	ACTR3B pseudogene 2
chr2	92310529	92310989	461	*	0.0602242	Distal Intergenic	1	440888	uc010yuc.2	181370	ENSG00000280263	ACTR3BP2	ACTR3B pseudogene 2
chr2	92312527	92313386	860	*	0.0864537	Distal Intergenic	1	440888	uc010yuc.2	183368	ENSG00000280263	ACTR3BP2	ACTR3B pseudogene 2
chr2	92313753	92314208	456	*	0.0597835	Distal Intergenic	1	440888	uc010yuc.2	184594	ENSG00000280263	ACTR3BP2	ACTR3B pseudogene 2
chr2	92315345	92315485	141	*	0.102482	Distal Intergenic	1	440888	uc010yuc.2	186186	ENSG00000280263	ACTR3BP2	ACTR3B pseudogene 2
chr2	92315766	92316783	1018	*	0.0639127	Distal Intergenic	1	440888	uc010yuc.2	186607	ENSG00000280263	ACTR3BP2	ACTR3B pseudogene 2
chr2	92317219	92317439	221	*	0.0710095	Distal Intergenic	1	440888	uc010yuc.2	188060	ENSG00000280263	ACTR3BP2	ACTR3B pseudogene 2
chr2	92317992	92318141	150	*	0.0517498	Distal Intergenic	1	440888	uc010yuc.2	188833	ENSG00000280263	ACTR3BP2	ACTR3B pseudogene 2
chr2	92318269	92318424	156	*	0.064217	Distal Intergenic	1	440888	uc010yuc.2	189110	ENSG00000280263	ACTR3BP2	ACTR3B pseudogene 2
chr2	92318582	92319500	919	*	0.0597755	Distal Intergenic	1	440888	uc010yuc.2	189423	ENSG00000280263	ACTR3BP2	ACTR3B pseudogene 2
chr2	92319821	92320194	374	*	0.0732386	Distal Intergenic	1	440888	uc010yuc.2	190662	ENSG00000280263	ACTR3BP2	ACTR3B pseudogene 2
chr2	92320309	92320799	491	*	0.0646306	Distal Intergenic	1	440888	uc010yuc.2	191150	ENSG00000280263	ACTR3BP2	ACTR3B pseudogene 2
chr2	92320975	92321343	369	*	0.0710038	Distal Intergenic	1	440888	uc010yuc.2	191816	ENSG00000280263	ACTR3BP2	ACTR3B pseudogene 2
chr2	92321549	92321907	359	*	0.0722186	Distal Intergenic	1	440888	uc010yuc.2	192390	ENSG00000280263	ACTR3BP2	ACTR3B pseudogene 2
chr2	92322462	92322616	155	*	0.11905	Distal Intergenic	1	440888	uc010yuc.2	193303	ENSG00000280263	ACTR3BP2	ACTR3B pseudogene 2
chr2	92322724	92322888	165	*	0.0720147	Distal Intergenic	1	440888	uc010yuc.2	193565	ENSG00000280263	ACTR3BP2	ACTR3B pseudogene 2
chr2	92323097	92323320	224	*	0.0674747	Distal Intergenic	1	440888	uc010yuc.2	193938	ENSG00000280263	ACTR3BP2	ACTR3B pseudogene 2
chr2	92323661	92323904	244	*	0.0332559	Distal Intergenic	1	440888	uc010yuc.2	194502	ENSG00000280263	ACTR3BP2	ACTR3B pseudogene 2
chr2	92324069	92324225	157	*	0.0501853	Distal Intergenic	1	440888	uc010yuc.2	194910	ENSG00000280263	ACTR3BP2	ACTR3B pseudogene 2
chr2	92324353	92324637	285	*	0.0678311	Distal Intergenic	1	440888	uc010yuc.2	195194	ENSG00000280263	ACTR3BP2	ACTR3B pseudogene 2
chr2	92324810	92325315	506	*	0.0632895	Distal Intergenic	1	440888	uc010yuc.2	195651	ENSG00000280263	ACTR3BP2	ACTR3B pseudogene 2
chr2	92325457	92325601	145	*	0.0879324	Distal Intergenic	1	440888	uc010yuc.2	196298	ENSG00000280263	ACTR3BP2	ACTR3B pseudogene 2
chr2	92325776	92325958	183	*	0.0652605	Distal Intergenic	1	440888	uc010yuc.2	196617	ENSG00000280263	ACTR3BP2	ACTR3B pseudogene 2
chr10	39079424	39079550	127	*	0.0600123	Distal Intergenic	1	399746	uc021ppf.1	89697	NA	ACTR3BP5	ACTR3B pseudogene 5
chr10	39125497	39125670	174	*	0.0908727	Distal Intergenic	1	399746	uc021ppf.1	135770	NA	ACTR3BP5	ACTR3B pseudogene 5
chr10	39128788	39128941	154	*	0.116664	Distal Intergenic	1	399746	uc021ppf.1	139061	NA	ACTR3BP5	ACTR3B pseudogene 5
chr10	39136591	39136830	240	*	0.021088	Distal Intergenic	1	399746	uc021ppf.1	146864	NA	ACTR3BP5	ACTR3B pseudogene 5
chr10	39138111	39138248	138	*	0.0766271	Distal Intergenic	1	399746	uc021ppf.1	148384	NA	ACTR3BP5	ACTR3B pseudogene 5
chr7	150019776	150020952	1177	*	0.155135	Promoter	2	653857	uc022aps.1	0	ENSG00000106526	ACTR3C	actin related protein 3C
chr20	37376802	37377783	982	*	0.160447	Promoter	1	79913	uc002xjd.2	0	ENSG00000101442	ACTR5	actin related protein 5
chr12	100593156	100594374	1219	*	0.145012	Promoter	1	64431	uc010svh.3	0	ENSG00000075089	ACTR6	actin related protein 6
chr12	100594569	100595092	524	*	0.0917865	Promoter	1	64431	uc001the.2	14	ENSG00000075089	ACTR6	actin related protein 6
chr3	53915508	53916521	1014	*	0.189417	Promoter	2	93973	uc003dhc.3	0	ENSG00000113812	ACTR8	actin related protein 8
chr3	169487121	169487718	598	*	0.0940067	Promoter	2	84517	uc003ffs.2	0	ENSG00000184378	ACTRT3	actin related protein T3
chr2	158731900	158733584	1685	*	0.202348	Promoter	2	90	uc010fog.2	0	ENSG00000115170	ACVR1	activin A receptor type 1
chr12	52344863	52345231	369	*	0.0684072	Promoter	1	91	uc001rzl.3	-220	ENSG00000135503	ACVR1B	activin A receptor type 1B
chr12	52345444	52346490	1047	*	0.223297	Promoter	1	91	uc001rzl.3	0	ENSG00000135503	ACVR1B	activin A receptor type 1B
chr2	158453737	158454221	485	*	0.0630095	Promoter	2	130399	uc010foe.3	0	ENSG00000123612	ACVR1C	activin A receptor type 1C
chr2	158484600	158485888	1289	*	0.0993545	Promoter	2	130399	uc002tzk.4	0	ENSG00000123612	ACVR1C	activin A receptor type 1C
chr2	148601359	148602517	1159	*	0.122364	Promoter	1	92	uc002twg.3	0	ENSG00000121989	ACVR2A	activin A receptor type 2A
chr2	148602593	148603166	574	*	0.0693513	Promoter	1	92	uc002twh.3	23	ENSG00000121989	ACVR2A	activin A receptor type 2A
chr3	38494963	38497446	2484	*	0.154563	Promoter	2	100128640	uc003cie.2	0	ENSG00000229589	ACVR2B-AS1	ACVR2B antisense RNA 1
chr11	67418074	67418521	448	*	0.0460992	Promoter	2	91703	uc001omq.3	0	ENSG00000132744	ACY3	aminoacylase 3
chr14	75530160	75531050	891	*	0.208911	Promoter	2	97	uc001xrf.3	0	ENSG00000119640	ACYP1	acylphosphatase 1
chr2	54342490	54343268	779	*	0.142164	Promoter	1	98	uc002rxq.4	80	ENSG00000170634	ACYP2	acylphosphatase 2
chr20	43278538	43279019	482	*	0.0380519	Intron (uc002xmj.3/100, intron 1 of 11)	2	100	uc002xmj.3	1357	ENSG00000196839	ADA	adenosine deaminase
chr20	43279149	43281187	2039	*	0.217854	Promoter	2	100	uc002xmj.3	0	ENSG00000196839	ADA	adenosine deaminase
chr20	43281271	43281540	270	*	0.0175928	Promoter	2	100	uc002xmj.3	-895	ENSG00000196839	ADA	adenosine deaminase
chr22	17699667	17700503	837	*	0.0717929	Promoter	2	51816	uc010gqu.1	0	ENSG00000093072	ADA2	adenosine deaminase 2
chr22	17718000	17718356	357	*	0.024838	Distal Intergenic	2	51816	uc011agi.1	-15262	ENSG00000093072	ADA2	adenosine deaminase 2
chr15	43621577	43623298	1722	*	0.0867757	Promoter	1	161823	uc001zrh.3	0	ENSG00000168803	ADAL	adenosine deaminase like
chr15	59040530	59042457	1928	*	0.226824	Promoter	2	102	uc002afd.1	0	ENSG00000137845	ADAM10	ADAM metallopeptidase domain 10
chr17	42835959	42837042	1084	*	0.0797443	Promoter	1	4185	uc002ihh.3	0	ENSG00000073670	ADAM11	ADAM metallopeptidase domain 11
chr17	42852362	42853781	1420	*	0.0855493	Exon (uc002ihh.3/4185, exon 15 of 27)	1	4185	uc002ihi.3	-1059	ENSG00000073670	ADAM11	ADAM metallopeptidase domain 11
chr17	42856698	42856912	215	*	0.0304352	Intron (uc002ihh.3/4185, intron 26 of 26)	1	4185	uc002ihi.3	1858	ENSG00000073670	ADAM11	ADAM metallopeptidase domain 11
chr2	9695170	9696722	1553	*	0.195303	Promoter	2	6868	uc002qzu.3	0	ENSG00000151694	ADAM17	ADAM metallopeptidase domain 17
chr5	157001867	157003131	1265	*	0.165242	Promoter	2	8728	uc003lww.3	0	ENSG00000135074	ADAM19	ADAM metallopeptidase domain 19
chr14	70721242	70721643	402	*	0.0391482	Distal Intergenic	2	145241	uc010ttg.2	-6724	ENSG00000235812	ADAM21P1	ADAM metallopeptidase domain 21 pseudogene 1
chr14	70721811	70722104	294	*	0.0265739	Distal Intergenic	2	145241	uc010ttg.2	-7293	ENSG00000235812	ADAM21P1	ADAM metallopeptidase domain 21 pseudogene 1
chr7	87563211	87564769	1559	*	0.13948	Promoter	1	53616	uc003uji.2	0	ENSG00000008277	ADAM22	ADAM metallopeptidase domain 22
chr2	207307520	207308093	574	*	0.0313641	Promoter	1	8745	uc002vbq.4	-275	ENSG00000114948	ADAM23	ADAM metallopeptidase domain 23
chr2	207308182	207308887	706	*	0.0798902	Promoter	1	8745	uc002vbq.4	0	ENSG00000114948	ADAM23	ADAM metallopeptidase domain 23
chr14	106471283	106471873	591	*	0.0415623	Exon (uc031qqx.1/uc031qqx.1, exon 2881 of 5065)	2	8755	uc001ysu.1	-32925	ENSG00000271968	ADAM6	ADAM metallopeptidase domain 6 (pseudogene)
chr10	135088244	135090629	2386	*	0.127751	Promoter	2	101	uc009ybi.3	0	ENSG00000151651	ADAM8	ADAM metallopeptidase domain 8
chr8	38854240	38855140	901	*	0.144932	Promoter	1	8754	uc003xmp.3	0	ENSG00000168615	ADAM9	ADAM metallopeptidase domain 9
chr21	28216497	28217402	906	*	0.0468092	Promoter	2	9510	uc002ymf.3	326	ENSG00000154734	ADAMTS1	ADAM metallopeptidase with thrombospondin type 1 motif 1
chr21	28217443	28218015	573	*	0.0332969	Promoter	2	9510	uc002ymf.3	0	ENSG00000154734	ADAMTS1	ADAM metallopeptidase with thrombospondin type 1 motif 1
chr21	28218697	28218991	295	*	0.0205812	Promoter	2	9510	uc002ymf.3	-969	ENSG00000154734	ADAMTS1	ADAM metallopeptidase with thrombospondin type 1 motif 1
chr19	8656791	8657339	549	*	0.0340727	Promoter	2	81794	uc002mki.1	0	ENSG00000142303	ADAMTS10	ADAM metallopeptidase with thrombospondin type 1 motif 10
chr19	8657475	8657962	488	*	0.0304856	Promoter	2	81794	uc002mki.1	-395	ENSG00000142303	ADAMTS10	ADAM metallopeptidase with thrombospondin type 1 motif 10
chr19	8674171	8676030	1860	*	0.128444	Promoter	2	81794	uc002mkj.1	0	ENSG00000142303	ADAMTS10	ADAM metallopeptidase with thrombospondin type 1 motif 10
chr5	33892131	33892484	354	*	0.0194423	Promoter	2	81792	uc003jib.1	-7	ENSG00000151388	ADAMTS12	ADAM metallopeptidase with thrombospondin type 1 motif 12
chr10	72432184	72432537	354	*	0.0258935	Promoter	1	140766	uc001jrg.3	-22	ENSG00000138316	ADAMTS14	ADAM metallopeptidase with thrombospondin type 1 motif 14
chr11	130318318	130318997	680	*	0.0394063	Promoter	1	170689	uc010scd.2	0	ENSG00000166106	ADAMTS15	ADAM metallopeptidase with thrombospondin type 1 motif 15
chr15	100466363	100466665	303	*	0.0394965	Distal Intergenic	2	170691	uc002bvw.1	49811	ENSG00000140470	ADAMTS17	ADAM metallopeptidase with thrombospondin type 1 motif 17
chr15	100468691	100469170	480	*	0.043765	Distal Intergenic	2	170691	uc002bvw.1	47306	ENSG00000140470	ADAMTS17	ADAM metallopeptidase with thrombospondin type 1 motif 17
chr15	100880990	100882278	1289	*	0.145851	Promoter	2	170691	uc002bvv.1	0	ENSG00000140470	ADAMTS17	ADAM metallopeptidase with thrombospondin type 1 motif 17
chr5	128796848	128797307	460	*	0.0321792	Promoter	1	171019	uc003kvc.1	53	ENSG00000145808	ADAMTS19	ADAM metallopeptidase with thrombospondin type 1 motif 19
chr5	178771607	178772175	569	*	0.0311519	Promoter	2	9509	uc003mjw.3	256	ENSG00000087116	ADAMTS2	ADAM metallopeptidase with thrombospondin type 1 motif 2
chr5	178772311	178772698	388	*	0.0413634	Promoter	2	9509	uc003mjw.3	0	ENSG00000087116	ADAMTS2	ADAM metallopeptidase with thrombospondin type 1 motif 2
chr4	73433579	73434366	788	*	0.0576899	Promoter	2	9508	uc003hgk.2	150	ENSG00000156140	ADAMTS3	ADAM metallopeptidase with thrombospondin type 1 motif 3
chr4	73434645	73435310	666	*	0.0581725	Promoter	2	9508	uc003hgk.2	-129	ENSG00000156140	ADAMTS3	ADAM metallopeptidase with thrombospondin type 1 motif 3
chr5	64776096	64776749	654	*	0.047321	Promoter	2	11174	uc003jtp.3	955	ENSG00000049192	ADAMTS6	ADAM metallopeptidase with thrombospondin type 1 motif 6
chr5	64777275	64779193	1919	*	0.0714526	Promoter	2	11174	uc003jtp.3	0	ENSG00000049192	ADAMTS6	ADAM metallopeptidase with thrombospondin type 1 motif 6
chr15	79102897	79104331	1435	*	0.108086	Promoter	2	11173	uc002bej.4	0	ENSG00000136378	ADAMTS7	ADAM metallopeptidase with thrombospondin type 1 motif 7
chr15	79123060	79123593	534	*	0.0432944	Distal Intergenic	2	11173	uc002bek.1	-19287	ENSG00000136378	ADAMTS7	ADAM metallopeptidase with thrombospondin type 1 motif 7
chr11	130304546	130304993	448	*	0.0372265	Distal Intergenic	2	11095	uc001qgg.4	-6007	ENSG00000134917	ADAMTS8	ADAM metallopeptidase with thrombospondin type 1 motif 8
chr9	136399259	136400398	1140	*	0.0586779	Promoter	1	9719	uc004cei.3	0	ENSG00000197859	ADAMTSL2	ADAMTS like 2
chr9	136428892	136429864	973	*	0.192208	Promoter	1	9719	uc004cej.3	-536	ENSG00000197859	ADAMTSL2	ADAMTS like 2
chr1	150521212	150522201	990	*	0.106113	Promoter	1	54507	uc001euw.3	0	ENSG00000143382	ADAMTSL4	ADAMTS like 4
chr1	150533591	150535203	1613	*	0.111368	Distal Intergenic	1	54507	uc009wlx.3	3170	ENSG00000143382	ADAMTSL4	ADAMTS like 4
chr19	1512765	1513753	989	*	0.0521835	Promoter	2	339366	uc002ltd.2	0	ENSG00000185761	ADAMTSL5	ADAMTS like 5
chr7	948453	949362	910	*	0.0521431	Intron (uc011jvs.2/11033, intron 2 of 8)	2	11033	uc003sjm.4	-3544	ENSG00000105963	ADAP1	ArfGAP with dual PH domains 1
chr7	961952	963736	1785	*	0.0742203	Intron (uc003sjn.4/11033, intron 2 of 9)	2	11033	uc011jvs.2	-1439	ENSG00000105963	ADAP1	ArfGAP with dual PH domains 1
chr7	993338	994193	856	*	0.0741354	Promoter	2	11033	uc003sjo.4	113	ENSG00000105963	ADAP1	ArfGAP with dual PH domains 1
chr7	1014284	1015432	1149	*	0.321409	Promoter	2	11033	uc010ksc.3	0	ENSG00000105963	ADAP1	ArfGAP with dual PH domains 1
chr17	29248946	29249267	322	*	0.0495225	Promoter	1	55803	uc010csl.3	192	ENSG00000184060	ADAP2	ArfGAP with dual PH domains 2
chr1	154579707	154581349	1643	*	0.134899	Promoter	2	103	uc001ffh.3	0	ENSG00000160710	ADAR	adenosine deaminase RNA specific
chr1	154599461	154600618	1158	*	0.246993	Promoter	2	103	uc001ffk.3	0	ENSG00000160710	ADAR	adenosine deaminase RNA specific
chr21	46493700	46494415	716	*	0.2091	Promoter	1	104	uc002zgp.2	-78	ENSG00000197381	ADARB1	adenosine deaminase RNA specific B1
chr21	46494537	46495662	1126	*	0.192914	Promoter	1	104	uc010gpx.2	44	ENSG00000197381	ADARB1	adenosine deaminase RNA specific B1
chr16	75656625	75657262	638	*	0.124023	Promoter	2	23536	uc002feo.2	0	ENSG00000065457	ADAT1	adenosine deaminase tRNA specific 1
chr6	143770792	143772492	1701	*	0.0782335	Promoter	2	134637	uc003qjj.3	0	ENSG00000189007	ADAT2	adenosine deaminase tRNA specific 2
chr14	78266221	78267044	824	*	0.271879	Promoter	1	57143	uc010tvo.1	0	ENSG00000063761	ADCK1	aarF domain containing kinase 1
chr14	78447224	78447629	406	*	0.057824	Distal Intergenic	1	57143	uc001xul.3	57649	ENSG00000063761	ADCK1	aarF domain containing kinase 1
chr7	140372670	140373691	1022	*	0.178631	Promoter	1	90956	uc003vvy.1	0	ENSG00000133597	ADCK2	aarF domain containing kinase 2
chr8	145597615	145598780	1166	*	0.17128	Promoter	1	203054	uc003zch.3	0	ENSG00000173137	ADCK5	aarF domain containing kinase 5
chr1	167789353	167789616	264	*	0.039219	Intron (uc009wvj.3/55811, intron 7 of 10)	2	55811	uc009wvj.3	13699	ENSG00000143199	ADCY10	adenylate cyclase 10
chr2	25142093	25143716	1624	*	0.0945049	Promoter	2	109	uc010ykm.2	-38	ENSG00000138031	ADCY3	adenylate cyclase 3
chr14	24801693	24802218	526	*	0.0318532	5' UTR	2	196883	uc001wow.3	2059	ENSG00000129467	ADCY4	adenylate cyclase 4
chr3	123167053	123168834	1782	*	0.067607	Promoter	2	111	uc003egh.2	0	ENSG00000173175	ADCY5	adenylate cyclase 5
chr12	49182802	49183343	542	*	0.0464105	Promoter	2	112	uc001rsi.4	0	ENSG00000174233	ADCY6	adenylate cyclase 6
chr16	50279548	50280698	1151	*	0.097601	Distal Intergenic	1	113	uc002egb.1	-19764	ENSG00000121281	ADCY7	adenylate cyclase 7
chr16	50300265	50301973	1709	*	0.151432	Promoter	1	113	uc002egb.1	0	ENSG00000121281	ADCY7	adenylate cyclase 7
chr16	50302049	50302508	460	*	0.0335939	Intron (uc002egb.1/113, intron 1 of 11)	1	113	uc002egc.2	1587	ENSG00000121281	ADCY7	adenylate cyclase 7
chr16	50307694	50309221	1528	*	0.0782499	Intron (uc002egb.1/113, intron 1 of 11)	1	113	uc002egc.2	7232	ENSG00000121281	ADCY7	adenylate cyclase 7
chr16	4165210	4166496	1287	*	0.0524548	Promoter	2	115	uc002cvx.3	0	ENSG00000162104	ADCY9	adenylate cyclase 9
chr16	4166642	4166921	280	*	0.0438858	Promoter	2	115	uc002cvx.3	-456	ENSG00000162104	ADCY9	adenylate cyclase 9
chr18	907225	908358	1134	*	0.0415528	Exon (uc010dkg.3/116, exon 3 of 5)	1	116	uc010dkh.4	2028	ENSG00000141433	ADCYAP1	adenylate cyclase activating polypeptide 1
chr4	2844935	2846387	1453	*	0.222976	Promoter	1	118	uc010ico.1	0	ENSG00000087274	ADD1	adducin 1
chr2	70994202	70995606	1405	*	0.0720443	Promoter	2	119	uc010fds.2	0	ENSG00000075340	ADD2	adducin 2
chr10	111767035	111769195	2161	*	0.200894	Promoter	2	100505933	uc021pya.1	0	ENSG00000203876	ADD3-AS1	ADD3 antisense RNA 1
chr6	146919989	146920361	373	*	0.0326626	Promoter	1	79747	uc003qlp.3	0	ENSG00000118492	ADGB	androglobin
chr8	37654095	37655336	1242	*	0.109929	Promoter	1	25960	uc003xki.3	0	ENSG00000020181	ADGRA2	adhesion G protein-coupled receptor A2
chr4	22516591	22518171	1581	*	0.147326	Promoter	2	166647	uc003gqm.2	0	ENSG00000152990	ADGRA3	adhesion G protein-coupled receptor A3
chr8	143530800	143531032	233	*	0.0273303	Distal Intergenic	1	575	uc003ywm.3	-14345	ENSG00000181790	ADGRB1	adhesion G protein-coupled receptor B1
chr8	143531217	143531694	478	*	0.035705	Distal Intergenic	1	575	uc003ywm.3	-13683	ENSG00000181790	ADGRB1	adhesion G protein-coupled receptor B1
chr8	143532340	143532813	474	*	0.0346691	Distal Intergenic	1	575	uc003ywm.3	-12564	ENSG00000181790	ADGRB1	adhesion G protein-coupled receptor B1
chr8	143533169	143534922	1754	*	0.092435	Distal Intergenic	1	575	uc003ywm.3	-10455	ENSG00000181790	ADGRB1	adhesion G protein-coupled receptor B1
chr8	143556647	143557698	1052	*	0.0419018	Exon (uc003ywm.3/575, exon 2 of 30)	1	575	uc003ywm.3	11270	ENSG00000181790	ADGRB1	adhesion G protein-coupled receptor B1
chr8	143591567	143591768	202	*	0.0227357	Intron (uc003ywm.3/575, intron 16 of 29)	1	575	uc003ywm.3	46190	ENSG00000181790	ADGRB1	adhesion G protein-coupled receptor B1
chr1	32228360	32228912	553	*	0.0351654	Promoter	2	576	uc001btn.3	736	ENSG00000121753	ADGRB2	adhesion G protein-coupled receptor B2
chr1	32229162	32229958	797	*	0.0625161	Promoter	2	576	uc001btn.3	0	ENSG00000121753	ADGRB2	adhesion G protein-coupled receptor B2
chr1	32230074	32230234	161	*	0.0324472	Promoter	2	576	uc001bto.3	-426	ENSG00000121753	ADGRB2	adhesion G protein-coupled receptor B2
chr1	32237702	32238750	1049	*	0.0656026	Distal Intergenic	2	576	uc001bto.3	-8054	ENSG00000121753	ADGRB2	adhesion G protein-coupled receptor B2
chr6	69344526	69345582	1057	*	0.0479987	Promoter	1	577	uc003pev.4	-50	ENSG00000135298	ADGRB3	adhesion G protein-coupled receptor B3
chr9	127239816	127240384	569	*	0.042636	Intron (uc010mwo.1/347088, intron 6 of 6)	1	347088	uc010mwo.1	9018	ENSG00000180264	ADGRD2	adhesion G protein-coupled receptor D2
chr19	14886724	14887103	380	*	0.0279247	Promoter	2	30817	uc010xnw.2	636	ENSG00000127507	ADGRE2	adhesion G protein-coupled receptor E2
chr19	14887213	14887754	542	*	0.0358974	Promoter	2	30817	uc010xnw.2	0	ENSG00000127507	ADGRE2	adhesion G protein-coupled receptor E2
chr19	14444324	14444671	348	*	0.0399387	Exon (uc002myk.3/uc002myk.3, exon 1 of 2)	1	976	uc002myl.3	-47285	ENSG00000123146	ADGRE5	adhesion G protein-coupled receptor E5
chr19	14474106	14474727	622	*	0.0607375	Distal Intergenic	1	976	uc002myl.3	-17229	ENSG00000123146	ADGRE5	adhesion G protein-coupled receptor E5
chr19	14491722	14493725	2004	*	0.139865	Promoter	1	976	uc002myl.3	0	ENSG00000123146	ADGRE5	adhesion G protein-coupled receptor E5
chr19	14493808	14495414	1607	*	0.0472794	Intron (uc002myl.3/976, intron 1 of 19)	1	976	uc002myn.3	1852	ENSG00000123146	ADGRE5	adhesion G protein-coupled receptor E5
chr19	14496179	14496586	408	*	0.0247422	Intron (uc002myl.3/976, intron 1 of 19)	1	976	uc002myn.3	4223	ENSG00000123146	ADGRE5	adhesion G protein-coupled receptor E5
chr6	46998995	46999125	131	*	0.0846929	Intron (uc003oyt.3/266977, intron 1 of 14)	2	266977	uc011dwl.2	-2155	ENSG00000153292	ADGRF1	adhesion G protein-coupled receptor F1
chr2	26521447	26522835	1389	*	0.0693528	Distal Intergenic	2	165082	uc002rhe.4	19082	ENSG00000173567	ADGRF3	adhesion G protein-coupled receptor F3
chr2	26568184	26569836	1653	*	0.204492	Promoter	2	165082	uc002rhb.1	0	ENSG00000173567	ADGRF3	adhesion G protein-coupled receptor F3
chr16	57576358	57577071	714	*	0.0773067	Promoter	1	221188	uc002elx.4	0	ENSG00000159618	ADGRG5	adhesion G protein-coupled receptor G5
chr16	57577285	57577626	342	*	0.0333195	Promoter	1	221188	uc002ely.3	684	ENSG00000159618	ADGRG5	adhesion G protein-coupled receptor G5
chr6	142622588	142623610	1023	*	0.115033	Promoter	1	57211	uc003qix.2	0	ENSG00000112414	ADGRG6	adhesion G protein-coupled receptor G6
chr19	14315935	14318527	2593	*	0.151166	Promoter	2	22859	uc010xnn.2	0	ENSG00000072071	ADGRL1	adhesion G protein-coupled receptor L1
chr19	14320202	14320609	408	*	0.0438849	Distal Intergenic	2	22859	uc010xno.2	-3205	ENSG00000072071	ADGRL1	adhesion G protein-coupled receptor L1
chr19	14358679	14360396	1718	*	0.0873583	Distal Intergenic	2	22859	uc010xno.2	-41682	ENSG00000072071	ADGRL1	adhesion G protein-coupled receptor L1
chr1	82266251	82267647	1397	*	0.0430438	Promoter	1	23266	uc009wcd.3	169	ENSG00000117114	ADGRL2	adhesion G protein-coupled receptor L2
chr1	82267782	82268066	285	*	0.0327684	Intron (uc001dis.3/23266, intron 5 of 8)	1	23266	uc009wcd.3	1700	ENSG00000117114	ADGRL2	adhesion G protein-coupled receptor L2
chr1	82268252	82268755	504	*	0.0349997	Intron (uc001dis.3/23266, intron 5 of 8)	1	23266	uc009wcd.3	2170	ENSG00000117114	ADGRL2	adhesion G protein-coupled receptor L2
chr8	67344394	67345184	791	*	0.107369	Promoter	1	137872	uc011leq.1	0	ENSG00000147576	ADHFE1	alcohol dehydrogenase iron containing 1
chr8	67351408	67351903	496	*	0.0435799	Intron (uc011leq.1/137872, intron 1 of 8)	1	137872	uc011les.2	6690	ENSG00000147576	ADHFE1	alcohol dehydrogenase iron containing 1
chr2	3522103	3523663	1561	*	0.145811	Promoter	2	55256	uc002qxp.4	0	ENSG00000182551	ADI1	acireductone dioxygenase 1
chr3	186544538	186545473	936	*	0.146831	Distal Intergenic	1	9370	uc003fra.3	-14990	ENSG00000181092	ADIPOQ	adiponectin, C1Q and collagen domain containing
chr1	202926751	202927834	1084	*	0.240893	Promoter	2	51094	uc001gyq.5	0	ENSG00000159346	ADIPOR1	adiponectin receptor 1
chr12	1799756	1800957	1202	*	0.255674	Promoter	1	79602	uc001qjm.3	0	ENSG00000006831	ADIPOR2	adiponectin receptor 2
chr10	75910878	75911771	894	*	0.201172	Promoter	1	132	uc001jwi.3	0	ENSG00000156110	ADK	adenosine kinase
chr10	75935813	75937058	1246	*	0.130813	Promoter	1	132	uc001jwj.3	0	ENSG00000156110	ADK	adenosine kinase
chr11	10324010	10325831	1822	*	0.117784	Promoter	1	133	uc001mil.1	-811	ENSG00000148926	ADM	adrenomedullin
chr11	10325990	10328478	2489	*	0.0718646	Promoter	1	133	uc001mil.1	0	ENSG00000148926	ADM	adrenomedullin
chr11	10328964	10329390	427	*	0.0366941	Distal Intergenic	1	133	uc001mil.1	2322	ENSG00000148926	ADM	adrenomedullin
chr11	10329508	10329830	323	*	0.0345936	Distal Intergenic	1	133	uc001mil.1	2866	ENSG00000148926	ADM	adrenomedullin
chr22	50919566	50920690	1125	*	0.115469	Promoter	1	79924	uc003blj.3	0	ENSG00000128165	ADM2	adrenomedullin 2
chr20	49546402	49548590	2189	*	0.206486	Promoter	2	23394	uc002xvt.1	0	ENSG00000101126	ADNP	activity dependent neuroprotector homeobox
chr18	77866931	77868057	1127	*	0.105949	Promoter	1	22850	uc002lnw.3	16	ENSG00000101544	ADNP2	ADNP homeobox 2
chr10	64563975	64565890	1916	*	0.24586	Promoter	1	84890	uc001jmg.3	0	ENSG00000181915	ADO	2-aminoethanethiol dioxygenase
chr1	203096735	203097431	697	*	0.0337092	Promoter	1	134	uc001gze.1	0	ENSG00000163485	ADORA1	adenosine A1 receptor
chr22	24819561	24820842	1282	*	0.142373	Intron (uc021wne.1/23384, intron 18 of 19)	1	135	uc002zzy.4	-2688	ENSG00000128271	ADORA2A	adenosine A2a receptor
chr22	24822539	24824512	1974	*	0.132244	Promoter	1	135	uc002zzy.4	0	ENSG00000128271	ADORA2A	adenosine A2a receptor
chr22	24824606	24825824	1219	*	0.0639496	Exon (uc002zzz.2/646023, exon 7 of 7)	1	135	uc011ajs.2	1069	ENSG00000128271	ADORA2A	adenosine A2a receptor
chr22	24826072	24826250	179	*	0.0263349	Exon (uc002zzz.2/646023, exon 7 of 7)	1	135	uc010guo.1	-1569	ENSG00000128271	ADORA2A	adenosine A2a receptor
chr17	15847856	15849230	1375	*	0.0737325	Promoter	1	136	uc002gpd.1	0	ENSG00000170425	ADORA2B	adenosine A2b receptor
chr1	112050461	112050661	201	*	0.0255543	Intron (uc001ebg.4/140, intron 1 of 5)	2	140	uc001ebh.4	-3718	ENSG00000282608	ADORA3	adenosine A3 receptor
chr1	112058203	112058835	633	*	0.0433086	Intron (uc001ebg.4/140, intron 1 of 5)	2	140	uc001ebh.4	-11460	ENSG00000282608	ADORA3	adenosine A3 receptor
chr15	73075355	73076784	1430	*	0.26871	Promoter	2	83440	uc002avf.4	0	ENSG00000159322	ADPGK	ADP dependent glucokinase
chr15	73088955	73089868	914	*	0.045501	Intron (uc002avk.1/100287559, intron 2 of 2)	2	83440	uc002avi.4	-12829	ENSG00000159322	ADPGK	ADP dependent glucokinase
chr3	119298225	119298956	732	*	0.0949332	Promoter	1	141	uc003ecs.3	0	ENSG00000144843	ADPRH	ADP-ribosylarginine hydrolase
chr17	10600286	10601507	1222	*	0.237946	Promoter	1	56985	uc002gmt.3	0	ENSG00000170222	ADPRM	ADP-ribose/CDP-alcohol diphosphatase, manganese dependent
chr1	36554032	36555470	1439	*	0.25806	Promoter	1	54936	uc001bzt.3	0	ENSG00000116863	ADPRS	ADP-ribosylserine hydrolase
chr5	159200203	159200754	552	*	0.0551266	Distal Intergenic	1	147	uc003lxt.1	-142986	ENSG00000170214	ADRA1B	adrenoceptor alpha 1B
chr5	159343132	159343853	722	*	0.0497703	Promoter	1	147	uc003lxt.1	0	ENSG00000170214	ADRA1B	adrenoceptor alpha 1B
chr20	4202338	4202634	297	*	0.0256352	Exon (uc002wkr.2/146, exon 2 of 2)	2	146	uc002wkr.2	27025	ENSG00000171873	ADRA1D	adrenoceptor alpha 1D
chr10	112836009	112837297	1289	*	0.0567496	Promoter	1	150	uc001kzo.3	0	ENSG00000150594	ADRA2A	adrenoceptor alpha 2A
chr10	112837484	112838014	531	*	0.049513	Promoter	1	150	uc001kzo.3	694	ENSG00000150594	ADRA2A	adrenoceptor alpha 2A
chr2	96781918	96782977	1060	*	0.131804	Promoter	2	151	uc021vlh.1	-30	ENSG00000274286	ADRA2B	adrenoceptor alpha 2B
chr10	115802883	115804643	1761	*	0.0718699	Promoter	1	153	uc001lba.3	0	ENSG00000043591	ADRB1	adrenoceptor beta 1
chr10	115804802	115805423	622	*	0.043216	Promoter	1	153	uc001lba.3	996	ENSG00000043591	ADRB1	adrenoceptor beta 1
chr5	148205509	148206533	1025	*	0.0908878	Promoter	1	154	uc003lpr.2	0	ENSG00000169252	ADRB2	adrenoceptor beta 2
chr20	60877068	60879194	2127	*	0.215715	Promoter	1	11047	uc011aai.1	0	ENSG00000130706	ADRM1	adhesion regulating molecule 1
chr22	40741785	40743530	1746	*	0.162038	Promoter	1	158	uc003ayp.4	0	ENSG00000239900	ADSL	adenylosuccinate lyase
chr14	105189869	105191064	1196	*	0.121444	Promoter	1	122622	uc001ypd.3	0	ENSG00000185100	ADSS1	adenylosuccinate synthase 1
chr1	244614320	244615480	1161	*	0.122181	Promoter	2	159	uc001iaj.3	0	ENSG00000035687	ADSS2	adenylosuccinate synthase 2
chr6	11728414	11728656	243	*	0.0461673	Promoter	2	84830	uc031smt.1	134	ENSG00000111863	ADTRP	androgen dependent TFPI regulating protein
chr7	44143539	44144954	1416	*	0.141709	Promoter	1	165	uc003tkb.4	0	ENSG00000106624	AEBP1	AE binding protein 1
chr12	19592524	19593924	1401	*	0.231956	Promoter	1	121536	uc001ree.2	0	ENSG00000139154	AEBP2	AE binding protein 2
chr15	89164445	89165679	1235	*	0.116087	Promoter	1	64782	uc010bnl.2	0	ENSG00000181026	AEN	apoptosis enhancing nuclease
chr4	7940280	7941567	1288	*	0.136217	Promoter	2	60312	uc003gkg.1	86	ENSG00000196526	AFAP1	actin filament associated protein 1
chr4	7941735	7941934	200	*	0.0219939	Promoter	2	60312	uc011bwk.1	-82	ENSG00000196526	AFAP1	actin filament associated protein 1
chr5	148651034	148652118	1085	*	0.0741216	Promoter	1	134265	uc003lqg.4	0	ENSG00000157510	AFAP1L1	actin filament associated protein 1 like 1
chr10	116063987	116065115	1129	*	0.0614547	Promoter	2	84632	uc010qsd.2	0	ENSG00000169129	AFAP1L2	actin filament associated protein 1 like 2
chr10	116163962	116164558	597	*	0.0381205	Promoter	2	84632	uc001lbn.3	0	ENSG00000169129	AFAP1L2	actin filament associated protein 1 like 2
chr6	168227608	168228643	1036	*	0.0935045	Promoter	1	4301	uc003qwb.1	0	ENSG00000130396	AFDN	afadin, adherens junction formation factor
chr6	168226905	168227481	577	*	0.0693951	Promoter	2	653483	uc003qwa.2	0	NA	AFDN-DT	AFDN divergent transcript
chr4	87857498	87857926	429	*	0.0211886	Promoter	1	4299	uc003hqi.1	0	ENSG00000172493	AFF1	AF4/FMR2 family member 1
chr4	87927181	87929233	2053	*	0.178174	Promoter	1	4299	uc003hqj.4	0	ENSG00000172493	AFF1	AF4/FMR2 family member 1
chr4	87855386	87857417	2032	*	0.190736	Promoter	2	100506746	uc003hqf.1	0	NA	AFF1-AS1	AFF1 antisense RNA 1
chrX	147582308	147583449	1142	*	0.0848057	Promoter	1	2334	uc011mxb.2	169	ENSG00000155966	AFF2	AF4/FMR2 family member 2
chr2	100720607	100721230	624	*	0.0632989	Promoter	2	3899	uc010fiq.1	0	ENSG00000144218	AFF3	AF4/FMR2 family member 3
chr2	100721390	100722134	745	*	0.100689	Promoter	2	3899	uc002taf.3	0	ENSG00000144218	AFF3	AF4/FMR2 family member 3
chr2	100758368	100759261	894	*	0.0661345	Promoter	2	3899	uc002tag.3	0	ENSG00000144218	AFF3	AF4/FMR2 family member 3
chr5	132298224	132298489	266	*	0.028057	Promoter	2	27125	uc003kyd.3	865	ENSG00000072364	AFF4	AF4/FMR2 family member 4
chr5	132298496	132299779	1284	*	0.158691	Promoter	2	27125	uc003kyd.3	0	ENSG00000072364	AFF4	AF4/FMR2 family member 4
chr6	108615813	108616851	1039	*	0.208565	Promoter	1	246269	uc003psj.3	0	ENSG00000135537	AFG1L	AFG1 like ATPase
chr16	90038340	90039867	1528	*	0.227393	Promoter	1	172	uc002fps.1	0	ENSG00000223959	AFG3L1P	AFG3 like matrix AAA peptidase subunit 1, pseudogene
chr18	12376288	12377231	944	*	0.159148	Promoter	2	10939	uc002kqz.2	44	ENSG00000141385	AFG3L2	AFG3 like matrix AAA peptidase subunit 2
chr18	12377545	12377922	378	*	0.0594119	Promoter	2	10939	uc002kqz.2	-270	ENSG00000141385	AFG3L2	AFG3 like matrix AAA peptidase subunit 2
chr17	76182927	76183597	671	*	0.045992	Promoter	1	125061	uc002juy.3	0	ENSG00000183077	AFMID	arylformamidase
chr2	64750801	64752323	1523	*	0.212957	Promoter	1	54812	uc002scz.3	0	ENSG00000119844	AFTPH	aftiphilin
chr4	178363002	178364223	1222	*	0.105811	Promoter	2	175	uc003iuu.2	0	ENSG00000038002	AGA	aspartylglucosaminidase
chr2	236402242	236402615	374	*	0.030911	Promoter	1	116987	uc021vyp.1	-118	ENSG00000157985	AGAP1	ArfGAP with GTPase domain, ankyrin repeat and PH domain 1
chr2	236402764	236403070	307	*	0.0367582	Promoter	1	116987	uc002vvt.3	31	ENSG00000157985	AGAP1	ArfGAP with GTPase domain, ankyrin repeat and PH domain 1
chr2	236403390	236403596	207	*	0.0248172	Promoter	1	116987	uc002vvt.3	657	ENSG00000157985	AGAP1	ArfGAP with GTPase domain, ankyrin repeat and PH domain 1
chr2	236578250	236578427	178	*	0.033301	Intron (uc021vyp.1/116987, intron 1 of 9)	1	116987	uc002vvt.3	175517	ENSG00000157985	AGAP1	ArfGAP with GTPase domain, ankyrin repeat and PH domain 1
chr10	88730539	88731693	1155	*	0.0628886	Promoter	1	119385	uc001kee.2	41	ENSG00000271880	AGAP11	ArfGAP with GTPase domain, ankyrin repeat and PH domain 11
chr12	58135024	58136015	992	*	0.0738944	Promoter	2	116986	uc001spr.3	0	ENSG00000135439	AGAP2	ArfGAP with GTPase domain, ankyrin repeat and PH domain 2
chr7	150782948	150783880	933	*	0.073422	Promoter	1	116988	uc003wje.1	0	ENSG00000133612	AGAP3	ArfGAP with GTPase domain, ankyrin repeat and PH domain 3
chr7	150783996	150785003	1008	*	0.0693084	Promoter	1	116988	uc003wjg.1	170	ENSG00000133612	AGAP3	ArfGAP with GTPase domain, ankyrin repeat and PH domain 3
chr7	150812133	150812993	861	*	0.0427586	Promoter	1	116988	uc003wjh.1	368	ENSG00000133612	AGAP3	ArfGAP with GTPase domain, ankyrin repeat and PH domain 3
chr10	75489598	75490783	1186	*	0.182428	Promoter	2	729092	uc001juu.4	0	ENSG00000172650	AGAP5	ArfGAP with GTPase domain, ankyrin repeat and PH domain 5
chr10	51488744	51489803	1060	*	0.154162	Intron (uc001jin.3/uc001jin.3, intron 7 of 7)	2	653268	uc001jio.4	-2417	NA	AGAP7P	ArfGAP with GTPase domain, ankyrin repeat and PH domain 7, pseudogene
chr10	51500368	51500544	177	*	0.0246137	Intron (uc001jin.3/uc001jin.3, intron 7 of 7)	2	653268	uc001jio.4	-14041	NA	AGAP7P	ArfGAP with GTPase domain, ankyrin repeat and PH domain 7, pseudogene
chr10	51501219	51502963	1745	*	0.0895488	Intron (uc001jin.3/uc001jin.3, intron 7 of 7)	2	653268	uc001jio.4	-14892	NA	AGAP7P	ArfGAP with GTPase domain, ankyrin repeat and PH domain 7, pseudogene
chr10	47242975	47244039	1065	*	0.0840915	Promoter	2	642517	uc001jei.3	0	ENSG00000204172	AGAP9	ArfGAP with GTPase domain, ankyrin repeat and PH domain 9
chr10	48185319	48186356	1038	*	0.0935977	Promoter	1	642517	uc001jet.3	0	ENSG00000204172	AGAP9	ArfGAP with GTPase domain, ankyrin repeat and PH domain 9
chr11	47736312	47737201	890	*	0.122404	Promoter	2	79841	uc001ngg.3	0	ENSG00000165923	AGBL2	ATP/GTP binding protein like 2
chr7	134670951	134671960	1010	*	0.237017	Promoter	1	340351	uc011kpw.2	0	ENSG00000146856	AGBL3	ATP/GTP binding protein like 3
chr1	50489342	50489823	482	*	0.0415716	Promoter	2	84871	uc001cru.2	0	ENSG00000186094	AGBL4	ATP/GTP binding protein like 4
chr2	27272691	27273681	991	*	0.146373	Promoter	1	60509	uc002rid.3	-810	ENSG00000084693	AGBL5	ATP/GTP binding protein like 5
chr2	27273804	27275259	1456	*	0.205662	Promoter	1	60509	uc002rid.3	0	ENSG00000084693	AGBL5	ATP/GTP binding protein like 5
chr7	100136761	100137535	775	*	0.185182	Promoter	1	3268	uc003uvg.1	0	ENSG00000106351	AGFG2	ArfGAP with FG repeats 2
chr5	76326124	76326997	874	*	0.252382	Promoter	1	55109	uc003kes.3	0	ENSG00000164252	AGGF1	angiogenic factor with G-patch and FHA domains 1
chr7	141250570	141251759	1190	*	0.18968	Promoter	1	55750	uc003vwh.2	0	ENSG00000006530	AGK	acylglycerol kinase
chr1	100315337	100316293	957	*	0.17884	Promoter	1	178	uc001dsi.1	0	ENSG00000162688	AGL	amylo-alpha-1, 6-glucosidase, 4-alpha-glucanotransferase
chr1	15910705	15911849	1145	*	0.12761	Promoter	2	79814	uc001awv.2	0	ENSG00000116771	AGMAT	agmatinase
chr7	15587010	15587179	170	*	0.0357536	Intron (uc003stb.1/392636, intron 2 of 12)	2	392636	uc003stb.1	14461	ENSG00000187546	AGMO	alkylglycerol monooxygenase
chr1	36348731	36349736	1006	*	0.189543	Promoter	1	26523	uc001bzl.3	0	ENSG00000092847	AGO1	argonaute RISC component 1
chr8	141601233	141601556	324	*	0.0332155	Intron (uc003yvn.3/27161, intron 1 of 18)	2	27161	uc003yvn.3	44090	ENSG00000123908	AGO2	argonaute RISC catalytic component 2
chr8	141644160	141646366	2207	*	0.135907	Promoter	2	27161	uc003yvn.3	0	ENSG00000123908	AGO2	argonaute RISC catalytic component 2
chr1	36395938	36397503	1566	*	0.160247	Promoter	1	192669	uc001bzn.1	0	ENSG00000126070	AGO3	argonaute RISC catalytic component 3
chr1	36273411	36274731	1321	*	0.196462	Promoter	1	192670	uc001bzj.2	0	ENSG00000134698	AGO4	argonaute RISC component 4
chr6	32143208	32143992	785	*	0.176825	Promoter	2	10554	uc003oae.3	0	ENSG00000204310	AGPAT1	1-acylglycerol-3-phosphate O-acyltransferase 1
chr6	32144942	32145633	692	*	0.0441033	Promoter	2	10554	uc003oag.3	0	ENSG00000204310	AGPAT1	1-acylglycerol-3-phosphate O-acyltransferase 1
chr9	139580958	139582435	1478	*	0.158552	Promoter	2	10555	uc004cii.1	0	ENSG00000169692	AGPAT2	1-acylglycerol-3-phosphate O-acyltransferase 2
chr21	45284066	45285991	1926	*	0.223279	Promoter	1	56894	uc002zdv.3	0	ENSG00000160216	AGPAT3	1-acylglycerol-3-phosphate O-acyltransferase 3
chr21	45336654	45337389	736	*	0.0809747	Intron (uc002zdv.3/56894, intron 2 of 9)	1	56894	uc002zdw.3	-7890	ENSG00000160216	AGPAT3	1-acylglycerol-3-phosphate O-acyltransferase 3
chr21	45358780	45359105	326	*	0.048004	Intron (uc002zdv.3/56894, intron 2 of 9)	1	56894	uc002zdx.3	-7706	ENSG00000160216	AGPAT3	1-acylglycerol-3-phosphate O-acyltransferase 3
chr6	161640895	161641028	134	*	0.0463298	Intron (uc003qtr.1/56895, intron 2 of 8)	2	56895	uc003qtt.1	12306	ENSG00000026652	AGPAT4	1-acylglycerol-3-phosphate O-acyltransferase 4
chr6	161694360	161695085	726	*	0.0837411	Promoter	2	56895	uc003qtr.1	22	ENSG00000026652	AGPAT4	1-acylglycerol-3-phosphate O-acyltransferase 4
chr6	161695304	161695570	267	*	0.03045	Promoter	2	56895	uc011ege.1	-197	ENSG00000026652	AGPAT4	1-acylglycerol-3-phosphate O-acyltransferase 4
chr8	6565250	6566893	1644	*	0.172826	Promoter	1	55326	uc003wqo.3	0	ENSG00000155189	AGPAT5	1-acylglycerol-3-phosphate O-acyltransferase 5
chr1	954926	956163	1238	*	0.0878076	Promoter	1	375790	uc001ack.2	0	ENSG00000188157	AGRN	agrin
chr1	968285	969657	1373	*	0.0440152	Intron (uc001ack.2/375790, intron 2 of 35)	1	375790	uc001ack.2	12782	ENSG00000188157	AGRN	agrin
chr1	975314	976235	922	*	0.039497	Exon (uc001ack.2/375790, exon 4 of 36)	1	375790	uc001ack.2	19811	ENSG00000188157	AGRN	agrin
chr9	87879983	87880131	149	*	0.0477116	Distal Intergenic	2	23287	uc004aod.4	378127	ENSG00000135049	AGTPBP1	ATP/GTP binding protein 1
chr9	88137453	88137983	531	*	0.0469484	Distal Intergenic	2	23287	uc004aod.4	120275	ENSG00000135049	AGTPBP1	ATP/GTP binding protein 1
chr9	88355862	88357549	1688	*	0.225514	Promoter	2	23287	uc010mqc.3	0	ENSG00000135049	AGTPBP1	ATP/GTP binding protein 1
chr1	11779522	11779829	308	*	0.0407524	3' UTR	1	57085	uc001ast.3	-16313	ENSG00000177674	AGTRAP	angiotensin II receptor associated protein
chr1	11796006	11797107	1102	*	0.173536	Promoter	1	57085	uc001ast.3	0	ENSG00000177674	AGTRAP	angiotensin II receptor associated protein
chr1	247094257	247095775	1519	*	0.279929	Promoter	2	25909	uc001ibv.2	0	ENSG00000153207	AHCTF1	AT-hook containing transcription factor 1
chr20	32890278	32891429	1152	*	0.198992	Promoter	2	191	uc002xai.3	0	ENSG00000101444	AHCY	adenosylhomocysteinase
chr1	110527326	110528198	873	*	0.224075	Promoter	1	10768	uc001dyx.3	0	ENSG00000168710	AHCYL1	adenosylhomocysteinase like 1
chr7	128864312	128865789	1478	*	0.226053	Promoter	1	23382	uc003vot.3	0	ENSG00000158467	AHCYL2	adenosylhomocysteinase like 2
chr1	27902159	27902691	533	*	0.0413777	Intron (uc009vsy.3/27245, intron 1 of 6)	2	27245	uc009vsy.3	27452	ENSG00000126705	AHDC1	AT-hook DNA binding motif containing 1
chr1	27928780	27931015	2236	*	0.153467	Promoter	2	27245	uc009vsy.3	0	ENSG00000126705	AHDC1	AT-hook DNA binding motif containing 1
chr11	62310467	62310669	203	*	0.0310299	Intron (uc001ntk.2/79026, intron 1 of 5)	2	79026	uc001ntk.2	3663	ENSG00000124942	AHNAK	AHNAK nucleoprotein
chr11	62312367	62314533	2167	*	0.127841	Promoter	2	79026	uc001ntk.2	0	ENSG00000124942	AHNAK	AHNAK nucleoprotein
chr14	105444054	105445110	1057	*	0.0727932	Promoter	2	113146	uc010axc.1	0	ENSG00000185567	AHNAK2	AHNAK nucleoprotein 2
chr7	17338160	17339641	1482	*	0.185552	Promoter	1	196	uc011jxz.1	0	ENSG00000106546	AHR	aryl hydrocarbon receptor
chr5	321388	322563	1176	*	0.0576358	Promoter	1	57491	uc010isz.3	-139	ENSG00000286169	AHRR	aryl-hydrocarbon receptor repressor
chr5	343844	344543	700	*	0.037478	5' UTR	1	57491	uc010isz.3	21142	ENSG00000286169	AHRR	aryl-hydrocarbon receptor repressor
chr5	373516	374469	954	*	0.0504874	Intron (uc003jav.3/57491, intron 3 of 11)	1	57491	uc003jax.3	-46566	ENSG00000286169	AHRR	aryl-hydrocarbon receptor repressor
chr5	392283	392763	481	*	0.0186945	Intron (uc003jav.3/57491, intron 4 of 11)	1	57491	uc003jax.3	-28272	ENSG00000286169	AHRR	aryl-hydrocarbon receptor repressor
chr14	77923460	77925199	1740	*	0.191024	Promoter	1	10598	uc010tvk.1	0	ENSG00000100591	AHSA1	activator of HSP90 ATPase activity 1
chr2	61403738	61405573	1836	*	0.225466	Promoter	1	130872	uc002sbb.2	0	ENSG00000173209	AHSA2P	activator of HSP90 ATPase homolog 2, pseudogene
chr16	31540558	31541276	719	*	0.0473404	Distal Intergenic	1	51327	uc002ecj.3	1355	ENSG00000169877	AHSP	alpha hemoglobin stabilizing protein
chr16	31548789	31549240	452	*	0.0315504	Distal Intergenic	1	51327	uc002ecj.3	9586	ENSG00000169877	AHSP	alpha hemoglobin stabilizing protein
chr6	31583647	31584199	553	*	0.0476093	Promoter	1	199	uc003nva.3	0	ENSG00000204472	AIF1	allograft inflammatory factor 1
chr9	133971587	133972561	975	*	0.0977414	Promoter	1	83543	uc004cab.2	0	ENSG00000126878	AIF1L	allograft inflammatory factor 1 like
chrX	129299116	129300556	1441	*	0.0812516	Promoter	2	9131	uc004evg.3	0	ENSG00000156709	AIFM1	apoptosis inducing factor mitochondria associated 1
chr10	71892078	71892723	646	*	0.0278664	Promoter	2	84883	uc001jqp.2	0	ENSG00000042286	AIFM2	apoptosis inducing factor mitochondria associated 2
chr22	21311379	21312155	777	*	0.0464205	Exon (uc002zti.1/uc002zti.1, exon 1 of 2)	1	150209	uc002ztj.2	-7263	ENSG00000183773	AIFM3	apoptosis inducing factor mitochondria associated 3
chr22	21319140	21319779	640	*	0.0467788	Promoter	1	150209	uc002ztj.2	0	ENSG00000183773	AIFM3	apoptosis inducing factor mitochondria associated 3
chr6	143381376	143382654	1279	*	0.179829	Promoter	1	51390	uc011edw.1	0	ENSG00000146416	AIG1	androgen induced 1
chr4	107236672	107238641	1970	*	0.149128	Promoter	1	9255	uc011cfg.2	0	ENSG00000164022	AIMP1	aminoacyl tRNA synthetase complex interacting multifunctional protein 1
chr11	67250152	67250946	795	*	0.106494	Promoter	1	9049	uc001olv.3	0	ENSG00000110711	AIP	aryl hydrocarbon receptor interacting protein
chr11	67251055	67251597	543	*	0.0470683	Promoter	1	9049	uc001olv.3	550	ENSG00000110711	AIP	aryl hydrocarbon receptor interacting protein
chr11	67252483	67252816	334	*	0.0335059	Intron (uc001olv.3/9049, intron 1 of 5)	1	9049	uc001olv.3	1978	ENSG00000110711	AIP	aryl hydrocarbon receptor interacting protein
chr9	139736795	139737351	557	*	0.0711449	Distal Intergenic	1	389813	uc011meh.2	-1516	ENSG00000232434	AJM1	apical junction component 1 homolog
chr9	139738121	139738482	362	*	0.0256066	Promoter	1	389813	uc011meh.2	-385	ENSG00000232434	AJM1	apical junction component 1 homolog
chr14	23449688	23452527	2840	*	0.160407	Promoter	2	84962	uc001whz.3	0	ENSG00000129474	AJUBA	ajuba LIM protein
chr1	33501881	33502726	846	*	0.178419	Promoter	2	204	uc001bwo.2	0	ENSG00000004455	AK2	adenylate kinase 2
chr9	4740440	4742022	1583	*	0.17142	Promoter	2	50808	uc003ziq.2	0	ENSG00000147853	AK3	adenylate kinase 3
chr1	65613020	65615122	2103	*	0.102663	Promoter	1	205	uc001dby.3	0	ENSG00000162433	AK4	adenylate kinase 4
chr1	77747258	77749081	1824	*	0.186398	Promoter	1	26289	uc001dhm.2	0	ENSG00000154027	AK5	adenylate kinase 5
chr14	96857500	96858175	676	*	0.063956	Promoter	1	122481	uc001yfm.1	-273	ENSG00000140057	AK7	adenylate kinase 7
chr14	96858449	96858852	404	*	0.102879	Promoter	1	122481	uc001yfn.3	1	ENSG00000140057	AK7	adenylate kinase 7
chr14	96890382	96890682	301	*	0.050307	Intron (uc001yfn.3/122481, intron 5 of 17)	1	122481	uc001yfn.3	31934	ENSG00000140057	AK7	adenylate kinase 7
chr6	110011480	110013000	1521	*	0.132666	Promoter	2	221264	uc003ptn.2	0	ENSG00000155085	AK9	adenylate kinase 9
chr17	55161949	55163942	1994	*	0.18101	Promoter	1	8165	uc002iux.3	0	ENSG00000121057	AKAP1	A-kinase anchoring protein 1
chr17	19880582	19881842	1261	*	0.186905	Promoter	2	11216	uc002gwo.4	0	ENSG00000108599	AKAP10	A-kinase anchoring protein 10
chr13	42845475	42846991	1517	*	0.192566	Promoter	1	11215	uc001uys.2	0	ENSG00000023516	AKAP11	A-kinase anchoring protein 11
chr6	151561281	151562390	1110	*	0.0555027	Promoter	1	9590	uc003qoe.3	0	ENSG00000131016	AKAP12	A-kinase anchoring protein 12
chr6	151646571	151647063	493	*	0.0486956	Promoter	1	9590	uc003qof.3	0	ENSG00000131016	AKAP12	A-kinase anchoring protein 12
chr15	85873003	85873596	594	*	0.0395303	Distal Intergenic	1	11214	uc002bls.4	-50251	ENSG00000170776	AKAP13	A-kinase anchoring protein 13
chr15	85923025	85924709	1685	*	0.212872	Promoter	1	11214	uc002bls.4	0	ENSG00000170776	AKAP13	A-kinase anchoring protein 13
chr15	86232951	86233534	584	*	0.0774372	Intron (uc002blu.2/11214, intron 16 of 36)	1	11214	uc002blx.2	12683	ENSG00000170776	AKAP13	A-kinase anchoring protein 13
chr15	86234889	86235284	396	*	0.0336401	Intron (uc002blu.2/11214, intron 16 of 36)	1	11214	uc002blx.2	14621	ENSG00000170776	AKAP13	A-kinase anchoring protein 13
chrX	1710454	1711963	1510	*	0.190058	Promoter	1	8227	uc010ncx.1	0	ENSG00000197976	AKAP17A	A-kinase anchoring protein 17A
chr12	4757620	4758937	1318	*	0.136847	Promoter	2	10566	uc031qfv.1	0	ENSG00000111254	AKAP3	A-kinase anchoring protein 3
chr14	64931793	64932906	1114	*	0.0846199	Promoter	1	9495	uc001xhd.4	0	ENSG00000179841	AKAP5	A-kinase anchoring protein 5
chr14	32672515	32673483	969	*	0.0678422	Distal Intergenic	1	9472	uc010aml.3	-124996	ENSG00000151320	AKAP6	A-kinase anchoring protein 6
chr6	131456345	131457360	1016	*	0.125502	Promoter	1	9465	uc003qck.4	0	ENSG00000118507	AKAP7	A-kinase anchoring protein 7
chr19	15488712	15488923	212	*	0.0251763	Intron (uc002nav.3/10270, intron 1 of 13)	2	10270	uc002nav.3	1689	ENSG00000105127	AKAP8	A-kinase anchoring protein 8
chr19	15488983	15490645	1663	*	0.241761	Promoter	2	10270	uc002nav.3	0	ENSG00000105127	AKAP8	A-kinase anchoring protein 8
chr19	15490740	15491342	603	*	0.109823	Promoter	2	10270	uc010xog.2	-128	ENSG00000105127	AKAP8	A-kinase anchoring protein 8
chr19	15528687	15529884	1198	*	0.204965	Promoter	2	26993	uc002naw.1	0	ENSG00000011243	AKAP8L	A-kinase anchoring protein 8 like
chr7	91569560	91571067	1508	*	0.185997	Promoter	1	10142	uc003uld.4	0	ENSG00000127914	AKAP9	A-kinase anchoring protein 9
chr11	8931962	8933402	1441	*	0.143496	Promoter	1	56672	uc001mgx.3	0	ENSG00000166452	AKIP1	A-kinase interacting protein 1
chr1	39456390	39458110	1721	*	0.237222	Promoter	1	79647	uc001ccw.3	0	ENSG00000174574	AKIRIN1	akirin 1
chr6	88410554	88412022	1469	*	0.205652	Promoter	2	55122	uc003pmk.3	0	ENSG00000135334	AKIRIN2	akirin 2
chr6	88412199	88412451	253	*	0.041945	Promoter	2	55122	uc003pmk.3	-214	ENSG00000135334	AKIRIN2	akirin 2
chr9	117145304	117146441	1138	*	0.0375258	Intron (uc004bir.3/80709, intron 1 of 21)	2	80709	uc004biq.3	-1556	ENSG00000106948	AKNA	AT-hook transcription factor
chr9	117147462	117147717	256	*	0.0292213	Intron (uc004bir.3/80709, intron 1 of 21)	2	80709	uc004bir.3	2526	ENSG00000106948	AKNA	AT-hook transcription factor
chr9	117147969	117150844	2876	*	0.161364	Promoter	2	80709	uc004bir.3	0	ENSG00000106948	AKNA	AT-hook transcription factor
chr9	117159744	117161103	1360	*	0.183383	Promoter	2	80709	uc004biw.1	0	ENSG00000106948	AKNA	AT-hook transcription factor
chr1	46016358	46017096	739	*	0.137893	Promoter	1	10327	uc001cod.3	0	ENSG00000117448	AKR1A1	aldo-keto reductase family 1 member A1
chr7	134143125	134144161	1037	*	0.176486	Promoter	2	231	uc003vrp.1	0	ENSG00000085662	AKR1B1	aldo-keto reductase family 1 member B
chr10	4868298	4868999	702	*	0.0840143	Promoter	1	83592	uc010qam.2	0	ENSG00000165568	AKR1E2	aldo-keto reductase family 1 member E2
chr1	113392188	113392709	522	*	0.0351346	Exon (uc021orw.1/uc021orw.1, exon 1 of 2)	1	246182	uc001eda.1	-73263	NA	AKR7A2P1	AKR7A2 pseudogene 1
chr1	113397328	113397679	352	*	0.031136	Intron (uc021orw.1/uc021orw.1, intron 1 of 1)	1	246182	uc001eda.1	-68293	NA	AKR7A2P1	AKR7A2 pseudogene 1
chr1	19615107	19615578	472	*	0.0345496	Promoter	2	22977	uc001bbv.1	0	ENSG00000162482	AKR7A3	aldo-keto reductase family 7 member A3
chr14	105260843	105262587	1745	*	0.0937818	Promoter	2	207	uc001ypm.3	0	ENSG00000142208	AKT1	AKT serine/threonine kinase 1
chr19	50379099	50379940	842	*	0.266843	Promoter	2	84335	uc031rmf.1	0	ENSG00000204673	AKT1S1	AKT1 substrate 1
chr19	50380104	50380681	578	*	0.0854724	Promoter	2	84335	uc002pql.5	0	ENSG00000204673	AKT1S1	AKT1 substrate 1
chr19	40790459	40791345	887	*	0.187003	Promoter	2	208	uc002onf.3	0	ENSG00000105221	AKT2	AKT serine/threonine kinase 2
chr19	40791714	40791933	220	*	0.0211641	Promoter	2	208	uc010egu.2	-412	ENSG00000105221	AKT2	AKT serine/threonine kinase 2
chr1	244012344	244014644	2301	*	0.210977	Distal Intergenic	2	10000	uc021plu.1	-5458	ENSG00000117020	AKT3	AKT serine/threonine kinase 3
chr16	53536034	53537217	1184	*	0.185435	Promoter	2	64400	uc002ehk.3	0	ENSG00000166971	AKTIP	AKT interacting protein
chr16	53537488	53538114	627	*	0.141613	Promoter	2	64400	uc010vgx.2	-318	ENSG00000166971	AKTIP	AKT interacting protein
chr9	116162856	116163688	833	*	0.164212	Promoter	2	210	uc011lxe.2	0	ENSG00000148218	ALAD	aminolevulinate dehydratase
chr3	52232013	52232945	933	*	0.214647	Promoter	1	211	uc003dcx.2	0	ENSG00000023330	ALAS1	5'-aminolevulinate synthase 1
chr3	105085195	105087079	1885	*	0.0732177	Promoter	1	214	uc003dvv.3	0	ENSG00000170017	ALCAM	activated leukocyte cell adhesion molecule
chr3	105087761	105088613	853	*	0.0866342	Intron (uc003dvv.3/214, intron 1 of 2)	1	214	uc003dvy.3	2204	ENSG00000170017	ALCAM	activated leukocyte cell adhesion molecule
chr19	49956078	49957339	1262	*	0.0664067	Promoter	1	126133	uc002pnt.3	0	ENSG00000161618	ALDH16A1	aldehyde dehydrogenase 16 family member A1
chr10	97415651	97416775	1125	*	0.150828	Promoter	2	5832	uc001kky.3	0	ENSG00000059573	ALDH18A1	aldehyde dehydrogenase 18 family member A1
chr15	58357468	58358741	1274	*	0.0664376	Promoter	2	8854	uc002aex.3	0	ENSG00000128918	ALDH1A2	aldehyde dehydrogenase 1 family member A2
chr15	101389774	101390206	433	*	0.0521235	Exon (uc021sxr.1/uc021sxr.1, exon 1 of 5)	1	220	uc002bwn.4	-29803	ENSG00000184254	ALDH1A3	aldehyde dehydrogenase 1 family member A3
chr15	101419201	101419471	271	*	0.0202872	Promoter	1	220	uc002bwn.4	-538	ENSG00000184254	ALDH1A3	aldehyde dehydrogenase 1 family member A3
chr15	101419941	101420324	384	*	0.0354717	Promoter	1	220	uc002bwn.4	0	ENSG00000184254	ALDH1A3	aldehyde dehydrogenase 1 family member A3
chr9	38392355	38393328	974	*	0.115393	Promoter	1	219	uc004aay.3	0	ENSG00000137124	ALDH1B1	aldehyde dehydrogenase 1 family member B1
chr12	105478033	105478532	500	*	0.0384128	Promoter	2	160428	uc001tlc.3	0	ENSG00000136010	ALDH1L2	aldehyde dehydrogenase 1 family member L2
chr12	112204306	112205161	856	*	0.0675572	Promoter	1	217	uc001tst.3	0	ENSG00000111275	ALDH2	aldehyde dehydrogenase 2 family member
chr17	19647980	19648540	561	*	0.0470398	Promoter	2	218	uc002gwl.1	0	ENSG00000108602	ALDH3A1	aldehyde dehydrogenase 3 family member A1
chr17	19551421	19552642	1222	*	0.147104	Promoter	1	224	uc002gwa.1	0	ENSG00000072210	ALDH3A2	aldehyde dehydrogenase 3 family member A2
chr1	19228567	19229815	1249	*	0.131774	Promoter	2	8659	uc001bbb.3	0	ENSG00000159423	ALDH4A1	aldehyde dehydrogenase 4 family member A1
chr1	19253839	19254489	651	*	0.0328393	Intron (uc001bbd.2/126917, intron 1 of 8)	2	8659	uc021ohl.1	-24546	ENSG00000159423	ALDH4A1	aldehyde dehydrogenase 4 family member A1
chr6	24494592	24495913	1322	*	0.106511	Promoter	1	7915	uc003nef.3	0	ENSG00000112294	ALDH5A1	aldehyde dehydrogenase 5 family member A1
chr14	74550569	74551221	653	*	0.129835	Promoter	2	4329	uc001xpo.3	0	ENSG00000119711	ALDH6A1	aldehyde dehydrogenase 6 family member A1
chr5	125930416	125931174	759	*	0.0831126	Promoter	2	501	uc003ktx.3	0	ENSG00000164904	ALDH7A1	aldehyde dehydrogenase 7 family member A1
chr1	165667016	165668218	1203	*	0.167509	Promoter	2	223	uc010pky.1	0	ENSG00000143149	ALDH9A1	aldehyde dehydrogenase 9 family member A1
chr16	30064148	30064969	822	*	0.0959142	Promoter	1	226	uc010bzo.2	0	ENSG00000149925	ALDOA	aldolase, fructose-bisphosphate A
chr16	30075125	30078297	3173	*	0.23223	Promoter	1	226	uc002dvz.3	0	ENSG00000149925	ALDOA	aldolase, fructose-bisphosphate A
chr9	104211450	104211687	238	*	0.0415611	Distal Intergenic	2	229	uc004bbk.2	-13388	ENSG00000136872	ALDOB	aldolase, fructose-bisphosphate B
chr17	26903655	26903900	246	*	0.040408	Promoter	2	230	uc002hbp.3	51	ENSG00000109107	ALDOC	aldolase, fructose-bisphosphate C
chr16	5121642	5122400	759	*	0.11599	Promoter	1	56052	uc002cym.3	0	ENSG00000033011	ALG1	ALG1 chitobiosyldiphosphodolichol beta-mannosyltransferase
chr12	34175362	34176080	719	*	0.138484	Promoter	1	84920	uc001rlm.3	146	ENSG00000139133	ALG10	ALG10 alpha-1,2-glucosyltransferase
chr12	34371605	34371907	303	*	0.0335624	Distal Intergenic	1	84920	uc001rlm.3	196389	ENSG00000139133	ALG10	ALG10 alpha-1,2-glucosyltransferase
chr12	38532208	38532586	379	*	0.0264129	Distal Intergenic	1	144245	uc001rln.4	-177971	ENSG00000175548	ALG10B	ALG10 alpha-1,2-glucosyltransferase B
chr12	38710517	38711115	599	*	0.111622	Promoter	1	144245	uc001rln.4	0	ENSG00000175548	ALG10B	ALG10 alpha-1,2-glucosyltransferase B
chr13	52585448	52587033	1586	*	0.189628	Promoter	1	440138	uc001vfz.2	0	ENSG00000253710	ALG11	ALG11 alpha-1,2-mannosyltransferase
chr22	50311446	50312921	1476	*	0.204303	Promoter	2	79087	uc003biy.3	0	ENSG00000182858	ALG12	ALG12 alpha-1,6-mannosyltransferase
chrX	110924411	110925271	861	*	0.104633	Promoter	1	79868	uc022ccq.2	0	ENSG00000101901	ALG13	ALG13 UDP-N-acetylglucosaminyltransferase subunit
chr1	95538085	95538984	900	*	0.142355	Promoter	2	199857	uc001dra.2	0	ENSG00000172339	ALG14	ALG14 UDP-N-acetylglucosaminyltransferase subunit
chr11	71524495	71524959	465	*	0.0975709	Promoter	2	285407	uc001oqx.1	0	ENSG00000248671	ALG1L9P	ALG1 like 9, pseudogene
chr3	183966107	183968236	2130	*	0.204064	Promoter	2	10195	uc003fne.2	0	ENSG00000214160	ALG3	ALG3 alpha-1,3- mannosyltransferase
chr13	37572752	37573583	832	*	0.158637	Promoter	2	29880	uc001uvy.3	0	ENSG00000120697	ALG5	ALG5 dolichyl-phosphate beta-glucosyltransferase
chr1	63832843	63833935	1093	*	0.194841	Promoter	1	29929	uc021oof.1	0	ENSG00000088035	ALG6	ALG6 alpha-1,3-glucosyltransferase
chr11	111741582	111742324	743	*	0.207456	Promoter	2	79796	uc001ply.3	0	ENSG00000086848	ALG9	ALG9 alpha-1,2-mannosyltransferase
chr2	30144085	30144652	568	*	0.0320312	Promoter	2	238	uc002rmy.3	0	ENSG00000171094	ALK	ALK receptor tyrosine kinase
chr2	287504	288802	1299	*	0.0506707	Promoter	2	285016	uc002qwi.4	0	ENSG00000189292	ALKAL2	ALK and LTK ligand 2
chr2	289199	289601	403	*	0.0348817	Promoter	2	285016	uc002qwi.4	-891	ENSG00000189292	ALKAL2	ALK and LTK ligand 2
chr2	289715	290082	368	*	0.0304311	Distal Intergenic	2	285016	uc002qwi.4	-1407	ENSG00000189292	ALKAL2	ALK and LTK ligand 2
chr12	109530827	109531229	403	*	0.047361	Promoter	2	121642	uc001tnx.2	64	ENSG00000189046	ALKBH2	alkB homolog 2, alpha-ketoglutarate dependent dioxygenase
chr11	43902014	43903237	1224	*	0.12722	Promoter	1	221120	uc001mxs.2	0	ENSG00000166199	ALKBH3	alkB homolog 3, alpha-ketoglutarate dependent dioxygenase
chr17	18085954	18088460	2507	*	0.238749	Promoter	1	54890	uc010cpw.3	0	ENSG00000091542	ALKBH5	alkB homolog 5, RNA demethylase
chr19	36504564	36505710	1147	*	0.090878	Promoter	2	84964	uc002ocv.1	0	ENSG00000239382	ALKBH6	alkB homolog 6
chr19	6372347	6372628	282	*	0.0460547	Promoter	1	84266	uc002meo.2	0	ENSG00000125652	ALKBH7	alkB homolog 7
chr19	6372711	6373337	627	*	0.208649	Promoter	1	84266	uc002meo.2	267	ENSG00000125652	ALKBH7	alkB homolog 7
chr11	107435884	107436779	896	*	0.119264	Promoter	2	91801	uc010rvr.2	0	ENSG00000137760	ALKBH8	alkB homolog 8, tRNA methyltransferase
chr2	3698877	3699206	330	*	0.342178	Distal Intergenic	1	55821	uc010ewt.3	-6580	ENSG00000151360	ALLC	allantoicase
chr2	3699272	3699808	537	*	0.0462677	Distal Intergenic	1	55821	uc010ewt.3	-5978	ENSG00000151360	ALLC	allantoicase
chr2	73612455	73613894	1440	*	0.183401	Promoter	1	7840	uc002sje.1	0	ENSG00000116127	ALMS1	ALMS1 centrosome and basal body associated protein
chr17	6915221	6916662	1442	*	0.220053	Promoter	2	100506713	uc021tou.1	0	ENSG00000215067	ALOX12-AS1	ALOX12 antisense RNA 1
chr17	7976217	7976526	310	*	0.0308635	Exon (uc002gjy.1/242, exon 14 of 15)	2	242	uc002gjy.1	14495	ENSG00000179477	ALOX12B	arachidonate 12-lipoxygenase, 12R type
chr17	7982645	7983362	718	*	0.0414859	Exon (uc010cnq.2/uc010cnq.2, exon 1 of 2)	2	242	uc002gjy.1	7659	ENSG00000179477	ALOX12B	arachidonate 12-lipoxygenase, 12R type
chr17	4542684	4543712	1029	*	0.0514466	Exon (uc002fyh.3/246, exon 2 of 14)	2	246	uc002fyh.3	1259	ENSG00000161905	ALOX15	arachidonate 15-lipoxygenase
chr17	6559318	6561266	1949	*	0.118022	Promoter	1	100652883	uc031qyl.1	0	NA	ALOX15P1	arachidonate 15-lipoxygenase pseudogene 1
chr10	45868722	45870177	1456	*	0.067873	Promoter	1	240	uc001jce.4	0	ENSG00000012779	ALOX5	arachidonate 5-lipoxygenase
chr10	45904947	45905080	134	*	0.0392162	Intron (uc001jce.4/240, intron 3 of 13)	1	240	uc021ppr.2	35323	ENSG00000012779	ALOX5	arachidonate 5-lipoxygenase
chr13	31248050	31248652	603	*	0.0888365	Exon (uc021rhs.1/uc021rhs.1, exon 1 of 1)	1	241	uc010tdr.2	-38963	ENSG00000132965	ALOX5AP	arachidonate 5-lipoxygenase activating protein
chr13	31309657	31310125	469	*	0.034323	Promoter	1	241	uc001utf.2	12	ENSG00000132965	ALOX5AP	arachidonate 5-lipoxygenase activating protein
chr17	8013201	8013721	521	*	0.0403453	Exon (uc002gka.3/59344, exon 8 of 15)	2	59344	uc002gka.3	8086	ENSG00000179148	ALOXE3	arachidonate lipoxygenase 3
chr17	8021286	8022452	1167	*	0.0879482	Promoter	2	59344	uc002gka.3	0	ENSG00000179148	ALOXE3	arachidonate lipoxygenase 3
chr2	233285134	233286121	988	*	0.0604305	Distal Intergenic	1	251	uc002vss.4	13582	ENSG00000163286	ALPG	alkaline phosphatase, germ cell
chr2	233215842	233216484	643	*	0.0417245	Distal Intergenic	1	250	uc002vsq.3	-26864	ENSG00000163283	ALPP	alkaline phosphatase, placental
chr2	233228389	233228792	404	*	0.035445	Distal Intergenic	1	250	uc002vsq.3	-14556	ENSG00000163283	ALPP	alkaline phosphatase, placental
chr2	202645143	202646737	1595	*	0.194842	Promoter	2	57679	uc002uyo.3	0	ENSG00000003393	ALS2	alsin Rho guanine nucleotide exchange factor ALS2
chr3	46732379	46732733	355	*	0.0219336	Intron (uc003cqa.2/259173, intron 1 of 25)	2	259173	uc003cqa.2	2413	ENSG00000178038	ALS2CL	ALS2 C-terminal like
chr3	46733866	46735640	1775	*	0.152457	Promoter	2	259173	uc003cqa.2	0	ENSG00000178038	ALS2CL	ALS2 C-terminal like
chr1	110626320	110627539	1220	*	0.0783694	Distal Intergenic	2	257	uc001dzb.3	-12998	ENSG00000156150	ALX3	ALX homeobox 3
chr11	44327000	44327970	971	*	0.0758739	Intron (uc001myb.3/60529, intron 1 of 3)	2	60529	uc001myb.3	3746	ENSG00000052850	ALX4	ALX homeobox 4
chr11	44331025	44331487	463	*	0.023739	Promoter	2	60529	uc001myb.3	229	ENSG00000052850	ALX4	ALX homeobox 4
chr17	79848530	79850253	1724	*	0.146956	Promoter	2	10189	uc002kbu.2	0	ENSG00000183684	ALYREF	Aly/REF export factor
chr5	34007354	34008708	1355	*	0.155595	Promoter	2	23600	uc003jig.3	0	ENSG00000242110	AMACR	alpha-methylacyl-CoA racemase
chr11	46614797	46615844	1048	*	0.192182	Promoter	2	55626	uc001ncv.3	0	ENSG00000110497	AMBRA1	autophagy and beclin 1 regulator 1
chr6	111195146	111197870	2725	*	0.211256	Promoter	1	262	uc003puk.1	0	ENSG00000123505	AMD1	adenosylmethionine decarboxylase 1
chr16	2570359	2571152	794	*	0.162233	Promoter	1	51005	uc002cqp.3	0	ENSG00000162066	AMDHD2	amidohydrolase domain containing 2
chrX	63424614	63426273	1660	*	0.110359	Promoter	2	139285	uc004dvo.3	0	ENSG00000184675	AMER1	APC membrane recruitment protein 1
chr13	25744823	25745418	596	*	0.0393536	Promoter	2	219287	uc001uqa.3	439	ENSG00000165566	AMER2	APC membrane recruitment protein 2
chr2	131555172	131556031	860	*	0.150452	Distal Intergenic	1	205147	uc010fmu.1	41308	ENSG00000178171	AMER3	APC membrane recruitment protein 3
chr16	56390330	56390638	309	*	0.0312328	3' UTR	2	267	uc002eix.3	46392	ENSG00000159461	AMFR	autocrine motility factor receptor
chr16	56458400	56459330	931	*	0.208205	Promoter	2	267	uc002eiy.4	120	ENSG00000159461	AMFR	autocrine motility factor receptor
chr16	56459501	56459789	289	*	0.05528	Promoter	2	267	uc002eiy.4	-51	ENSG00000159461	AMFR	autocrine motility factor receptor
chr1	110046766	110047201	436	*	0.0262278	Downstream (2-3kb)	2	57463	uc001dxx.4	5135	ENSG00000181754	AMIGO1	adhesion molecule with Ig like domain 1
chr1	110051669	110052827	1159	*	0.192773	Promoter	2	57463	uc001dxx.4	0	ENSG00000181754	AMIGO1	adhesion molecule with Ig like domain 1
chr12	47473003	47474836	1834	*	0.19449	Promoter	2	347902	uc001rpk.3	0	ENSG00000139211	AMIGO2	adhesion molecule with Ig like domain 2
chr3	49756210	49757324	1115	*	0.107891	Promoter	2	386724	uc003cxj.3	0	ENSG00000176020	AMIGO3	adhesion molecule with Ig like domain 3
chrX	109560363	109561346	984	*	0.0949478	Promoter	2	9949	uc004eoo.3	34	ENSG00000101935	AMMECR1	AMMECR nuclear protein 1
chrX	109561471	109561823	353	*	0.059883	Promoter	2	9949	uc004eop.3	-91	ENSG00000101935	AMMECR1	AMMECR nuclear protein 1
chr2	128642767	128644487	1721	*	0.236928	Promoter	2	83607	uc002tpm.3	0	ENSG00000144233	AMMECR1L	AMMECR1 like
chr14	103394443	103396909	2467	*	0.0578782	Exon (uc001ymg.4/81693, exon 4 of 12)	1	81693	uc001ymh.4	5184	ENSG00000166126	AMN	amnion associated transmembrane protein
chr12	31881328	31882691	1364	*	0.07951	Promoter	2	196394	uc001rko.4	0	ENSG00000151743	AMN1	antagonist of mitotic exit network 1 homolog
chrX	112083673	112084787	1115	*	0.0557813	Promoter	2	154796	uc004eps.3	0	ENSG00000126016	AMOT	angiomotin
chr11	94473765	94474159	395	*	0.0335749	Distal Intergenic	1	154810	uc001pfb.3	-27349	ENSG00000166025	AMOTL1	angiomotin like 1
chr11	94474366	94474656	291	*	0.0288732	Distal Intergenic	1	154810	uc001pfb.3	-26852	ENSG00000166025	AMOTL1	angiomotin like 1
chr11	94501202	94502750	1549	*	0.0864295	Promoter	1	154810	uc001pfb.3	0	ENSG00000166025	AMOTL1	angiomotin like 1
chr3	134031703	134032525	823	*	0.0323813	Distal Intergenic	2	51421	uc003eqe.1	53158	ENSG00000114019	AMOTL2	angiomotin like 2
chr3	134082628	134083392	765	*	0.0970979	Intron (uc003eqe.1/51421, intron 2 of 6)	2	51421	uc003eqe.1	2291	ENSG00000114019	AMOTL2	angiomotin like 2
chr3	134092409	134093770	1362	*	0.0701218	Promoter	2	51421	uc003eqg.1	0	ENSG00000114019	AMOTL2	angiomotin like 2
chr1	110162331	110164658	2328	*	0.127766	Promoter	1	271	uc001dyb.2	0	ENSG00000116337	AMPD2	adenosine monophosphate deaminase 2
chr1	110166393	110166882	490	*	0.0403982	Promoter	1	271	uc010ovs.2	0	ENSG00000116337	AMPD2	adenosine monophosphate deaminase 2
chr1	110166920	110167342	423	*	0.0253092	Promoter	1	271	uc010ovs.2	310	ENSG00000116337	AMPD2	adenosine monophosphate deaminase 2
chr11	10471906	10472978	1073	*	0.125965	Promoter	1	272	uc001min.1	0	ENSG00000133805	AMPD3	adenosine monophosphate deaminase 3
chr11	10477507	10478866	1360	*	0.0497626	Promoter	1	272	uc001mip.1	26	ENSG00000133805	AMPD3	adenosine monophosphate deaminase 3
chr7	38670296	38671270	975	*	0.12013	Promoter	2	273	uc003tgu.3	0	ENSG00000078053	AMPH	amphiphysin
chr17	66243500	66244927	1428	*	0.15901	Promoter	1	51321	uc002jgr.1	0	ENSG00000196704	AMZ2	archaelysin family metallopeptidase 2
chr17	62961981	62962276	296	*	0.0262709	Downstream (<1kb)	2	201283	uc002jez.3	8892	ENSG00000214174	AMZ2P1	archaelysin family metallopeptidase 2 pseudogene 1
chr17	62971150	62972482	1333	*	0.124118	Promoter	2	201283	uc002jez.3	0	ENSG00000214174	AMZ2P1	archaelysin family metallopeptidase 2 pseudogene 1
chr2	112641122	112642482	1361	*	0.257253	Promoter	2	64682	uc002thi.3	0	ENSG00000153107	ANAPC1	anaphase promoting complex subunit 1
chr4	146018685	146020267	1583	*	0.135725	Promoter	2	10393	uc003iju.5	0	ENSG00000164162	ANAPC10	anaphase promoting complex subunit 10
chr3	134203822	134205621	1800	*	0.210684	Promoter	2	25847	uc003eqj.3	0	ENSG00000129055	ANAPC13	anaphase promoting complex subunit 13
chr11	71822965	71823863	899	*	0.101514	Promoter	2	25906	uc009ytc.1	0	ENSG00000110200	ANAPC15	anaphase promoting complex subunit 15
chr10	73648436	73649088	653	*	0.0706284	Intron (uc021psn.1/119504, intron 1 of 3)	1	119504	uc021psn.1	27289	ENSG00000166295	ANAPC16	anaphase promoting complex subunit 16
chr10	73975378	73976594	1217	*	0.122936	Promoter	1	119504	uc001jsv.3	0	ENSG00000166295	ANAPC16	anaphase promoting complex subunit 16
chr2	87088674	87089452	779	*	0.0729155	Promoter	1	100286979	uc010fgu.1	0	ENSG00000233673	ANAPC1P1	anaphase promoting complex subunit 1 pseudogene 1
chr2	87302326	87304616	2291	*	0.176861	Promoter	2	285074	uc002ssf.4	0	ENSG00000285793	ANAPC1P2	ANAPC1 pseudogene 2
chr9	140082133	140084021	1889	*	0.235038	Promoter	2	29882	uc004clq.1	0	ENSG00000176248	ANAPC2	anaphase promoting complex subunit 2
chr4	25378352	25379652	1301	*	0.218882	Promoter	1	29945	uc003gro.3	0	ENSG00000053900	ANAPC4	anaphase promoting complex subunit 4
chr12	121789232	121790765	1534	*	0.13292	Promoter	2	51433	uc001uag.3	0	ENSG00000089053	ANAPC5	anaphase promoting complex subunit 5
chr12	110824991	110825267	277	*	0.677834	Intron (uc001tqo.2/51434, intron 5 of 10)	2	51434	uc001tqo.2	16268	ENSG00000196510	ANAPC7	anaphase promoting complex subunit 7
chr12	110840573	110841913	1341	*	0.227766	Promoter	2	51434	uc001tqo.2	0	ENSG00000196510	ANAPC7	anaphase promoting complex subunit 7
chr14	21149601	21149900	300	*	0.0235396	Exon (uc021roh.1/uc021roh.1, exon 1 of 1)	1	283	uc001vxw.4	-2436	ENSG00000214274	ANG	angiogenin
chr14	21149992	21152055	2064	*	0.148979	Promoter	1	283	uc001vxw.4	-281	ENSG00000214274	ANG	angiogenin
chr14	21152219	21152918	700	*	0.0648499	Promoter	1	283	uc001vxw.4	0	ENSG00000214274	ANG	angiogenin
chr14	77278511	77279282	772	*	0.28009	Promoter	2	23357	uc001xsv.3	1	ENSG00000013523	ANGEL1	angel homolog 1
chr1	213188485	213189167	683	*	0.183079	Promoter	2	90806	uc010pto.2	0	ENSG00000174606	ANGEL2	angel homolog 2
chr8	108509079	108509902	824	*	0.0618567	Promoter	2	284	uc003ymn.3	352	ENSG00000154188	ANGPT1	angiopoietin 1
chr9	129885018	129885364	347	*	0.0354298	Promoter	2	23452	uc004bqr.1	0	ENSG00000136859	ANGPTL2	angiopoietin like 2
chr19	8428497	8429403	907	*	0.0476312	Promoter	1	51129	uc002mjq.1	0	ENSG00000167772	ANGPTL4	angiopoietin like 4
chr19	10207039	10207313	275	*	0.0311731	5' UTR	2	83854	uc002mmx.2	6020	ENSG00000130812	ANGPTL6	angiopoietin like 6
chr12	133841526	133841898	373	*	0.0538051	Distal Intergenic	2	647589	uc010tci.2	-29104	ENSG00000227059	ANHX	anomalous homeobox
chr8	41559428	41559655	228	*	0.0460074	Exon (uc003xoh.3/286, exon 4 of 27)	2	286	uc003xoh.3	4104	ENSG00000029534	ANK1	ankyrin 1
chr8	41655001	41655198	198	*	0.0270015	Promoter	2	286	uc003xoi.3	0	ENSG00000029534	ANK1	ankyrin 1
chr8	41685693	41686641	949	*	0.0731113	Intron (uc003xom.3/286, intron 1 of 42)	2	286	uc003xol.3	-30553	ENSG00000029534	ANK1	ankyrin 1
chr8	41754064	41754258	195	*	0.0324253	Promoter	2	286	uc003xom.3	22	ENSG00000029534	ANK1	ankyrin 1
chr4	114383381	114383535	155	*	0.0633119	Intron (uc003ibi.3/817, intron 15 of 18)	1	287	uc010ims.3	88940	ENSG00000145362	ANK2	ankyrin 2
chr10	62492006	62493605	1600	*	0.213602	Promoter	2	288	uc001jkz.4	0	ENSG00000151150	ANK3	ankyrin 3
chr2	190539006	190539824	819	*	0.113925	Promoter	1	150709	uc002uqu.3	0	ENSG00000151687	ANKAR	ankyrin and armadillo repeat containing
chr15	65203700	65204300	601	*	0.0582304	Promoter	1	348094	uc002anx.1	0	ENSG00000166839	ANKDD1A	ankyrin repeat and death domain containing 1A
chr5	74907202	74907822	621	*	0.0449496	Promoter	1	728780	uc010izt.4	0	ENSG00000189045	ANKDD1B	ankyrin repeat and death domain containing 1B
chr20	10015507	10016059	553	*	0.131608	Promoter	1	63926	uc002wno.3	0	ENSG00000132623	ANKEF1	ankyrin repeat and EF-hand domain containing 1
chr17	4166361	4167684	1324	*	0.275167	Promoter	2	51479	uc002fxn.3	0	ENSG00000185722	ANKFY1	ankyrin repeat and FYVE domain containing 1
chr5	14870963	14873002	2040	*	0.16824	Promoter	2	56172	uc003jfm.4	0	ENSG00000154122	ANKH	ANKH inorganic pyrophosphate transport regulator
chr5	14993013	14993658	646	*	0.0411848	Distal Intergenic	2	56172	uc003jfm.4	-121126	ENSG00000154122	ANKH	ANKH inorganic pyrophosphate transport regulator
chr5	15091414	15091576	163	*	0.126834	Distal Intergenic	2	56172	uc003jfm.4	-219527	ENSG00000154122	ANKH	ANKH inorganic pyrophosphate transport regulator
chr5	139780164	139781179	1016	*	0.201064	Promoter	1	404734	uc003lfs.2	-220	ENSG00000254996	ANKHD1-EIF4EBP3	ANKHD1-EIF4EBP3 readthrough
chr5	139781381	139782505	1125	*	0.203492	Promoter	1	404734	uc003lfs.2	0	ENSG00000254996	ANKHD1-EIF4EBP3	ANKHD1-EIF4EBP3 readthrough
chr7	91874504	91876361	1858	*	0.205507	Promoter	1	54467	uc003ulw.2	0	ENSG00000001629	ANKIB1	ankyrin repeat and IBR domain containing 1
chr19	17392367	17393683	1317	*	0.0594935	Promoter	1	126549	uc002nga.2	0	ENSG00000160117	ANKLE1	ankyrin repeat and LEM domain containing 1
chr19	17402961	17403764	804	*	0.106085	3' UTR	1	126549	uc002nfz.2	10275	ENSG00000160117	ANKLE1	ankyrin repeat and LEM domain containing 1
chr12	133337625	133338408	784	*	0.194004	Promoter	2	23141	uc001ukx.2	43	ENSG00000176915	ANKLE2	ankyrin repeat and LEM domain containing 2
chr12	133338727	133339319	593	*	0.0894274	Promoter	2	23141	uc001ukx.2	-276	ENSG00000176915	ANKLE2	ankyrin repeat and LEM domain containing 2
chr2	241496796	241497611	816	*	0.0591572	Promoter	2	51281	uc002vyz.1	0	ENSG00000144504	ANKMY1	ankyrin repeat and MYND domain containing 1
chr2	241499631	241501018	1388	*	0.156365	Promoter	2	51281	uc002vzd.1	0	ENSG00000144504	ANKMY1	ankyrin repeat and MYND domain containing 1
chr5	72860569	72862287	1719	*	0.155853	Promoter	2	57763	uc003kcu.2	0	ENSG00000164331	ANKRA2	ankyrin repeat family A member 2
chr13	111566248	111568414	2167	*	0.228293	Promoter	2	55608	uc001vrn.3	0	ENSG00000088448	ANKRD10	ankyrin repeat domain 10
chr16	89323434	89324149	716	*	0.0460339	Distal Intergenic	2	29123	uc002fnb.1	34036	ENSG00000167522	ANKRD11	ankyrin repeat domain 11
chr16	89555323	89555641	319	*	0.027351	Intron (uc002fmx.2/29123, intron 1 of 12)	2	29123	uc002fmx.2	1328	ENSG00000167522	ANKRD11	ankyrin repeat domain 11
chr16	89555691	89557112	1422	*	0.303399	Promoter	2	29123	uc002fmx.2	0	ENSG00000167522	ANKRD11	ankyrin repeat domain 11
chr16	89557308	89557921	614	*	0.154529	Promoter	2	29123	uc002fng.1	-339	ENSG00000167522	ANKRD11	ankyrin repeat domain 11
chr18	9135755	9137912	2158	*	0.162137	Promoter	1	23253	uc010wzn.2	0	ENSG00000101745	ANKRD12	ankyrin repeat domain 12
chr12	110436552	110438127	1576	*	0.208364	Promoter	1	88455	uc009zvl.1	0	ENSG00000076513	ANKRD13A	ankyrin repeat domain 13A
chr17	27916742	27917403	662	*	0.105903	Promoter	1	124930	uc002heh.3	0	ENSG00000198720	ANKRD13B	ankyrin repeat domain 13B
chr17	27919850	27920440	591	*	0.137302	Promoter	1	124930	uc002hei.3	-87	ENSG00000198720	ANKRD13B	ankyrin repeat domain 13B
chr17	27920574	27921095	522	*	0.078766	Promoter	1	124930	uc002hej.3	47	ENSG00000198720	ANKRD13B	ankyrin repeat domain 13B
chr11	67045225	67045923	699	*	0.0355578	Intron (uc009yrn.1/156, intron 2 of 20)	1	338692	uc001okc.2	-10839	ENSG00000172932	ANKRD13D	ankyrin repeat domain 13D
chr11	67055738	67057766	2029	*	0.156746	Promoter	1	338692	uc001okc.2	0	ENSG00000172932	ANKRD13D	ankyrin repeat domain 13D
chr10	5930801	5932946	2146	*	0.240569	Promoter	2	54522	uc009xie.3	0	ENSG00000134461	ANKRD16	ankyrin repeat domain 16
chr4	74088334	74088685	352	*	0.0383466	Promoter	2	26057	uc003hgo.3	102	ENSG00000132466	ANKRD17	ankyrin repeat domain 17
chr4	74123486	74125440	1955	*	0.192218	Promoter	2	26057	uc003hgp.3	0	ENSG00000132466	ANKRD17	ankyrin repeat domain 17
chr9	38619898	38620323	426	*	0.0274705	Promoter	2	253650	uc004abg.4	37	ENSG00000180071	ANKRD18A	ankyrin repeat domain 18A
chr9	33523520	33524790	1271	*	0.043651	Promoter	1	441459	uc010mjw.2	0	ENSG00000230453	ANKRD18B	ankyrin repeat domain 18B
chr3	197807011	197808530	1520	*	0.041832	Promoter	2	348840	uc003fyx.3	0	ENSG00000226435	ANKRD18DP	ankyrin repeat domain 18D, pseudogene
chr3	197840341	197840740	400	*	0.0250919	Distal Intergenic	2	348840	uc010iat.2	-32799	ENSG00000226435	ANKRD18DP	ankyrin repeat domain 18D, pseudogene
chr9	95569893	95571787	1895	*	0.0691561	Promoter	1	138649	uc011lua.1	-106	ENSG00000187984	ANKRD19P	ankyrin repeat domain 19, pseudogene
chr9	95571919	95572255	337	*	0.0305728	Promoter	1	138649	uc004asr.4	26	ENSG00000187984	ANKRD19P	ankyrin repeat domain 19, pseudogene
chr21	15352361	15352950	590	*	0.0336004	Promoter	2	391267	uc002yji.2	0	ENSG00000215559	ANKRD20A11P	ankyrin repeat domain 20 family member A11, pseudogene
chr21	15399601	15400299	699	*	0.0911928	Exon (uc002yjk.3/uc002yjk.3, exon 1 of 3)	2	391267	uc002yjj.4	-46836	ENSG00000215559	ANKRD20A11P	ankyrin repeat domain 20 family member A11, pseudogene
chr1	142537947	142538092	146	*	0.0311906	Distal Intergenic	2	100874392	uc031pnv.1	175513	NA	ANKRD20A12P	ankyrin repeat domain 20 family member A12, pseudogene
chr1	142538258	142538527	270	*	0.0372228	Distal Intergenic	2	100874392	uc031pnv.1	175078	NA	ANKRD20A12P	ankyrin repeat domain 20 family member A12, pseudogene
chr1	142618813	142619283	471	*	0.0788245	Exon (uc001eiw.1/uc001eiw.1, exon 1 of 8)	2	100874392	uc031pnv.1	94322	NA	ANKRD20A12P	ankyrin repeat domain 20 family member A12, pseudogene
chr1	142634259	142634524	266	*	0.0441362	Intron (uc001eiw.1/uc001eiw.1, intron 1 of 7)	2	100874392	uc031pnv.1	79081	NA	ANKRD20A12P	ankyrin repeat domain 20 family member A12, pseudogene
chr1	142689320	142689740	421	*	0.0428888	Exon (uc021otc.1/uc021otc.1, exon 1 of 1)	2	100874392	uc031pnv.1	23865	NA	ANKRD20A12P	ankyrin repeat domain 20 family member A12, pseudogene
chr1	142890549	142891279	731	*	0.118373	Exon (uc001ejd.1/uc001ejd.1, exon 1 of 5)	2	100874392	uc031pnv.1	-176944	NA	ANKRD20A12P	ankyrin repeat domain 20 family member A12, pseudogene
chr1	142897598	142897772	175	*	0.034219	Intron (uc001eiw.1/uc001eiw.1, intron 1 of 7)	2	100874392	uc031pnv.1	-183993	NA	ANKRD20A12P	ankyrin repeat domain 20 family member A12, pseudogene
chr1	142949700	142949927	228	*	0.0402824	Intron (uc001eiw.1/uc001eiw.1, intron 1 of 7)	2	100874392	uc031pnv.1	-236095	NA	ANKRD20A12P	ankyrin repeat domain 20 family member A12, pseudogene
chr1	143168022	143168457	436	*	0.0299816	Intron (uc001eiw.1/uc001eiw.1, intron 2 of 7)	2	100874392	uc031pnv.1	-454417	NA	ANKRD20A12P	ankyrin repeat domain 20 family member A12, pseudogene
chr9	42250537	42250770	234	*	0.0311509	Distal Intergenic	1	441425	uc004acd.3	-117533	NA	ANKRD20A3P	ankyrin repeat domain 20 family member A3, pseudogene
chr9	42250787	42252491	1705	*	0.14331	Distal Intergenic	1	441425	uc004acd.3	-115812	NA	ANKRD20A3P	ankyrin repeat domain 20 family member A3, pseudogene
chr9	42367498	42367749	252	*	0.0350917	Promoter	1	441425	uc004acd.3	-554	NA	ANKRD20A3P	ankyrin repeat domain 20 family member A3, pseudogene
chr9	42368373	42368720	348	*	0.0388273	Promoter	1	441425	uc010mmv.3	70	NA	ANKRD20A3P	ankyrin repeat domain 20 family member A3, pseudogene
chr9	43133183	43134188	1006	*	0.11191	Promoter	2	441425	uc004acw.1	0	NA	ANKRD20A3P	ankyrin repeat domain 20 family member A3, pseudogene
chr9	43134592	43134882	291	*	0.0338891	Distal Intergenic	2	441425	uc010mna.1	-1048	NA	ANKRD20A3P	ankyrin repeat domain 20 family member A3, pseudogene
chr9	67925804	67926484	681	*	0.0548921	Promoter	1	441425	uc004aeu.3	-277	NA	ANKRD20A3P	ankyrin repeat domain 20 family member A3, pseudogene
chr9	67926880	67927133	254	*	0.0456966	Promoter	1	441425	uc010mnn.3	119	NA	ANKRD20A3P	ankyrin repeat domain 20 family member A3, pseudogene
chr9	69380740	69382400	1661	*	0.0964978	Promoter	1	728747	uc010mnw.1	0	NA	ANKRD20A4P	ankyrin repeat domain 20 family member A4, pseudogene
chr18	14178593	14179773	1181	*	0.0774121	Promoter	1	440482	uc010xag.2	0	NA	ANKRD20A5P	ankyrin repeat domain 20 family member A5, pseudogene
chr2	95522919	95523535	617	*	0.0458259	Promoter	2	729171	uc010fhp.3	-99	ENSG00000229089	ANKRD20A8P	ankyrin repeat domain 20 family member A8, pseudogene
chr2	97505006	97505615	610	*	0.0353509	3' UTR	2	200539	uc002sxa.3	4143	ENSG00000163126	ANKRD23	ankyrin repeat domain 23
chr10	27388780	27389906	1127	*	0.158839	Promoter	2	22852	uc001ith.2	0	ENSG00000107890	ANKRD26	ankyrin repeat domain 26
chr16	46385824	46387070	1247	*	0.0630204	Distal Intergenic	2	124149	uc010cbd.2	165242	NA	ANKRD26P1	ankyrin repeat domain 26 pseudogene 1
chr16	46387197	46387573	377	*	0.0544456	Distal Intergenic	2	124149	uc010cbd.2	164739	NA	ANKRD26P1	ankyrin repeat domain 26 pseudogene 1
chr16	46387752	46389420	1669	*	0.0624165	Distal Intergenic	2	124149	uc010cbd.2	162892	NA	ANKRD26P1	ankyrin repeat domain 26 pseudogene 1
chr16	46389529	46390276	748	*	0.055409	Distal Intergenic	2	124149	uc010cbd.2	162036	NA	ANKRD26P1	ankyrin repeat domain 26 pseudogene 1
chr16	46390667	46391713	1047	*	0.0624734	Distal Intergenic	2	124149	uc010cbd.2	160599	NA	ANKRD26P1	ankyrin repeat domain 26 pseudogene 1
chr16	46391823	46393653	1831	*	0.0603785	Distal Intergenic	2	124149	uc010cbd.2	158659	NA	ANKRD26P1	ankyrin repeat domain 26 pseudogene 1
chr16	46393802	46395461	1660	*	0.0603223	Distal Intergenic	2	124149	uc010cbd.2	156851	NA	ANKRD26P1	ankyrin repeat domain 26 pseudogene 1
chr16	46395621	46396244	624	*	0.0612418	Distal Intergenic	2	124149	uc010cbd.2	156068	NA	ANKRD26P1	ankyrin repeat domain 26 pseudogene 1
chr16	46396350	46396818	469	*	0.0965395	Distal Intergenic	2	124149	uc010cbd.2	155494	NA	ANKRD26P1	ankyrin repeat domain 26 pseudogene 1
chr16	46398047	46398423	377	*	0.0539126	Distal Intergenic	2	124149	uc010cbd.2	153889	NA	ANKRD26P1	ankyrin repeat domain 26 pseudogene 1
chr16	46398578	46398817	240	*	0.0672812	Distal Intergenic	2	124149	uc010cbd.2	153495	NA	ANKRD26P1	ankyrin repeat domain 26 pseudogene 1
chr16	46399362	46400088	727	*	0.0560276	Distal Intergenic	2	124149	uc010cbd.2	152224	NA	ANKRD26P1	ankyrin repeat domain 26 pseudogene 1
chr16	46400237	46400423	187	*	0.0848985	Distal Intergenic	2	124149	uc010cbd.2	151889	NA	ANKRD26P1	ankyrin repeat domain 26 pseudogene 1
chr16	46400720	46400979	260	*	0.037856	Distal Intergenic	2	124149	uc010cbd.2	151333	NA	ANKRD26P1	ankyrin repeat domain 26 pseudogene 1
chr16	46401098	46401476	379	*	0.0635253	Distal Intergenic	2	124149	uc010cbd.2	150836	NA	ANKRD26P1	ankyrin repeat domain 26 pseudogene 1
chr16	46401613	46402290	678	*	0.0570038	Distal Intergenic	2	124149	uc010cbd.2	150022	NA	ANKRD26P1	ankyrin repeat domain 26 pseudogene 1
chr16	46402448	46402591	144	*	0.103277	Distal Intergenic	2	124149	uc010cbd.2	149721	NA	ANKRD26P1	ankyrin repeat domain 26 pseudogene 1
chr16	46402724	46403106	383	*	0.104151	Distal Intergenic	2	124149	uc010cbd.2	149206	NA	ANKRD26P1	ankyrin repeat domain 26 pseudogene 1
chr16	46403389	46403859	471	*	0.0693141	Distal Intergenic	2	124149	uc010cbd.2	148453	NA	ANKRD26P1	ankyrin repeat domain 26 pseudogene 1
chr16	46404023	46404760	738	*	0.0678273	Distal Intergenic	2	124149	uc010cbd.2	147552	NA	ANKRD26P1	ankyrin repeat domain 26 pseudogene 1
chr16	46404918	46405934	1017	*	0.0625859	Distal Intergenic	2	124149	uc010cbd.2	146378	NA	ANKRD26P1	ankyrin repeat domain 26 pseudogene 1
chr16	46406080	46407051	972	*	0.0594856	Distal Intergenic	2	124149	uc010cbd.2	145261	NA	ANKRD26P1	ankyrin repeat domain 26 pseudogene 1
chr16	46407639	46408717	1079	*	0.0820529	Distal Intergenic	2	124149	uc010cbd.2	143595	NA	ANKRD26P1	ankyrin repeat domain 26 pseudogene 1
chr16	46408991	46409144	154	*	0.105826	Distal Intergenic	2	124149	uc010cbd.2	143168	NA	ANKRD26P1	ankyrin repeat domain 26 pseudogene 1
chr16	46412793	46413495	703	*	0.0610961	Distal Intergenic	2	124149	uc010cbd.2	138817	NA	ANKRD26P1	ankyrin repeat domain 26 pseudogene 1
chr16	46416665	46417489	825	*	0.079942	Distal Intergenic	2	124149	uc010cbd.2	134823	NA	ANKRD26P1	ankyrin repeat domain 26 pseudogene 1
chr16	46418306	46418452	147	*	0.0580476	Distal Intergenic	2	124149	uc010cbd.2	133860	NA	ANKRD26P1	ankyrin repeat domain 26 pseudogene 1
chr16	46419445	46419908	464	*	0.0399964	Distal Intergenic	2	124149	uc010cbd.2	132404	NA	ANKRD26P1	ankyrin repeat domain 26 pseudogene 1
chr16	46420276	46420618	343	*	0.058688	Distal Intergenic	2	124149	uc010cbd.2	131694	NA	ANKRD26P1	ankyrin repeat domain 26 pseudogene 1
chr16	46420818	46421003	186	*	0.0783096	Distal Intergenic	2	124149	uc010cbd.2	131309	NA	ANKRD26P1	ankyrin repeat domain 26 pseudogene 1
chr16	46421516	46422209	694	*	0.0604923	Distal Intergenic	2	124149	uc010cbd.2	130103	NA	ANKRD26P1	ankyrin repeat domain 26 pseudogene 1
chr16	46422547	46422685	139	*	0.0782271	Distal Intergenic	2	124149	uc010cbd.2	129627	NA	ANKRD26P1	ankyrin repeat domain 26 pseudogene 1
chr16	46423590	46424452	863	*	0.0589959	Distal Intergenic	2	124149	uc010cbd.2	127860	NA	ANKRD26P1	ankyrin repeat domain 26 pseudogene 1
chr16	46424562	46425245	684	*	0.0777558	Distal Intergenic	2	124149	uc010cbd.2	127067	NA	ANKRD26P1	ankyrin repeat domain 26 pseudogene 1
chr16	46425442	46425989	548	*	0.0531987	Distal Intergenic	2	124149	uc010cbd.2	126323	NA	ANKRD26P1	ankyrin repeat domain 26 pseudogene 1
chr16	46426658	46426825	168	*	0.050386	Distal Intergenic	2	124149	uc010cbd.2	125487	NA	ANKRD26P1	ankyrin repeat domain 26 pseudogene 1
chr16	46426948	46427732	785	*	0.0541418	Distal Intergenic	2	124149	uc010cbd.2	124580	NA	ANKRD26P1	ankyrin repeat domain 26 pseudogene 1
chr16	46427866	46428790	925	*	0.0659114	Distal Intergenic	2	124149	uc010cbd.2	123522	NA	ANKRD26P1	ankyrin repeat domain 26 pseudogene 1
chr16	46432245	46433832	1588	*	0.0706443	Distal Intergenic	2	124149	uc010cbd.2	118480	NA	ANKRD26P1	ankyrin repeat domain 26 pseudogene 1
chr16	46433935	46434239	305	*	0.0483335	Distal Intergenic	2	124149	uc010cbd.2	118073	NA	ANKRD26P1	ankyrin repeat domain 26 pseudogene 1
chr16	46435059	46435547	489	*	0.0570402	Distal Intergenic	2	124149	uc010cbd.2	116765	NA	ANKRD26P1	ankyrin repeat domain 26 pseudogene 1
chr3	15900431	15902123	1693	*	0.212953	Promoter	2	23243	uc003caj.1	0	ENSG00000206560	ANKRD28	ankyrin repeat domain 28
chr18	21242202	21242931	730	*	0.054716	Promoter	2	147463	uc002kun.3	0	ENSG00000154065	ANKRD29	ankyrin repeat domain 29
chr18	14866438	14866610	173	*	0.0388682	Distal Intergenic	1	374860	uc010xal.1	29290	ENSG00000180777	ANKRD30B	ankyrin repeat domain 30B
chr2	132795485	132796389	905	*	0.0682989	Distal Intergenic	2	554226	uc002tti.3	123136	ENSG00000163046	ANKRD30BL	ankyrin repeat domain 30B like
chr2	133015124	133015722	599	*	0.0982587	Promoter	2	554226	uc002ttj.3	0	ENSG00000163046	ANKRD30BL	ankyrin repeat domain 30B like
chr2	133016339	133016524	186	*	0.107685	Promoter	2	554226	uc002ttj.3	-797	ENSG00000163046	ANKRD30BL	ankyrin repeat domain 30B like
chr2	133016716	133016950	235	*	0.0640443	Distal Intergenic	2	554226	uc002ttj.3	-1174	ENSG00000163046	ANKRD30BL	ankyrin repeat domain 30B like
chr2	133017055	133017270	216	*	0.101693	Distal Intergenic	2	554226	uc002ttj.3	-1513	ENSG00000163046	ANKRD30BL	ankyrin repeat domain 30B like
chr2	133018723	133019099	377	*	0.0689645	Distal Intergenic	2	554226	uc002ttj.3	-3181	ENSG00000163046	ANKRD30BL	ankyrin repeat domain 30B like
chr2	133019361	133019637	277	*	0.0810563	Distal Intergenic	2	554226	uc002ttj.3	-3819	ENSG00000163046	ANKRD30BL	ankyrin repeat domain 30B like
chr2	133019896	133020236	341	*	0.0976306	Distal Intergenic	2	554226	uc002ttj.3	-4354	ENSG00000163046	ANKRD30BL	ankyrin repeat domain 30B like
chr2	133022650	133022859	210	*	0.0767177	Distal Intergenic	2	554226	uc002ttj.3	-7108	ENSG00000163046	ANKRD30BL	ankyrin repeat domain 30B like
chr2	133023088	133023384	297	*	0.0786225	Distal Intergenic	2	554226	uc002ttj.3	-7546	ENSG00000163046	ANKRD30BL	ankyrin repeat domain 30B like
chr2	133023491	133023629	139	*	0.0990688	Distal Intergenic	2	554226	uc002ttj.3	-7949	ENSG00000163046	ANKRD30BL	ankyrin repeat domain 30B like
chr2	133025568	133025974	407	*	0.0634103	Distal Intergenic	2	554226	uc002ttj.3	-10026	ENSG00000163046	ANKRD30BL	ankyrin repeat domain 30B like
chr2	133026137	133026301	165	*	0.0864064	Distal Intergenic	2	554226	uc002ttj.3	-10595	ENSG00000163046	ANKRD30BL	ankyrin repeat domain 30B like
chr2	133026710	133026890	181	*	0.109428	Distal Intergenic	2	554226	uc002ttj.3	-11168	ENSG00000163046	ANKRD30BL	ankyrin repeat domain 30B like
chr2	133028316	133028489	174	*	0.0946129	Distal Intergenic	2	554226	uc002ttj.3	-12774	ENSG00000163046	ANKRD30BL	ankyrin repeat domain 30B like
chr2	133028931	133029355	425	*	0.0705125	Distal Intergenic	2	554226	uc002ttj.3	-13389	ENSG00000163046	ANKRD30BL	ankyrin repeat domain 30B like
chr2	133029602	133029949	348	*	0.0645655	Distal Intergenic	2	554226	uc002ttj.3	-14060	ENSG00000163046	ANKRD30BL	ankyrin repeat domain 30B like
chr2	133030419	133030775	357	*	0.0777333	Distal Intergenic	2	554226	uc002ttj.3	-14877	ENSG00000163046	ANKRD30BL	ankyrin repeat domain 30B like
chr2	133031185	133031403	219	*	0.0976614	Distal Intergenic	2	554226	uc002ttj.3	-15643	ENSG00000163046	ANKRD30BL	ankyrin repeat domain 30B like
chr2	133032554	133032970	417	*	0.10204	Distal Intergenic	2	554226	uc002ttj.3	-17012	ENSG00000163046	ANKRD30BL	ankyrin repeat domain 30B like
chr2	133033316	133033558	243	*	0.087749	Distal Intergenic	2	554226	uc002ttj.3	-17774	ENSG00000163046	ANKRD30BL	ankyrin repeat domain 30B like
chr2	133034403	133034833	431	*	0.0565047	Distal Intergenic	2	554226	uc002ttj.3	-18861	ENSG00000163046	ANKRD30BL	ankyrin repeat domain 30B like
chr2	133038974	133039108	135	*	0.0559321	Distal Intergenic	2	554226	uc002ttj.3	-23432	ENSG00000163046	ANKRD30BL	ankyrin repeat domain 30B like
chr2	133062285	133062549	265	*	0.0423883	Exon (uc002ttk.1/uc002ttk.1, exon 1 of 4)	2	554226	uc002ttj.3	-46743	ENSG00000163046	ANKRD30BL	ankyrin repeat domain 30B like
chr5	74532233	74532449	217	*	0.0276216	Promoter	2	256006	uc003kdo.2	254	ENSG00000145700	ANKRD31	ankyrin repeat domain 31
chr5	74532493	74532729	237	*	0.035522	Promoter	2	256006	uc003kdo.2	0	ENSG00000145700	ANKRD31	ankyrin repeat domain 31
chr5	74532846	74533184	339	*	0.0855139	Promoter	2	256006	uc003kdo.2	-143	ENSG00000145700	ANKRD31	ankyrin repeat domain 31
chr12	52257649	52258304	656	*	0.0369479	Distal Intergenic	1	341405	uc001rzh.4	-23489	ENSG00000167612	ANKRD33	ankyrin repeat domain 33
chr12	52262782	52263299	518	*	0.050453	Distal Intergenic	1	341405	uc001rzh.4	-18494	ENSG00000167612	ANKRD33	ankyrin repeat domain 33
chr5	10563397	10565624	2228	*	0.101354	Promoter	1	651746	uc021xwp.1	0	ENSG00000164236	ANKRD33B	ankyrin repeat domain 33B
chr1	145469910	145470918	1009	*	0.0839624	Promoter	1	284615	uc001enq.1	0	ENSG00000272031	ANKRD34A	ankyrin repeat domain 34A
chr1	145472035	145474791	2757	*	0.112737	5' UTR	1	284615	uc001enq.1	1527	ENSG00000272031	ANKRD34A	ankyrin repeat domain 34A
chr5	79865124	79866372	1249	*	0.0489517	Promoter	2	340120	uc003kgw.3	0	ENSG00000189127	ANKRD34B	ankyrin repeat domain 34B
chr1	145548646	145549410	765	*	0.0725561	Promoter	1	148741	uc010oyx.1	0	ENSG00000198483	ANKRD35	ankyrin repeat domain 35
chr2	97778286	97779976	1691	*	0.148979	Promoter	1	375248	uc002sxn.2	0	ENSG00000135976	ANKRD36	ankyrin repeat domain 36
chr2	98205648	98207349	1702	*	0.145366	Promoter	2	57730	uc010yvc.1	0	ENSG00000196912	ANKRD36B	ankyrin repeat domain 36B
chr2	89064407	89065870	1464	*	0.0687564	Promoter	1	645784	uc010fhg.4	0	ENSG00000230006	ANKRD36BP2	ankyrin repeat domain 36B pseudogene 2
chr4	186316902	186318283	1382	*	0.207931	Promoter	1	353322	uc003ixm.3	0	ENSG00000186352	ANKRD37	ankyrin repeat domain 37
chr2	97523011	97524510	1500	*	0.135288	Promoter	2	51239	uc002sxd.4	0	ENSG00000213337	ANKRD39	ankyrin repeat domain 39
chr17	48784505	48785662	1158	*	0.130704	Promoter	2	91369	uc002iso.3	0	ENSG00000154945	ANKRD40	ankyrin repeat domain 40
chr17	48840371	48840638	268	*	0.0406119	Intron (uc031rdf.1/55018, intron 3 of 3)	2	55018	uc031rdf.1	4238	ENSG00000167117	ANKRD40CL	ANKRD40 C-terminal like
chr11	82904099	82906009	1911	*	0.143179	Promoter	1	338699	uc009yvi.2	0	ENSG00000137494	ANKRD42	ankyrin repeat domain 42
chr2	198062951	198063676	726	*	0.034921	Promoter	2	91526	uc021vuk.2	-189	ENSG00000065413	ANKRD44	ankyrin repeat domain 44
chr2	198173403	198173670	268	*	0.0281703	Intron (uc021vuj.1/91526, intron 1 of 27)	2	91526	uc021vuj.1	1851	ENSG00000065413	ANKRD44	ankyrin repeat domain 44
chr2	198173777	198176087	2311	*	0.15153	Promoter	2	91526	uc021vuj.1	0	ENSG00000065413	ANKRD44	ankyrin repeat domain 44
chr8	101571280	101572039	760	*	0.238704	Promoter	2	157567	uc003yjm.4	0	ENSG00000186106	ANKRD46	ankyrin repeat domain 46
chr11	94227131	94227719	589	*	0.132545	Promoter	1	54851	uc001pew.3	0	ENSG00000168876	ANKRD49	ankyrin repeat domain 49
chr4	125633078	125634665	1588	*	0.171496	Promoter	2	57182	uc010inw.3	0	ENSG00000151458	ANKRD50	ankyrin repeat domain 50
chr12	56651335	56652748	1414	*	0.19997	Promoter	2	283373	uc001skm.4	0	ENSG00000139645	ANKRD52	ankyrin repeat domain 52
chr2	71192203	71192536	334	*	0.0541659	3' UTR	1	79998	uc002shk.4	-13039	ENSG00000144031	ANKRD53	ankyrin repeat domain 53
chr2	71204331	71204734	404	*	0.0358807	Promoter	1	79998	uc002shk.4	-841	ENSG00000144031	ANKRD53	ankyrin repeat domain 53
chr2	71205535	71206250	716	*	0.0526839	Promoter	1	79998	uc002shk.4	0	ENSG00000144031	ANKRD53	ankyrin repeat domain 53
chr22	38239709	38240479	771	*	0.1711	Promoter	2	129138	uc003auc.3	0	ENSG00000100124	ANKRD54	ankyrin repeat domain 54
chr5	55455847	55456831	985	*	0.0276065	Intron (uc003jqu.3/79722, intron 5 of 11)	2	79722	uc003jqt.3	-43069	ENSG00000164512	ANKRD55	ankyrin repeat domain 55
chr5	55776487	55777710	1224	*	0.097603	Distal Intergenic	2	79722	uc003jqu.3	-247301	ENSG00000164512	ANKRD55	ankyrin repeat domain 55
chr6	90142569	90143712	1144	*	0.159406	Promoter	1	22881	uc003pne.4	0	ENSG00000135299	ANKRD6	ankyrin repeat domain 6
chr18	12038550	12039191	642	*	0.056839	Distal Intergenic	1	342850	uc031rhk.1	-54657	ENSG00000181626	ANKRD62	ankyrin repeat domain 62
chr15	40574057	40575739	1683	*	0.0809045	Promoter	2	100131244	uc021sjf.1	0	ENSG00000230778	ANKRD63	ankyrin repeat domain 63
chr7	117854248	117854820	573	*	0.0396684	Distal Intergenic	1	56311	uc003vji.3	-9892	ENSG00000106013	ANKRD7	ankyrin repeat domain 7
chr14	102975592	102976003	412	*	0.0498661	Promoter	2	122416	uc001ylz.1	125	ENSG00000156381	ANKRD9	ankyrin repeat domain 9
chr14	102976121	102976955	835	*	0.0933117	Promoter	2	122416	uc001ylz.1	0	ENSG00000156381	ANKRD9	ankyrin repeat domain 9
chr14	102982919	102983993	1075	*	0.111003	Distal Intergenic	2	122416	uc001yma.1	-6791	ENSG00000156381	ANKRD9	ankyrin repeat domain 9
chr14	102990405	102991438	1034	*	0.0509889	Distal Intergenic	2	122416	uc001yma.1	-14277	ENSG00000156381	ANKRD9	ankyrin repeat domain 9
chr6	34856636	34858113	1478	*	0.20785	Promoter	1	23294	uc003ojx.4	0	ENSG00000064999	ANKS1A	ankyrin repeat and sterile alpha motif domain containing 1A
chr6	35016527	35016800	274	*	0.0527862	Intron (uc003ojx.4/23294, intron 11 of 23)	1	23294	uc010jvr.1	76148	ENSG00000064999	ANKS1A	ankyrin repeat and sterile alpha motif domain containing 1A
chr12	100378183	100378500	318	*	0.0341131	Promoter	2	56899	uc001tge.2	0	ENSG00000185046	ANKS1B	ankyrin repeat and sterile alpha motif domain containing 1B
chr12	100378668	100379024	357	*	0.0396601	Promoter	2	56899	uc009ztt.1	-236	ENSG00000185046	ANKS1B	ankyrin repeat and sterile alpha motif domain containing 1B
chr16	4783781	4785206	1426	*	0.17511	Promoter	2	124401	uc002cxj.2	0	ENSG00000168096	ANKS3	ankyrin repeat and sterile alpha motif domain containing 3
chr16	4793395	4793678	284	*	0.0245406	Intron (uc002cxn.3/146562, intron 5 of 9)	2	124401	uc002cxm.3	-9017	ENSG00000168096	ANKS3	ankyrin repeat and sterile alpha motif domain containing 3
chr9	101558252	101559332	1081	*	0.161725	Promoter	2	203286	uc004ayu.3	0	ENSG00000165138	ANKS6	ankyrin repeat and sterile alpha motif domain containing 6
chr2	220093443	220095167	1725	*	0.173577	Promoter	1	55139	uc010zkv.1	0	ENSG00000163516	ANKZF1	ankyrin repeat and zinc finger peptidyl tRNA hydrolase 1
chr3	43662961	43663942	982	*	0.195581	Promoter	2	55129	uc003cmv.3	0	ENSG00000160746	ANO10	anoctamin 10
chr12	5997246	5997570	325	*	0.0275053	Intron (uc001qnm.2/57101, intron 3 of 25)	2	57101	uc021qtt.1	56855	ENSG00000047617	ANO2	anoctamin 2
chr12	45609099	45610911	1813	*	0.201352	Promoter	1	196527	uc031qha.1	0	ENSG00000177119	ANO6	anoctamin 6
chr2	242156946	242157328	383	*	0.0365341	Exon (uc002wax.2/50636, exon 20 of 25)	1	50636	uc002wax.2	29022	ENSG00000146205	ANO7	anoctamin 7
chr2	242157639	242158074	436	*	0.0484234	Exon (uc002wax.2/50636, exon 21 of 25)	1	50636	uc002wax.2	29715	ENSG00000146205	ANO7	anoctamin 7
chr19	17434345	17434873	529	*	0.0289159	Exon (uc002ngf.2/57719, exon 18 of 18)	2	57719	uc002ngf.2	10765	ENSG00000074855	ANO8	anoctamin 8
chr19	17438831	17440402	1572	*	0.100631	Exon (uc002ngf.2/57719, exon 13 of 18)	2	57719	uc002ngf.2	5236	ENSG00000074855	ANO8	anoctamin 8
chr19	17444858	17445943	1086	*	0.22862	Promoter	2	57719	uc002ngf.2	0	ENSG00000074855	ANO8	anoctamin 8
chr11	441390	442225	836	*	0.120819	Promoter	2	338440	uc001lpi.2	0	ENSG00000185101	ANO9	anoctamin 9
chr15	69109232	69114076	4845	*	0.237473	Promoter	2	8125	uc002arl.3	0	ENSG00000140350	ANP32A	acidic nuclear phosphoprotein 32 family member A
chr9	100744885	100745390	506	*	0.0542739	Promoter	1	10541	uc004aya.3	-99	ENSG00000136938	ANP32B	acidic nuclear phosphoprotein 32 family member B
chr9	100745564	100747778	2215	*	0.248176	Promoter	1	10541	uc004aya.3	75	ENSG00000136938	ANP32B	acidic nuclear phosphoprotein 32 family member B
chr1	150186050	150186222	173	*	0.0436846	Distal Intergenic	2	81611	uc010pbt.2	12905	ENSG00000143401	ANP32E	acidic nuclear phosphoprotein 32 family member E
chr1	150206727	150208502	1776	*	0.200195	Promoter	2	81611	uc010pbu.2	0	ENSG00000143401	ANP32E	acidic nuclear phosphoprotein 32 family member E
chr15	90357538	90358615	1078	*	0.104118	Promoter	2	290	uc002bop.4	0	ENSG00000166825	ANPEP	alanyl aminopeptidase, membrane
chr16	770291	771653	1363	*	0.0882949	Promoter	1	65990	uc002cje.4	0	ENSG00000103254	ANTKMT	adenine nucleotide translocase lysine methyltransferase
chr2	69240092	69241036	945	*	0.0743887	Promoter	1	84168	uc002sfd.2	0	ENSG00000169604	ANTXR1	ANTXR cell adhesion molecule 1
chr4	80993118	80994486	1369	*	0.216868	Promoter	2	118429	uc003hly.4	0	ENSG00000163297	ANTXR2	ANTXR cell adhesion molecule 2
chr9	75747308	75747631	324	*	0.0311522	Distal Intergenic	1	301	uc031tee.1	-19150	ENSG00000135046	ANXA1	annexin A1
chr10	81963337	81965760	2424	*	0.24194	Promoter	2	311	uc001kbq.1	0	ENSG00000122359	ANXA11	annexin A11
chr15	60689468	60690507	1040	*	0.104864	Promoter	2	302	uc002agk.3	0	ENSG00000182718	ANXA2	annexin A2
chr15	60690634	60691013	380	*	0.0504984	Promoter	2	302	uc010bgj.3	-449	ENSG00000182718	ANXA2	annexin A2
chr5	43037384	43037665	282	*	0.0225425	Downstream (1-2kb)	2	389289	uc003jnf.3	2782	ENSG00000177721	ANXA2R	annexin A2 receptor
chr5	43037844	43038995	1152	*	0.043219	Downstream (<1kb)	2	389289	uc003jnf.3	1452	ENSG00000177721	ANXA2R	annexin A2 receptor
chr5	43039470	43040364	895	*	0.148686	Promoter	2	389289	uc003jnf.3	83	ENSG00000177721	ANXA2R	annexin A2 receptor
chr5	43040782	43041211	430	*	0.0320979	Promoter	2	389289	uc003jnf.3	-335	ENSG00000177721	ANXA2R	annexin A2 receptor
chr4	79472702	79473347	646	*	0.0829772	Promoter	1	306	uc003hld.3	0	ENSG00000138772	ANXA3	annexin A3
chr2	69968437	69969661	1225	*	0.123177	Promoter	1	307	uc010yqn.1	0	ENSG00000196975	ANXA4	annexin A4
chr4	122617454	122618684	1231	*	0.146002	Promoter	2	308	uc003idu.4	0	ENSG00000164111	ANXA5	annexin A5
chr5	150534987	150535646	660	*	0.0541317	Intron (uc003ltl.2/309, intron 1 of 25)	2	309	uc003ltl.2	1797	ENSG00000197043	ANXA6	annexin A6
chr5	150535713	150538038	2326	*	0.166061	Promoter	2	309	uc003ltl.2	0	ENSG00000197043	ANXA6	annexin A6
chr10	75172979	75174340	1362	*	0.245129	Promoter	2	310	uc001jtz.2	0	ENSG00000138279	ANXA7	annexin A7
chr7	36763477	36764050	574	*	0.0470444	Promoter	2	313	uc003tfh.4	104	ENSG00000136250	AOAH	acyloxyacyl hydrolase
chr9	97488580	97489541	962	*	0.125537	Promoter	1	84909	uc011lui.2	0	ENSG00000148120	AOPEP	aminopeptidase O (putative)
chr9	97766601	97767791	1191	*	0.0905878	Promoter	1	84909	uc011luk.2	186	ENSG00000148120	AOPEP	aminopeptidase O (putative)
chr2	201450413	201451016	604	*	0.0759977	Promoter	1	316	uc002uvx.3	0	ENSG00000138356	AOX1	aldehyde oxidase 1
chr4	113152129	113153738	1610	*	0.21272	Promoter	1	55435	uc010imm.1	0	ENSG00000138660	AP1AR	adaptor related protein complex 1 associated regulatory protein
chr22	29784020	29785121	1102	*	0.152816	Promoter	2	162	uc003afi.3	0	ENSG00000100280	AP1B1	adaptor related protein complex 1 subunit beta 1
chr16	71841975	71843042	1068	*	0.201483	Promoter	2	164	uc002fbb.3	0	ENSG00000166747	AP1G1	adaptor related protein complex 1 subunit gamma 1
chr16	71843194	71843491	298	*	0.048313	Promoter	2	164	uc010vmh.1	-218	ENSG00000166747	AP1G1	adaptor related protein complex 1 subunit gamma 1
chr14	24036229	24037162	934	*	0.108881	Promoter	2	8906	uc001wkk.3	0	ENSG00000213983	AP1G2	adaptor related protein complex 1 subunit gamma 2
chr19	16308415	16309470	1056	*	0.189408	Promoter	1	8907	uc002ndu.2	0	ENSG00000072958	AP1M1	adaptor related protein complex 1 subunit mu 1
chr7	100797563	100798365	803	*	0.130172	Promoter	1	1174	uc003uxv.4	0	ENSG00000106367	AP1S1	adaptor related protein complex 1 subunit sigma 1
chrX	15872250	15872993	744	*	0.144975	Promoter	2	8905	uc004cxi.4	144	ENSG00000182287	AP1S2	adaptor related protein complex 1 subunit sigma 2
chrX	15873141	15873809	669	*	0.0574363	Promoter	2	8905	uc011miu.2	-4	ENSG00000182287	AP1S2	adaptor related protein complex 1 subunit sigma 2
chr2	224701653	224702850	1198	*	0.160064	Promoter	2	130340	uc002vnn.3	0	ENSG00000152056	AP1S3	adaptor related protein complex 1 subunit sigma 3
chr19	50270081	50271029	949	*	0.236441	Promoter	1	160	uc010enj.1	0	ENSG00000196961	AP2A1	adaptor related protein complex 2 subunit alpha 1
chr19	50312081	50312768	688	*	0.0398443	Exon (uc002ppq.2/80199, exon 6 of 11)	1	160	uc010enk.3	3371	ENSG00000196961	AP2A1	adaptor related protein complex 2 subunit alpha 1
chr11	925841	926798	958	*	0.192993	Promoter	1	161	uc001lst.2	32	ENSG00000183020	AP2A2	adaptor related protein complex 2 subunit alpha 2
chr17	33913898	33915039	1142	*	0.113884	Promoter	1	163	uc002hjq.3	0	ENSG00000006125	AP2B1	adaptor related protein complex 2 subunit beta 1
chr3	183892601	183893719	1119	*	0.278148	Promoter	1	1173	uc003fmw.3	0	ENSG00000161203	AP2M1	adaptor related protein complex 2 subunit mu 1
chr19	47353500	47354188	689	*	0.164597	Promoter	2	1175	uc002pft.1	15	ENSG00000042753	AP2S1	adaptor related protein complex 2 subunit sigma 1
chr19	47359642	47359875	234	*	0.028218	Distal Intergenic	2	1175	uc002pfu.1	-5439	ENSG00000042753	AP2S1	adaptor related protein complex 2 subunit sigma 1
chr19	47363500	47365299	1800	*	0.177285	Distal Intergenic	2	1175	uc002pfu.1	-9297	ENSG00000042753	AP2S1	adaptor related protein complex 2 subunit sigma 1
chr5	77589927	77591733	1807	*	0.186654	Promoter	2	8546	uc003kfj.4	0	ENSG00000132842	AP3B1	adaptor related protein complex 3 subunit beta 1
chr15	83348884	83349792	909	*	0.0571236	Promoter	2	8120	uc010uog.2	0	ENSG00000103723	AP3B2	adaptor related protein complex 3 subunit beta 2
chr15	83378311	83379170	860	*	0.079538	Promoter	2	8120	uc010uoh.2	0	ENSG00000103723	AP3B2	adaptor related protein complex 3 subunit beta 2
chr19	2150503	2151613	1111	*	0.181998	Promoter	2	8943	uc002luz.4	0	ENSG00000065000	AP3D1	adaptor related protein complex 3 subunit delta 1
chr10	75910005	75910739	735	*	0.150491	Promoter	2	26985	uc001jwf.3	0	ENSG00000185009	AP3M1	adaptor related protein complex 3 subunit mu 1
chr8	41997134	41998586	1453	*	0.0751735	Distal Intergenic	1	10947	uc003xoo.3	-11878	ENSG00000070718	AP3M2	adaptor related protein complex 3 subunit mu 2
chr8	42009642	42010147	506	*	0.0762743	Promoter	1	10947	uc003xoo.3	-317	ENSG00000070718	AP3M2	adaptor related protein complex 3 subunit mu 2
chr8	42010425	42011172	748	*	0.136702	Promoter	1	10947	uc003xoo.3	0	ENSG00000070718	AP3M2	adaptor related protein complex 3 subunit mu 2
chr5	115176811	115178488	1678	*	0.203138	Promoter	1	1176	uc003krk.3	0	ENSG00000177879	AP3S1	adaptor related protein complex 3 subunit sigma 1
chr15	90436758	90438025	1268	*	0.161982	Promoter	2	10239	uc002boq.4	0	ENSG00000157823	AP3S2	adaptor related protein complex 3 subunit sigma 2
chr1	114446986	114448435	1450	*	0.180936	Promoter	2	10717	uc001eeb.3	0	ENSG00000134262	AP4B1	adaptor related protein complex 4 subunit beta 1
chr15	51199891	51201449	1559	*	0.246412	Promoter	1	23431	uc010ufi.2	0	ENSG00000081014	AP4E1	adaptor related protein complex 4 subunit epsilon 1
chr14	31494465	31496302	1838	*	0.295473	Promoter	1	11154	uc001wqw.4	0	ENSG00000100478	AP4S1	adaptor related protein complex 4 subunit sigma 1
chr11	65547351	65549082	1732	*	0.124026	Promoter	2	91056	uc031qbm.1	0	ENSG00000254470	AP5B1	adaptor related protein complex 5 subunit beta 1
chr20	3792199	3792522	324	*	0.0259828	Exon (uc002wjr.3/uc002wjr.3, exon 3 of 4)	1	55317	uc002wjt.3	-8649	ENSG00000125843	AP5S1	adaptor related protein complex 5 subunit sigma 1
chr20	3800695	3801688	994	*	0.179308	Promoter	1	55317	uc002wjt.3	0	ENSG00000125843	AP5S1	adaptor related protein complex 5 subunit sigma 1
chr7	4784738	4785057	320	*	0.0292659	Intron (uc003sna.1/221937, intron 5 of 11)	1	9907	uc003sne.3	-30205	ENSG00000242802	AP5Z1	adaptor related protein complex 5 subunit zeta 1
chr7	4814358	4816089	1732	*	0.186552	Promoter	1	9907	uc003sne.3	0	ENSG00000242802	AP5Z1	adaptor related protein complex 5 subunit zeta 1
chr12	99139363	99139865	503	*	0.0284006	3' UTR	1	317	uc009zto.3	74050	ENSG00000120868	APAF1	apoptotic peptidase activating factor 1
chr9	72286740	72288066	1327	*	0.148643	Promoter	2	320	uc004ahh.2	0	ENSG00000107282	APBA1	amyloid beta precursor protein binding family A member 1
chr15	29130300	29133147	2848	*	0.202409	Promoter	1	321	uc010uas.1	0	ENSG00000034053	APBA2	amyloid beta precursor protein binding family A member 2
chr15	29211288	29211701	414	*	0.0272395	Intron (uc010uas.1/321, intron 1 of 4)	1	321	uc001zck.3	-2142	ENSG00000034053	APBA2	amyloid beta precursor protein binding family A member 2
chr15	29407498	29408003	506	*	0.0429022	Intron (uc010uat.2/321, intron 14 of 14)	1	321	uc001zcm.1	44637	ENSG00000034053	APBA2	amyloid beta precursor protein binding family A member 2
chr19	3760949	3761812	864	*	0.124328	Promoter	2	9546	uc002lyp.1	0	ENSG00000011132	APBA3	amyloid beta precursor protein binding family A member 3
chr11	6423693	6423993	301	*	0.0229255	Promoter	2	322	uc010rad.2	0	ENSG00000166313	APBB1	amyloid beta precursor protein binding family B member 1
chr11	6439313	6440998	1686	*	0.215841	Promoter	2	322	uc001mdb.2	0	ENSG00000166313	APBB1	amyloid beta precursor protein binding family B member 1
chr10	26624274	26624435	162	*	0.0251313	Distal Intergenic	1	54518	uc001isr.3	-102831	ENSG00000077420	APBB1IP	amyloid beta precursor protein binding family B member 1 interacting protein
chr10	26680693	26681462	770	*	0.0506178	Distal Intergenic	1	54518	uc001isr.3	-45804	ENSG00000077420	APBB1IP	amyloid beta precursor protein binding family B member 1 interacting protein
chr10	26726922	26729205	2284	*	0.185064	Promoter	1	54518	uc001isr.3	0	ENSG00000077420	APBB1IP	amyloid beta precursor protein binding family B member 1 interacting protein
chr4	40858676	40859338	663	*	0.0504365	Promoter	2	323	uc003gvk.3	0	ENSG00000163697	APBB2	amyloid beta precursor protein binding family B member 2
chr4	41215859	41216903	1045	*	0.086018	Promoter	2	323	uc003gvl.3	0	ENSG00000163697	APBB2	amyloid beta precursor protein binding family B member 2
chr4	41218184	41218916	733	*	0.0833519	Distal Intergenic	2	323	uc003gvn.3	-1549	ENSG00000163697	APBB2	amyloid beta precursor protein binding family B member 2
chr5	139943565	139945013	1449	*	0.123014	Promoter	2	10307	uc003lgc.1	0	ENSG00000113108	APBB3	amyloid beta precursor protein binding family B member 3
chr5	112043178	112044148	971	*	0.24672	Promoter	1	324	uc011cvt.2	0	ENSG00000134982	APC	APC regulator of WNT signaling pathway
chr5	112073205	112073866	662	*	0.0927603	Promoter	1	324	uc003kpy.4	0	ENSG00000134982	APC	APC regulator of WNT signaling pathway
chr19	1444921	1445610	690	*	0.0431361	Distal Intergenic	1	10297	uc002lsr.1	-4538	ENSG00000115266	APC2	APC regulator of WNT signaling pathway 2
chr19	1445971	1446571	601	*	0.0333478	Distal Intergenic	1	10297	uc002lsr.1	-3577	ENSG00000115266	APC2	APC regulator of WNT signaling pathway 2
chr18	10454491	10454752	262	*	0.0455399	Promoter	1	147495	uc002kom.4	0	ENSG00000154856	APCDD1	APC down-regulated 1
chr18	10454862	10455459	598	*	0.0608601	Promoter	1	147495	uc002kom.4	237	ENSG00000154856	APCDD1	APC down-regulated 1
chr3	49710807	49712528	1722	*	0.212773	Promoter	1	327	uc010hkw.1	0	ENSG00000164062	APEH	acylaminoacyl-peptide hydrolase
chr14	20923325	20924187	863	*	0.0737862	Promoter	1	328	uc021rnr.1	35	ENSG00000100823	APEX1	apurinic/apyrimidinic endodeoxyribonuclease 1
chrX	55026194	55026691	498	*	0.0466357	Promoter	1	27301	uc004dtz.4	-65	ENSG00000169188	APEX2	apurinic/apyrimidinic endodeoxyribonuclease 2
chrX	55026761	55027351	591	*	0.0726081	Promoter	1	27301	uc011mom.3	5	ENSG00000169188	APEX2	apurinic/apyrimidinic endodeoxyribonuclease 2
chr1	150240673	150241789	1117	*	0.158141	Promoter	2	51107	uc001ety.2	0	ENSG00000117362	APH1A	aph-1 homolog A, gamma-secretase subunit
chr15	63569119	63570206	1088	*	0.164929	Promoter	1	83464	uc002ama.3	0	ENSG00000138613	APH1B	aph-1 homolog B, gamma-secretase subunit
chr11	43333487	43334540	1054	*	0.183054	Promoter	1	8539	uc001mxf.2	0	ENSG00000166181	API5	apoptosis inhibitor 5
chr11	34937043	34938664	1622	*	0.193167	Promoter	2	51074	uc010reo.1	0	ENSG00000149089	APIP	APAF1 interacting protein
chr2	68694698	68695127	430	*	0.174358	Promoter	1	200558	uc002sep.3	7	ENSG00000169621	APLF	aprataxin and PNKP like factor
chrX	128788146	128789168	1023	*	0.0411818	Promoter	2	8862	uc004eus.3	0	ENSG00000171388	APLN	apelin
chr19	36359320	36359878	559	*	0.0710879	Promoter	1	333	uc002oce.3	0	ENSG00000105290	APLP1	amyloid beta precursor like protein 1
chr11	129938836	129940965	2130	*	0.199086	Promoter	1	334	uc001qfp.3	0	ENSG00000084234	APLP2	amyloid beta precursor like protein 2
chr20	24972651	24973906	1256	*	0.182699	Promoter	2	57136	uc002wty.3	0	ENSG00000101474	APMAP	adipocyte plasma membrane associated protein
chr11	116706408	116706892	485	*	0.0570931	3' UTR	2	335	uc001ppv.1	1446	ENSG00000118137	APOA1	apolipoprotein A1
chr12	7792181	7792912	732	*	0.052452	Distal Intergenic	2	339	uc001qtb.3	25590	ENSG00000111701	APOBEC1	apolipoprotein B mRNA editing enzyme catalytic subunit 1
chr22	39409858	39410699	842	*	0.0569971	Promoter	1	27350	uc003awr.3	0	ENSG00000244509	APOBEC3C	apolipoprotein B mRNA editing enzyme catalytic subunit 3C
chr22	39416699	39418036	1338	*	0.082917	Promoter	1	140564	uc021wpq.1	0	ENSG00000243811	APOBEC3D	apolipoprotein B mRNA editing enzyme catalytic subunit 3D
chr22	39418135	39418369	235	*	0.0330849	Intron (uc021wpq.1/140564, intron 1 of 2)	1	140564	uc010gxu.3	1017	ENSG00000243811	APOBEC3D	apolipoprotein B mRNA editing enzyme catalytic subunit 3D
chr22	39436316	39437329	1014	*	0.0786065	Promoter	1	200316	uc003awv.3	0	ENSG00000128394	APOBEC3F	apolipoprotein B mRNA editing enzyme catalytic subunit 3F
chr22	39472672	39473688	1017	*	0.0925131	Promoter	1	60489	uc003awx.3	0	ENSG00000239713	APOBEC3G	apolipoprotein B mRNA editing enzyme catalytic subunit 3G
chr22	39486515	39486878	364	*	0.0248096	Distal Intergenic	1	164668	uc021wps.1	-6351	ENSG00000100298	APOBEC3H	apolipoprotein B mRNA editing enzyme catalytic subunit 3H
chr16	28505666	28506059	394	*	0.0387521	Promoter	1	55911	uc002dqb.2	0	ENSG00000184730	APOBR	apolipoprotein B receptor
chr19	45418122	45418835	714	*	0.0473219	Promoter	1	341	uc002pae.1	201	ENSG00000130208	APOC1	apolipoprotein C1
chr22	36648948	36649955	1008	*	0.0543115	Promoter	1	8542	uc011amn.1	0	ENSG00000100342	APOL1	apolipoprotein L1
chr22	36634793	36635720	928	*	0.095877	Promoter	2	23780	uc011amm.2	0	ENSG00000128335	APOL2	apolipoprotein L2
chr22	36552531	36553034	504	*	0.0707403	Intron (uc003aoq.3/80833, intron 1 of 4)	2	80833	uc003aoq.3	3943	ENSG00000128284	APOL3	apolipoprotein L3
chr22	36555713	36556847	1135	*	0.0736225	Promoter	2	80833	uc003aoq.3	130	ENSG00000128284	APOL3	apolipoprotein L3
chr22	36044121	36046033	1913	*	0.149097	Promoter	1	80830	uc003aod.3	0	ENSG00000221963	APOL6	apolipoprotein L6
chr12	12939585	12940600	1016	*	0.148317	3' UTR	1	81575	uc001raw.4	1044	ENSG00000178878	APOLD1	apolipoprotein L domain containing 1
chr6	31619429	31621228	1800	*	0.1373	Promoter	1	55937	uc003nvk.4	0	ENSG00000204444	APOM	apolipoprotein M
chrX	23925368	23926059	692	*	0.0582224	Promoter	2	79135	uc004dax.3	0	ENSG00000184831	APOO	apolipoprotein O
chrX	84258282	84259411	1130	*	0.0428921	Promoter	1	139322	uc004eem.3	0	ENSG00000155008	APOOL	apolipoprotein O like
chr21	27541548	27543569	2022	*	0.199245	Promoter	2	351	uc002ylz.3	0	ENSG00000142192	APP	amyloid beta precursor protein
chr17	58602578	58604161	1584	*	0.204157	Promoter	2	10513	uc002iys.1	0	ENSG00000062725	APPBP2	amyloid beta precursor protein binding protein 2
chr3	57261348	57262708	1361	*	0.216192	Promoter	1	26060	uc010hnb.3	0	ENSG00000157500	APPL1	adaptor protein, phosphotyrosine interacting with PH domain and leucine zipper 1
chr12	105629094	105630366	1273	*	0.188134	Promoter	2	55198	uc001tlf.1	0	ENSG00000136044	APPL2	adaptor protein, phosphotyrosine interacting with PH domain and leucine zipper 2
chr16	88877283	88879057	1775	*	0.129589	Promoter	2	353	uc002flv.3	0	ENSG00000198931	APRT	adenine phosphoribosyltransferase
chr7	77324843	77327104	2262	*	0.282601	Promoter	2	100505854	uc003ugj.1	0	ENSG00000214293	APTR	Alu-mediated CDKN1A/p21 transcriptional regulator
chr9	33000886	33002182	1297	*	0.119268	Promoter	2	54840	uc003zro.3	0	ENSG00000137074	APTX	aprataxin
chr11	77300259	77301437	1179	*	0.138153	Promoter	1	282679	uc009yuu.3	0	ENSG00000178301	AQP11	aquaporin 11
chr12	50339254	50339472	219	*	0.032103	Distal Intergenic	1	359	uc001rvn.3	-5052	ENSG00000167580	AQP2	aquaporin 2
chr9	33445965	33448087	2123	*	0.128485	Promoter	2	360	uc003zsx.3	0	ENSG00000165272	AQP3	aquaporin 3 (Gill blood group)
chr12	50360974	50361652	679	*	0.0259084	Promoter	1	363	uc001rvp.1	0	ENSG00000086159	AQP6	aquaporin 6
chr9	67320369	67320925	557	*	0.0677667	Distal Intergenic	2	375719	uc004aep.1	-30877	NA	AQP7P1	aquaporin 7 pseudogene 1
chr9	67339636	67340178	543	*	0.0481993	Distal Intergenic	2	375719	uc004aep.1	-50144	NA	AQP7P1	aquaporin 7 pseudogene 1
chr9	42819059	42819195	137	*	0.0931015	Distal Intergenic	1	441432	uc004acq.4	-38957	NA	AQP7P3	aquaporin 7 pseudogene 3
chr15	35261240	35262435	1196	*	0.164146	Promoter	2	9716	uc001ziv.3	0	ENSG00000021776	AQR	aquarius intron-binding spliceosomal factor
chrX	66763690	66764444	755	*	0.0342798	Promoter	1	367	uc011mpd.2	0	ENSG00000169083	AR	androgen receptor
chrX	66764817	66765640	824	*	0.0312724	Promoter	1	367	uc022byk.1	943	ENSG00000169083	AR	androgen receptor
chrX	66765771	66766338	568	*	0.0550662	Exon (uc011mpd.2/367, exon 1 of 4)	1	367	uc022byk.1	1897	ENSG00000169083	AR	androgen receptor
chrX	47382898	47383545	648	*	0.0526785	Distal Intergenic	1	369	uc031tjj.1	-36954	ENSG00000078061	ARAF	A-Raf proto-oncogene, serine/threonine kinase
chrX	47415687	47416136	450	*	0.0497277	Distal Intergenic	1	369	uc031tjj.1	-4363	ENSG00000078061	ARAF	A-Raf proto-oncogene, serine/threonine kinase
chrX	47420547	47421289	743	*	0.0909754	Promoter	1	369	uc011mlp.3	48	ENSG00000078061	ARAF	A-Raf proto-oncogene, serine/threonine kinase
chr11	72431870	72433861	1992	*	0.0846464	Promoter	2	116985	uc001oss.3	0	ENSG00000186635	ARAP1	ArfGAP with RhoGAP domain, ankyrin repeat and PH domain 1
chr11	72462581	72463973	1393	*	0.138827	Promoter	2	116985	uc001osu.3	0	ENSG00000186635	ARAP1	ArfGAP with RhoGAP domain, ankyrin repeat and PH domain 1
chr4	36245226	36246535	1310	*	0.182641	Promoter	2	116984	uc003gsq.2	0	ENSG00000047365	ARAP2	ArfGAP with RhoGAP domain, ankyrin repeat and PH domain 2
chr5	141061596	141062318	723	*	0.0424168	Promoter	2	64411	uc003llm.3	0	ENSG00000120318	ARAP3	ArfGAP with RhoGAP domain, ankyrin repeat and PH domain 3
chr5	141081760	141082682	923	*	0.06534	Distal Intergenic	2	64411	uc003lln.3	-19960	ENSG00000120318	ARAP3	ArfGAP with RhoGAP domain, ankyrin repeat and PH domain 3
chr8	143695133	143696321	1189	*	0.0855167	Promoter	2	23237	uc003ywn.2	0	ENSG00000198576	ARC	activity regulated cytoskeleton associated protein
chr11	118442479	118443980	1502	*	0.268055	Promoter	1	372	uc001ptq.3	0	ENSG00000095139	ARCN1	archain 1
chr4	75310665	75311212	548	*	0.0535113	Promoter	1	374	uc021xpc.1	0	ENSG00000109321	AREG	amphiregulin
chr4	75480552	75480813	262	*	0.0278054	3' UTR	1	374	uc021xpc.1	169699	ENSG00000109321	AREG	amphiregulin
chr1	228246914	228247734	821	*	0.0417442	3' UTR	1	375	uc001hrr.3	-22627	ENSG00000143761	ARF1	ADP ribosylation factor 1
chr1	228269302	228271894	2593	*	0.283693	Promoter	1	375	uc001hrr.3	0	ENSG00000143761	ARF1	ADP ribosylation factor 1
chr12	49350346	49351668	1323	*	0.216306	Promoter	2	377	uc001rsr.2	0	ENSG00000134287	ARF3	ADP ribosylation factor 3
chr3	57582120	57583327	1208	*	0.118746	Promoter	2	378	uc003dix.4	0	ENSG00000168374	ARF4	ADP ribosylation factor 4
chr3	57583519	57583783	265	*	0.0388477	Promoter	2	378	uc003dix.4	-304	ENSG00000168374	ARF4	ADP ribosylation factor 4
chr3	57584180	57584339	160	*	0.0343323	Promoter	2	378	uc003dix.4	-965	ENSG00000168374	ARF4	ADP ribosylation factor 4
chr7	127228019	127229338	1320	*	0.241906	Promoter	1	381	uc010llb.2	0	ENSG00000004059	ARF5	ADP ribosylation factor 5
chr14	50359242	50361132	1891	*	0.225465	Promoter	1	382	uc001wxg.4	0	ENSG00000165527	ARF6	ADP ribosylation factor 6
chr20	61903489	61904793	1305	*	0.257168	Promoter	1	55738	uc011aas.1	0	ENSG00000101199	ARFGAP1	ADP ribosylation factor GTPase activating protein 1
chr20	61915710	61916227	518	*	0.034027	Promoter	1	55738	uc002yeo.1	0	ENSG00000101199	ARFGAP1	ADP ribosylation factor GTPase activating protein 1
chr11	47197527	47198996	1470	*	0.154377	Promoter	2	84364	uc001ndt.3	0	ENSG00000149182	ARFGAP2	ADP ribosylation factor GTPase activating protein 2
chr22	43252251	43253348	1098	*	0.148903	Promoter	2	26286	uc003bdd.2	60	ENSG00000242247	ARFGAP3	ADP ribosylation factor GTPase activating protein 3
chr22	43253441	43253654	214	*	0.030629	Promoter	2	26286	uc011apu.1	-33	ENSG00000242247	ARFGAP3	ADP ribosylation factor GTPase activating protein 3
chr8	68254992	68256746	1755	*	0.291341	Promoter	2	10565	uc003xxo.2	0	ENSG00000066777	ARFGEF1	ADP ribosylation factor guanine nucleotide exchange factor 1
chr20	47537515	47538902	1388	*	0.130449	Promoter	1	10564	uc002xtx.4	0	ENSG00000124198	ARFGEF2	ADP ribosylation factor guanine nucleotide exchange factor 2
chr6	138482673	138483591	919	*	0.0632492	Promoter	1	57221	uc003qhu.3	0	ENSG00000112379	ARFGEF3	ARFGEF family member 3
chr11	6502051	6503614	1564	*	0.107955	Promoter	2	23647	uc001mdk.3	0	ENSG00000132254	ARFIP2	ADP ribosylation factor interacting protein 2
chr20	62338166	62340370	2205	*	0.18272	Promoter	2	10139	uc002yga.3	0	ENSG00000101246	ARFRP1	ADP ribosylation factor related protein 1
chr14	68086206	68087258	1053	*	0.0810669	Promoter	1	384	uc001xjs.3	0	ENSG00000081181	ARG2	arginase 2
chr13	107219386	107220519	1134	*	0.187488	Promoter	2	55082	uc001vqk.4	0	ENSG00000134884	ARGLU1	arginine and glutamate rich 1
chr11	46721335	46722213	879	*	0.128329	Promoter	2	392	uc001ndd.4	2	ENSG00000175220	ARHGAP1	Rho GTPase activating protein 1
chr4	148652743	148654122	1380	*	0.166037	Promoter	1	79658	uc003ile.1	0	ENSG00000071205	ARHGAP10	Rho GTPase activating protein 10
chr15	32906270	32908549	2280	*	0.183141	Promoter	1	9824	uc010ubw.1	0	ENSG00000198826	ARHGAP11A	Rho GTPase activating protein 11A
chr15	30916765	30919254	2490	*	0.229064	Promoter	1	89839	uc001zet.1	0	ENSG00000284906	ARHGAP11B	Rho GTPase activating protein 11B
chr10	31892100	31892830	731	*	0.101761	Distal Intergenic	2	94134	uc001ivw.2	204649	ENSG00000165322	ARHGAP12	Rho GTPase activating protein 12
chr10	32048175	32049090	916	*	0.159639	Distal Intergenic	2	94134	uc001ivw.2	48389	ENSG00000165322	ARHGAP12	Rho GTPase activating protein 12
chr10	32216705	32218602	1898	*	0.202659	Promoter	2	94134	uc001ivz.2	0	ENSG00000165322	ARHGAP12	Rho GTPase activating protein 12
chr2	144103725	144103856	132	*	0.0542997	Intron (uc010zbl.1/55843, intron 6 of 7)	1	55843	uc002tvn.3	-89307	ENSG00000075884	ARHGAP15	Rho GTPase activating protein 15
chr16	25025877	25027179	1303	*	0.184865	Promoter	2	55114	uc002dnb.3	0	ENSG00000140750	ARHGAP17	Rho GTPase activating protein 17
chr6	130030911	130031623	713	*	0.0763446	Promoter	2	93663	uc003qbr.3	0	ENSG00000146376	ARHGAP18	Rho GTPase activating protein 18
chr6	130088103	130088809	707	*	0.0446517	Intron (uc021zfe.1/93663, intron 3 of 10)	2	93663	uc011ebw.2	-56733	ENSG00000146376	ARHGAP18	Rho GTPase activating protein 18
chr10	99051728	99052448	721	*	0.227496	Promoter	2	100533184	uc001kmy.3	0	ENSG00000269891	ARHGAP19-SLIT1	ARHGAP19-SLIT1 readthrough (NMD candidate)
chr11	110582040	110583920	1881	*	0.0848136	Promoter	2	57569	uc001pky.2	0	ENSG00000137727	ARHGAP20	Rho GTPase activating protein 20
chr10	25011408	25013639	2232	*	0.129994	Promoter	2	57584	uc001isb.2	0	ENSG00000107863	ARHGAP21	Rho GTPase activating protein 21
chr10	25013769	25014028	260	*	0.0302048	Distal Intergenic	2	57584	uc001isb.2	-1172	ENSG00000107863	ARHGAP21	Rho GTPase activating protein 21
chr10	49864002	49864747	746	*	0.04665	Promoter	2	58504	uc001jgv.4	0	ENSG00000128805	ARHGAP22	Rho GTPase activating protein 22
chr17	36575459	36575840	382	*	0.0719313	Distal Intergenic	1	57636	uc021twd.1	-8880	ENSG00000275832	ARHGAP23	Rho GTPase activating protein 23
chr17	36584310	36585443	1134	*	0.101057	Promoter	1	57636	uc021twd.1	0	ENSG00000275832	ARHGAP23	Rho GTPase activating protein 23
chr17	36609709	36609994	286	*	0.0397404	Intron (uc021twd.1/57636, intron 1 of 23)	1	57636	uc021twe.1	-4352	ENSG00000275832	ARHGAP23	Rho GTPase activating protein 23
chr17	36610135	36610506	372	*	0.0339855	Intron (uc021twd.1/57636, intron 1 of 23)	1	57636	uc021twe.1	-3840	ENSG00000275832	ARHGAP23	Rho GTPase activating protein 23
chr17	36665955	36667238	1284	*	0.0476352	3' UTR	1	57636	uc002hqc.3	43547	ENSG00000275832	ARHGAP23	Rho GTPase activating protein 23
chr4	86396385	86396725	341	*	0.0321211	Promoter	1	83478	uc003hpk.3	101	ENSG00000138639	ARHGAP24	Rho GTPase activating protein 24
chr2	68961826	68962895	1070	*	0.0412207	Promoter	1	9938	uc010fdg.3	0	ENSG00000163219	ARHGAP25	Rho GTPase activating protein 25
chr2	68963036	68963662	627	*	0.0263593	Intron (uc010yqk.2/9938, intron 2 of 7)	1	9938	uc010yql.2	1123	ENSG00000163219	ARHGAP25	Rho GTPase activating protein 25
chr2	69001627	69002360	734	*	0.0392428	Promoter	1	9938	uc002sev.3	0	ENSG00000163219	ARHGAP25	Rho GTPase activating protein 25
chr5	142149318	142151073	1756	*	0.146628	Promoter	1	23092	uc003lmt.3	0	ENSG00000145819	ARHGAP26	Rho GTPase activating protein 26
chr17	43486130	43486425	296	*	0.0183113	Exon (uc002iiy.1/uc002iiy.1, exon 1 of 1)	2	201176	uc010wjl.1	1327	ENSG00000159314	ARHGAP27	Rho GTPase activating protein 27
chr17	43486714	43488322	1609	*	0.186409	Promoter	2	201176	uc010wjl.1	0	ENSG00000159314	ARHGAP27	Rho GTPase activating protein 27
chr17	43508291	43510221	1931	*	0.0901302	Promoter	2	201176	uc010dal.3	891	ENSG00000159314	ARHGAP27	Rho GTPase activating protein 27
chr17	62772878	62773150	273	*	0.038673	Intron (uc010wqc.2/146880, intron 3 of 12)	2	146880	uc002jeu.3	4472	NA	ARHGAP27P1	Rho GTPase activating protein 27 pseudogene 1
chr17	62774438	62775273	836	*	0.071235	3' UTR	2	146880	uc002jeu.3	2349	NA	ARHGAP27P1	Rho GTPase activating protein 27 pseudogene 1
chr17	62776080	62777930	1851	*	0.0696719	Promoter	2	146880	uc002jet.1	0	NA	ARHGAP27P1	Rho GTPase activating protein 27 pseudogene 1
chr17	66192292	66194672	2381	*	0.0658451	Promoter	1	440461	uc010wqn.2	-129	NA	ARHGAP27P2	Rho GTPase activating protein 27 pseudogene 2
chr17	66194856	66196302	1447	*	0.0572648	Promoter	1	440461	uc010wqn.2	55	NA	ARHGAP27P2	Rho GTPase activating protein 27 pseudogene 2
chr17	66196570	66197164	595	*	0.0427102	Distal Intergenic	1	440461	uc010wqn.2	1769	NA	ARHGAP27P2	Rho GTPase activating protein 27 pseudogene 2
chr17	66201039	66203155	2117	*	0.167786	Distal Intergenic	1	440461	uc010wqn.2	6238	NA	ARHGAP27P2	Rho GTPase activating protein 27 pseudogene 2
chr18	6729496	6730016	521	*	0.0403833	Distal Intergenic	1	79822	uc002knc.3	-58477	ENSG00000088756	ARHGAP28	Rho GTPase activating protein 28
chr1	94702519	94703547	1029	*	0.123482	Promoter	2	9411	uc001dqj.4	0	ENSG00000137962	ARHGAP29	Rho GTPase activating protein 29
chr1	94712705	94713565	861	*	0.114715	Intron (uc009wdq.1/9411, intron 1 of 25)	2	9411	uc001dql.3	-9398	ENSG00000137962	ARHGAP29	Rho GTPase activating protein 29
chr1	161037615	161039907	2293	*	0.176188	Promoter	2	257106	uc001fxk.3	0	ENSG00000186517	ARHGAP30	Rho GTPase activating protein 30
chr3	119012576	119013926	1351	*	0.0910611	Promoter	1	57514	uc003ecj.4	0	ENSG00000031081	ARHGAP31	Rho GTPase activating protein 31
chr3	119041356	119042370	1015	*	0.0993845	Intron (uc003ecj.4/57514, intron 1 of 11)	1	57514	uc003ecj.4	28136	ENSG00000031081	ARHGAP31	Rho GTPase activating protein 31
chr11	129148465	129150237	1773	*	0.113776	Distal Intergenic	2	9743	uc009zcp.3	-86372	ENSG00000134909	ARHGAP32	Rho GTPase activating protein 32
chr19	36265926	36266986	1061	*	0.180685	Promoter	1	115703	uc002obr.2	0	ENSG00000004777	ARHGAP33	Rho GTPase activating protein 33
chr8	145806212	145806708	497	*	0.041532	Exon (uc003zds.1/80728, exon 4 of 13)	2	80728	uc003zds.1	32180	ENSG00000147799	ARHGAP39	Rho GTPase activating protein 39
chr8	145900749	145901301	553	*	0.0265284	Intron (uc011llk.1/80728, intron 1 of 10)	2	80728	uc011llk.1	9893	ENSG00000147799	ARHGAP39	Rho GTPase activating protein 39
chr8	145909863	145911315	1453	*	0.102444	Promoter	2	80728	uc011llk.1	0	ENSG00000147799	ARHGAP39	Rho GTPase activating protein 39
chrX	153187245	153187865	621	*	0.0406063	Promoter	2	393	uc011mzf.2	0	ENSG00000089820	ARHGAP4	Rho GTPase activating protein 4
chrX	153189519	153190270	752	*	0.0316378	Intron (uc004fjk.2/393, intron 1 of 21)	2	393	uc004fjk.2	1444	ENSG00000089820	ARHGAP4	Rho GTPase activating protein 4
chrX	153190693	153193764	3072	*	0.101927	Promoter	2	393	uc004fjk.2	0	ENSG00000089820	ARHGAP4	Rho GTPase activating protein 4
chr20	37274999	37275180	182	*	0.0275678	Intron (uc021wdn.1/343578, intron 12 of 14)	1	343578	uc021wdn.1	44422	ENSG00000124143	ARHGAP40	Rho GTPase activating protein 40
chr11	100557713	100558736	1024	*	0.117009	Promoter	1	143872	uc001pge.2	0	ENSG00000165895	ARHGAP42	Rho GTPase activating protein 42
chr17	12692728	12693434	707	*	0.0453135	Promoter	1	9912	uc002gnr.4	0	ENSG00000006740	ARHGAP44	Rho GTPase activating protein 44
chr19	1066730	1069811	3082	*	0.191512	Promoter	1	23526	uc002lqz.2	0	ENSG00000180448	ARHGAP45	Rho GTPase activating protein 45
chr19	1074342	1074839	498	*	0.0336752	Exon (uc010xgd.2/23526, exon 8 of 23)	1	23526	uc002lrc.2	-1794	ENSG00000180448	ARHGAP45	Rho GTPase activating protein 45
chr19	1077190	1079442	2253	*	0.100414	Promoter	1	23526	uc002lrc.2	557	ENSG00000180448	ARHGAP45	Rho GTPase activating protein 45
chr14	32545242	32547510	2269	*	0.260121	Promoter	1	394	uc001wrl.3	0	ENSG00000100852	ARHGAP5	Rho GTPase activating protein 5
chr14	32670248	32671689	1442	*	0.129735	Distal Intergenic	1	394	uc001wrp.3	123753	ENSG00000100852	ARHGAP5	Rho GTPase activating protein 5
chr22	45148230	45148734	505	*	0.0677627	Promoter	1	23779	uc003bfi.3	0	ENSG00000241484	ARHGAP8	Rho GTPase activating protein 8
chr12	57869589	57872198	2610	*	0.124106	Promoter	2	64333	uc001snz.3	0	ENSG00000123329	ARHGAP9	Rho GTPase activating protein 9
chr12	57872237	57872743	507	*	0.0296647	Promoter	2	64333	uc001soa.3	-509	ENSG00000123329	ARHGAP9	Rho GTPase activating protein 9
chr17	79828044	79830247	2204	*	0.147458	Promoter	2	396	uc021uff.1	0	ENSG00000141522	ARHGDIA	Rho GDP dissociation inhibitor alpha
chr12	15110723	15111309	587	*	0.0336812	Intron (uc001rcq.1/397, intron 1 of 5)	2	397	uc001rcq.1	3253	ENSG00000111348	ARHGDIB	Rho GDP dissociation inhibitor beta
chr12	15111652	15114550	2899	*	0.0920063	Promoter	2	397	uc001rcq.1	12	ENSG00000111348	ARHGDIB	Rho GDP dissociation inhibitor beta
chr16	330097	330443	347	*	0.0341917	Promoter	1	398	uc002cgm.1	-163	ENSG00000242173	ARHGDIG	Rho GDP dissociation inhibitor gamma
chr19	42386601	42392473	5873	*	0.21215	Promoter	1	9138	uc002orw.1	0	ENSG00000076928	ARHGEF1	Rho guanine nucleotide exchange factor 1
chr19	42419359	42419688	330	*	0.0311665	Intron (uc002osc.3/9138, intron 18 of 20)	1	9138	uc002osd.3	18266	ENSG00000076928	ARHGEF1	Rho guanine nucleotide exchange factor 1
chr8	1771325	1772576	1252	*	0.0582974	Promoter	1	9639	uc003wpq.1	0	ENSG00000104728	ARHGEF10	Rho guanine nucleotide exchange factor 10
chr8	1780859	1781014	156	*	0.0388511	Intron (uc003wpq.1/9639, intron 2 of 22)	1	9639	uc003wps.3	8710	ENSG00000104728	ARHGEF10	Rho guanine nucleotide exchange factor 10
chr1	157015302	157016347	1046	*	0.0886079	Promoter	2	9826	uc001fqo.3	-140	ENSG00000132694	ARHGEF11	Rho guanine nucleotide exchange factor 11
chr11	120206446	120207780	1335	*	0.108905	Promoter	1	23365	uc021qrm.1	0	ENSG00000196914	ARHGEF12	Rho guanine nucleotide exchange factor 12
chr1	3370693	3371737	1045	*	0.10098	Promoter	1	27237	uc001akg.4	0	ENSG00000130762	ARHGEF16	Rho guanine nucleotide exchange factor 16
chr11	73018454	73020105	1652	*	0.0932973	Promoter	1	9828	uc001otu.3	0	ENSG00000110237	ARHGEF17	Rho guanine nucleotide exchange factor 17
chr11	73020113	73020430	318	*	0.0270824	Promoter	1	9828	uc001otu.3	450	ENSG00000110237	ARHGEF17	Rho guanine nucleotide exchange factor 17
chr19	7410415	7411650	1236	*	0.0459267	Distal Intergenic	1	23370	uc010xjm.1	-36070	ENSG00000104880	ARHGEF18	Rho/Rac guanine nucleotide exchange factor 18
chr19	7413528	7416029	2502	*	0.139543	Distal Intergenic	1	23370	uc010xjm.1	-31691	ENSG00000104880	ARHGEF18	Rho/Rac guanine nucleotide exchange factor 18
chr19	7450676	7450897	222	*	0.0622012	Intron (uc010xjm.1/23370, intron 2 of 20)	1	23370	uc010xjm.1	2956	ENSG00000104880	ARHGEF18	Rho/Rac guanine nucleotide exchange factor 18
chr19	7459576	7460582	1007	*	0.0941624	Promoter	1	23370	uc002mgh.3	0	ENSG00000104880	ARHGEF18	Rho/Rac guanine nucleotide exchange factor 18
chr1	16532719	16532999	281	*	0.0200033	Promoter	2	128272	uc009voo.2	706	ENSG00000142632	ARHGEF19	Rho guanine nucleotide exchange factor 19
chr1	16533171	16534135	965	*	0.0831457	Promoter	2	128272	uc009voo.2	0	ENSG00000142632	ARHGEF19	Rho guanine nucleotide exchange factor 19
chr1	16542920	16543149	230	*	0.0362608	Distal Intergenic	2	128272	uc001ayc.1	-3816	ENSG00000142632	ARHGEF19	Rho guanine nucleotide exchange factor 19
chr1	16543593	16543953	361	*	0.0340764	Distal Intergenic	2	128272	uc001ayc.1	-4489	ENSG00000142632	ARHGEF19	Rho guanine nucleotide exchange factor 19
chr1	155945155	155949099	3945	*	0.193835	Promoter	2	9181	uc001fmr.2	0	ENSG00000116584	ARHGEF2	Rho/Rac guanine nucleotide exchange factor 2
chr12	58004633	58005628	996	*	0.0685754	Promoter	1	115557	uc001spa.4	0	ENSG00000240771	ARHGEF25	Rho guanine nucleotide exchange factor 25
chr3	153840878	153841065	188	*	0.0209864	Intron (uc021xgc.1/26084, intron 2 of 14)	1	26084	uc011boh.1	1729	ENSG00000114790	ARHGEF26	Rho guanine nucleotide exchange factor 26
chr3	153838770	153840692	1923	*	0.11853	Promoter	2	100507524	uc003ezu.1	0	ENSG00000243069	ARHGEF26-AS1	ARHGEF26 antisense RNA 1
chr5	72921700	72922466	767	*	0.03603	Promoter	1	64283	uc010izf.3	0	ENSG00000214944	ARHGEF28	Rho guanine nucleotide exchange factor 28
chr3	56833268	56833469	202	*	0.0373413	Intron (uc003dig.2/50650, intron 1 of 9)	2	50650	uc003dig.2	2526	ENSG00000163947	ARHGEF3	Rho guanine nucleotide exchange factor 3
chr3	56834524	56836356	1833	*	0.23841	Promoter	2	50650	uc003dig.2	0	ENSG00000163947	ARHGEF3	Rho guanine nucleotide exchange factor 3
chr3	56949969	56950884	916	*	0.0985873	Promoter	2	50650	uc011bew.1	0	ENSG00000163947	ARHGEF3	Rho guanine nucleotide exchange factor 3
chr3	57112443	57113760	1318	*	0.101583	Promoter	2	50650	uc003dih.2	0	ENSG00000163947	ARHGEF3	Rho guanine nucleotide exchange factor 3
chr7	143990861	143992373	1513	*	0.205507	Promoter	2	728377	uc022aoi.1	0	NA	ARHGEF34P	Rho guanine nucleotide exchange factor 34, pseudogene
chr7	143891853	143893552	1700	*	0.245304	Promoter	2	445328	uc003wdz.2	0	ENSG00000213214	ARHGEF35	Rho guanine nucleotide exchange factor 35
chr5	148960558	148961361	804	*	0.0990235	Promoter	1	389337	uc003lra.1	0	ENSG00000183111	ARHGEF37	Rho guanine nucleotide exchange factor 37
chr9	35665092	35665659	568	*	0.0781254	Promoter	2	84904	uc003zxm.1	0	ENSG00000137135	ARHGEF39	Rho guanine nucleotide exchange factor 39
chr9	35675701	35676250	550	*	0.0627461	Promoter	2	84904	uc003zxl.3	0	ENSG00000137135	ARHGEF39	Rho guanine nucleotide exchange factor 39
chr2	131594299	131594817	519	*	0.0410077	Exon (uc002trx.1/uc002trx.1, exon 1 of 2)	1	50649	uc002trz.1	-77969	ENSG00000136002	ARHGEF4	Rho guanine nucleotide exchange factor 4
chr2	131791927	131793138	1212	*	0.0563402	Intron (uc010fmw.1/50649, intron 3 of 3)	1	50649	uc002tsc.1	-3964	ENSG00000136002	ARHGEF4	Rho guanine nucleotide exchange factor 4
chr2	131797405	131799301	1897	*	0.0798482	Promoter	1	50649	uc002tsc.1	303	ENSG00000136002	ARHGEF4	Rho guanine nucleotide exchange factor 4
chr14	21537848	21539029	1182	*	0.0589089	Promoter	1	55701	uc001vzn.1	0	ENSG00000165801	ARHGEF40	Rho guanine nucleotide exchange factor 40
chr7	144051178	144052954	1777	*	0.291731	Promoter	1	7984	uc003wek.3	0	ENSG00000050327	ARHGEF5	Rho guanine nucleotide exchange factor 5
chrX	135849248	135850199	952	*	0.0672718	Promoter	2	9459	uc011mwd.2	0	ENSG00000129675	ARHGEF6	Rac/Cdc42 guanine nucleotide exchange factor 6
chrX	135862828	135863049	222	*	0.0276216	Promoter	2	9459	uc004fab.3	454	ENSG00000129675	ARHGEF6	Rac/Cdc42 guanine nucleotide exchange factor 6
chr13	111719658	111720233	576	*	0.0559986	Distal Intergenic	1	8874	uc001vrr.2	-47391	ENSG00000102606	ARHGEF7	Rho guanine nucleotide exchange factor 7
chr13	111766868	111767745	878	*	0.0746747	Promoter	1	8874	uc001vrr.2	0	ENSG00000102606	ARHGEF7	Rho guanine nucleotide exchange factor 7
chr13	111767843	111768467	625	*	0.0475256	Promoter	1	8874	uc001vrt.2	219	ENSG00000102606	ARHGEF7	Rho guanine nucleotide exchange factor 7
chr13	111805508	111806939	1432	*	0.223346	Promoter	1	8874	uc010tjn.1	0	ENSG00000102606	ARHGEF7	Rho guanine nucleotide exchange factor 7
chrX	62974098	62975087	990	*	0.0632401	Promoter	2	23229	uc004dvk.1	0	ENSG00000131089	ARHGEF9	Cdc42 guanine nucleotide exchange factor 9
chrX	62975163	62975354	192	*	0.0351319	Promoter	2	23229	uc004dvl.2	-132	ENSG00000131089	ARHGEF9	Cdc42 guanine nucleotide exchange factor 9
chrX	63004973	63005474	502	*	0.0427205	Promoter	2	23229	uc011mot.2	0	ENSG00000131089	ARHGEF9	Cdc42 guanine nucleotide exchange factor 9
chr1	27018794	27020139	1346	*	0.0503734	Distal Intergenic	1	8289	uc001bmt.1	-2383	ENSG00000117713	ARID1A	AT-rich interaction domain 1A
chr1	27021598	27024820	3223	*	0.260759	Promoter	1	8289	uc001bmt.1	0	ENSG00000117713	ARID1A	AT-rich interaction domain 1A
chr6	157007617	157008536	920	*	0.121202	Distal Intergenic	1	57492	uc003qqn.3	-90528	ENSG00000049618	ARID1B	AT-rich interaction domain 1B
chr6	157008667	157009144	478	*	0.0755196	Distal Intergenic	1	57492	uc003qqn.3	-89920	ENSG00000049618	ARID1B	AT-rich interaction domain 1B
chr6	157040807	157041482	676	*	0.0451243	Distal Intergenic	1	57492	uc003qqn.3	-57582	ENSG00000049618	ARID1B	AT-rich interaction domain 1B
chr6	157097909	157098839	931	*	0.116156	Promoter	1	57492	uc003qqn.3	-225	ENSG00000049618	ARID1B	AT-rich interaction domain 1B
chr6	157342037	157343385	1349	*	0.149998	Intron (uc003qqn.3/57492, intron 4 of 19)	1	57492	uc003qqq.1	85437	ENSG00000049618	ARID1B	AT-rich interaction domain 1B
chr12	46122139	46124967	2829	*	0.188857	Promoter	1	196528	uc001ror.3	0	ENSG00000189079	ARID2	AT-rich interaction domain 2
chr19	924781	927337	2557	*	0.184261	Promoter	1	1820	uc002lql.3	0	ENSG00000116017	ARID3A	AT-rich interaction domain 3A
chr19	932615	933412	798	*	0.0300584	Exon (uc002lql.3/1820, exon 3 of 9)	1	1820	uc002lql.3	6578	ENSG00000116017	ARID3A	AT-rich interaction domain 3A
chr19	953014	953620	607	*	0.0326982	Intron (uc002lql.3/1820, intron 3 of 8)	1	1820	uc002lql.3	26977	ENSG00000116017	ARID3A	AT-rich interaction domain 3A
chr15	74832964	74834339	1376	*	0.207895	Promoter	1	10620	uc002ayc.3	0	ENSG00000179361	ARID3B	AT-rich interaction domain 3B
chr15	74890695	74891359	665	*	0.114982	Exon (uc002ayf.1/uc002ayf.1, exon 1 of 6)	1	10620	uc010bjs.1	7203	ENSG00000179361	ARID3B	AT-rich interaction domain 3B
chr9	34628673	34629345	673	*	0.0671115	Promoter	2	138715	uc011lon.2	-662	ENSG00000205143	ARID3C	AT-rich interaction domain 3C
chr14	58765202	58766686	1485	*	0.275681	Promoter	1	5926	uc010apf.1	0	ENSG00000032219	ARID4A	AT-rich interaction domain 4A
chr1	235490005	235491594	1590	*	0.290893	Promoter	2	51742	uc021pks.1	0	ENSG00000054267	ARID4B	AT-rich interaction domain 4B
chr2	97192916	97193659	744	*	0.0873563	Distal Intergenic	1	10865	uc002swe.3	-8805	ENSG00000196843	ARID5A	AT-rich interaction domain 5A
chr2	97197623	97197917	295	*	0.0297885	Distal Intergenic	1	10865	uc002swe.3	-4547	ENSG00000196843	ARID5A	AT-rich interaction domain 5A
chr2	97202343	97204558	2216	*	0.214354	Promoter	1	10865	uc002swe.3	0	ENSG00000196843	ARID5A	AT-rich interaction domain 5A
chr10	63627233	63627897	665	*	0.0478165	Distal Intergenic	1	84159	uc010qil.2	-33116	ENSG00000150347	ARID5B	AT-rich interaction domain 5B
chr10	63659740	63663838	4099	*	0.166412	Promoter	1	84159	uc010qil.2	0	ENSG00000150347	ARID5B	AT-rich interaction domain 5B
chr15	72766146	72767916	1771	*	0.29032	Promoter	1	25820	uc002aut.4	0	ENSG00000166233	ARIH1	ariadne RBR E3 ubiquitin protein ligase 1
chr3	48955483	48957385	1903	*	0.203536	Promoter	1	10425	uc003cvb.3	0	ENSG00000177479	ARIH2	ariadne RBR E3 ubiquitin protein ligase 2
chr12	101800720	101802524	1805	*	0.222926	Promoter	2	400	uc001tib.3	0	ENSG00000120805	ARL1	ADP ribosylation factor like GTPase 1
chr5	175792030	175793364	1335	*	0.156277	Promoter	1	285598	uc003meb.3	0	ENSG00000175414	ARL10	ADP ribosylation factor like GTPase 10
chr13	50202420	50202749	330	*	0.029503	Promoter	1	115761	uc001vdf.2	0	ENSG00000152213	ARL11	ADP ribosylation factor like GTPase 11
chr3	93698928	93699537	610	*	0.221515	Promoter	1	200894	uc003drc.3	0	ENSG00000169379	ARL13B	ADP ribosylation factor like GTPase 13B
chr11	30344429	30345239	811	*	0.178314	Promoter	1	120534	uc001mso.1	0	ENSG00000152219	ARL14EP	ADP ribosylation factor like GTPase 14 effector protein
chr5	53605464	53607443	1980	*	0.199107	Promoter	2	54622	uc003jpg.1	0	ENSG00000185305	ARL15	ADP ribosylation factor like GTPase 15
chr17	79650055	79651874	1820	*	0.255733	Promoter	2	339231	uc002kbf.3	0	ENSG00000214087	ARL16	ADP ribosylation factor like GTPase 16
chr17	44438388	44439142	755	*	0.0791091	Promoter	2	51326	uc002iki.4	21	ENSG00000185829	ARL17A	ADP ribosylation factor like GTPase 17A
chr17	44656362	44657069	708	*	0.0836661	Promoter	2	51326	uc002iko.4	19	ENSG00000185829	ARL17A	ADP ribosylation factor like GTPase 17A
chr11	64781211	64782489	1279	*	0.143155	Promoter	1	100528018	uc001oci.4	0	ENSG00000273003	ARL2-SNX15	ARL2-SNX15 readthrough (NMD candidate)
chr16	57278817	57279784	968	*	0.166499	Promoter	1	23568	uc010ccy.1	0	ENSG00000102931	ARL2BP	ADP ribosylation factor like GTPase 2 binding protein
chr7	12726411	12727422	1012	*	0.129984	Promoter	1	10124	uc003ssp.3	0	ENSG00000122644	ARL4A	ADP ribosylation factor like GTPase 4A
chr2	235359713	235359942	230	*	0.0191467	Distal Intergenic	2	10123	uc002vvn.3	45751	ENSG00000188042	ARL4C	ADP ribosylation factor like GTPase 4C
chr2	235361191	235363360	2170	*	0.0681142	Exon (uc002vvl.1/uc002vvl.1, exon 1 of 1)	2	10123	uc002vvn.3	42333	ENSG00000188042	ARL4C	ADP ribosylation factor like GTPase 4C
chr2	235400851	235401483	633	*	0.0249976	Downstream (<1kb)	2	10123	uc002vvn.3	4210	ENSG00000188042	ARL4C	ADP ribosylation factor like GTPase 4C
chr2	235401486	235403433	1948	*	0.0584654	3' UTR	2	10123	uc002vvn.3	2260	ENSG00000188042	ARL4C	ADP ribosylation factor like GTPase 4C
chr2	235403478	235406400	2923	*	0.197061	Promoter	2	10123	uc002vvn.3	0	ENSG00000188042	ARL4C	ADP ribosylation factor like GTPase 4C
chr17	41475939	41476886	948	*	0.200916	Promoter	1	379	uc002idt.3	0	ENSG00000175906	ARL4D	ADP ribosylation factor like GTPase 4D
chr2	152684042	152685402	1361	*	0.247047	Promoter	2	26225	uc010zcc.2	0	ENSG00000162980	ARL5A	ADP ribosylation factor like GTPase 5A
chr10	18947774	18949248	1475	*	0.190641	Promoter	1	221079	uc001iqd.1	0	ENSG00000165997	ARL5B	ADP ribosylation factor like GTPase 5B
chr17	37320990	37321973	984	*	0.0743124	Promoter	2	390790	uc010wea.2	441	ENSG00000141748	ARL5C	ADP ribosylation factor like GTPase 5C
chr3	97483005	97483952	948	*	0.15369	Promoter	1	84100	uc003dru.3	0	ENSG00000113966	ARL6	ADP ribosylation factor like GTPase 6
chr16	18812031	18812833	803	*	0.212571	Promoter	2	23204	uc010van.1	0	ENSG00000170540	ARL6IP1	ADP ribosylation factor like GTPase 6 interacting protein 1
chr16	18813112	18813527	416	*	0.0540392	Promoter	2	23204	uc010bvz.1	-255	ENSG00000170540	ARL6IP1	ADP ribosylation factor like GTPase 6 interacting protein 1
chr12	123464277	123466519	2243	*	0.237508	Promoter	1	51329	uc001uec.3	0	ENSG00000182196	ARL6IP4	ADP ribosylation factor like GTPase 6 interacting protein 4
chr3	69134006	69136014	2009	*	0.146062	Promoter	1	10550	uc003dnr.3	0	ENSG00000144746	ARL6IP5	ADP ribosylation factor like GTPase 6 interacting protein 5
chr2	153573241	153575778	2538	*	0.244268	Promoter	1	151188	uc002tym.3	0	ENSG00000177917	ARL6IP6	ADP ribosylation factor like GTPase 6 interacting protein 6
chr1	202112503	202114421	1919	*	0.1929	Promoter	2	127829	uc001gxk.2	0	ENSG00000143862	ARL8A	ADP ribosylation factor like GTPase 8A
chr3	5163841	5164892	1052	*	0.242817	Promoter	1	55207	uc003bqg.3	0	ENSG00000134108	ARL8B	ADP ribosylation factor like GTPase 8B
chr4	57371470	57372071	602	*	0.05736	Promoter	1	132946	uc003hby.1	95	ENSG00000196503	ARL9	ADP ribosylation factor like GTPase 9
chr8	66545724	66546464	741	*	0.149972	Promoter	2	55156	uc003xvl.3	0	ENSG00000104442	ARMC1	armadillo repeat containing 1
chr8	66546603	66546956	354	*	0.0497138	Promoter	2	55156	uc011leo.2	-151	ENSG00000104442	ARMC1	armadillo repeat containing 1
chr6	109169326	109170237	912	*	0.178662	Promoter	1	84071	uc003pss.4	0	ENSG00000118690	ARMC2	armadillo repeat containing 2
chr10	23216550	23217220	671	*	0.0594736	Promoter	1	219681	uc001irm.4	0	ENSG00000165309	ARMC3	armadillo repeat containing 3
chr10	28287234	28288220	987	*	0.126524	Promoter	2	55130	uc009xky.3	0	ENSG00000169126	ARMC4	armadillo repeat containing 4
chr16	31469613	31471119	1507	*	0.187002	Promoter	1	79798	uc010vfo.2	0	ENSG00000140691	ARMC5	armadillo repeat containing 5
chr17	73105199	73106804	1606	*	0.145068	Promoter	1	79637	uc002jmw.1	0	ENSG00000125449	ARMC7	armadillo repeat containing 7
chr17	73110360	73110703	344	*	0.0835564	Promoter	1	79637	uc010dga.1	0	ENSG00000125449	ARMC7	armadillo repeat containing 7
chr3	137905693	137907161	1469	*	0.247018	Promoter	1	25852	uc003erw.4	0	ENSG00000114098	ARMC8	armadillo repeat containing 8
chr2	232062851	232063753	903	*	0.114856	Promoter	1	80210	uc002vrp.5	0	ENSG00000135931	ARMC9	armadillo repeat containing 9
chrX	100805433	100806155	723	*	0.0365475	Promoter	1	51309	uc004ehv.3	0	ENSG00000126947	ARMCX1	armadillo repeat containing X-linked 1
chrX	100913732	100914491	760	*	0.0541865	Promoter	2	9823	uc004eid.2	-97	ENSG00000184867	ARMCX2	armadillo repeat containing X-linked 2
chrX	100878011	100878877	867	*	0.0613365	Promoter	1	51566	uc004ehz.1	0	ENSG00000102401	ARMCX3	armadillo repeat containing X-linked 3
chrX	100740250	100740853	604	*	0.048727	Promoter	1	100131755	uc004ehp.3	9	ENSG00000196440	ARMCX4	armadillo repeat containing X-linked 4
chrX	101854021	101854871	851	*	0.045739	Promoter	1	100528062	uc022cay.1	0	ENSG00000286237	ARMCX5-GPRASP2	ARMCX5-GPRASP2 readthrough
chrX	100872183	100873101	919	*	0.05779	Promoter	2	54470	uc004ehx.3	0	ENSG00000198960	ARMCX6	armadillo repeat containing X-linked 6
chr1	45139456	45140561	1106	*	0.143774	Promoter	1	339541	uc001cmf.2	0	ENSG00000198520	ARMH1	armadillo like helical domain containing 1
chr10	103815181	103816089	909	*	0.171163	Promoter	2	79591	uc009xwy.1	0	ENSG00000120029	ARMH3	armadillo like helical domain containing 3
chr14	58618344	58619291	948	*	0.094341	Promoter	2	145407	uc001xdc.3	0	ENSG00000139971	ARMH4	armadillo like helical domain containing 4
chr14	58763975	58764859	885	*	0.132739	Promoter	2	145407	uc010tro.2	0	ENSG00000139971	ARMH4	armadillo like helical domain containing 4
chr6	151773531	151774145	615	*	0.191817	Promoter	1	79624	uc011ees.1	109	ENSG00000146476	ARMT1	acidic residue methyltransferase 1
chr1	150848283	150849691	1409	*	0.24951	Promoter	2	405	uc001evr.2	0	ENSG00000143437	ARNT	aryl hydrocarbon receptor nuclear translocator
chr11	13298417	13300748	2332	*	0.226202	Promoter	1	406	uc001mko.3	0	ENSG00000133794	ARNTL	aryl hydrocarbon receptor nuclear translocator like
chr12	27485533	27486742	1210	*	0.125931	Promoter	1	56938	uc001rht.2	0	ENSG00000029153	ARNTL2	aryl hydrocarbon receptor nuclear translocator like 2
chr7	98922900	98924291	1392	*	0.229526	Promoter	1	10552	uc003upx.2	0	ENSG00000241685	ARPC1A	actin related protein 2/3 complex subunit 1A
chr7	98971698	98973370	1673	*	0.216629	Promoter	1	10095	uc003upz.3	0	ENSG00000130429	ARPC1B	actin related protein 2/3 complex subunit 1B
chr7	98978406	98978612	207	*	0.0297211	Intron (uc011kit.2/10552, intron 11 of 13)	1	10095	uc003upz.3	6108	ENSG00000130429	ARPC1B	actin related protein 2/3 complex subunit 1B
chr2	219081475	219083430	1956	*	0.217632	Promoter	1	10109	uc002vhd.4	0	ENSG00000163466	ARPC2	actin related protein 2/3 complex subunit 2
chr2	219084251	219084467	217	*	0.0287193	Intron (uc002vhd.4/10109, intron 2 of 10)	1	10109	uc002vhe.3	2131	ENSG00000163466	ARPC2	actin related protein 2/3 complex subunit 2
chr12	110869326	110869725	400	*	0.0659771	Downstream (2-3kb)	2	10094	uc001tqq.3	18433	ENSG00000111229	ARPC3	actin related protein 2/3 complex subunit 3
chr12	110887415	110888220	806	*	0.177265	Promoter	2	10094	uc001tqq.3	0	ENSG00000111229	ARPC3	actin related protein 2/3 complex subunit 3
chr3	9833689	9835484	1796	*	0.249817	Promoter	1	100526693	uc003btd.4	0	ENSG00000250151	ARPC4-TTLL3	ARPC4-TTLL3 readthrough
chr1	183604143	183605585	1443	*	0.190641	Promoter	2	10092	uc001gql.4	0	ENSG00000162704	ARPC5	actin related protein 2/3 complex subunit 5
chr9	127630600	127633169	2570	*	0.203875	Promoter	1	81873	uc004bpa.4	0	ENSG00000136950	ARPC5L	actin related protein 2/3 complex subunit 5 like
chr15	90455640	90456361	722	*	0.0926211	Promoter	2	100526783	uc002bos.4	0	ENSG00000250021	ARPIN-AP3S2	ARPIN-AP3S2 readthrough
chr15	52860426	52861435	1010	*	0.140245	Promoter	2	10776	uc002acd.1	0	ENSG00000128989	ARPP19	cAMP regulated phosphoprotein 19
chr3	35680529	35681733	1205	*	0.0821671	Promoter	1	10777	uc003cfz.4	0	ENSG00000172995	ARPP21	cAMP regulated phosphoprotein 21
chr11	75061483	75063878	2396	*	0.137776	Promoter	2	408	uc001owe.2	0	ENSG00000137486	ARRB1	arrestin beta 1
chr17	4613441	4615257	1817	*	0.1559	Promoter	1	409	uc031qyc.1	0	ENSG00000141480	ARRB2	arrestin beta 2
chr17	4618155	4618900	746	*	0.039817	Exon (uc031qyc.1/409, exon 2 of 14)	1	409	uc031qyd.1	4366	ENSG00000141480	ARRB2	arrestin beta 2
chr9	140499074	140499876	803	*	0.0750592	Promoter	1	92714	uc004cns.3	-220	ENSG00000197070	ARRDC1	arrestin domain containing 1
chr9	140499992	140501375	1384	*	0.194444	Promoter	1	92714	uc004cns.3	0	ENSG00000197070	ARRDC1	arrestin domain containing 1
chr9	140512428	140513329	902	*	0.183448	Promoter	2	85026	uc004cnz.3	0	ENSG00000203993	ARRDC1-AS1	ARRDC1 antisense RNA 1
chr19	18111755	18113631	1877	*	0.0863296	Promoter	1	27106	uc002nhu.3	0	ENSG00000105643	ARRDC2	arrestin domain containing 2
chr19	18118002	18118252	251	*	0.0389723	Promoter	1	27106	uc002nhv.3	-725	ENSG00000105643	ARRDC2	arrestin domain containing 2
chr19	18118383	18118898	516	*	0.0633665	Promoter	1	27106	uc002nhv.3	-79	ENSG00000105643	ARRDC2	arrestin domain containing 2
chr19	18119082	18120061	980	*	0.064585	Promoter	1	27106	uc002nhv.3	105	ENSG00000105643	ARRDC2	arrestin domain containing 2
chr19	18155679	18156132	454	*	0.0311878	Distal Intergenic	1	27106	uc002nhv.3	36702	ENSG00000105643	ARRDC2	arrestin domain containing 2
chr5	90677525	90678133	609	*	0.0348344	Intron (uc003kka.4/100129716, intron 1 of 2)	2	57561	uc003kjz.2	1016	ENSG00000113369	ARRDC3	arrestin domain containing 3
chr5	90678244	90679721	1478	*	0.0780488	Promoter	2	57561	uc003kjz.2	0	ENSG00000113369	ARRDC3	arrestin domain containing 3
chr5	90575621	90576669	1049	*	0.0514971	Distal Intergenic	1	100129716	uc003kka.4	-99495	ENSG00000281357	ARRDC3-AS1	ARRDC3 antisense RNA 1
chr5	90675530	90676858	1329	*	0.114434	Promoter	1	100129716	uc003kka.4	0	ENSG00000281357	ARRDC3-AS1	ARRDC3 antisense RNA 1
chr5	90677112	90677461	350	*	0.0184006	Promoter	1	100129716	uc003kka.4	948	ENSG00000281357	ARRDC3-AS1	ARRDC3 antisense RNA 1
chr15	98503826	98504850	1025	*	0.131166	Promoter	1	91947	uc010bom.3	0	ENSG00000140450	ARRDC4	arrestin domain containing 4
chr15	98631661	98631859	199	*	0.0526108	Distal Intergenic	1	91947	uc010bom.3	127728	ENSG00000140450	ARRDC4	arrestin domain containing 4
chr22	51060319	51060630	312	*	0.0215551	Downstream (<1kb)	2	410	uc003bmz.5	5971	ENSG00000100299	ARSA	arylsulfatase A
chr22	51065935	51067179	1245	*	0.131372	Promoter	2	410	uc003bmz.5	0	ENSG00000100299	ARSA	arylsulfatase A
chr5	78280135	78281357	1223	*	0.165716	Promoter	2	411	uc003kfr.4	409	ENSG00000113273	ARSB	arylsulfatase B
chrX	2846466	2847416	951	*	0.0579993	Promoter	2	414	uc004cqy.3	0	ENSG00000006756	ARSD	arylsulfatase D
chr17	66286415	66288502	2088	*	0.106014	Promoter	1	22901	uc031ree.1	0	ENSG00000141337	ARSG	arylsulfatase G
chr17	66348199	66348363	165	*	0.0825434	Intron (uc002jhc.2/22901, intron 5 of 11)	1	22901	uc010dex.1	-47934	ENSG00000141337	ARSG	arylsulfatase G
chr4	114900369	114901161	793	*	0.0407118	Promoter	2	79642	uc003ibq.1	0	ENSG00000180801	ARSJ	arylsulfatase family member J
chr5	94890005	94891373	1369	*	0.165362	Promoter	1	153642	uc003klc.3	0	ENSG00000164291	ARSK	arylsulfatase family member K
chr11	3663287	3664114	828	*	0.06181	Promoter	2	116969	uc001lyb.1	0	ENSG00000167311	ART5	ADP-ribosyltransferase 5
chr1	44401697	44402084	388	*	0.0514045	Promoter	1	9048	uc001ckw.3	43	ENSG00000117407	ARTN	artemin
chr1	44402194	44402374	181	*	0.0279308	Promoter	1	9048	uc001ckw.3	540	ENSG00000117407	ARTN	artemin
chr1	231113633	231115242	1610	*	0.189554	Promoter	1	64801	uc009xfl.1	0	ENSG00000173409	ARV1	ARV1 homolog, fatty acid homeostasis modulator
chr22	19974090	19974810	721	*	0.160047	Intron (uc002zqz.3/421, intron 3 of 19)	2	421	uc002zqy.3	-7356	ENSG00000099889	ARVCF	ARVCF delta catenin family member
chr10	104629137	104629618	482	*	0.046195	Promoter	1	57412	uc009xxh.3	0	ENSG00000214435	AS3MT	arsenite methyltransferase
chr8	17940818	17942637	1820	*	0.123738	Promoter	2	427	uc003wyl.2	0	ENSG00000104763	ASAH1	N-acylsphingosine amidohydrolase 1
chr10	52499197	52500414	1218	*	0.132796	Promoter	1	653308	uc001jjg.4	0	ENSG00000204147	ASAH2B	N-acylsphingosine amidohydrolase 2B
chr8	131455135	131456414	1280	*	0.0686107	Promoter	2	50807	uc003yta.2	0	ENSG00000153317	ASAP1	ArfGAP with SH3 domain, ankyrin repeat and PH domain 1
chr8	131457223	131457441	219	*	0.0263686	Distal Intergenic	2	50807	uc011liw.2	-1317	ENSG00000153317	ASAP1	ArfGAP with SH3 domain, ankyrin repeat and PH domain 1
chr8	131369430	131370863	1434	*	0.167016	Exon (uc003yta.2/50807, exon 3 of 30)	2	29065	uc003ytc.2	-60651	NA	ASAP1-IT1	ASAP1 intronic transcript 1
chr8	131371026	131371399	374	*	0.0536983	Intron (uc003yta.2/50807, intron 2 of 29)	2	29065	uc003ytc.2	-62247	NA	ASAP1-IT1	ASAP1 intronic transcript 1
chr2	9346351	9346748	398	*	0.0866107	Promoter	1	8853	uc002qzh.2	-146	ENSG00000151693	ASAP2	ArfGAP with SH3 domain, ankyrin repeat and PH domain 2
chr2	9347111	9347964	854	*	0.0614586	Promoter	1	8853	uc002qzi.2	217	ENSG00000151693	ASAP2	ArfGAP with SH3 domain, ankyrin repeat and PH domain 2
chr1	23810039	23811167	1129	*	0.129425	Promoter	2	55616	uc010odz.1	0	ENSG00000088280	ASAP3	ArfGAP with SH3 domain, ankyrin repeat and PH domain 3
chr2	239335138	239336455	1318	*	0.224718	Promoter	1	51665	uc002vyg.3	0	ENSG00000065802	ASB1	ankyrin repeat and SOCS box containing 1
chr10	5707866	5708963	1098	*	0.146286	Promoter	2	79754	uc001iig.2	0	ENSG00000196372	ASB13	ankyrin repeat and SOCS box containing 13
chr17	42263309	42264076	768	*	0.111688	Promoter	2	339201	uc002ifn.4	9	ENSG00000267080	ASB16-AS1	ASB16 antisense RNA 1
chr14	94405736	94406115	380	*	0.0506192	Promoter	2	51676	uc001ycb.2	726	ENSG00000100628	ASB2	ankyrin repeat and SOCS box containing 2
chr14	94437269	94437553	285	*	0.0249407	Intron (uc001ycd.3/51676, intron 1 of 9)	2	51676	uc001ycd.3	5523	ENSG00000100628	ASB2	ankyrin repeat and SOCS box containing 2
chr9	132403567	132404939	1373	*	0.248648	Promoter	2	140459	uc004bye.1	0	ENSG00000148331	ASB6	ankyrin repeat and SOCS box containing 6
chr15	101142666	101143511	846	*	0.193971	Promoter	1	140460	uc002bwj.3	0	ENSG00000183475	ASB7	ankyrin repeat and SOCS box containing 7
chr12	48550665	48551717	1053	*	0.111523	Promoter	2	140461	uc001rrh.3	0	ENSG00000177981	ASB8	ankyrin repeat and SOCS box containing 8
chr15	93351599	93352432	834	*	0.06024	Distal Intergenic	1	728619	uc021svm.2	12885	NA	ASB9P1	ankyrin repeat and SOCS box containing 9 pseudogene 1
chr15	93352570	93353294	725	*	0.0631228	Distal Intergenic	1	728619	uc021svm.2	13856	NA	ASB9P1	ankyrin repeat and SOCS box containing 9 pseudogene 1
chr15	93363447	93363705	259	*	0.0319017	Distal Intergenic	1	728619	uc021svm.2	24733	NA	ASB9P1	ankyrin repeat and SOCS box containing 9 pseudogene 1
chr22	30233658	30234638	981	*	0.125635	Promoter	2	84164	uc003agr.3	0	ENSG00000100325	ASCC2	activating signal cointegrator 1 complex subunit 2
chr6	101328549	101329703	1155	*	0.225755	Promoter	2	10973	uc003pqk.3	0	ENSG00000112249	ASCC3	activating signal cointegrator 1 complex subunit 3
chr12	103352000	103352262	263	*	0.0217298	Promoter	1	429	uc001tjr.4	548	ENSG00000139352	ASCL1	achaete-scute family bHLH transcription factor 1
chr11	2290132	2291536	1405	*	0.0748827	Promoter	2	430	uc001lvu.3	646	ENSG00000183734	ASCL2	achaete-scute family bHLH transcription factor 2
chr11	2292024	2292471	448	*	0.0361423	Promoter	2	430	uc001lvu.3	0	ENSG00000183734	ASCL2	achaete-scute family bHLH transcription factor 2
chr1	201083269	201084422	1154	*	0.10705	Promoter	2	647219	uc031prl.1	78	ENSG00000232237	ASCL5	achaete-scute family bHLH transcription factor 5
chr6	119214177	119216634	2458	*	0.206721	Promoter	1	25842	uc011ebn.2	0	ENSG00000111875	ASF1A	anti-silencing function 1A histone chaperone
chr19	14246878	14247497	620	*	0.127546	Promoter	2	55723	uc002mye.3	0	ENSG00000105011	ASF1B	anti-silencing function 1B histone chaperone
chr17	7080975	7081246	272	*	0.0315205	Promoter	2	432	uc010clx.1	-580	ENSG00000141505	ASGR1	asialoglycoprotein receptor 1
chr1	155531453	155533693	2241	*	0.219724	Promoter	2	55870	uc001fkt.3	0	ENSG00000116539	ASH1L	ASH1 like histone lysine methyltransferase
chr8	37962342	37963791	1450	*	0.196292	Promoter	1	9070	uc003xkt.5	0	ENSG00000129691	ASH2L	ASH2 like, histone lysine methyltransferase complex subunit
chr12	50450891	50452215	1325	*	0.150466	Promoter	1	41	uc001rvv.4	0	ENSG00000110881	ASIC1	acid sensing ion channel subunit 1
chr7	150748118	150748523	406	*	0.0241433	Exon (uc003win.3/9311, exon 5 of 11)	1	9311	uc003wip.3	2739	ENSG00000213199	ASIC3	acid sensing ion channel subunit 3
chr20	32803862	32804139	278	*	0.0382376	Distal Intergenic	1	434	uc002xah.1	-44032	ENSG00000101440	ASIP	agouti signaling protein
chr20	32856763	32857389	627	*	0.0443406	3' UTR	1	434	uc002xah.1	8592	ENSG00000101440	ASIP	agouti signaling protein
chr7	65509053	65509451	399	*	0.0309601	Distal Intergenic	1	435	uc011kdu.1	-31325	ENSG00000126522	ASL	argininosuccinate lyase
chr7	65540448	65541361	914	*	0.173624	Promoter	1	435	uc011kdu.1	0	ENSG00000126522	ASL	argininosuccinate lyase
chrX	1776575	1776835	261	*	0.034602	Distal Intergenic	1	438	uc004cqe.3	42549	ENSG00000196433	ASMT	acetylserotonin O-methyltransferase
chrX	1776947	1777397	451	*	0.03112	Distal Intergenic	1	438	uc004cqe.3	42921	ENSG00000196433	ASMT	acetylserotonin O-methyltransferase
chrX	1780686	1781257	572	*	0.0509228	Distal Intergenic	1	438	uc004cqe.3	46660	ENSG00000196433	ASMT	acetylserotonin O-methyltransferase
chrX	1800466	1800846	381	*	0.0746688	Distal Intergenic	1	438	uc004cqe.3	66440	ENSG00000196433	ASMT	acetylserotonin O-methyltransferase
chrX	1570840	1571908	1069	*	0.194843	Promoter	2	8623	uc004cpx.2	0	ENSG00000169093	ASMTL	acetylserotonin O-methyltransferase like
chrX	1572292	1572721	430	*	0.0887726	Promoter	2	8623	uc011mhf.2	0	ENSG00000169093	ASMTL	acetylserotonin O-methyltransferase like
chrX	1572928	1573238	311	*	0.0448016	Promoter	2	8623	uc011mhf.2	-273	ENSG00000169093	ASMTL	acetylserotonin O-methyltransferase like
chr7	97500928	97501995	1068	*	0.0768068	Promoter	2	440	uc003uot.4	0	ENSG00000070669	ASNS	asparagine synthetase (glutamine-hydrolyzing)
chr2	190526132	190526969	838	*	0.147795	Promoter	1	54529	uc002uqt.3	7	ENSG00000138381	ASNSD1	asparagine synthetase domain containing 1
chr16	29911383	29912173	791	*	0.0915993	Promoter	1	253982	uc002dut.3	0	ENSG00000174939	ASPHD1	aspartate beta-hydroxylase domain containing 1
chr22	26824445	26825893	1449	*	0.102484	Promoter	1	57168	uc003acg.2	0	ENSG00000128203	ASPHD2	aspartate beta-hydroxylase domain containing 2
chr1	197114912	197115816	905	*	0.182771	Promoter	2	259266	uc001gtu.3	8	ENSG00000066279	ASPM	assembly factor for spindle microtubules
chr1	197115920	197116163	244	*	0.0414491	Promoter	2	259266	uc001gtw.4	-96	ENSG00000066279	ASPM	assembly factor for spindle microtubules
chr17	79934937	79936154	1218	*	0.158218	Promoter	1	79058	uc002kcx.3	0	ENSG00000169696	ASPSCR1	ASPSCR1 tether for SLC2A4, UBX domain containing
chr11	62104678	62105647	970	*	0.126553	Promoter	1	80150	uc001nte.4	0	ENSG00000162174	ASRGL1	asparaginase and isoaspartyl peptidase 1
chr9	133319886	133320676	791	*	0.0694272	Promoter	1	445	uc004bzm.3	0	ENSG00000130707	ASS1	argininosuccinate synthase 1
chr3	130745108	130746007	900	*	0.13777	Promoter	2	28990	uc010htm.1	0	ENSG00000034533	ASTE1	asteroid homolog 1
chr20	30945429	30945941	513	*	0.0750238	Promoter	1	171023	uc002wxt.3	-206	ENSG00000171456	ASXL1	ASXL transcriptional regulator 1
chr20	30946063	30947495	1433	*	0.198367	Promoter	1	171023	uc002wxt.3	0	ENSG00000171456	ASXL1	ASXL transcriptional regulator 1
chr2	26100358	26101385	1028	*	0.283677	Promoter	2	55252	uc002rgs.2	0	ENSG00000143970	ASXL2	ASXL transcriptional regulator 2
chr18	31157884	31158190	307	*	0.0347965	Promoter	1	80816	uc002kxq.2	-351	ENSG00000141431	ASXL3	ASXL transcriptional regulator 3
chr8	124407736	124409171	1436	*	0.260041	Promoter	2	29028	uc011lii.2	0	ENSG00000156802	ATAD2	ATPase family AAA domain containing 2
chr8	124428323	124428567	245	*	0.0433184	Promoter	2	29028	uc003yqi.4	23	ENSG00000156802	ATAD2	ATPase family AAA domain containing 2
chr1	1446748	1448344	1597	*	0.159691	Promoter	1	55210	uc001afz.2	0	ENSG00000197785	ATAD3A	ATPase family AAA domain containing 3A
chr1	1406424	1408042	1619	*	0.152429	Promoter	1	83858	uc001afv.3	0	ENSG00000160072	ATAD3B	ATPase family AAA domain containing 3B
chr17	29158462	29159527	1066	*	0.171136	Promoter	1	79915	uc002hfs.1	0	ENSG00000176208	ATAD5	ATPase family AAA domain containing 5
chr6	30594284	30594466	183	*	0.0263686	Promoter	1	79969	uc003nqr.4	-147	ENSG00000137343	ATAT1	alpha tubulin acetyltransferase 1
chr6	30594589	30595165	577	*	0.136839	Promoter	1	79969	uc003nqr.4	0	ENSG00000137343	ATAT1	alpha tubulin acetyltransferase 1
chr10	123686824	123688321	1498	*	0.252668	Promoter	2	11101	uc001lfp.3	0	ENSG00000107669	ATE1	arginyltransferase 1
chr12	51157070	51159088	2019	*	0.182502	Promoter	1	466	uc001rww.4	0	ENSG00000123268	ATF1	activating transcription factor 1
chr2	176033208	176033564	357	*	0.0841503	Promoter	2	1386	uc002ujy.2	-274	ENSG00000115966	ATF2	activating transcription factor 2
chr1	212687607	212688547	941	*	0.0524864	Distal Intergenic	1	467	uc001hjf.3	-50129	ENSG00000162772	ATF3	activating transcription factor 3
chr1	212731624	212732508	885	*	0.14107	Distal Intergenic	1	467	uc001hjf.3	-6168	ENSG00000162772	ATF3	activating transcription factor 3
chr1	212740052	212740452	401	*	0.035104	Intron (uc001hjf.3/467, intron 1 of 3)	1	467	uc001hjf.3	1376	ENSG00000162772	ATF3	activating transcription factor 3
chr1	212780125	212781213	1089	*	0.0707163	Promoter	1	467	uc001hjj.3	-757	ENSG00000162772	ATF3	activating transcription factor 3
chr1	212781224	212783194	1971	*	0.13597	Promoter	1	467	uc001hjj.3	0	ENSG00000162772	ATF3	activating transcription factor 3
chr22	39915376	39917796	2421	*	0.298757	Promoter	1	468	uc011aol.1	0	ENSG00000128272	ATF4	activating transcription factor 4
chr19	50431946	50433272	1327	*	0.200338	Promoter	1	22809	uc010enq.2	0	ENSG00000169136	ATF5	activating transcription factor 5
chr1	161735722	161736804	1083	*	0.146862	Promoter	1	22926	uc001gbq.2	0	ENSG00000118217	ATF6	activating transcription factor 6
chr6	32095199	32096007	809	*	0.171711	Promoter	2	1388	uc011dpg.2	0	ENSG00000213676	ATF6B	activating transcription factor 6 beta
chr12	54019517	54020629	1113	*	0.105426	Promoter	2	11016	uc010sok.1	0	ENSG00000170653	ATF7	activating transcription factor 7
chr12	14518266	14518951	686	*	0.067191	Promoter	1	55729	uc010shs.1	0	ENSG00000171681	ATF7IP	activating transcription factor 7 interacting protein
chr16	10479615	10481057	1443	*	0.171986	Promoter	1	80063	uc002czu.3	0	ENSG00000166669	ATF7IP2	activating transcription factor 7 interacting protein 2
chr5	81267230	81268419	1190	*	0.18505	Promoter	1	83734	uc003khq.2	0	ENSG00000152348	ATG10	autophagy related 10
chr12	52463204	52464519	1316	*	0.176665	Promoter	1	60673	uc001rzu.4	0	ENSG00000123395	ATG101	autophagy related 101
chr14	55877843	55878917	1075	*	0.232804	Promoter	2	22863	uc001xbx.2	0	ENSG00000126775	ATG14	autophagy related 14
chr2	234160208	234161347	1140	*	0.24524	Promoter	1	55054	uc002vtx.2	0	ENSG00000085978	ATG16L1	autophagy related 16 like 1
chr11	72524288	72527334	3047	*	0.187694	Promoter	1	89849	uc001otc.1	0	ENSG00000168010	ATG16L2	autophagy related 16 like 2
chr11	64683690	64684768	1079	*	0.123542	Promoter	2	23130	uc001obx.3	0	ENSG00000110046	ATG2A	autophagy related 2A
chrX	107334964	107335417	454	*	0.0631153	Promoter	1	115201	uc011msl.2	65	ENSG00000101844	ATG4A	autophagy related 4A cysteine peptidase
chr2	242575738	242577674	1937	*	0.244193	Promoter	1	23192	uc002wbu.3	0	ENSG00000168397	ATG4B	autophagy related 4B cysteine peptidase
chr1	63248993	63249340	348	*	0.0246925	Promoter	1	84938	uc001dat.3	-437	ENSG00000125703	ATG4C	autophagy related 4C cysteine peptidase
chr1	63249438	63250360	923	*	0.133235	Promoter	1	84938	uc001dat.3	0	ENSG00000125703	ATG4C	autophagy related 4C cysteine peptidase
chr19	10654177	10655612	1436	*	0.227585	Promoter	1	84971	uc010xlg.2	0	ENSG00000130734	ATG4D	autophagy related 4D cysteine peptidase
chr6	106772970	106773982	1013	*	0.255271	Promoter	2	9474	uc031spi.1	0	ENSG00000057663	ATG5	autophagy related 5
chr6	106808396	106809089	694	*	0.0421787	Distal Intergenic	2	9474	uc010kdc.3	-34701	ENSG00000057663	ATG5	autophagy related 5
chr3	11313674	11314684	1011	*	0.131989	Promoter	1	10533	uc003bwc.3	0	ENSG00000197548	ATG7	autophagy related 7
chr7	150711068	150711545	478	*	0.0436465	3' UTR	2	285973	uc003wig.5	10041	ENSG00000181652	ATG9B	autophagy related 9B
chr7	150715796	150716258	463	*	0.0456528	Exon (uc011kvc.2/285973, exon 6 of 18)	2	285973	uc003wig.5	5328	ENSG00000181652	ATG9B	autophagy related 9B
chr2	216176321	216177400	1080	*	0.169131	Promoter	1	471	uc002vex.4	0	ENSG00000138363	ATIC	5-aminoimidazole-4-carboxamide ribonucleotide formyltransferase/IMP cyclohydrolase
chr14	51026808	51027991	1184	*	0.0781517	Promoter	1	51062	uc021rsx.1	0	ENSG00000198513	ATL1	atlastin GTPase 1
chr2	38603314	38604985	1672	*	0.20073	Promoter	2	64225	uc010ynm.2	0	ENSG00000119787	ATL2	atlastin GTPase 2
chr11	63438244	63439411	1168	*	0.141056	Promoter	2	25923	uc001nxk.1	0	ENSG00000184743	ATL3	atlastin GTPase 3
chr11	108093536	108095838	2303	*	0.116076	Promoter	1	472	uc001pkb.1	0	ENSG00000149311	ATM	ATM serine/threonine kinase
chr11	108096125	108096679	555	*	0.054558	Intron (uc001pkb.1/472, intron 1 of 62)	1	472	uc001pkc.1	1869	ENSG00000149311	ATM	ATM serine/threonine kinase
chr11	108097396	108097633	238	*	0.0282919	Intron (uc001pkb.1/472, intron 1 of 62)	1	472	uc001pkc.1	3140	ENSG00000149311	ATM	ATM serine/threonine kinase
chr11	108097638	108098065	428	*	0.0407367	Intron (uc001pkb.1/472, intron 1 of 62)	1	472	uc001pkc.1	3382	ENSG00000149311	ATM	ATM serine/threonine kinase
chr16	81069494	81070380	887	*	0.181044	Promoter	1	23300	uc002ffz.1	36	ENSG00000166454	ATMIN	ATM interactor
chr12	7036529	7038151	1623	*	0.222551	Promoter	1	1822	uc001qrx.1	0	ENSG00000111676	ATN1	atrophin 1
chr12	7045898	7047181	1284	*	0.12375	Exon (uc001qrw.1/1822, exon 5 of 10)	1	1822	uc001qry.1	2895	ENSG00000111676	ATN1	atrophin 1
chr4	94749605	94750538	934	*	0.0314071	Promoter	1	474	uc003hta.1	0	ENSG00000172238	ATOH1	atonal bHLH transcription factor 1
chr10	69990824	69991570	747	*	0.0868397	Promoter	2	220202	uc001jnq.3	300	ENSG00000179774	ATOH7	atonal bHLH transcription factor 7
chr2	85980860	85982797	1938	*	0.063957	Promoter	1	84913	uc002sqm.4	0	ENSG00000168874	ATOH8	atonal bHLH transcription factor 8
chr5	151137531	151138718	1188	*	0.163752	Promoter	2	475	uc003luk.3	0	ENSG00000177556	ATOX1	antioxidant 1 copper chaperone
chr15	26104085	26104772	688	*	0.0475705	Intron (uc010ayu.3/57194, intron 1 of 20)	2	57194	uc010ayu.3	3577	ENSG00000206190	ATP10A	ATPase phospholipid transporting 10A (putative)
chr15	26105027	26105824	798	*	0.035914	Intron (uc010ayu.3/57194, intron 1 of 20)	2	57194	uc010ayu.3	2525	ENSG00000206190	ATP10A	ATPase phospholipid transporting 10A (putative)
chr15	26106048	26106364	317	*	0.0308369	Intron (uc010ayu.3/57194, intron 1 of 20)	2	57194	uc010ayu.3	1985	ENSG00000206190	ATP10A	ATPase phospholipid transporting 10A (putative)
chr15	26106506	26108921	2416	*	0.195145	Promoter	2	57194	uc010ayu.3	0	ENSG00000206190	ATP10A	ATPase phospholipid transporting 10A (putative)
chr4	47487043	47487711	669	*	0.0843915	Promoter	1	57205	uc003gxj.3	0	ENSG00000145246	ATP10D	ATPase phospholipid transporting 10D (putative)
chr13	113343450	113345750	2301	*	0.234872	Promoter	1	23250	uc001vsi.4	0	ENSG00000068650	ATP11A	ATPase phospholipid transporting 11A
chr13	113380204	113380562	359	*	0.0315581	Intron (uc001vsi.4/23250, intron 1 of 29)	1	23250	uc001vsj.4	35561	ENSG00000068650	ATP11A	ATPase phospholipid transporting 11A
chr13	113548249	113549226	978	*	0.0602246	Distal Intergenic	1	23250	uc010ago.3	51659	ENSG00000068650	ATP11A	ATPase phospholipid transporting 11A
chr3	182400102	182400919	818	*	0.0570353	Distal Intergenic	1	23200	uc003fla.3	-110372	ENSG00000058063	ATP11B	ATPase phospholipid transporting 11B (putative)
chr3	182510616	182512404	1789	*	0.214673	Promoter	1	23200	uc003fla.3	0	ENSG00000058063	ATP11B	ATPase phospholipid transporting 11B (putative)
chr13	25254374	25255161	788	*	0.0729943	Promoter	1	479	uc001upp.3	0	ENSG00000075673	ATP12A	ATPase H+/K+ transporting non-gastric alpha2 subunit
chr19	19773904	19775247	1344	*	0.169629	Promoter	2	57130	uc002nnh.4	0	ENSG00000105726	ATP13A1	ATPase 13A1
chr1	17337163	17338798	1636	*	0.162662	Promoter	2	23400	uc001baa.2	0	ENSG00000159363	ATP13A2	ATPase cation transporting 13A2
chr1	116915247	116917779	2533	*	0.2438	Promoter	1	476	uc001egd.2	0	ENSG00000163399	ATP1A1	ATPase Na+/K+ transporting subunit alpha 1
chr1	116960541	116961572	1032	*	0.120963	Promoter	2	84852	uc009whb.2	0	ENSG00000203865	ATP1A1-AS1	ATP1A1 antisense RNA 1
chr19	42497791	42498748	958	*	0.120751	Promoter	2	478	uc010xwg.2	0	ENSG00000105409	ATP1A3	ATPase Na+/K+ transporting subunit alpha 3
chr1	169074903	169076553	1651	*	0.179703	Promoter	1	481	uc001gfr.1	0	ENSG00000143153	ATP1B1	ATPase Na+/K+ transporting subunit beta 1
chr17	7553612	7555128	1517	*	0.0592148	Promoter	1	482	uc002gif.1	0	ENSG00000129244	ATP1B2	ATPase Na+/K+ transporting subunit beta 2
chr3	141594504	141596329	1826	*	0.168925	Promoter	1	483	uc003eug.1	0	ENSG00000069849	ATP1B3	ATPase Na+/K+ transporting subunit beta 3
chr12	58334848	58335172	325	*	0.062375	Promoter	1	91419	uc001sqp.3	-273	ENSG00000166896	ATP23	ATP23 metallopeptidase and ATP synthase assembly factor homolog
chr12	58335252	58335902	651	*	0.159798	Promoter	1	91419	uc001sqp.3	0	ENSG00000166896	ATP23	ATP23 metallopeptidase and ATP synthase assembly factor homolog
chr16	28890691	28891880	1190	*	0.117049	Promoter	2	100289092	uc031qvh.1	0	ENSG00000260442	ATP2A1-AS1	ATP2A1 antisense RNA 1
chr12	110718336	110718896	561	*	0.126151	Promoter	1	488	uc001tqk.4	-136	ENSG00000174437	ATP2A2	ATPase sarcoplasmic/endoplasmic reticulum Ca2+ transporting 2
chr12	110719029	110720302	1274	*	0.251324	Promoter	1	488	uc001tqk.4	0	ENSG00000174437	ATP2A2	ATPase sarcoplasmic/endoplasmic reticulum Ca2+ transporting 2
chr17	3866488	3868819	2332	*	0.231564	Promoter	2	489	uc002fwx.2	0	ENSG00000074370	ATP2A3	ATPase sarcoplasmic/endoplasmic reticulum Ca2+ transporting 3
chr12	90101007	90104205	3199	*	0.216168	Promoter	1	338758	uc001tbi.4	0	ENSG00000271614	ATP2B1-AS1	ATP2B1 antisense RNA 1
chr3	10546998	10547435	438	*	0.0382781	Promoter	2	491	uc003bvt.3	0	ENSG00000157087	ATP2B2	ATPase plasma membrane Ca2+ transporting 2
chr3	10749323	10749539	217	*	0.0257311	Promoter	2	491	uc003bvw.3	177	ENSG00000157087	ATP2B2	ATPase plasma membrane Ca2+ transporting 2
chr1	203595301	203596584	1284	*	0.0810749	Promoter	1	493	uc001gzv.3	0	ENSG00000058668	ATP2B4	ATPase plasma membrane Ca2+ transporting 4
chr1	203596680	203599192	2513	*	0.105874	Promoter	1	493	uc001gzw.3	765	ENSG00000058668	ATP2B4	ATPase plasma membrane Ca2+ transporting 4
chr1	203619458	203619935	478	*	0.0360492	Intron (uc001gzv.3/493, intron 1 of 21)	1	493	uc001gzw.3	23543	ENSG00000058668	ATP2B4	ATPase plasma membrane Ca2+ transporting 4
chr3	130611984	130613743	1760	*	0.192175	Promoter	1	27032	uc003enk.3	0	ENSG00000017260	ATP2C1	ATPase secretory pathway Ca2+ transporting 1
chr19	36048667	36049301	635	*	0.0280627	Promoter	2	495	uc010eee.1	0	ENSG00000105675	ATP4A	ATPase H+/K+ transporting subunit alpha
chr19	36066518	36066654	137	*	0.100256	Distal Intergenic	2	495	uc002oal.1	-11958	ENSG00000105675	ATP4A	ATPase H+/K+ transporting subunit alpha
chr18	43677318	43678618	1301	*	0.219379	Promoter	2	498	uc002lbr.2	0	ENSG00000152234	ATP5F1A	ATP synthase F1 subunit alpha
chr19	1241467	1242376	910	*	0.170555	Promoter	1	513	uc002lrn.3	0	ENSG00000099624	ATP5F1D	ATP synthase F1 subunit delta
chr20	57606831	57607894	1064	*	0.128265	Promoter	2	514	uc002yal.3	0	ENSG00000124172	ATP5F1E	ATP synthase F1 subunit epsilon
chr13	28527748	28528803	1056	*	0.0497524	Distal Intergenic	1	432369	uc001uru.3	8405	NA	ATP5F1EP2	ATP synthase F1 subunit epsilon pseudogene 2
chr1	28562195	28563749	1555	*	0.228439	Promoter	1	93974	uc001bpp.3	0	ENSG00000130770	ATP5IF1	ATP synthase inhibitory factor subunit 1
chr1	28573382	28573763	382	*	0.0637905	Distal Intergenic	1	93974	uc001bpr.3	10780	ENSG00000130770	ATP5IF1	ATP synthase inhibitory factor subunit 1
chr17	46969222	46969760	539	*	0.0866571	Promoter	1	516	uc002iog.3	-388	ENSG00000159199	ATP5MC1	ATP synthase membrane subunit c locus 1
chr17	46970149	46970697	549	*	0.0579164	Promoter	1	516	uc002ioh.3	1	ENSG00000159199	ATP5MC1	ATP synthase membrane subunit c locus 1
chr12	54069348	54071342	1995	*	0.106335	Promoter	2	517	uc001sec.3	0	ENSG00000135390	ATP5MC2	ATP synthase membrane subunit c locus 2
chr12	54089209	54089558	350	*	0.0346781	Distal Intergenic	2	517	uc009znc.3	-18697	ENSG00000135390	ATP5MC2	ATP synthase membrane subunit c locus 2
chr2	176045598	176046604	1007	*	0.180586	Promoter	2	518	uc002ujz.4	0	ENSG00000154518	ATP5MC3	ATP synthase membrane subunit c locus 3
chr7	99063138	99064180	1043	*	0.182075	Promoter	2	100526740	uc011kiw.2	0	ENSG00000248919	ATP5MF-PTCD1	ATP5MF-PTCD1 readthrough
chr11	118271579	118272150	572	*	0.0986988	Promoter	1	10632	uc001psx.3	0	ENSG00000167283	ATP5MG	ATP synthase membrane subunit g
chr11	118272217	118272873	657	*	0.152721	Promoter	1	10632	uc021qrg.1	113	ENSG00000167283	ATP5MG	ATP synthase membrane subunit g
chr14	104387232	104387936	705	*	0.156164	Promoter	2	9556	uc001yoi.4	0	ENSG00000156411	ATP5MPL	ATP synthase membrane subunit 6.8PL
chr1	111991083	111991918	836	*	0.18175	Promoter	1	515	uc009wgf.1	0	ENSG00000116459	ATP5PB	ATP synthase peripheral stalk-membrane subunit b
chr17	73042474	73044083	1610	*	0.252494	Promoter	2	10476	uc002jmn.1	0	ENSG00000167863	ATP5PD	ATP synthase peripheral stalk subunit d
chr21	27107389	27108488	1100	*	0.20845	Promoter	2	522	uc002yls.3	0	ENSG00000154723	ATP5PF	ATP synthase peripheral stalk subunit F6
chr21	35287621	35288482	862	*	0.193829	Promoter	2	539	uc002ytl.3	0	ENSG00000241837	ATP5PO	ATP synthase peripheral stalk subunit OSCP
chrX	153656831	153657691	861	*	0.104337	Promoter	1	537	uc004flf.1	0	ENSG00000071553	ATP6AP1	ATPase H+ transporting accessory protein 1
chrX	40439736	40440726	991	*	0.0810851	Promoter	1	10159	uc004det.3	0	ENSG00000182220	ATP6AP2	ATPase H+ transporting accessory protein 2
chr17	40610533	40611392	860	*	0.0778005	Promoter	1	535	uc002hzp.1	0	ENSG00000033627	ATP6V0A1	ATPase H+ transporting V0 subunit a1
chr12	124196150	124197864	1715	*	0.197357	Promoter	1	23545	uc001ufq.1	0	ENSG00000185344	ATP6V0A2	ATPase H+ transporting V0 subunit a2
chr1	44439936	44441690	1755	*	0.225255	Promoter	1	533	uc001cld.3	0	ENSG00000117410	ATP6V0B	ATPase H+ transporting V0 subunit b
chr16	2563270	2565542	2273	*	0.212265	Promoter	1	527	uc021tav.1	0	ENSG00000185883	ATP6V0C	ATPase H+ transporting V0 subunit c
chr6	42694561	42695383	823	*	0.0688127	Promoter	1	442211	uc021yzo.1	0	NA	ATP6V0CP3	ATPase H+ transporting V0 subunit c pseudogene 3
chr16	67514203	67516307	2105	*	0.235661	Promoter	2	9114	uc002ete.1	0	ENSG00000159720	ATP6V0D1	ATPase H+ transporting V0 subunit d1
chr5	172410432	172411537	1106	*	0.148177	Promoter	1	8992	uc003mcd.1	0	ENSG00000113732	ATP6V0E1	ATPase H+ transporting V0 subunit e1
chr7	149565734	149566108	375	*	0.0257208	Exon (uc003wgn.4/401431, exon 4 of 4)	1	155066	uc003wgo.1	-3949	ENSG00000171130	ATP6V0E2	ATPase H+ transporting V0 subunit e2
chr7	149569930	149571743	1814	*	0.207631	Promoter	1	155066	uc003wgo.1	0	ENSG00000171130	ATP6V0E2	ATPase H+ transporting V0 subunit e2
chr7	149744319	149744719	401	*	0.0335892	Distal Intergenic	2	401431	uc011kur.2	-173368	ENSG00000204934	ATP6V0E2-AS1	ATP6V0E2 antisense RNA 1
chr7	149744808	149746183	1376	*	0.0583463	Distal Intergenic	2	401431	uc011kur.2	-173857	ENSG00000204934	ATP6V0E2-AS1	ATP6V0E2 antisense RNA 1
chr3	113464200	113466537	2338	*	0.14116	Promoter	1	523	uc003eao.3	0	ENSG00000114573	ATP6V1A	ATPase H+ transporting V1 subunit A
chr8	20054556	20055604	1049	*	0.167524	Promoter	1	526	uc003wzp.3	0	ENSG00000147416	ATP6V1B2	ATPase H+ transporting V1 subunit B2
chr8	104032772	104033953	1182	*	0.160512	Promoter	1	528	uc003ykz.4	0	ENSG00000155097	ATP6V1C1	ATPase H+ transporting V1 subunit C1
chr2	10861339	10862181	843	*	0.03323	Promoter	1	245973	uc002ras.3	0	ENSG00000143882	ATP6V1C2	ATPase H+ transporting V1 subunit C2
chr14	67825938	67826615	678	*	0.156657	Promoter	2	51382	uc001xjf.3	105	ENSG00000100554	ATP6V1D	ATPase H+ transporting V1 subunit D
chr2	46726844	46727692	849	*	0.0624083	Distal Intergenic	2	90423	uc002ruy.3	19404	ENSG00000250565	ATP6V1E2	ATPase H+ transporting V1 subunit E2
chr7	128502799	128503842	1044	*	0.107695	Promoter	1	9296	uc003voc.2	0	ENSG00000128524	ATP6V1F	ATPase H+ transporting V1 subunit F
chr7	128509057	128510339	1283	*	0.124667	3' UTR	1	100130705	uc022alm.1	2593	ENSG00000272899	ATP6V1FNB	ATP6V1F neighbor
chr9	117349455	117351146	1692	*	0.124587	Promoter	1	9550	uc004bjc.3	0	ENSG00000136888	ATP6V1G1	ATPase H+ transporting V1 subunit G1
chr8	54569822	54570585	764	*	0.0587076	Distal Intergenic	2	51606	uc003xrk.4	181936	ENSG00000047249	ATP6V1H	ATPase H+ transporting V1 subunit H
chr8	54755138	54756291	1154	*	0.183382	Promoter	2	51606	uc003xrl.4	0	ENSG00000047249	ATP6V1H	ATPase H+ transporting V1 subunit H
chrX	77166202	77166626	425	*	0.0337318	Promoter	1	538	uc004ecx.4	8	ENSG00000165240	ATP7A	ATPase copper transporting alpha
chr13	52516437	52516784	348	*	0.0343183	Exon (uc001vfv.2/540, exon 8 of 14)	2	540	uc001vfv.2	17362	ENSG00000123191	ATP7B	ATPase copper transporting beta
chr4	42657908	42659836	1929	*	0.208023	Promoter	2	10396	uc003gwr.2	0	ENSG00000124406	ATP8A1	ATPase phospholipid transporting 8A1
chr13	25946037	25946899	863	*	0.0365823	Promoter	1	51761	uc001uqk.3	0	ENSG00000132932	ATP8A2	ATPase phospholipid transporting 8A2
chr13	26042869	26043154	286	*	0.0327925	Promoter	1	51761	uc010tdi.2	0	ENSG00000132932	ATP8A2	ATPase phospholipid transporting 8A2
chr18	55469080	55470229	1150	*	0.0399665	Promoter	2	5205	uc002lgw.3	98	ENSG00000081923	ATP8B1	ATPase phospholipid transporting 8B1
chr1	154297251	154299045	1795	*	0.191668	Promoter	1	57198	uc001few.3	0	ENSG00000143515	ATP8B2	ATPase phospholipid transporting 8B2
chr1	154300002	154302031	2030	*	0.105221	Promoter	1	57198	uc001fex.3	0	ENSG00000143515	ATP8B2	ATPase phospholipid transporting 8B2
chr1	154315508	154315879	372	*	0.0267212	Exon (uc001fex.3/57198, exon 16 of 28)	1	57198	uc001fey.1	14233	ENSG00000143515	ATP8B2	ATPase phospholipid transporting 8B2
chr1	154324901	154325780	880	*	0.107814	Distal Intergenic	1	57198	uc001fey.1	23626	ENSG00000143515	ATP8B2	ATPase phospholipid transporting 8B2
chr19	1811963	1813149	1187	*	0.0846106	Promoter	2	148229	uc002ltv.4	0	ENSG00000130270	ATP8B3	ATPase phospholipid transporting 8B3
chr20	50383637	50384004	368	*	0.0295699	Promoter	2	10079	uc002xwg.1	904	ENSG00000054793	ATP9A	ATPase phospholipid transporting 9A (putative)
chr20	50384521	50384878	358	*	0.0404413	Promoter	2	10079	uc002xwg.1	30	ENSG00000054793	ATP9A	ATPase phospholipid transporting 9A (putative)
chr18	76828484	76829191	708	*	0.0560061	Promoter	1	374868	uc002lmu.3	-206	ENSG00000166377	ATP9B	ATPase phospholipid transporting 9B (putative)
chr18	76829207	76830039	833	*	0.185804	Promoter	1	374868	uc002lmu.3	0	ENSG00000166377	ATP9B	ATPase phospholipid transporting 9B (putative)
chr1	47133290	47134440	1151	*	0.186407	Promoter	2	64756	uc001cqh.4	0	ENSG00000123472	ATPAF1	ATP synthase mitochondrial F1 complex assembly factor 1
chr17	17941924	17942521	598	*	0.185652	Promoter	2	91647	uc002gsd.1	0	ENSG00000171953	ATPAF2	ATP synthase mitochondrial F1 complex assembly factor 2
chr5	10249402	10251474	2073	*	0.260535	Promoter	2	134145	uc003jeo.3	0	ENSG00000150756	ATPSCKMT	ATP synthase c subunit lysine N-methyltransferase
chr3	142296978	142298105	1128	*	0.194374	Promoter	2	545	uc003eux.4	0	ENSG00000175054	ATR	ATR serine/threonine kinase
chr2	27434200	27436192	1993	*	0.161187	Promoter	1	51374	uc002rjf.3	0	ENSG00000138085	ATRAID	all-trans retinoic acid induced differentiation factor
chr3	48487714	48488675	962	*	0.18588	Promoter	1	84126	uc003ctf.2	0	ENSG00000164053	ATRIP	ATR interacting protein
chr20	3451165	3452425	1261	*	0.225288	Promoter	1	8455	uc002wil.2	0	ENSG00000088812	ATRN	attractin
chr10	116852431	116854033	1603	*	0.073011	Promoter	1	26033	uc001lce.3	0	ENSG00000107518	ATRNL1	attractin like 1
chrX	77040928	77041730	803	*	0.0654742	Promoter	2	546	uc004eco.4	0	ENSG00000085224	ATRX	ATRX chromatin remodeler
chr6	16759890	16763038	3149	*	0.216068	Promoter	2	6310	uc003nbt.3	0	ENSG00000124788	ATXN1	ataxin 1
chr22	46067216	46068681	1466	*	0.177745	Promoter	1	25814	uc003bgm.2	0	ENSG00000130638	ATXN10	ataxin 10
chr16	71879302	71880770	1469	*	0.283954	Promoter	1	342371	uc002fbd.3	0	ENSG00000224470	ATXN1L	ataxin 1 like
chr12	112035113	112037899	2787	*	0.221762	Promoter	2	6311	uc001tsh.3	0	ENSG00000204842	ATXN2	ataxin 2
chr16	28833721	28836248	2528	*	0.28361	Promoter	1	11273	uc010byl.2	0	ENSG00000168488	ATXN2L	ataxin 2 like
chr14	92572090	92572988	899	*	0.197737	Promoter	2	4287	uc001yac.4	0	ENSG00000066427	ATXN3	ataxin 3
chr3	63849706	63850460	755	*	0.229814	Promoter	1	6314	uc010hnu.1	0	ENSG00000163635	ATXN7	ataxin 7
chr3	63897294	63898872	1579	*	0.218896	5' UTR	1	6314	uc021wzy.1	13219	ENSG00000163635	ATXN7	ataxin 7
chr3	63953456	63954053	598	*	0.0768746	Promoter	1	6314	uc011bfn.2	36	ENSG00000163635	ATXN7	ataxin 7
chr3	63954224	63954635	412	*	0.024226	Promoter	1	6314	uc011bfn.2	804	ENSG00000163635	ATXN7	ataxin 7
chr7	105319165	105319602	438	*	0.0252165	Promoter	2	222255	uc003vdf.2	7	ENSG00000146776	ATXN7L1	ataxin 7 like 1
chr7	105331499	105332499	1001	*	0.0507121	Intron (uc003vde.2/222255, intron 3 of 11)	2	222255	uc003vdf.2	-11890	ENSG00000146776	ATXN7L1	ataxin 7 like 1
chr7	105516403	105517105	703	*	0.0884358	Promoter	2	222255	uc003vde.2	0	ENSG00000146776	ATXN7L1	ataxin 7 like 1
chr1	110025948	110026345	398	*	0.0568954	Promoter	1	127002	uc001dxr.3	-216	ENSG00000162650	ATXN7L2	ataxin 7 like 2
chr1	110026523	110027400	878	*	0.15836	Promoter	1	127002	uc001dxr.3	0	ENSG00000162650	ATXN7L2	ataxin 7 like 2
chr17	42275729	42277571	1843	*	0.196008	Promoter	2	56970	uc002iga.3	-200	ENSG00000087152	ATXN7L3	ataxin 7 like 3
chr17	42277729	42278345	617	*	0.124809	Distal Intergenic	2	56970	uc002iga.3	-2200	ENSG00000087152	ATXN7L3	ataxin 7 like 3
chr12	74931401	74932264	864	*	0.0884334	Promoter	1	552889	uc001sxd.4	0	ENSG00000253719	ATXN7L3B	ataxin 7 like 3B
chr12	74932377	74932597	221	*	0.0257979	Promoter	1	552889	uc001sxd.4	826	ENSG00000253719	ATXN7L3B	ataxin 7 like 3B
chr9	94123153	94124465	1313	*	0.251373	Promoter	2	549	uc004arf.4	0	ENSG00000148090	AUH	AU RNA binding methylglutaconyl-CoA hydratase
chr1	26185547	26186340	794	*	0.0789633	Promoter	2	79000	uc001bkw.1	0	ENSG00000127423	AUNIP	aurora kinase A and ninein interacting protein
chr1	1309942	1311359	1418	*	0.18203	Promoter	2	54998	uc001afb.1	0	ENSG00000175756	AURKAIP1	aurora kinase A interacting protein 1
chr17	8103610	8103959	350	*	0.0528073	Distal Intergenic	2	9212	uc010cnu.3	9608	ENSG00000178999	AURKB	aurora kinase B
chr17	8113474	8114401	928	*	0.0825302	Promoter	2	9212	uc010cnu.3	0	ENSG00000178999	AURKB	aurora kinase B
chr7	69062309	69065305	2997	*	0.124838	Promoter	1	26053	uc003tvv.4	0	ENSG00000158321	AUTS2	activator of transcription and developmental regulator AUTS2
chr7	70060707	70061746	1040	*	0.0996174	Intron (uc003tvw.4/26053, intron 5 of 18)	1	26053	uc011keg.2	-169502	ENSG00000158321	AUTS2	activator of transcription and developmental regulator AUTS2
chr7	70158719	70160995	2277	*	0.229044	Intron (uc003tvw.4/26053, intron 5 of 18)	1	26053	uc011keg.2	-70253	ENSG00000158321	AUTS2	activator of transcription and developmental regulator AUTS2
chr7	70161110	70161681	572	*	0.046624	Intron (uc003tvw.4/26053, intron 5 of 18)	1	26053	uc011keg.2	-69567	ENSG00000158321	AUTS2	activator of transcription and developmental regulator AUTS2
chr15	34330403	34331579	1177	*	0.18386	Promoter	2	57099	uc001zhj.3	0	ENSG00000169857	AVEN	apoptosis and caspase activation inhibitor
chr7	32534668	32536046	1379	*	0.153482	Promoter	1	23080	uc003tcv.1	0	ENSG00000105778	AVL9	AVL9 cell migration associated
chr20	3063021	3064143	1123	*	0.0735302	3' UTR	2	551	uc002whu.3	1227	ENSG00000101200	AVP	arginine vasopressin
chr20	3073376	3073940	565	*	0.0540996	Distal Intergenic	2	551	uc002whu.3	-8006	ENSG00000101200	AVP	arginine vasopressin
chr10	99438609	99438782	174	*	0.316267	Intron (uc001koh.1/60370, intron 2 of 2)	2	60370	uc001koh.1	7843	ENSG00000119986	AVPI1	arginine vasopressin induced 1
chr10	99446390	99447573	1184	*	0.113911	Promoter	2	60370	uc001koh.1	0	ENSG00000119986	AVPI1	arginine vasopressin induced 1
chr12	63544302	63544955	654	*	0.0320834	5' UTR	2	552	uc001sro.2	1635	ENSG00000166148	AVPR1A	arginine vasopressin receptor 1A
chr12	63544965	63545245	281	*	0.0294518	5' UTR	2	552	uc001sro.2	1345	ENSG00000166148	AVPR1A	arginine vasopressin receptor 1A
chr1	206223513	206224050	538	*	0.036287	Promoter	1	553	uc001hds.2	-233	ENSG00000198049	AVPR1B	arginine vasopressin receptor 1B
chr1	179334437	179335610	1174	*	0.103806	Promoter	1	126859	uc001gmn.2	0	ENSG00000162779	AXDND1	axonemal dynein light chain domain containing 1
chr16	401800	402401	602	*	0.158013	Promoter	2	8312	uc002cgp.2	275	ENSG00000103126	AXIN1	axin 1
chr16	402520	402748	229	*	0.0776745	Promoter	2	8312	uc002cgp.2	0	ENSG00000103126	AXIN1	axin 1
chr17	63491481	63491791	311	*	0.0294919	Distal Intergenic	2	8313	uc002jfh.3	63063	ENSG00000168646	AXIN2	axin 2
chr17	63550063	63550248	186	*	0.022577	Intron (uc002jfh.3/8313, intron 1 of 8)	2	8313	uc002jfh.3	4606	ENSG00000168646	AXIN2	axin 2
chr17	63552176	63552920	745	*	0.0374807	Intron (uc002jfh.3/8313, intron 1 of 8)	2	8313	uc002jfh.3	1934	ENSG00000168646	AXIN2	axin 2
chr17	63554392	63554836	445	*	0.0244783	Promoter	2	8313	uc002jfh.3	18	ENSG00000168646	AXIN2	axin 2
chr17	63554941	63558116	3176	*	0.258507	Promoter	2	8313	uc002jfi.3	0	ENSG00000168646	AXIN2	axin 2
chr19	41732007	41732612	606	*	0.0842215	Intron (uc010ehi.1/558, intron 4 of 11)	1	558	uc010ehk.3	6899	ENSG00000167601	AXL	AXL receptor tyrosine kinase
chr7	99595081	99595660	580	*	0.0449084	Distal Intergenic	1	646282	uc003usi.2	16696	ENSG00000214313	AZGP1P1	AZGP1 pseudogene 1
chr8	103818560	103819743	1184	*	0.0959256	Exon (uc003ykw.2/uc003ykw.2, exon 1 of 2)	2	51582	uc003ykx.3	56654	ENSG00000155096	AZIN1	antizyme inhibitor 1
chr8	103822598	103823168	571	*	0.0748665	Distal Intergenic	2	51582	uc003ykx.3	53229	ENSG00000155096	AZIN1	antizyme inhibitor 1
chr8	103874840	103877079	2240	*	0.226462	Promoter	2	51582	uc003ykx.3	0	ENSG00000155096	AZIN1	antizyme inhibitor 1
chr1	33546417	33547413	997	*	0.10708	Promoter	1	113451	uc001bwr.3	0	ENSG00000142920	AZIN2	antizyme inhibitor 2
chr1	33592483	33592912	430	*	0.0760897	Distal Intergenic	1	113451	uc009vug.3	44704	ENSG00000142920	AZIN2	antizyme inhibitor 2
chr1	33593051	33593359	309	*	0.0636173	Distal Intergenic	1	113451	uc009vug.3	45272	ENSG00000142920	AZIN2	antizyme inhibitor 2
chr15	45003718	45005399	1682	*	0.225244	Promoter	1	567	uc001zuc.3	33	ENSG00000166710	B2M	beta-2-microglobulin
chr15	45005733	45005895	163	*	0.0226506	Intron (uc010uek.1/567, intron 1 of 1)	1	567	uc001zuc.3	2048	ENSG00000166710	B2M	beta-2-microglobulin
chr15	45006305	45006977	673	*	0.0387384	Intron (uc010uek.1/567, intron 1 of 1)	1	567	uc001zuc.3	2620	ENSG00000166710	B2M	beta-2-microglobulin
chr3	160822413	160823316	904	*	0.112156	Promoter	2	8706	uc003fdv.3	0	ENSG00000169255	B3GALNT1	beta-1,3-N-acetylgalactosaminyltransferase 1 (globoside blood group)
chr1	235666931	235668965	2035	*	0.187674	Promoter	2	148789	uc001hxc.3	0	ENSG00000162885	B3GALNT2	beta-1,3-N-acetylgalactosaminyltransferase 2
chr6	33244502	33245733	1232	*	0.130623	Promoter	1	8705	uc003odr.3	0	ENSG00000235863	B3GALT4	beta-1,3-galactosyltransferase 4
chr1	1167664	1168429	766	*	0.0467307	Promoter	1	126792	uc001adk.3	35	ENSG00000176022	B3GALT6	beta-1,3-galactosyltransferase 6
chr11	134281344	134282043	700	*	0.0605679	Promoter	2	27087	uc001qhq.3	0	ENSG00000109956	B3GAT1	beta-1,3-glucuronyltransferase 1
chr11	134282185	134282862	678	*	0.0639244	Promoter	1	283177	uc021qsn.1	0	ENSG00000255545	B3GAT1-DT	B3GAT1 diverget transcript
chr6	71665215	71666689	1475	*	0.0653052	Promoter	2	135152	uc003pfv.3	99	ENSG00000112309	B3GAT2	beta-1,3-glucuronyltransferase 2
chr11	62388830	62389671	842	*	0.109096	Promoter	2	26229	uc001ntx.3	0	ENSG00000149541	B3GAT3	beta-1,3-glucuronyltransferase 3
chr13	31773786	31775136	1351	*	0.203135	Promoter	1	145173	uc010aaz.3	0	ENSG00000187676	B3GLCT	beta 3-glucosyltransferase
chr9	123554949	123556422	1474	*	0.204674	Promoter	1	100288842	uc011lyd.1	0	NA	B3GNT10	UDP-GlcNAc:betaGal beta-1,3-N-acetylglucosaminyltransferase 10 (putative)
chr2	62422393	62425113	2721	*	0.292869	Promoter	1	10678	uc002sbs.3	0	ENSG00000170340	B3GNT2	UDP-GlcNAc:betaGal beta-1,3-N-acetylglucosaminyltransferase 2
chr19	17905741	17906593	853	*	0.0625806	Promoter	1	10331	uc002nhl.1	0	ENSG00000179913	B3GNT3	UDP-GlcNAc:betaGal beta-1,3-N-acetylglucosaminyltransferase 3
chr12	122687516	122689154	1639	*	0.0926009	Promoter	1	79369	uc001ubx.3	0	ENSG00000176383	B3GNT4	UDP-GlcNAc:betaGal beta-1,3-N-acetylglucosaminyltransferase 4
chr3	182970999	182972582	1584	*	0.0989734	Promoter	1	84002	uc003flk.3	0	ENSG00000176597	B3GNT5	UDP-GlcNAc:betaGal beta-1,3-N-acetylglucosaminyltransferase 5
chr11	76750568	76751250	683	*	0.0452904	Exon (uc021qnp.1/192134, exon 2 of 2)	1	192134	uc021qnp.1	5133	ENSG00000198488	B3GNT6	UDP-GlcNAc:betaGal beta-1,3-N-acetylglucosaminyltransferase 6
chr2	232260081	232261086	1006	*	0.0787299	Promoter	1	93010	uc002vrs.3	0	ENSG00000156966	B3GNT7	UDP-GlcNAc:betaGal beta-1,3-N-acetylglucosaminyltransferase 7
chr2	232276772	232277268	497	*	0.0534504	Distal Intergenic	1	93010	uc002vrs.3	16437	ENSG00000156966	B3GNT7	UDP-GlcNAc:betaGal beta-1,3-N-acetylglucosaminyltransferase 7
chr19	41933500	41933898	399	*	0.0252838	Promoter	2	374907	uc002oqs.3	737	ENSG00000177191	B3GNT8	UDP-GlcNAc:betaGal beta-1,3-N-acetylglucosaminyltransferase 8
chr19	41934037	41934346	310	*	0.0257788	Promoter	2	374907	uc002oqs.3	289	ENSG00000177191	B3GNT8	UDP-GlcNAc:betaGal beta-1,3-N-acetylglucosaminyltransferase 8
chr16	67184459	67185068	610	*	0.0473346	Promoter	2	84752	uc002erf.3	0	ENSG00000237172	B3GNT9	UDP-GlcNAc:betaGal beta-1,3-N-acetylglucosaminyltransferase 9
chr17	80943896	80944295	400	*	0.035522	Intron (uc002kge.1/146712, intron 2 of 9)	2	146712	uc002kge.1	20569	ENSG00000175711	B3GNTL1	UDP-GlcNAc:betaGal beta-1,3-N-acetylglucosaminyltransferase like 1
chr17	81008936	81009692	757	*	0.0889102	Promoter	2	146712	uc002kgg.1	0	ENSG00000175711	B3GNTL1	UDP-GlcNAc:betaGal beta-1,3-N-acetylglucosaminyltransferase like 1
chr12	58026234	58026981	748	*	0.0421822	Promoter	2	2583	uc010sru.3	0	ENSG00000135454	B4GALNT1	beta-1,4-N-acetyl-galactosaminyltransferase 1
chr12	568688	570213	1526	*	0.111669	Promoter	1	283358	uc001qii.1	0	ENSG00000139044	B4GALNT3	beta-1,4-N-acetyl-galactosaminyltransferase 3
chr12	672470	673551	1082	*	0.0248382	3' UTR	1	283358	uc001qik.1	10771	ENSG00000139044	B4GALNT3	beta-1,4-N-acetyl-galactosaminyltransferase 3
chr12	679062	679567	506	*	0.0833885	Intron (uc001qil.3/4815, intron 1 of 3)	1	283358	uc001qik.1	17363	ENSG00000139044	B4GALNT3	beta-1,4-N-acetyl-galactosaminyltransferase 3
chr11	355561	356419	859	*	0.0444357	Distal Intergenic	1	338707	uc001lpb.3	-13376	ENSG00000182272	B4GALNT4	beta-1,4-N-acetyl-galactosaminyltransferase 4
chr11	368995	369315	321	*	0.0350833	Promoter	1	338707	uc001lpb.3	-480	ENSG00000182272	B4GALNT4	beta-1,4-N-acetyl-galactosaminyltransferase 4
chr9	33165663	33167995	2333	*	0.207731	Promoter	2	2683	uc003zsg.2	0	ENSG00000086062	B4GALT1	beta-1,4-galactosyltransferase 1
chr1	44444520	44444809	290	*	0.0441477	Promoter	1	8704	uc001clg.3	-65	ENSG00000117411	B4GALT2	beta-1,4-galactosyltransferase 2
chr1	44444898	44445639	742	*	0.0584483	Promoter	1	8704	uc010okl.2	0	ENSG00000117411	B4GALT2	beta-1,4-galactosyltransferase 2
chr1	161146511	161147611	1101	*	0.128755	Promoter	2	8703	uc001fyq.2	147	ENSG00000158850	B4GALT3	beta-1,4-galactosyltransferase 3
chr3	118958927	118960023	1097	*	0.222487	Promoter	2	8702	uc003ece.1	0	ENSG00000121578	B4GALT4	beta-1,4-galactosyltransferase 4
chr20	48329498	48330362	865	*	0.13701	Promoter	2	9334	uc002xuu.4	59	ENSG00000158470	B4GALT5	beta-1,4-galactosyltransferase 5
chr20	48330465	48330817	353	*	0.136941	Promoter	2	9334	uc002xuu.4	-44	ENSG00000158470	B4GALT5	beta-1,4-galactosyltransferase 5
chr18	29264226	29265985	1760	*	0.115028	Promoter	2	9331	uc002kwz.4	0	ENSG00000118276	B4GALT6	beta-1,4-galactosyltransferase 6
chr5	177026551	177027933	1383	*	0.139305	Promoter	1	11285	uc003mhy.3	0	ENSG00000027847	B4GALT7	beta-1,4-galactosyltransferase 7
chr11	66114412	66115669	1258	*	0.153441	Promoter	2	11041	uc001ohr.3	0	ENSG00000174684	B4GAT1	beta-1,4-glucuronyltransferase 1
chr17	19265409	19266346	938	*	0.0996142	Promoter	2	27077	uc002gvk.4	0	ENSG00000108641	B9D1	B9 domain containing 1
chr17	19280758	19282173	1416	*	0.190595	Promoter	2	27077	uc010cqm.1	0	ENSG00000108641	B9D1	B9 domain containing 1
chr8	104152703	104153534	832	*	0.0431486	Promoter	1	79870	uc003yld.3	0	ENSG00000164929	BAALC	BAALC binder of MAP3K1 and KLF4
chr19	17378252	17378979	728	*	0.10306	Promoter	1	29086	uc002nfw.3	0	ENSG00000105393	BABAM1	BRISC and BRCA1 A complex member 1
chr2	28112936	28114131	1196	*	0.100169	Promoter	2	100302650	uc010ymh.2	0	NA	BABAM2-AS1	BABAM2 antisense RNA 1
chr11	117186308	117187180	873	*	0.0570382	Promoter	2	23621	uc001pqw.3	0	ENSG00000186318	BACE1	beta-secretase 1
chr21	30670655	30672094	1440	*	0.224134	Promoter	1	571	uc002ynj.3	0	ENSG00000156273	BACH1	BTB domain and CNC homolog 1
chr6	91004366	91007104	2739	*	0.230732	Promoter	2	60468	uc003pnw.3	0	ENSG00000112182	BACH2	BTB domain and CNC homolog 2
chr9	33263642	33264844	1203	*	0.238689	Promoter	2	573	uc003zsi.3	0	ENSG00000107262	BAG1	BAG cochaperone 1
chr6	57036563	57037870	1308	*	0.192369	Promoter	1	9532	uc003pdr.3	0	ENSG00000112208	BAG2	BAG cochaperone 2
chr10	121410378	121411986	1609	*	0.214086	Promoter	1	9531	uc001lel.3	0	ENSG00000151929	BAG3	BAG cochaperone 3
chr21	11098748	11098971	224	*	0.0444733	Promoter	2	574	uc002yiv.1	0	NA	BAGE	B melanoma antigen
chr21	11097658	11097826	169	*	0.038055	Intron (uc002yit.1/85318, intron 1 of 9)	2	85318	uc002yit.1	1099	NA	BAGE3	BAGE family member 3
chr21	11098204	11098514	311	*	0.0458111	Promoter	2	85318	uc002yit.1	411	NA	BAGE3	BAGE family member 3
chr21	11099204	11099513	310	*	0.031317	Promoter	2	85318	uc002yiu.1	-267	NA	BAGE3	BAGE family member 3
chr21	11106669	11107016	348	*	0.0507663	Distal Intergenic	2	85318	uc002yiu.1	-7732	NA	BAGE3	BAGE family member 3
chr21	11109186	11109419	234	*	0.0367053	Distal Intergenic	2	85318	uc002yiu.1	-10249	NA	BAGE3	BAGE family member 3
chr21	11109949	11110535	587	*	0.0396781	Distal Intergenic	2	85318	uc002yiu.1	-11012	NA	BAGE3	BAGE family member 3
chr21	11110981	11111274	294	*	0.0244455	Distal Intergenic	2	85318	uc002yiu.1	-12044	NA	BAGE3	BAGE family member 3
chr21	11111403	11111872	470	*	0.0228008	Distal Intergenic	2	85318	uc002yiu.1	-12466	NA	BAGE3	BAGE family member 3
chr21	11114629	11115001	373	*	0.0325545	Distal Intergenic	2	85318	uc002yiu.1	-15692	NA	BAGE3	BAGE family member 3
chr21	11133081	11133275	195	*	0.0346865	Distal Intergenic	2	85318	uc002yiu.1	-34144	NA	BAGE3	BAGE family member 3
chr21	11139298	11139551	254	*	0.0284942	Distal Intergenic	2	85318	uc002yiu.1	-40361	NA	BAGE3	BAGE family member 3
chr21	11140187	11140379	193	*	0.02835	Distal Intergenic	2	85318	uc002yiu.1	-41250	NA	BAGE3	BAGE family member 3
chr21	11144080	11144530	451	*	0.0263142	Distal Intergenic	2	85318	uc002yiu.1	-45143	NA	BAGE3	BAGE family member 3
chr21	11147976	11148210	235	*	0.0302467	Distal Intergenic	2	85318	uc002yiu.1	-49039	NA	BAGE3	BAGE family member 3
chr21	11164452	11164768	317	*	0.0325559	Distal Intergenic	2	85318	uc002yiu.1	-65515	NA	BAGE3	BAGE family member 3
chr21	11165024	11165418	395	*	0.0394702	Distal Intergenic	2	85318	uc002yiu.1	-66087	NA	BAGE3	BAGE family member 3
chr21	11168556	11169171	616	*	0.0296172	Distal Intergenic	2	85318	uc002yiu.1	-69619	NA	BAGE3	BAGE family member 3
chr21	11169317	11169748	432	*	0.0364052	Distal Intergenic	2	85318	uc002yiu.1	-70380	NA	BAGE3	BAGE family member 3
chr21	11186556	11186839	284	*	0.0885947	Distal Intergenic	2	85318	uc002yiu.1	-87619	NA	BAGE3	BAGE family member 3
chr21	11187995	11188121	127	*	0.0739216	Distal Intergenic	2	85318	uc002yiu.1	-89058	NA	BAGE3	BAGE family member 3
chr17	79370573	79371003	431	*	0.0301074	Distal Intergenic	1	57597	uc002kaf.2	-2537	ENSG00000266074	BAHCC1	BAH domain and coiled-coil containing 1
chr17	79373226	79373424	199	*	0.0367353	Promoter	1	57597	uc002kaf.2	-116	ENSG00000266074	BAHCC1	BAH domain and coiled-coil containing 1
chr17	79373539	79374295	757	*	0.0771731	Promoter	1	57597	uc002kaf.2	0	ENSG00000266074	BAHCC1	BAH domain and coiled-coil containing 1
chr15	40727921	40729085	1165	*	0.0528852	Distal Intergenic	1	22893	uc001zlt.2	-2835	ENSG00000140320	BAHD1	bromo adjacent homology domain containing 1
chr15	40732240	40734778	2539	*	0.202497	Promoter	1	22893	uc001zlu.2	0	ENSG00000140320	BAHD1	bromo adjacent homology domain containing 1
chr15	40745739	40746001	263	*	0.0195684	Intron (uc001zlt.2/22893, intron 1 of 6)	1	22893	uc001zlv.2	-4649	ENSG00000140320	BAHD1	bromo adjacent homology domain containing 1
chr15	40746263	40746559	297	*	0.0341468	Intron (uc001zlt.2/22893, intron 1 of 6)	1	22893	uc001zlv.2	-4091	ENSG00000140320	BAHD1	bromo adjacent homology domain containing 1
chr17	79007950	79009739	1790	*	0.139874	Promoter	1	10458	uc002jyz.4	0	ENSG00000175866	BAIAP2	BAR/IMD domain containing adaptor protein 2
chr17	78991876	78992459	584	*	0.038361	Distal Intergenic	2	440465	uc002jyy.2	16060	ENSG00000226137	BAIAP2-DT	BAIAP2 divergent transcript
chr7	98030057	98030777	721	*	0.067899	Promoter	2	55971	uc003upj.3	0	ENSG00000006453	BAIAP2L1	BAR/IMD domain containing adaptor protein 2 like 1
chr22	38484955	38485175	221	*	0.0278878	Exon (uc003auw.3/80115, exon 9 of 14)	2	80115	uc003auv.3	-2499	ENSG00000128298	BAIAP2L2	BAR/IMD domain containing adaptor protein 2 like 2
chr22	38506009	38506191	183	*	0.19763	Promoter	2	80115	uc003auw.3	485	ENSG00000128298	BAIAP2L2	BAR/IMD domain containing adaptor protein 2 like 2
chr16	1382035	1382285	251	*	0.0233326	Distal Intergenic	1	8938	uc002clj.3	-1321	ENSG00000007516	BAIAP3	BAI1 associated protein 3
chr16	1383319	1384550	1232	*	0.0433853	Promoter	1	8938	uc002clj.3	0	ENSG00000007516	BAIAP3	BAI1 associated protein 3
chr16	1392648	1393017	370	*	0.0468867	Exon (uc002clj.3/8938, exon 13 of 34)	1	8938	uc010uvc.1	6450	ENSG00000007516	BAIAP3	BAI1 associated protein 3
chr6	33538839	33539582	744	*	0.0627623	Downstream (<1kb)	2	578	uc003oer.3	3643	ENSG00000030110	BAK1	BCL2 antagonist/killer 1
chr6	33546177	33548102	1926	*	0.159591	Promoter	2	578	uc003oes.3	0	ENSG00000030110	BAK1	BCL2 antagonist/killer 1
chr10	28965667	28966213	547	*	0.054021	Promoter	1	25805	uc001iuj.1	-211	ENSG00000095739	BAMBI	BMP and activin membrane bound inhibitor
chr10	28966324	28967314	991	*	0.139235	Promoter	1	25805	uc001iuj.1	0	ENSG00000095739	BAMBI	BMP and activin membrane bound inhibitor
chr4	102711755	102712348	594	*	0.10072	Promoter	1	55024	uc003hvy.4	0	ENSG00000153064	BANK1	B cell scaffold protein with ankyrin repeats 1
chr16	87984133	87984985	853	*	0.119615	Promoter	1	54971	uc002fko.1	0	ENSG00000172530	BANP	BTG3 associated nuclear protein
chr16	87985139	87985944	806	*	0.206926	Promoter	1	54971	uc010vow.2	101	ENSG00000172530	BANP	BTG3 associated nuclear protein
chr2	215548504	215548984	481	*	0.0801426	Distal Intergenic	2	580	uc002veu.2	125444	ENSG00000138376	BARD1	BRCA1 associated RING domain 1
chr2	215672799	215673146	348	*	0.034914	Intron (uc002veu.2/580, intron 1 of 10)	2	580	uc002veu.2	1282	ENSG00000138376	BARD1	BRCA1 associated RING domain 1
chr2	215673534	215675072	1539	*	0.253898	Promoter	2	580	uc002veu.2	0	ENSG00000138376	BARD1	BRCA1 associated RING domain 1
chr1	90858313	90858485	173	*	0.105595	Distal Intergenic	2	343472	uc001dns.3	324309	ENSG00000143032	BARHL2	BarH like homeobox 2
chr1	91183262	91183521	260	*	0.0387691	Promoter	2	343472	uc001dns.3	-468	ENSG00000143032	BARHL2	BarH like homeobox 2
chr1	91188994	91189559	566	*	0.0456441	Distal Intergenic	2	343472	uc001dns.3	-6200	ENSG00000143032	BARHL2	BarH like homeobox 2
chr1	91191223	91191682	460	*	0.0365915	Distal Intergenic	2	343472	uc001dns.3	-8429	ENSG00000143032	BARHL2	BarH like homeobox 2
chr1	91301102	91301885	784	*	0.0316742	Exon (uc001dnt.1/uc001dnt.1, exon 1 of 2)	2	343472	uc001dns.3	-118308	ENSG00000143032	BARHL2	BarH like homeobox 2
chr1	91316334	91317328	995	*	0.0722841	5' UTR	2	343472	uc001dns.3	-133540	ENSG00000143032	BARHL2	BarH like homeobox 2
chr9	96698878	96699039	162	*	0.071787	Distal Intergenic	2	56033	uc004aud.3	16674	ENSG00000131668	BARX1	BARX homeobox 1
chr9	96713153	96714202	1050	*	0.0667621	3' UTR	2	56033	uc004aud.3	1511	ENSG00000131668	BARX1	BARX homeobox 1
chr9	96717651	96718177	527	*	0.0345381	Promoter	2	56033	uc010mrh.3	-43	ENSG00000131668	BARX1	BARX homeobox 1
chr9	96720811	96721339	529	*	0.0421682	Distal Intergenic	2	56033	uc010mrh.3	-3203	ENSG00000131668	BARX1	BARX homeobox 1
chr11	129243090	129243580	491	*	0.0381339	Distal Intergenic	1	8538	uc001qfc.4	-2301	ENSG00000043039	BARX2	BARX homeobox 2
chr11	129245166	129246316	1151	*	0.0437872	Promoter	1	8538	uc001qfc.4	0	ENSG00000043039	BARX2	BARX homeobox 2
chr5	17216725	17217002	278	*	0.020896	Promoter	1	10409	uc031siz.1	0	ENSG00000176788	BASP1	brain abundant membrane attached signal protein 1
chr5	17217534	17219274	1741	*	0.0637842	Promoter	1	10409	uc003jfx.4	0	ENSG00000176788	BASP1	brain abundant membrane attached signal protein 1
chr13	23489596	23490082	487	*	0.0340685	Distal Intergenic	2	646201	uc021rhf.1	-17276	NA	BASP1P1	BASP1 pseudogene 1
chr14	75988704	75989555	852	*	0.0692819	Promoter	1	10538	uc001xrr.3	0	ENSG00000156127	BATF	basic leucine zipper ATF-like transcription factor
chr1	212838785	212839116	332	*	0.0455983	Distal Intergenic	2	55509	uc001hjl.2	34211	ENSG00000123685	BATF3	basic leucine zipper ATF-like transcription factor 3
chr1	212872261	212874185	1925	*	0.081115	Promoter	2	55509	uc001hjl.2	0	ENSG00000123685	BATF3	basic leucine zipper ATF-like transcription factor 3
chr19	49457842	49458781	940	*	0.194996	Promoter	1	581	uc002plf.1	0	ENSG00000087088	BAX	BCL2 associated X, apoptosis regulator
chr14	35342309	35344908	2600	*	0.201719	Promoter	2	11177	uc001wsk.3	0	ENSG00000198604	BAZ1A	bromodomain adjacent to zinc finger domain 1A
chr7	72935487	72935730	244	*	0.0296447	Promoter	2	9031	uc003tyc.3	885	ENSG00000009954	BAZ1B	bromodomain adjacent to zinc finger domain 1B
chr7	72935797	72937233	1437	*	0.181462	Promoter	2	9031	uc003tyc.3	0	ENSG00000009954	BAZ1B	bromodomain adjacent to zinc finger domain 1B
chr12	57022667	57024323	1657	*	0.319377	Promoter	2	11176	uc001slp.1	0	ENSG00000076108	BAZ2A	bromodomain adjacent to zinc finger domain 2A
chr12	57028186	57030464	2279	*	0.111628	Promoter	2	11176	uc001slq.1	0	ENSG00000076108	BAZ2A	bromodomain adjacent to zinc finger domain 2A
chr2	160372657	160373189	533	*	0.0354654	Promoter	2	29994	uc010fop.1	0	ENSG00000123636	BAZ2B	bromodomain adjacent to zinc finger domain 2B
chr2	160471778	160472824	1047	*	0.137933	Promoter	2	29994	uc002uas.1	0	ENSG00000123636	BAZ2B	bromodomain adjacent to zinc finger domain 2B
chr2	160568429	160569891	1463	*	0.24425	Promoter	2	29994	uc002uau.1	0	ENSG00000123636	BAZ2B	bromodomain adjacent to zinc finger domain 2B
chr19	47732414	47734468	2055	*	0.161018	Promoter	2	27113	uc002pgf.4	0	ENSG00000105327	BBC3	BCL2 binding component 3
chr19	47734582	47734896	315	*	0.046839	Promoter	2	27113	uc002pgf.4	-131	ENSG00000105327	BBC3	BCL2 binding component 3
chr19	47742591	47743254	664	*	0.0529126	Distal Intergenic	2	27113	uc010xyl.2	-6568	ENSG00000105327	BBC3	BCL2 binding component 3
chr19	47744134	47744357	224	*	0.0226019	Distal Intergenic	2	27113	uc010xyl.2	-8111	ENSG00000105327	BBC3	BCL2 binding component 3
chr10	112678272	112679073	802	*	0.104744	Promoter	2	92482	uc009xxw.2	0	ENSG00000214413	BBIP1	BBSome interacting protein 1
chr14	74485206	74486434	1229	*	0.153019	Promoter	1	80127	uc010tup.2	0	ENSG00000119636	BBOF1	basal body orientation factor 1
chr11	66278035	66278517	483	*	0.133823	Promoter	1	582	uc010rpf.1	0	ENSG00000174483	BBS1	Bardet-Biedl syndrome 1
chr12	76741695	76742614	920	*	0.139274	Promoter	2	79738	uc001syd.1	0	ENSG00000179941	BBS10	Bardet-Biedl syndrome 10
chr4	123653794	123654474	681	*	0.140594	Promoter	1	166379	uc003ieu.3	0	ENSG00000181004	BBS12	Bardet-Biedl syndrome 12
chr16	56553330	56554067	738	*	0.260793	Promoter	2	583	uc002ejd.2	0	ENSG00000125124	BBS2	Bardet-Biedl syndrome 2
chr4	122790892	122791999	1108	*	0.191311	Promoter	2	55212	uc003ied.3	0	ENSG00000138686	BBS7	Bardet-Biedl syndrome 7
chr7	33168561	33169612	1052	*	0.163959	Promoter	1	27241	uc003tdn.1	0	ENSG00000122507	BBS9	Bardet-Biedl syndrome 9
chr3	107241775	107244848	3074	*	0.224838	Promoter	1	56987	uc003dwk.5	0	ENSG00000114439	BBX	BBX high mobility group box domain containing
chr1	156611635	156612404	770	*	0.0345479	Promoter	1	63827	uc001fpo.3	0	ENSG00000132692	BCAN	brevican
chr7	107220165	107221248	1084	*	0.173561	Promoter	1	55973	uc003vej.2	0	ENSG00000075790	BCAP29	B cell receptor associated protein 29
chrX	152988576	152990800	2225	*	0.0789976	Promoter	2	10134	uc004fid.3	0	ENSG00000185825	BCAP31	B cell receptor associated protein 31
chr16	75284542	75285845	1304	*	0.0824709	Promoter	2	9564	uc002fdv.3	0	ENSG00000050820	BCAR1	BCAR1 scaffold protein, Cas family member
chr16	75298990	75300234	1245	*	0.0673763	Promoter	2	9564	uc002fdw.3	0	ENSG00000050820	BCAR1	BCAR1 scaffold protein, Cas family member
chr1	94146569	94147670	1102	*	0.0593954	Promoter	2	8412	uc001dpz.4	0	ENSG00000137936	BCAR3	BCAR3 adaptor protein, NSP family member
chr1	94313213	94313816	604	*	0.121483	Promoter	2	8412	uc001dqb.4	-507	ENSG00000137936	BCAR3	BCAR3 adaptor protein, NSP family member
chr1	115123768	115124264	497	*	0.0802017	Promoter	2	10286	uc001efa.3	1	ENSG00000116752	BCAS2	BCAS2 pre-mRNA processing factor
chr17	58754534	58755766	1233	*	0.192168	Promoter	1	54828	uc010wow.1	0	ENSG00000141376	BCAS3	BCAS3 microtubule associated cell migration factor
chr20	49411488	49412153	666	*	0.166335	Promoter	1	55653	uc002xvs.3	21	ENSG00000124243	BCAS4	breast carcinoma amplified sequence 4
chr12	25055292	25056453	1162	*	0.0877875	Promoter	2	586	uc001rgc.3	0	ENSG00000060982	BCAT1	branched chain amino acid transaminase 1
chr12	25101296	25102275	980	*	0.0881422	Promoter	2	586	uc001rgd.4	118	ENSG00000060982	BCAT1	branched chain amino acid transaminase 1
chr19	49298497	49298893	397	*	0.0473559	3' UTR	2	587	uc002pku.1	12156	ENSG00000105552	BCAT2	branched chain amino acid transaminase 2
chr19	49313800	49314685	886	*	0.143108	Promoter	2	587	uc002pkq.4	0	ENSG00000105552	BCAT2	branched chain amino acid transaminase 2
chr10	127510970	127512831	1862	*	0.225938	Promoter	1	56647	uc021qar.1	0	ENSG00000107949	BCCIP	BRCA2 and CDKN1A interacting protein
chr12	50235880	50237148	1269	*	0.102059	Promoter	2	144233	uc001rvh.3	0	ENSG00000186666	BCDIN3D	BCDIN3 domain containing RNA methyltransferase
chr12	50221417	50222892	1476	*	0.155925	Promoter	1	100286844	uc001rvg.3	0	ENSG00000258057	BCDIN3D-AS1	BCDIN3D antisense RNA 1
chr19	41882284	41882743	460	*	0.0679349	Promoter	1	593	uc002oqm.4	0	ENSG00000248098	BCKDHA	branched chain keto acid dehydrogenase E1 subunit alpha
chr19	41903642	41904340	699	*	0.204702	Promoter	1	593	uc002oqp.2	0	ENSG00000248098	BCKDHA	branched chain keto acid dehydrogenase E1 subunit alpha
chr6	80816263	80816987	725	*	0.169946	Promoter	1	594	uc003pjd.2	0	ENSG00000083123	BCKDHB	branched chain keto acid dehydrogenase E1 subunit beta
chr16	31119528	31120352	825	*	0.219014	Promoter	1	10295	uc002eav.5	0	ENSG00000103507	BCKDK	branched chain keto acid dehydrogenase kinase
chr1	85742397	85742689	293	*	0.0346687	Promoter	2	8915	uc021opd.1	0	ENSG00000142867	BCL10	BCL10 immune signaling adaptor
chr2	60776375	60778125	1751	*	0.134581	Intron (uc002sab.3/53335, intron 1 of 4)	2	53335	uc002sab.3	2508	ENSG00000119866	BCL11A	BAF chromatin remodeling complex subunit BCL11A
chr2	60778312	60779123	812	*	0.0536325	Intron (uc002sab.3/53335, intron 1 of 4)	2	53335	uc002sab.3	1510	ENSG00000119866	BCL11A	BAF chromatin remodeling complex subunit BCL11A
chr2	60779289	60783129	3841	*	0.172381	Promoter	2	53335	uc002sab.3	0	ENSG00000119866	BCL11A	BAF chromatin remodeling complex subunit BCL11A
chr2	60783719	60784881	1163	*	0.0498002	Distal Intergenic	2	53335	uc010fcg.3	-3086	ENSG00000119866	BCL11A	BAF chromatin remodeling complex subunit BCL11A
chr2	60796489	60797197	709	*	0.0483225	Distal Intergenic	2	53335	uc010fcg.3	-15856	ENSG00000119866	BCL11A	BAF chromatin remodeling complex subunit BCL11A
chr2	60808793	60809254	462	*	0.0401465	Distal Intergenic	2	53335	uc010fcg.3	-28160	ENSG00000119866	BCL11A	BAF chromatin remodeling complex subunit BCL11A
chr14	99655499	99656276	778	*	0.0239673	Intron (uc001yga.3/64919, intron 3 of 3)	2	64919	uc001yga.3	81546	ENSG00000127152	BCL11B	BAF chromatin remodeling complex subunit BCL11B
chr14	99711926	99712322	397	*	0.0429561	Intron (uc001yga.3/64919, intron 2 of 3)	2	64919	uc001yga.3	25500	ENSG00000127152	BCL11B	BAF chromatin remodeling complex subunit BCL11B
chr14	99712426	99713178	753	*	0.0452348	Intron (uc001yga.3/64919, intron 2 of 3)	2	64919	uc001yga.3	24644	ENSG00000127152	BCL11B	BAF chromatin remodeling complex subunit BCL11B
chr14	99729330	99729866	537	*	0.0328943	Intron (uc001yga.3/64919, intron 1 of 3)	2	64919	uc001yga.3	7956	ENSG00000127152	BCL11B	BAF chromatin remodeling complex subunit BCL11B
chr14	99731153	99731971	819	*	0.0262581	Intron (uc001yga.3/64919, intron 1 of 3)	2	64919	uc001yga.3	5851	ENSG00000127152	BCL11B	BAF chromatin remodeling complex subunit BCL11B
chr14	99732356	99732849	494	*	0.0354633	Intron (uc001yga.3/64919, intron 1 of 3)	2	64919	uc001yga.3	4973	ENSG00000127152	BCL11B	BAF chromatin remodeling complex subunit BCL11B
chr14	99733956	99739153	5198	*	0.273761	Promoter	2	64919	uc001yga.3	0	ENSG00000127152	BCL11B	BAF chromatin remodeling complex subunit BCL11B
chr14	99739438	99741248	1811	*	0.0581668	Distal Intergenic	2	64919	uc031qqi.1	-1616	ENSG00000127152	BCL11B	BAF chromatin remodeling complex subunit BCL11B
chr18	60742261	60742575	315	*	0.0437804	Distal Intergenic	2	596	uc002lit.1	244038	ENSG00000171791	BCL2	BCL2 apoptosis regulator
chr18	60805573	60805911	339	*	0.0370334	Intron (uc002lit.1/596, intron 2 of 2)	2	596	uc002lit.1	180702	ENSG00000171791	BCL2	BCL2 apoptosis regulator
chr18	60822487	60823280	794	*	0.0377443	Intron (uc002lit.1/596, intron 2 of 2)	2	596	uc002lit.1	163333	ENSG00000171791	BCL2	BCL2 apoptosis regulator
chr18	60874400	60874922	523	*	0.0254383	Intron (uc002lit.1/596, intron 2 of 2)	2	596	uc002lit.1	111691	ENSG00000171791	BCL2	BCL2 apoptosis regulator
chr18	60984418	60987290	2873	*	0.182745	Promoter	2	596	uc002lit.1	0	ENSG00000171791	BCL2	BCL2 apoptosis regulator
chr18	60987467	60988344	878	*	0.112979	Promoter	2	596	uc002liu.1	-810	ENSG00000171791	BCL2	BCL2 apoptosis regulator
chr18	60998459	60998625	167	*	0.0575941	3' UTR	2	596	uc002liu.1	-11802	ENSG00000171791	BCL2	BCL2 apoptosis regulator
chr20	30309430	30310064	635	*	0.0244071	Promoter	2	598	uc002wwk.3	69	ENSG00000171552	BCL2L1	BCL2 like 1
chr20	30310195	30311811	1617	*	0.195279	Promoter	2	598	uc002wwl.3	0	ENSG00000171552	BCL2L1	BCL2 like 1
chr15	52404365	52404991	627	*	0.0692729	Promoter	2	10017	uc002abq.3	0	ENSG00000137875	BCL2L10	BCL2 like 10
chr2	111875464	111875846	383	*	0.0250601	3' UTR	1	10018	uc002tgt.1	-2645	ENSG00000153094	BCL2L11	BCL2 like 11
chr2	111876133	111877495	1363	*	0.0378583	Promoter	1	10018	uc002tgt.1	-996	ENSG00000153094	BCL2L11	BCL2 like 11
chr2	111877730	111881062	3333	*	0.187701	Promoter	1	10018	uc002tgt.1	0	ENSG00000153094	BCL2L11	BCL2 like 11
chr22	18110770	18111989	1220	*	0.193796	Promoter	1	23786	uc002zmu.3	0	ENSG00000099968	BCL2L13	BCL2 like 13
chr22	18120973	18122244	1272	*	0.186068	Promoter	1	23786	uc002zmw.4	0	ENSG00000099968	BCL2L13	BCL2 like 13
chr12	12185856	12186390	535	*	0.0305758	Intron (uc001raa.1/2120, intron 1 of 1)	1	79370	uc001rac.3	-37488	ENSG00000121380	BCL2L14	BCL2 like 14
chr19	45250472	45252419	1948	*	0.092216	Promoter	1	602	uc010xxe.2	0	ENSG00000069399	BCL3	BCL3 transcription coactivator
chr19	45256700	45257959	1260	*	0.0735792	Intron (uc010xxe.2/602, intron 2 of 8)	1	602	uc010xxe.2	4722	ENSG00000069399	BCL3	BCL3 transcription coactivator
chr3	187455312	187457945	2634	*	0.118575	Intron (uc003frq.2/604, intron 1 of 9)	2	604	uc010hza.2	-1027	ENSG00000113916	BCL6	BCL6 transcription repressor
chr3	187458666	187459709	1044	*	0.0573665	Intron (uc003frq.2/604, intron 1 of 9)	2	604	uc003frq.2	3804	ENSG00000113916	BCL6	BCL6 transcription repressor
chr3	187461025	187463750	2726	*	0.0954927	Promoter	2	604	uc003frq.2	0	ENSG00000113916	BCL6	BCL6 transcription repressor
chr17	6925474	6925795	322	*	0.0496574	Promoter	1	255877	uc010clt.1	-574	ENSG00000161940	BCL6B	BCL6B transcription repressor
chr12	122459215	122461619	2405	*	0.189238	Promoter	1	605	uc001ubo.3	0	ENSG00000110987	BCL7A	BAF chromatin remodeling complex subunit BCL7A
chr7	72970927	72972344	1418	*	0.197527	Promoter	2	9275	uc003tye.2	0	ENSG00000106635	BCL7B	BAF chromatin remodeling complex subunit BCL7B
chr1	147013220	147014205	986	*	0.0669687	Promoter	1	607	uc001epq.3	38	ENSG00000116128	BCL9	BCL9 transcription coactivator
chr1	147070755	147072373	1619	*	0.169661	Intron (uc001epq.3/607, intron 1 of 9)	1	607	uc010ozr.1	-11004	ENSG00000116128	BCL9	BCL9 transcription coactivator
chr11	118782478	118782921	444	*	0.0397712	Promoter	2	283149	uc009zal.3	-865	ENSG00000186174	BCL9L	BCL9 like
chr11	118784063	118785138	1076	*	0.0417572	Distal Intergenic	2	283149	uc009zal.3	-2450	ENSG00000186174	BCL9L	BCL9 like
chr11	118789845	118790583	739	*	0.0352383	Distal Intergenic	2	283149	uc009zal.3	-8232	ENSG00000186174	BCL9L	BCL9 like
chr11	118790706	118790897	192	*	0.0269667	Distal Intergenic	2	283149	uc009zal.3	-9093	ENSG00000186174	BCL9L	BCL9 like
chr11	118791212	118797086	5875	*	0.213395	Distal Intergenic	2	283149	uc009zal.3	-9599	ENSG00000186174	BCL9L	BCL9 like
chr11	118799132	118801138	2007	*	0.174948	Distal Intergenic	2	283149	uc009zal.3	-17519	ENSG00000186174	BCL9L	BCL9 like
chr6	136609742	136610952	1211	*	0.124233	Promoter	2	9774	uc003qgw.1	37	ENSG00000029363	BCLAF1	BCL2 associated transcription factor 1
chr6	136611140	136611545	406	*	0.061628	Promoter	2	9774	uc011ede.1	-151	ENSG00000029363	BCLAF1	BCL2 associated transcription factor 1
chrX	39680238	39680973	736	*	0.0434949	Distal Intergenic	2	54880	uc010nhb.3	241351	ENSG00000183337	BCOR	BCL6 corepressor
chrX	39864535	39864854	320	*	0.0379222	Distal Intergenic	2	54880	uc010nhb.3	57470	ENSG00000183337	BCOR	BCL6 corepressor
chrX	39868046	39868283	238	*	0.0367414	Distal Intergenic	2	54880	uc010nhb.3	54041	ENSG00000183337	BCOR	BCL6 corepressor
chrX	39868409	39868617	209	*	0.0334156	Exon (uc004del.1/uc004del.1, exon 1 of 2)	2	54880	uc010nhb.3	53707	ENSG00000183337	BCOR	BCL6 corepressor
chrX	39872162	39872382	221	*	0.0265548	Distal Intergenic	2	54880	uc010nhb.3	49942	ENSG00000183337	BCOR	BCL6 corepressor
chrX	39872650	39874371	1722	*	0.0500292	Distal Intergenic	2	54880	uc010nhb.3	47953	ENSG00000183337	BCOR	BCL6 corepressor
chrX	39942497	39942992	496	*	0.0397512	Intron (uc004dem.4/54880, intron 1 of 14)	2	54880	uc004dem.4	13727	ENSG00000183337	BCOR	BCL6 corepressor
chrX	39949397	39949947	551	*	0.0241881	Intron (uc004dem.4/54880, intron 1 of 14)	2	54880	uc004dem.4	6772	ENSG00000183337	BCOR	BCL6 corepressor
chrX	39953320	39954435	1116	*	0.0523626	Intron (uc004dem.4/54880, intron 1 of 14)	2	54880	uc004dem.4	2284	ENSG00000183337	BCOR	BCL6 corepressor
chrX	39954565	39954795	231	*	0.0387474	Intron (uc004dem.4/54880, intron 1 of 14)	2	54880	uc004dem.4	1924	ENSG00000183337	BCOR	BCL6 corepressor
chrX	39954873	39958312	3440	*	0.10024	Promoter	2	54880	uc004dem.4	0	ENSG00000183337	BCOR	BCL6 corepressor
chrX	39963934	39966231	2298	*	0.0787646	Intron (uc004deo.4/54880, intron 1 of 13)	2	54880	uc004deq.4	-7215	ENSG00000183337	BCOR	BCL6 corepressor
chrX	39966438	39966652	215	*	0.0276216	Intron (uc004deo.4/54880, intron 1 of 13)	2	54880	uc004deq.4	-9719	ENSG00000183337	BCOR	BCL6 corepressor
chrX	39967970	39969197	1228	*	0.0569842	Intron (uc004deo.4/54880, intron 1 of 13)	2	54880	uc004deq.4	-11251	ENSG00000183337	BCOR	BCL6 corepressor
chrX	40004950	40006167	1218	*	0.0452387	Intron (uc004deo.4/54880, intron 1 of 13)	2	54880	uc004deo.4	30415	ENSG00000183337	BCOR	BCL6 corepressor
chrX	40011778	40012628	851	*	0.0554736	Intron (uc004deo.4/54880, intron 1 of 13)	2	54880	uc004deo.4	23954	ENSG00000183337	BCOR	BCL6 corepressor
chrX	40012862	40014915	2054	*	0.045614	Intron (uc004deo.4/54880, intron 1 of 13)	2	54880	uc004deo.4	21667	ENSG00000183337	BCOR	BCL6 corepressor
chrX	40017325	40017962	638	*	0.0471066	Intron (uc004deo.4/54880, intron 1 of 13)	2	54880	uc004deo.4	18620	ENSG00000183337	BCOR	BCL6 corepressor
chrX	40027081	40027528	448	*	0.0379113	Intron (uc004deo.4/54880, intron 1 of 13)	2	54880	uc004deo.4	9054	ENSG00000183337	BCOR	BCL6 corepressor
chrX	40030598	40032266	1669	*	0.0593269	Intron (uc004deo.4/54880, intron 1 of 13)	2	54880	uc004deo.4	4316	ENSG00000183337	BCOR	BCL6 corepressor
chrX	40034210	40036376	2167	*	0.0548301	Promoter	2	54880	uc004deo.4	206	ENSG00000183337	BCOR	BCL6 corepressor
chrX	40126082	40126698	617	*	0.0417168	Distal Intergenic	2	54880	uc004dep.4	-89500	ENSG00000183337	BCOR	BCL6 corepressor
chrX	129114056	129115341	1286	*	0.0626642	Distal Intergenic	1	63035	uc022cdu.1	-23823	ENSG00000085185	BCORL1	BCL6 corepressor like 1
chrX	129116034	129117383	1350	*	0.0573678	Distal Intergenic	1	63035	uc022cdu.1	-21781	ENSG00000085185	BCORL1	BCL6 corepressor like 1
chrX	129117480	129118055	576	*	0.0626939	Distal Intergenic	1	63035	uc022cdu.1	-21109	ENSG00000085185	BCORL1	BCL6 corepressor like 1
chrX	129118165	129118744	580	*	0.0510179	Distal Intergenic	1	63035	uc022cdu.1	-20420	ENSG00000085185	BCORL1	BCL6 corepressor like 1
chrX	129194123	129194604	482	*	0.0464528	Distal Intergenic	1	63035	uc004evc.2	35158	ENSG00000085185	BCORL1	BCL6 corepressor like 1
chr22	23522369	23525175	2807	*	0.144352	Promoter	1	613	uc002zww.3	0	ENSG00000186716	BCR	BCR activator of RhoGEF and GTPase
chr22	21522059	21522358	300	*	0.0211384	Distal Intergenic	1	400892	uc011aia.3	64754	NA	BCRP2	BCR pseudogene 2
chr2	219523520	219524852	1333	*	0.167801	Promoter	1	617	uc002vip.3	0	ENSG00000074582	BCS1L	BCS1 homolog, ubiquinol-cytochrome c reductase complex chaperone
chr3	197183119	197183878	760	*	0.0992504	Distal Intergenic	2	622	uc003fxr.3	98980	ENSG00000161267	BDH1	3-hydroxybutyrate dehydrogenase 1
chr3	197236810	197237179	370	*	0.0411018	3' UTR	2	622	uc003fxr.3	45679	ENSG00000161267	BDH1	3-hydroxybutyrate dehydrogenase 1
chr3	197281333	197283239	1907	*	0.252268	Promoter	2	622	uc003fxr.3	0	ENSG00000161267	BDH1	3-hydroxybutyrate dehydrogenase 1
chr11	27722143	27722388	246	*	0.0257956	Promoter	2	627	uc010rdx.2	59	ENSG00000176697	BDNF	brain derived neurotrophic factor
chr11	27527588	27528773	1186	*	0.136283	Promoter	1	497258	uc001mrm.3	0	ENSG00000245573	BDNF-AS	BDNF antisense RNA
chr5	70751413	70752159	747	*	0.184144	Promoter	1	55814	uc003kbn.1	0	ENSG00000145734	BDP1	B double prime 1, subunit of RNA polymerase III transcription initiation factor IIIB
chr16	66460682	66460910	229	*	0.0283695	Promoter	1	146227	uc002eop.2	-290	ENSG00000166546	BEAN1	brain expressed associated with NEDD4 1
chr16	66461152	66461669	518	*	0.0693348	Promoter	1	146227	uc002eop.2	0	ENSG00000166546	BEAN1	brain expressed associated with NEDD4 1
chr17	40975679	40976403	725	*	0.0993489	Promoter	2	8678	uc002ibo.3	0	ENSG00000126581	BECN1	beclin 1
chr14	101012900	101013273	374	*	0.0396178	Promoter	2	57596	uc001yhp.3	0	ENSG00000183092	BEGAIN	brain enriched guanylate kinase associated
chr14	101033524	101035268	1745	*	0.06363	Promoter	2	57596	uc010txa.2	0	ENSG00000183092	BEGAIN	brain enriched guanylate kinase associated
chr14	101052868	101053731	864	*	0.0947785	Distal Intergenic	2	57596	uc001yhq.3	-16737	ENSG00000183092	BEGAIN	brain enriched guanylate kinase associated
chr6	107435350	107437337	1988	*	0.144692	Promoter	2	57673	uc003prs.2	0	ENSG00000178409	BEND3	BEN domain containing 3
chr4	42152852	42154785	1934	*	0.0925196	Promoter	2	389206	uc011byy.1	0	ENSG00000188848	BEND4	BEN domain containing 4
chr1	49241919	49243582	1664	*	0.157338	Promoter	2	79656	uc001crw.4	0	ENSG00000162373	BEND5	BEN domain containing 5
chr6	56818945	56820364	1420	*	0.0914636	Promoter	1	221336	uc003pdg.2	0	ENSG00000151917	BEND6	BEN domain containing 6
chr10	13482088	13482661	574	*	0.0362096	Intron (uc001iml.2/222389, intron 3 of 3)	2	222389	uc001iml.2	19419	ENSG00000165626	BEND7	BEN domain containing 7
chr10	13570479	13570800	322	*	0.0302111	Distal Intergenic	2	222389	uc001imo.4	-25503	ENSG00000165626	BEND7	BEN domain containing 7
chr19	12868395	12868794	400	*	0.0260248	Exon (uc002mux.3/54831, exon 9 of 9)	1	54831	uc002mux.3	4988	ENSG00000039987	BEST2	bestrophin 2
chr1	45249691	45250561	871	*	0.0803596	3' UTR	2	266675	uc001cmm.3	2865	ENSG00000142959	BEST4	bestrophin 4
chr1	45251746	45252384	639	*	0.0708278	Exon (uc001cmm.3/266675, exon 3 of 9)	2	266675	uc001cmm.3	1042	ENSG00000142959	BEST4	bestrophin 4
chr7	93633023	93634021	999	*	0.179706	Promoter	2	10282	uc003une.4	0	ENSG00000105829	BET1	Bet1 golgi vesicular membrane trafficking protein
chr11	206466	207464	999	*	0.194402	Promoter	2	51272	uc001lod.2	0	ENSG00000177951	BET1L	Bet1 golgi vesicular membrane trafficking protein like
chrX	102565285	102565950	666	*	0.0790055	Promoter	2	84707	uc004eka.3	0	ENSG00000133134	BEX2	brain expressed X-linked 2
chrX	102631215	102632259	1045	*	0.110818	Promoter	1	27018	uc004ekh.3	0	ENSG00000166681	BEX3	brain expressed X-linked 3
chrX	102470000	102470885	886	*	0.108322	Promoter	1	56271	uc004ejv.4	0	ENSG00000102409	BEX4	brain expressed X-linked 4
chr16	14726603	14728058	1456	*	0.163851	Promoter	1	51283	uc002dco.3	0	ENSG00000103429	BFAR	bifunctional apoptosis regulator
chr20	17485742	17486247	506	*	0.0418823	Intron (uc002wpo.3/631, intron 5 of 7)	2	631	uc002wpo.3	25766	ENSG00000125864	BFSP1	beaded filament structural protein 1
chr20	17511453	17512339	887	*	0.0851349	Promoter	2	631	uc002wpo.3	0	ENSG00000125864	BFSP1	beaded filament structural protein 1
chr7	97840481	97840974	494	*	0.0676315	Promoter	1	168620	uc003upf.1	-594	ENSG00000180535	BHLHA15	basic helix-loop-helix family member a15
chr17	1131993	1133477	1485	*	0.0913565	Distal Intergenic	1	727857	uc021tnd.1	-40381	ENSG00000205899	BHLHA9	basic helix-loop-helix family member a9
chr17	1157120	1157315	196	*	0.0367539	Distal Intergenic	1	727857	uc021tnd.1	-16543	ENSG00000205899	BHLHA9	basic helix-loop-helix family member a9
chr17	1171417	1172302	886	*	0.0510737	Distal Intergenic	1	727857	uc021tnd.1	-1556	ENSG00000205899	BHLHA9	basic helix-loop-helix family member a9
chrX	102000799	102001615	817	*	0.0581679	Promoter	1	80823	uc011mru.2	0	ENSG00000198908	BHLHB9	basic helix-loop-helix family member b9
chr8	65492741	65493225	485	*	0.0545993	Promoter	1	27319	uc003xvi.3	0	ENSG00000180828	BHLHE22	basic helix-loop-helix family member e22
chr20	61637737	61638998	1262	*	0.0402441	Promoter	2	128408	uc002yeb.2	0	ENSG00000125533	BHLHE23	basic helix-loop-helix family member e23
chr3	4909559	4910537	979	*	0.0675867	Distal Intergenic	2	100507582	uc010hcd.2	37649	ENSG00000235831	BHLHE40-AS1	BHLHE40 antisense RNA 1
chr3	5019329	5022176	2848	*	0.124045	Promoter	2	100507582	uc003bqe.1	0	ENSG00000235831	BHLHE40-AS1	BHLHE40 antisense RNA 1
chr3	5028397	5028996	600	*	0.0731636	Distal Intergenic	2	100507582	uc010hce.2	-6751	ENSG00000235831	BHLHE40-AS1	BHLHE40 antisense RNA 1
chr3	5068179	5068569	391	*	0.0283353	Distal Intergenic	2	100507582	uc010hce.2	-46533	ENSG00000235831	BHLHE40-AS1	BHLHE40 antisense RNA 1
chr12	26266958	26267602	645	*	0.0949467	Distal Intergenic	2	79365	uc001rhb.3	10401	ENSG00000123095	BHLHE41	basic helix-loop-helix family member e41
chr12	26274960	26276428	1469	*	0.0650995	3' UTR	2	79365	uc001rhb.3	1575	ENSG00000123095	BHLHE41	basic helix-loop-helix family member e41
chr12	26277588	26278413	826	*	0.043587	Promoter	2	79365	uc001rhb.3	0	ENSG00000123095	BHLHE41	basic helix-loop-helix family member e41
chr12	26278547	26279678	1132	*	0.0552726	Promoter	2	79365	uc001rhb.3	-544	ENSG00000123095	BHLHE41	basic helix-loop-helix family member e41
chr10	60272406	60273434	1029	*	0.0553047	Promoter	1	80114	uc001jki.1	0	ENSG00000122870	BICC1	BicC family RNA binding protein 1
chr12	32259167	32260613	1447	*	0.218881	Promoter	1	636	uc001rku.3	0	ENSG00000151746	BICD1	BICD cargo adaptor 1
chr12	32292471	32293018	548	*	0.03661	Intron (uc001rku.3/636, intron 1 of 9)	1	636	uc010skd.2	32286	ENSG00000151746	BICD1	BICD cargo adaptor 1
chr12	32543799	32544181	383	*	0.0392448	Distal Intergenic	1	636	uc001rkw.1	56349	ENSG00000151746	BICD1	BICD cargo adaptor 1
chr12	32552002	32553252	1251	*	0.0828173	Distal Intergenic	1	636	uc001rkw.1	64552	ENSG00000151746	BICD1	BICD cargo adaptor 1
chr9	95525877	95527796	1920	*	0.186765	Promoter	2	23299	uc004aso.1	0	ENSG00000185963	BICD2	BICD cargo adaptor 2
chr12	120426718	120427509	792	*	0.137671	Promoter	1	92558	uc001txk.2	-139	ENSG00000135127	BICDL1	BICD family like cargo adaptor 1
chr12	120427619	120428298	680	*	0.103402	Promoter	1	92558	uc001txk.2	0	ENSG00000135127	BICDL1	BICD family like cargo adaptor 1
chr12	120525183	120525455	273	*	0.0380196	Intron (uc001txl.1/92558, intron 7 of 8)	1	92558	uc010szf.1	15757	ENSG00000135127	BICDL1	BICD family like cargo adaptor 1
chr16	3079588	3079853	266	*	0.0468608	Exon (uc002cte.4/146439, exon 4 of 8)	2	146439	uc010bta.1	1298	ENSG00000162069	BICDL2	BICD family like cargo adaptor 2
chr19	48103442	48103725	284	*	0.072269	Distal Intergenic	1	29998	uc002phh.4	-7728	ENSG00000063169	BICRA	BRD4 interacting chromatin remodeling complex associated protein
chr19	48103811	48104314	504	*	0.104881	Distal Intergenic	1	29998	uc002phh.4	-7139	ENSG00000063169	BICRA	BRD4 interacting chromatin remodeling complex associated protein
chr19	48111194	48112102	909	*	0.200647	Promoter	1	29998	uc002phh.4	0	ENSG00000063169	BICRA	BRD4 interacting chromatin remodeling complex associated protein
chr19	48112259	48113824	1566	*	0.233181	Promoter	1	29998	uc002phh.4	806	ENSG00000063169	BICRA	BRD4 interacting chromatin remodeling complex associated protein
chr6	42749527	42749701	175	*	0.0379448	Promoter	1	23506	uc003osm.1	-89	ENSG00000112624	BICRAL	BRD4 interacting chromatin remodeling complex associated protein like
chr6	42749832	42752422	2591	*	0.199814	Promoter	1	23506	uc011duw.1	42	ENSG00000112624	BICRAL	BRD4 interacting chromatin remodeling complex associated protein like
chr22	18255843	18257285	1443	*	0.202379	Promoter	2	637	uc002znc.2	0	ENSG00000015475	BID	BH3 interacting domain death agonist
chr22	18259866	18260919	1054	*	0.0771489	Distal Intergenic	2	637	uc010grc.1	-2435	ENSG00000015475	BID	BH3 interacting domain death agonist
chr22	43506487	43507619	1133	*	0.136817	Promoter	1	638	uc003bdk.3	0	ENSG00000100290	BIK	BCL2 interacting killer
chr2	127729324	127729872	549	*	0.0473246	Distal Intergenic	2	274	uc010yzf.2	109769	ENSG00000136717	BIN1	bridging integrator 1
chr2	127782973	127783512	540	*	0.0405361	Distal Intergenic	2	274	uc010yzf.2	56129	ENSG00000136717	BIN1	bridging integrator 1
chr2	127838102	127839769	1668	*	0.107932	Promoter	2	274	uc010yzf.2	0	ENSG00000136717	BIN1	bridging integrator 1
chr2	127863443	127865342	1900	*	0.1502	Promoter	2	274	uc002tns.2	0	ENSG00000136717	BIN1	bridging integrator 1
chr12	51716263	51718157	1895	*	0.118229	Promoter	2	51411	uc001ryg.3	0	ENSG00000110934	BIN2	bridging integrator 2
chr8	22525938	22526979	1042	*	0.210611	Promoter	2	55909	uc003xcl.3	0	ENSG00000147439	BIN3	bridging integrator 3
chr11	102217302	102218816	1515	*	0.162416	Promoter	1	329	uc001pgy.4	0	ENSG00000110330	BIRC2	baculoviral IAP repeat containing 2
chr11	102188179	102189371	1193	*	0.101243	Promoter	1	330	uc001pgx.3	0	ENSG00000023445	BIRC3	baculoviral IAP repeat containing 3
chr17	76210339	76210724	386	*	0.09289	Promoter	1	332	uc002jvi.3	62	ENSG00000089685	BIRC5	baculoviral IAP repeat containing 5
chr2	32581619	32583464	1846	*	0.214274	Promoter	1	57448	uc010ezu.3	0	ENSG00000115760	BIRC6	baculoviral IAP repeat containing 6
chr13	103451010	103453261	2252	*	0.137164	Promoter	1	54841	uc001vps.3	0	ENSG00000134897	BIVM	basic, immunoglobulin-like variable motif containing
chr20	36155261	36157083	1823	*	0.22665	Promoter	2	10904	uc021wdf.1	0	ENSG00000166619	BLCAP	BLCAP apoptosis inducing factor
chr8	11421533	11422449	917	*	0.0372985	3' UTR	1	640	uc003wua.3	3691	ENSG00000136573	BLK	BLK proto-oncogene, Src family tyrosine kinase
chr15	91203947	91204515	569	*	0.0370189	Exon (uc002bpq.3/uc002bpq.3, exon 1 of 3)	1	641	uc002bpr.3	-56064	ENSG00000197299	BLM	BLM RecQ like helicase
chr15	91208355	91209217	863	*	0.147546	Distal Intergenic	1	641	uc002bpr.3	-51362	ENSG00000197299	BLM	BLM RecQ like helicase
chr15	91260025	91261296	1272	*	0.150993	Promoter	1	641	uc002bpr.3	0	ENSG00000197299	BLM	BLM RecQ like helicase
chr17	28618118	28619431	1314	*	0.211506	Promoter	2	642	uc002hez.2	0	ENSG00000108578	BLMH	bleomycin hydrolase
chr12	56109527	56110612	1086	*	0.143187	Promoter	1	100528022	uc001shj.4	0	NA	BLOC1S1-RDH5	BLOC1S1-RDH5 readthrough
chr10	102045679	102046722	1044	*	0.193453	Promoter	2	282991	uc001kqv.2	0	ENSG00000196072	BLOC1S2	biogenesis of lysosomal organelles complex 1 subunit 2
chr19	45681981	45683112	1132	*	0.139229	Promoter	1	388552	uc002pax.4	0	ENSG00000189114	BLOC1S3	biogenesis of lysosomal organelles complex 1 subunit 3
chr4	6717820	6718703	884	*	0.130165	Promoter	1	55330	uc003gjp.1	0	ENSG00000186222	BLOC1S4	biogenesis of lysosomal organelles complex 1 subunit 4
chr6	8064039	8064722	684	*	0.193729	Promoter	2	100526836	uc003mxw.3	0	ENSG00000259040	BLOC1S5-TXNDC5	BLOC1S5-TXNDC5 readthrough (NMD candidate)
chr15	45878867	45880425	1559	*	0.225271	Promoter	1	26258	uc001zvq.3	0	ENSG00000104164	BLOC1S6	biogenesis of lysosomal organelles complex 1 subunit 6
chr7	43797778	43798899	1122	*	0.177168	Promoter	1	644	uc003tir.3	0	ENSG00000106605	BLVRA	biliverdin reductase A
chr19	40971262	40971799	538	*	0.0656128	Promoter	2	645	uc002onw.2	0	ENSG00000090013	BLVRB	biliverdin reductase B
chr1	169337193	169338011	819	*	0.0799462	Promoter	1	8548	uc001gfw.3	0	ENSG00000117475	BLZF1	basic leucine zipper nuclear factor 1
chr15	40400258	40401764	1507	*	0.190257	Promoter	2	90427	uc001zku.4	0	ENSG00000104081	BMF	Bcl2 modifying factor
chr10	22609300	22609483	184	*	0.0433138	Promoter	1	648	uc001irh.3	-656	ENSG00000168283	BMI1	BMI1 proto-oncogene, polycomb ring finger
chr10	22609597	22610732	1136	*	0.175142	Promoter	1	648	uc001irh.3	0	ENSG00000168283	BMI1	BMI1 proto-oncogene, polycomb ring finger
chr10	22610951	22611463	513	*	0.0608806	Promoter	1	648	uc001irh.3	812	ENSG00000168283	BMI1	BMI1 proto-oncogene, polycomb ring finger
chr10	22614011	22614511	501	*	0.0806608	Intron (uc009xkg.3/100532731, intron 5 of 13)	1	648	uc001irh.3	3872	ENSG00000168283	BMI1	BMI1 proto-oncogene, polycomb ring finger
chr10	22614614	22614921	308	*	0.0400117	Intron (uc009xkg.3/100532731, intron 5 of 13)	1	648	uc001irh.3	4475	ENSG00000168283	BMI1	BMI1 proto-oncogene, polycomb ring finger
chr8	22022041	22023261	1221	*	0.125982	Promoter	1	649	uc011kzb.2	0	ENSG00000168487	BMP1	bone morphogenetic protein 1
chr4	79696509	79698500	1992	*	0.216601	Promoter	1	55589	uc010ijl.1	0	ENSG00000138756	BMP2K	BMP2 inducible kinase
chr4	81951907	81952218	312	*	0.0348817	Promoter	1	651	uc003hmg.4	0	ENSG00000152785	BMP3	bone morphogenetic protein 3
chr4	81952228	81952719	492	*	0.0266729	Promoter	1	651	uc003hmg.4	109	ENSG00000152785	BMP3	bone morphogenetic protein 3
chr14	54420159	54421893	1735	*	0.0540001	Promoter	2	652	uc001xal.4	0	ENSG00000125378	BMP4	bone morphogenetic protein 4
chr14	54423248	54423806	559	*	0.050687	Promoter	2	652	uc001xan.4	0	ENSG00000125378	BMP4	bone morphogenetic protein 4
chr6	7726149	7727833	1685	*	0.0588304	Promoter	1	654	uc003mxu.4	0	ENSG00000153162	BMP6	bone morphogenetic protein 6
chr1	39956546	39958126	1581	*	0.102779	Promoter	1	353500	uc001cdi.3	0	ENSG00000183682	BMP8A	bone morphogenetic protein 8a
chr1	40254374	40255225	852	*	0.0839835	Promoter	2	656	uc001cdz.1	0	ENSG00000116985	BMP8B	bone morphogenetic protein 8b
chr1	40265175	40265351	177	*	0.0288098	Distal Intergenic	2	656	uc001cea.1	-10642	ENSG00000116985	BMP8B	bone morphogenetic protein 8b
chr1	40282839	40283053	215	*	0.034684	Distal Intergenic	2	656	uc001cea.1	-28306	ENSG00000116985	BMP8B	bone morphogenetic protein 8b
chr7	33944267	33944952	686	*	0.0425532	Promoter	1	168667	uc011kap.2	0	ENSG00000164619	BMPER	BMP binding endothelial regulator
chr10	88515465	88517265	1801	*	0.132258	Promoter	1	657	uc001kdy.3	0	ENSG00000107779	BMPR1A	bone morphogenetic protein receptor type 1A
chr4	95679187	95679895	709	*	0.0694024	Promoter	1	658	uc003htm.4	59	ENSG00000138696	BMPR1B	bone morphogenetic protein receptor type 1B
chr2	203239699	203242577	2879	*	0.201522	Promoter	1	659	uc002uze.3	0	ENSG00000204217	BMPR2	bone morphogenetic protein receptor type 2
chr10	43248606	43250462	1857	*	0.0505718	Distal Intergenic	1	9790	uc001jaj.3	-27492	ENSG00000165733	BMS1	BMS1 ribosome biogenesis factor
chr10	43277502	43278907	1406	*	0.172739	Promoter	1	9790	uc001jaj.3	0	ENSG00000165733	BMS1	BMS1 ribosome biogenesis factor
chr14	19932693	19932969	277	*	0.0302416	Distal Intergenic	1	414763	uc001vvt.3	38324	NA	BMS1P18	BMS1 pseudogene 18
chr22	16157716	16157979	264	*	0.0196073	Intron (uc002zks.4/uc002zks.4, intron 7 of 7)	1	414763	uc002zkt.3	-4087	NA	BMS1P18	BMS1 pseudogene 18
chr22	22651672	22653050	1379	*	0.137278	Promoter	1	96610	uc010gto.3	0	NA	BMS1P20	BMS1 pseudogene 20
chr10	81664289	81665078	790	*	0.0592397	Promoter	1	100288974	uc021puw.1	0	NA	BMS1P21	BMS1 pseudogene 21
chr7	112578964	112579991	1028	*	0.200241	Promoter	2	154743	uc003vgo.1	0	ENSG00000164603	BMT2	base methyltransferase of 25S rRNA 2 homolog
chr7	112580132	112580623	492	*	0.0459775	Promoter	2	154743	uc011kms.1	-200	ENSG00000164603	BMT2	base methyltransferase of 25S rRNA 2 homolog
chr15	83952269	83952597	329	*	0.0336458	Promoter	2	646	uc010uos.1	-203	ENSG00000169594	BNC1	basonuclin 1
chr9	16726904	16727312	409	*	0.0443106	Promoter	2	54796	uc003zmo.1	851	ENSG00000173068	BNC2	basonuclin 2
chr9	16870049	16871126	1078	*	0.0504781	Promoter	2	54796	uc003zml.3	0	ENSG00000173068	BNC2	basonuclin 2
chr9	16871189	16871867	679	*	0.035022	Promoter	2	54796	uc010mij.1	-403	ENSG00000173068	BNC2	basonuclin 2
chr5	172571503	172572251	749	*	0.14778	Promoter	1	662	uc003mcl.4	58	ENSG00000113734	BNIP1	BCL2 interacting protein 1
chr15	59980719	59981616	898	*	0.220992	Promoter	2	663	uc010uhb.2	0	ENSG00000140299	BNIP2	BCL2 interacting protein 2
chr15	59981771	59982256	486	*	0.0493077	Promoter	2	663	uc010uhc.2	-129	ENSG00000140299	BNIP2	BCL2 interacting protein 2
chr10	133794770	133796425	1656	*	0.203413	Promoter	2	664	uc001lkv.1	0	ENSG00000176171	BNIP3	BCL2 interacting protein 3
chr10	133849682	133850559	878	*	0.0321999	Distal Intergenic	2	664	uc010qut.1	-54247	ENSG00000176171	BNIP3	BCL2 interacting protein 3
chr8	26240177	26241393	1217	*	0.187725	Promoter	1	665	uc003xex.1	0	ENSG00000104765	BNIP3L	BCL2 interacting protein 3 like
chr8	26298123	26299166	1044	*	0.0449057	Distal Intergenic	1	665	uc003xey.2	50217	ENSG00000104765	BNIP3L	BCL2 interacting protein 3 like
chr8	26305830	26307787	1958	*	0.137836	Distal Intergenic	1	665	uc003xey.2	57924	ENSG00000104765	BNIP3L	BCL2 interacting protein 3 like
chr3	112930197	112931672	1476	*	0.0546212	Promoter	1	91653	uc003dzw.1	0	ENSG00000144857	BOC	BOC cell adhesion associated, oncogene regulated
chr5	173042865	173043797	933	*	0.251532	Promoter	2	91272	uc003mcq.2	0	ENSG00000145919	BOD1	biorientation of chromosomes in cell division 1
chr2	242480361	242481038	678	*	0.0287233	Downstream (2-3kb)	1	666	uc002wbq.3	-17108	ENSG00000176720	BOK	BCL2 family apoptosis regulator BOK
chr2	242497966	242499182	1217	*	0.0986641	Promoter	2	100379249	uc021vzh.2	0	NA	BOK-AS1	BOK antisense RNA 1
chr1	149871077	149871921	845	*	0.0984274	Promoter	1	51027	uc001etf.3	0	ENSG00000178096	BOLA1	bolA family member 1
chr2	74346983	74347860	878	*	0.143479	Distal Intergenic	2	388962	uc002skc.1	27179	ENSG00000163170	BOLA3	bolA family member 3
chr2	74374281	74375513	1233	*	0.248923	Promoter	1	100507171	uc002skf.3	0	ENSG00000225439	BOLA3-AS1	BOLA3 divergent transcript
chr2	198650769	198651764	996	*	0.0610011	Promoter	2	66037	uc002uut.2	0	ENSG00000152430	BOLL	boule homolog, RNA binding protein
chr8	145514273	145515141	869	*	0.131921	Promoter	2	23246	uc003zbr.1	0	ENSG00000261236	BOP1	BOP1 ribosomal biogenesis factor
chr13	73301994	73302636	643	*	0.110591	Promoter	1	79866	uc010thq.1	0	ENSG00000136122	BORA	BORA aurora kinase A activator
chr12	12509863	12511184	1322	*	0.17647	Promoter	1	118426	uc001ral.2	0	ENSG00000165714	BORCS5	BLOC-1 related complex subunit 5
chr17	8091768	8093562	1795	*	0.193963	Promoter	2	54785	uc010vut.2	2	ENSG00000196544	BORCS6	BLOC-1 related complex subunit 6
chr17	8103314	8103518	205	*	0.0249229	Distal Intergenic	2	54785	uc010vut.2	-9750	ENSG00000196544	BORCS6	BLOC-1 related complex subunit 6
chr10	104613947	104614548	602	*	0.136031	Promoter	1	100528007	uc001kwj.3	0	NA	BORCS7-ASMT	BORCS7-ASMT readthrough (NMD candidate)
chr19	19302364	19304289	1926	*	0.16289	Promoter	2	4207	uc002nlo.2	0	ENSG00000213999	BORCS8-MEF2B	BORCS8-MEF2B readthrough
chr7	134330863	134331283	421	*	0.0403293	Promoter	1	669	uc003vrv.3	-248	ENSG00000172331	BPGM	bisphosphoglycerate mutase
chr7	134331643	134332406	764	*	0.0704717	Promoter	1	669	uc003vrw.3	112	ENSG00000172331	BPGM	bisphosphoglycerate mutase
chr6	3118492	3119583	1092	*	0.185276	Promoter	1	670	uc003muy.3	0	ENSG00000137274	BPHL	biphenyl hydrolase like
chr1	220262935	220263327	393	*	0.0785367	Promoter	2	10380	uc001hma.3	0	ENSG00000162813	BPNT1	3'(2'), 5'-bisphosphate nucleotidase 1
chr1	220263396	220263626	231	*	0.0326667	Promoter	2	10380	uc010puh.2	-205	ENSG00000162813	BPNT1	3'(2'), 5'-bisphosphate nucleotidase 1
chr8	57905391	57906824	1434	*	0.212009	Promoter	2	54928	uc003xte.4	0	ENSG00000104331	BPNT2	3'(2'), 5'-bisphosphate nucleotidase 2
chr17	65820880	65823449	2570	*	0.168818	Promoter	1	2186	uc010wqm.1	0	ENSG00000171634	BPTF	bromodomain PHD finger transcription factor
chr7	140623620	140625157	1538	*	0.211475	Promoter	2	673	uc003vwc.4	0	ENSG00000157764	BRAF	B-Raf proto-oncogene, serine/threonine kinase
chr7	2594155	2595696	1542	*	0.209384	Promoter	2	221927	uc003smi.3	0	ENSG00000106009	BRAT1	BRCA1 associated ATM activator 1
chr17	41276675	41277475	801	*	0.0991775	Promoter	2	672	uc002icp.4	0	ENSG00000012048	BRCA1	BRCA1 DNA repair associated
chr17	41321675	41322350	676	*	0.133457	Promoter	2	672	uc010whp.2	70	ENSG00000012048	BRCA1	BRCA1 DNA repair associated
chr13	32889155	32890388	1234	*	0.141135	Promoter	1	675	uc001uua.1	0	ENSG00000139618	BRCA2	BRCA2 DNA repair associated
chrX	154299653	154300407	755	*	0.0670823	Promoter	1	79184	uc011mzz.3	0	ENSG00000185515	BRCC3	BRCA1/BRCA2-containing complex subunit 3
chr22	50219660	50221227	1568	*	0.167664	Promoter	2	23774	uc003biu.4	0	ENSG00000100425	BRD1	bromodomain containing 1
chr22	50221498	50222167	670	*	0.0641454	Promoter	2	23774	uc021wrw.1	-302	ENSG00000100425	BRD1	bromodomain containing 1
chr22	50232342	50232605	264	*	0.0256082	Distal Intergenic	2	23774	uc021wrw.1	-11146	ENSG00000100425	BRD1	bromodomain containing 1
chr6	32935697	32939616	3920	*	0.186407	Promoter	1	6046	uc003ocn.4	0	ENSG00000204256	BRD2	bromodomain containing 2
chr6	32939987	32941978	1992	*	0.163666	Promoter	1	6046	uc021ywf.1	0	ENSG00000204256	BRD2	bromodomain containing 2
chr6	32942025	32942754	730	*	0.0532324	5' UTR	1	6046	uc021ywf.1	1164	ENSG00000204256	BRD2	bromodomain containing 2
chr9	136930761	136931006	246	*	0.0564811	Intron (uc004cew.3/8019, intron 1 of 11)	2	8019	uc004cew.3	2135	ENSG00000169925	BRD3	bromodomain containing 3
chr9	136931232	136931761	530	*	0.0280768	Intron (uc004cew.3/8019, intron 1 of 11)	2	8019	uc004cew.3	1380	ENSG00000169925	BRD3	bromodomain containing 3
chr9	136931939	136933242	1304	*	0.0933706	Promoter	2	8019	uc004cew.3	0	ENSG00000169925	BRD3	bromodomain containing 3
chr9	136933338	136934222	885	*	0.165659	Promoter	2	8019	uc004cex.2	0	ENSG00000169925	BRD3	bromodomain containing 3
chr9	136890470	136891477	1008	*	0.149213	Promoter	1	266655	uc004ceu.3	0	ENSG00000235106	BRD3OS	BRD3 opposite strand
chr19	15441881	15443960	2080	*	0.19296	Promoter	2	23476	uc002nat.3	0	ENSG00000141867	BRD4	bromodomain containing 4
chr16	50401966	50402920	955	*	0.186853	Promoter	2	29117	uc002ege.2	0	ENSG00000166164	BRD7	bromodomain containing 7
chr5	891992	893523	1532	*	0.174129	Promoter	2	65980	uc003jbn.3	0	ENSG00000028310	BRD9	bromodomain containing 9
chr14	105714915	105715740	826	*	0.0915478	Promoter	2	2972	uc001yqo.2	1	ENSG00000185024	BRF1	BRF1 RNA polymerase III transcription initiation factor subunit
chr14	105781226	105781982	757	*	0.107525	Promoter	2	2972	uc010tyo.1	0	ENSG00000185024	BRF1	BRF1 RNA polymerase III transcription initiation factor subunit
chr8	37698939	37699555	617	*	0.0265756	Exon (uc003xkj.3/25960, exon 19 of 19)	2	55290	uc003xkk.3	7876	ENSG00000104221	BRF2	BRF2 RNA polymerase III transcription initiation factor subunit
[truncated: 20,419 more rows]
