# Supplementary material for: Differences in H3K4me3 and chromatin accessibility contribute to altered T‐cell receptor signaling in neonatal naïve CD4 T cells
Source: Immunol Cell Biol. 2022 Jun 20;100(7):562–79. doi: 10.1111/imcb.12561 (PMC9357221; doi:10.1111/imcb.12561)
Supplement: Supplementary file 4 [file IMCB-100-562-s009.xlsx]

## Sheet: H3K4me3 Differentially Bound
Supplementary table 3: H3K4me3 ChIP-seq differentially bound peaks
seqnames	start	end	width	strand	Conc	Conc_Adult	Conc_Term	Fold	p.value	FDR	annotation	geneLength	geneStrand	geneId	transcriptId	distanceToTSS	ENSEMBL	SYMBOL	GENENAME
chr7	61968762	61969162	401	*	9.77261	0	10.58	-10.58	1.51e-166	4.02e-162	Distal Intergenic	12765	2	643955	uc011kdj.2	795272	ENSG00000185037	ZNF733P	zinc finger protein 733, pseudogene
chr6	58778537	58778937	401	*	9.22901	0	10.0364	-10.0364	1.23e-75	1.09e-71	Distal Intergenic	15365	2	375513	uc003ped.4	-490813	NA	GUSBP4	GUSB pseudogene 4
chr7	61970173	61970573	401	*	8.30409	1.49679	9.10591	-7.60912	7.47e-133	9.92e-129	Distal Intergenic	12765	2	643955	uc011kdj.2	793861	ENSG00000185037	ZNF733P	zinc finger protein 733, pseudogene
chr5	78985469	78985869	401	*	4.1656	0	4.94201	-4.94201	2.63e-23	1.94e-20	Promoter	110391	1	202333	uc003kgc.3	0	ENSG00000164309	CMYA5	cardiomyopathy associated 5
chr10	42599436	42599836	401	*	4.12649	0	4.91845	-4.91845	0.000271708	0.00451199	Distal Intergenic	36180	2	441666	uc010qey.2	263657	ENSG00000215146	LOC441666	zinc finger protein 91 pseudogene
chr11	51579420	51579820	401	*	4.078	0	4.88535	-4.88535	6.54e-24	5.79e-21	Distal Intergenic	930	1	119749	uc010ric.2	64138	ENSG00000185926	OR4C46	olfactory receptor family 4 subfamily C member 46
chr16	46416997	46417397	401	*	3.92168	0	4.72904	-4.72904	1.96e-13	4.79e-11	Distal Intergenic	49064	2	124149	uc010cbd.2	134915	NA	ANKRD26P1	ankyrin repeat domain 26 pseudogene 1
chr9	124546048	124546448	401	*	3.84258	0	4.6172	-4.6172	1.47e-15	4.83e-13	3' UTR	17099	1	153090	uc004blp.3	15337	ENSG00000136848	DAB2IP	DAB2 interacting protein
chr12	20522344	20522744	401	*	4.59161	0.742729	5.35541	-4.61268	1.3e-29	2.16e-26	Promoter	314863	1	5139	uc001reh.2	165	ENSG00000172572	PDE3A	phosphodiesterase 3A
chr2	58655303	58655703	401	*	3.78222	0	4.55542	-4.55542	1.05e-19	5.38e-17	Distal Intergenic	543014	1	400955	uc002rzy.3	-92185	ENSG00000233723	LINC01122	long intergenic non-protein coding RNA 1122
chr10	42529205	42529605	401	*	5.96291	2.38591	6.7175	-4.33159	4.4e-14	1.17e-11	Distal Intergenic	36180	2	441666	uc010qey.2	333888	ENSG00000215146	LOC441666	zinc finger protein 91 pseudogene
chr13	94107051	94107451	401	*	3.54138	0	4.32558	-4.32558	1.28e-17	5.08e-15	Intron (uc010tig.1/10082, intron 1 of 5)	286827	1	10082	uc001vlu.1	-90065	ENSG00000183098	GPC6	glypican 6
chr21	9908836	9909236	401	*	3.54834	0	4.31444	-4.31444	2.12e-12	4.3e-10	Exon (uc002zka.2/100132288, exon 3 of 4)	61405	2	100132288	uc002zka.2	59357	ENSG00000188681	TEKT4P2	tektin 4 pseudogene 2
chr19	39798380	39798780	401	*	3.90521	0.359288	4.65864	-4.29935	1.09e-17	4.39e-15	Exon (uc002okw.2/57622, exon 2 of 2)	8520	2	57622	uc002okw.2	7196	ENSG00000128011	LRFN1	leucine rich repeat and fibronectin type III domain containing 1
chr6	125855049	125855449	401	*	3.79154	0.338091	4.54132	-4.20323	1.96e-16	6.83e-14	Distal Intergenic	45866	1	643623	uc021zeo.1	-140050	ENSG00000224506	LINC02523	long intergenic non-protein coding RNA 2523
chr3	113160202	113160602	401	*	3.42515	0.0373599	4.17219	-4.13483	2.39e-12	4.71e-10	Promoter	154585	2	55779	uc003ead.2	0	ENSG00000206530	CFAP44	cilia and flagella associated protein 44
chr10	42527840	42528240	401	*	3.31116	0	4.11852	-4.11852	1.02e-08	8.68e-07	Distal Intergenic	36180	2	441666	uc010qey.2	335253	ENSG00000215146	LOC441666	zinc finger protein 91 pseudogene
chr2	92312804	92313204	401	*	3.36488	0.0373599	4.10929	-4.07193	0.0048082	0.0406211	Distal Intergenic	1338	1	440888	uc010yuc.2	183645	ENSG00000280263	ACTR3BP2	ACTR3B pseudogene 2
chr3	184056376	184056776	401	*	3.28358	0	4.03492	-4.03492	3.59e-05	0.000884622	3' UTR	8788	1	131408	uc003foe.3	1100	ENSG00000175182	FAM131A	family with sequence similarity 131 member A
chr20	25230480	25230880	401	*	3.2654	0	4.02239	-4.02239	1.15e-10	1.57e-08	Intron (uc002wup.3/5834, intron 1 of 19)	49943	1	5834	uc002wup.3	1774	ENSG00000100994	PYGB	glycogen phosphorylase B
chr16	46427399	46427799	401	*	5.80242	2.53233	6.54421	-4.01189	2.46e-13	5.9e-11	Distal Intergenic	49064	2	124149	uc010cbd.2	124513	NA	ANKRD26P1	ankyrin repeat domain 26 pseudogene 1
chrX	115085091	115085491	401	*	4.35053	1.11309	5.09079	-3.97769	5.59e-24	5.12e-21	Exon (uc004eqg.1/uc004eqg.1, exon 1 of 3)	7555	1	5358	uc011mtl.2	207466	ENSG00000102024	PLS3	plastin 3
chr18	2881520	2881920	401	*	3.22102	0	3.97641	-3.97641	6.6e-12	1.14e-09	Intron (uc002kln.3/84034, intron 2 of 7)	67063	1	84034	uc002kln.3	34492	ENSG00000132205	EMILIN2	elastin microfibril interfacer 2
chr21	47485586	47485986	401	*	3.34349	0.171781	4.08055	-3.90877	9.71e-13	2.05e-10	Distal Intergenic	31687	1	1292	uc002zhy.1	-32047	ENSG00000142173	COL6A2	collagen type VI alpha 2 chain
chr20	11667628	11668028	401	*	3.65584	0.487195	4.39274	-3.90554	1.02e-13	2.55e-11	Distal Intergenic	35767	1	22903	uc002wny.3	-203449	ENSG00000132640	BTBD3	BTB domain containing 3
chr15	42693731	42694131	401	*	3.06902	0	3.87637	-3.87637	9.17e-10	9.94e-08	Promoter	9928	1	825	uc001zpq.1	-457	ENSG00000092529	CAPN3	calpain 3
chr21	9857244	9857644	401	*	3.08325	0	3.86295	-3.86295	1.1e-12	2.27e-10	Distal Intergenic	61	1	100500815	uc021wgw.1	31041	NA	NA	NA
chr18	18519112	18519512	401	*	3.04691	0	3.85426	-3.85426	7.97e-05	0.00170304	Distal Intergenic	162110	2	6093	uc002kte.3	172300	ENSG00000067900	ROCK1	Rho associated coiled-coil containing protein kinase 1
chr7	377069	377469	401	*	3.13172	0.0373599	3.8648	-3.82744	1.25e-08	1.05e-06	Distal Intergenic	3455	1	442497	uc011jvo.1	-41922	ENSG00000249574	LOC442497	uncharacterized LOC442497
chr7	2143641	2144041	401	*	3.08661	0	3.82343	-3.82343	3.66e-07	1.92e-05	Intron (uc003sle.1/8379, intron 3 of 10)	400217	2	8379	uc003sle.1	111603	ENSG00000002822	MAD1L1	mitotic arrest deficient 1 like 1
chr16	33957072	33957472	401	*	3.01509	0	3.82245	-3.82245	2.73e-06	0.000106112	Distal Intergenic	1452	2	649159	uc021thl.1	5031	ENSG00000256642	LINC00273	long intergenic non-protein coding RNA 273
chr2	133062218	133062618	401	*	3.77672	0.709213	4.50837	-3.79916	3.88e-15	1.21e-12	Exon (uc002ttk.1/uc002ttk.1, exon 1 of 4)	110379	2	554226	uc002ttj.3	-46676	ENSG00000163046	ANKRD30BL	ankyrin repeat domain 30B like
chr10	38817981	38818381	401	*	2.97205	0	3.72405	-3.72405	2.25e-05	0.000595283	Distal Intergenic	24008	1	399744	uc009xme.3	100907	NA	LINC00999	long intergenic non-protein coding RNA 999
chr21	9855919	9856319	401	*	2.94243	0	3.71456	-3.71456	4.3e-07	2.2e-05	Distal Intergenic	61	1	100500815	uc021wgw.1	29716	NA	NA	NA
chr5	159896318	159896718	401	*	2.84481	0	3.62991	-3.62991	7.86e-11	1.11e-08	Intron (uc003lyl.4/uc003lyl.4, intron 1 of 1)	82	1	100422938	uc021yhd.1	-4691	ENSG00000265237	MIR3142	microRNA 3142
chr21	44345312	44345712	401	*	3.76111	0.856764	4.48342	-3.62665	2.41e-11	3.79e-09	5' UTR	16396	1	4731	uc002zcn.3	31934	ENSG00000160194	NDUFV3	NADH:ubiquinone oxidoreductase subunit V3
chr17	41718762	41719162	401	*	3.88997	0.990615	4.61198	-3.62137	2.9e-13	6.7e-11	3' UTR	21174	2	4222	uc002idz.3	19769	ENSG00000005102	MEOX1	mesenchyme homeobox 1
chr3	55519379	55519779	401	*	2.87362	0	3.61619	-3.61619	2.27e-09	2.21e-07	Intron (uc003dhn.4/7474, intron 1 of 4)	21928	2	7474	uc003dhn.4	1891	ENSG00000114251	WNT5A	Wnt family member 5A
chr7	117119597	117119997	401	*	3.97777	1.09039	4.69904	-3.60865	7.24e-17	2.6e-14	Promoter	188702	1	1080	uc003vjd.3	-20	ENSG00000001626	CFTR	CF transmembrane conductance regulator
chr1	40930561	40930961	401	*	2.83993	0	3.60228	-3.60228	1.19e-09	1.24e-07	Distal Intergenic	18714	1	339559	uc001cfo.3	-12341	ENSG00000187815	ZFP69	ZFP69 zinc finger protein
chr16	33573203	33573603	401	*	2.79232	0	3.59968	-3.59968	2.98e-10	3.57e-08	Intron (uc031qwb.1/uc031qwb.1, intron 1 of 2)	435	2	390705	uc021thh.1	-274501	NA	LOC390705	protein phosphatase 2 regulatory subunit B'', beta pseudogene
chr4	134067633	134068033	401	*	2.90478	0.0373599	3.62482	-3.58746	7.54e-08	4.97e-06	Intron (uc003igy.3/uc003igy.3, intron 2 of 8)	3935	1	57575	uc003igz.3	-2437	ENSG00000138650	PCDH10	protocadherin 10
chr4	135122577	135122977	401	*	4.4193	1.55226	5.13932	-3.58705	1.93e-18	9.14e-16	Promoter	5415	2	132430	uc010ioe.3	0	ENSG00000254535	PABPC4L	poly(A) binding protein cytoplasmic 4 like
chr1	216774339	216774739	401	*	4.53487	1.67325	5.25454	-3.58129	1.31e-22	9.16e-20	Intron (uc001hkw.2/2104, intron 3 of 6)	220227	2	2104	uc001hkw.2	122075	ENSG00000196482	ESRRG	estrogen related receptor gamma
chr1	143534594	143534994	401	*	2.7433	0	3.55066	-3.55066	2.04e-08	1.62e-06	Distal Intergenic	18844	1	100130000	uc009whw.2	-152136	NA	NA	NA
chr10	42358513	42358913	401	*	2.74286	0	3.55022	-3.55022	1.61e-07	9.4e-06	Distal Intergenic	36180	2	441666	uc010qey.2	504580	ENSG00000215146	LOC441666	zinc finger protein 91 pseudogene
chr3	175244352	175244752	401	*	2.75542	0	3.52797	-3.52797	3.84e-09	3.55e-07	Intron (uc003fit.3/254827, intron 9 of 13)	82	1	100616395	uc021xhq.1	157023	ENSG00000264974	MIR4789	microRNA 4789
chr1	121483140	121483540	401	*	4.31935	1.51211	5.03554	-3.52344	3.31e-08	2.46e-06	Distal Intergenic	7263	1	647121	uc009wht.1	176716	ENSG00000231752	EMBP1	embigin pseudogene 1
chr8	118992907	118993307	401	*	2.79509	0	3.51564	-3.51564	8.23e-05	0.00174652	Intron (uc003yok.1/2131, intron 1 of 10)	312457	2	2131	uc003yok.1	130751	ENSG00000182197	EXT1	exostosin glycosyltransferase 1
chr7	2155181	2155581	401	*	2.72616	0	3.50934	-3.50934	2.74e-10	3.37e-08	Intron (uc003sle.1/8379, intron 3 of 10)	400217	2	8379	uc003sle.1	100063	ENSG00000002822	MAD1L1	mitotic arrest deficient 1 like 1
chr20	23031037	23031437	401	*	3.96924	1.18075	4.68421	-3.50346	2.67e-11	4.14e-09	Promoter	4032	2	7056	uc002wss.3	-736	ENSG00000178726	THBD	thrombomodulin
chrY	13694831	13695231	401	*	3.01643	0.243162	3.73039	-3.48723	1.6e-07	9.33e-06	Distal Intergenic	15475	2	352887	uc022cji.1	838158	ENSG00000206159	GYG2P1	glycogenin 2 pseudogene 1
chr4	15963981	15964381	401	*	2.74547	0	3.48005	-3.48005	5.53e-08	3.82e-06	Promoter	2997	2	83888	uc003gon.3	478	ENSG00000137441	FGFBP2	fibroblast growth factor binding protein 2
chr13	50706963	50707363	401	*	2.73197	0	3.46768	-3.46768	9.69e-09	8.35e-07	Intron (uc010adl.1/10301, intron 1 of 1)	142990	2	8847	uc001vdo.1	-7286	ENSG00000231607	DLEU2	deleted in lymphocytic leukemia 2
chr2	90480950	90481350	401	*	2.65702	0	3.46438	-3.46438	1.01e-09	1.08e-07	Distal Intergenic	42788	2	654342	uc002sts.4	1366625	ENSG00000283196	LSP1P4	LSP1 pseudogene 4
chr2	128421787	128422187	401	*	2.65295	0	3.46031	-3.46031	1.72e-10	2.23e-08	Promoter	26172	2	55679	uc002tox.3	0	ENSG00000072163	LIMS2	LIM zinc finger domain containing 2
chr4	49642674	49643074	401	*	2.65011	0	3.45746	-3.45746	7.2e-11	1.03e-08	Distal Intergenic	75437	1	80157	uc011bzl.2	654015	ENSG00000109182	CWH43	cell wall biogenesis 43 C-terminal homolog
chr9	67339617	67340017	401	*	2.70795	0	3.44243	-3.44243	5.26e-09	4.76e-07	Distal Intergenic	18083	2	375719	uc004aep.1	-50125	NA	AQP7P1	aquaporin 7 pseudogene 1
chr5	111078064	111078464	401	*	2.97872	0.26579	3.68855	-3.42276	2.64e-07	1.45e-05	Intron (uc003kpk.3/9315, intron 2 of 5)	26949	2	9315	uc003kpl.3	13484	ENSG00000134986	NREP	neuronal regeneration related protein
chr9	116225825	116226225	401	*	2.65235	0	3.40834	-3.40834	2.08e-08	1.64e-06	Promoter	78392	1	5998	uc004bhr.4	0	ENSG00000138835	RGS3	regulator of G protein signaling 3
chr4	49215772	49216172	401	*	2.68023	0	3.40161	-3.40161	8.07e-06	0.000260115	Distal Intergenic	75437	1	80157	uc011bzl.2	227113	ENSG00000109182	CWH43	cell wall biogenesis 43 C-terminal homolog
chr1	21621416	21621816	401	*	2.68715	0	3.40073	-3.40073	4.11e-05	0.000991402	Intron (uc001beo.2/100506801, intron 2 of 2)	6580	1	100506801	uc001beo.2	1633	ENSG00000231105	ECE1-AS1	ECE1 antisense RNA 1
chr2	141536983	141537383	401	*	2.67781	0	3.39904	-3.39904	5.58e-08	3.85e-06	Intron (uc002tvj.1/53353, intron 32 of 90)	1900275	2	53353	uc002tvj.1	1351887	ENSG00000168702	LRP1B	LDL receptor related protein 1B
chr7	158107226	158107626	401	*	2.54706	0	3.35442	-3.35442	3.82e-09	3.54e-07	Intron (uc011kwa.2/5799, intron 3 of 22)	96	2	693180	uc022aql.1	217879	ENSG00000207637	MIR595	microRNA 595
chr8	144940380	144940780	401	*	2.54705	0	3.35441	-3.35441	1.59e-07	9.33e-06	Exon (uc003zaa.1/83481, exon 1 of 1)	7523	2	83481	uc003zaa.1	6654	ENSG00000261150	EPPK1	epiplakin 1
chr7	158607855	158608255	401	*	2.61889	0	3.33641	-3.33641	1.19e-07	7.37e-06	Intron (uc003wob.1/57488, intron 1 of 21)	77228	2	57488	uc003woc.1	3186	ENSG00000117868	ESYT2	extended synaptotagmin 2
chr9	66971036	66971436	401	*	6.7636	4.14141	7.46687	-3.32546	0.00211471	0.0220118	Distal Intergenic	14698	2	286297	uc031tdz.1	60636	NA	LOC286297	methylenetetrahydrofolate dehydrogenase (NADP+ dependent) 1 like pseudogene
chrY	59016853	59017253	401	*	3.85463	1.24316	4.55709	-3.31393	4.33e-08	3.09e-06	Distal Intergenic	14667	1	10251	uc004fxi.1	-83204	ENSG00000168939	SPRY3	sprouty RTK signaling antagonist 3
chr4	3386907	3387307	401	*	2.58915	0	3.30474	-3.30474	4.27e-08	3.06e-06	Promoter	43443	1	6002	uc010icu.1	24	ENSG00000159788	RGS12	regulator of G protein signaling 12
chr16	32821998	32822398	401	*	2.51676	0	3.29613	-3.29613	2.03e-08	1.62e-06	Distal Intergenic	3126	2	386757	uc002edh.1	69524	ENSG00000214617	SLC6A10P	solute carrier family 6 member 10, pseudogene
chr17	45234155	45234555	401	*	3.62859	1.03736	4.32951	-3.29215	6.1e-06	0.000206375	Exon (uc002ild.4/996, exon 7 of 19)	71355	2	996	uc002ild.4	32110	ENSG00000004897	CDC27	cell division cycle 27
chr16	88987046	88987446	401	*	2.56529	0	3.29198	-3.29198	9.01e-07	4.08e-05	Intron (uc002fml.2/863, intron 1 of 10)	66346	2	863	uc002fml.2	20162	ENSG00000129993	CBFA2T3	CBFA2/RUNX1 partner transcriptional co-repressor 3
chr21	11147410	11147810	401	*	3.86849	1.27757	4.56939	-3.29182	1.61e-08	1.33e-06	Distal Intergenic	78125	2	85318	uc002yiu.1	-48473	NA	BAGE3	BAGE family member 3
chr3	168864211	168864611	401	*	2.95623	0.376129	3.65629	-3.28016	6.95e-08	4.69e-06	Promoter	63114	2	2122	uc003ffn.3	0	ENSG00000085276	MECOM	MDS1 and EVI1 complex locus
chr7	71801601	71802001	401	*	4.8311	2.26017	5.53045	-3.27028	9.13e-23	6.55e-20	Promoter	557733	2	83698	uc003twa.4	207	ENSG00000183166	CALN1	calneuron 1
chr17	7832687	7833087	401	*	4.24945	1.68378	4.94839	-3.26461	1.03e-17	4.22e-15	Promoter	7577	2	9196	uc002gjm.2	0	ENSG00000170049	KCNAB3	potassium voltage-gated channel subfamily A regulatory beta subunit 3
chr10	132881290	132881690	401	*	2.48522	0	3.26396	-3.26396	2.33e-08	1.8e-06	Distal Intergenic	81	2	100422867	uc021qaz.1	-120359	ENSG00000264803	MIR378C	microRNA 378c
chr21	10844024	10844424	401	*	2.53742	0	3.24955	-3.24955	0.000300683	0.00488619	Distal Intergenic	84178	2	7179	uc002yip.1	146496	ENSG00000274391	TPTE	transmembrane phosphatase with tensin homology
chrX	61719601	61720001	401	*	5.10043	2.56092	5.79731	-3.23639	1.64e-05	0.000460412	Distal Intergenic	4112	2	139886	uc004dvf.3	851217	ENSG00000186767	SPIN4	spindlin family member 4
chr19	52487088	52487488	401	*	2.45531	0	3.23345	-3.23345	1.17e-07	7.29e-06	Intron (uc002pyd.3/59348, intron 1 of 4)	22487	2	59348	uc002pyd.3	2591	ENSG00000256683	ZNF350	zinc finger protein 350
chr1	121354996	121355396	401	*	2.46687	0	3.23161	-3.23161	6.01e-08	4.11e-06	Distal Intergenic	7263	1	647121	uc009wht.1	48572	ENSG00000231752	EMBP1	embigin pseudogene 1
chr21	10714730	10715130	401	*	3.70616	1.17178	4.40263	-3.23085	1.94e-05	0.00052918	Distal Intergenic	84178	2	7179	uc002yip.1	275790	ENSG00000274391	TPTE	transmembrane phosphatase with tensin homology
chr20	23064582	23064982	401	*	3.52287	0.990615	4.21917	-3.22856	3.06e-09	2.89e-07	3' UTR	6985	2	22918	uc002wsv.3	1995	ENSG00000125810	CD93	CD93 molecule
chr1	121485121	121485521	401	*	11.3939	8.87131	12.0894	-3.21809	0.000666491	0.00918387	Distal Intergenic	7263	1	647121	uc009wht.1	178697	ENSG00000231752	EMBP1	embigin pseudogene 1
chr17	42173135	42173535	401	*	2.8802	0.359288	3.5756	-3.21631	1.38e-07	8.38e-06	Intron (uc002ifd.1/10014, intron 3 of 26)	3785	2	10014	uc002ifg.1	-10412	ENSG00000108840	HDAC5	histone deacetylase 5
chr5	76146155	76146555	401	*	2.47664	0	3.21202	-3.21202	2.4e-07	1.34e-05	Promoter	71231	1	170591	uc003keq.4	329	ENSG00000171643	S100Z	S100 calcium binding protein Z
chr1	12572099	12572499	401	*	2.45336	0	3.21104	-3.21104	7.18e-08	4.79e-06	Distal Intergenic	152	1	677882	uc001atz.1	4799	ENSG00000239149	SNORA59B	small nucleolar RNA, H/ACA box 59B
chr12	133589207	133589607	401	*	2.54436	0.0373599	3.23862	-3.20126	0.00352727	0.0323522	Distal Intergenic	26008	1	7637	uc001ulm.4	-24271	ENSG00000198040	ZNF84	zinc finger protein 84
chr1	40426060	40426460	401	*	3.15245	0.657893	3.84569	-3.1878	1.25e-07	7.67e-06	Intron (uc010ojb.1/84879, intron 3 of 12)	14845	1	84879	uc010ojc.2	5276	ENSG00000168389	MFSD2A	major facilitator superfamily domain containing 2A
chr7	56561969	56562369	401	*	3.11638	0.622322	3.80959	-3.18726	1.6e-07	9.34e-06	Distal Intergenic	1062	1	222029	uc011kde.1	-1547	NA	DKFZp434L192	uncharacterized protein DKFZp434L192
chr9	110400072	110400472	401	*	4.04843	1.55455	4.74162	-3.18708	2.51e-10	3.14e-08	Distal Intergenic	4915	2	9314	uc031tes.1	-148025	ENSG00000136826	KLF4	Kruppel like factor 4
chr2	120687816	120688216	401	*	2.52507	0.0373599	3.21775	-3.18039	3.34e-06	0.000125953	Promoter	55123	1	5775	uc010yyr.2	464	ENSG00000088179	PTPN4	protein tyrosine phosphatase non-receptor type 4
chr16	53242072	53242472	401	*	3.4813	0.993989	4.17395	-3.17996	3.56e-09	3.32e-07	Promoter	65812	1	80205	uc002ehd.2	186	ENSG00000177200	CHD9	chromodomain helicase DNA binding protein 9
chr16	33356695	33357095	401	*	2.4729	0	3.17088	-3.17088	0.000482233	0.00709797	Distal Intergenic	435	2	390705	uc021thh.1	-57993	NA	LOC390705	protein phosphatase 2 regulatory subunit B'', beta pseudogene
chr4	16899962	16900362	401	*	4.60021	2.12516	5.29183	-3.16668	2.24e-16	7.71e-14	Promoter	397260	2	9079	uc003goz.3	62	ENSG00000169744	LDB2	LIM domain binding 2
chr13	21009803	21010203	401	*	3.30062	0.829606	3.99191	-3.16231	4.41e-07	2.24e-05	Intron (uc001une.3/51084, intron 4 of 7)	69	2	100616304	uc021rhc.1	-1818	ENSG00000263978	MIR4499	microRNA 4499
chr4	168155113	168155513	401	*	5.48975	3.02185	6.18078	-3.15893	6.62e-32	1.76e-28	Promoter	500789	2	50859	uc021xuf.1	0	ENSG00000196104	SPOCK3	SPARC (osteonectin), cwcv and kazal like domains proteoglycan 3
chrY	58980365	58980765	401	*	3.08842	0.622322	3.7793	-3.15698	5.78e-06	0.000196487	Distal Intergenic	14667	1	10251	uc004fxi.1	-119692	ENSG00000168939	SPRY3	sprouty RTK signaling antagonist 3
chr6	167164555	167164955	401	*	3.30175	0.844715	3.99186	-3.14715	6.08e-06	0.000205783	Intron (uc003qvc.1/6196, intron 2 of 21)	452918	2	6196	uc003qvc.1	110816	ENSG00000071242	RPS6KA2	ribosomal protein S6 kinase A2
chr11	69064179	69064579	401	*	2.42283	0	3.14089	-3.14089	3.98e-06	0.000144113	3' UTR	94829	1	26579	uc001oox.3	2557	ENSG00000172927	MYEOV	myeloma overexpressed
chr1	142646718	142647118	401	*	2.41382	0	3.13891	-3.13891	5.42e-07	2.67e-05	Intron (uc001eiw.1/uc001eiw.1, intron 1 of 7)	16185	2	100874392	uc031pnv.1	66487	NA	ANKRD20A12P	ankyrin repeat domain 20 family member A12, pseudogene
chr21	10813952	10814352	401	*	2.43263	0	3.13733	-3.13733	0.00249256	0.0250796	Distal Intergenic	84178	2	7179	uc002yip.1	176568	ENSG00000274391	TPTE	transmembrane phosphatase with tensin homology
chr6	132600714	132601114	401	*	2.61779	0.171781	3.30696	-3.13518	6.03e-07	2.92e-05	Distal Intergenic	79011	2	26002	uc003qde.3	95090	ENSG00000079931	MOXD1	monooxygenase DBH like 1
chr1	217262907	217263307	401	*	3.70155	1.25733	4.39057	-3.13324	3.56e-11	5.35e-09	Promoter	586400	2	2104	uc001hla.2	0	ENSG00000196482	ESRRG	estrogen related receptor gamma
chr20	9049087	9049487	401	*	5.62151	3.17926	6.31037	-3.13111	4.09e-40	2.17e-36	Promoter	388436	1	5332	uc010gbw.1	-214	ENSG00000101333	PLCB4	phospholipase C beta 4
chr3	35681024	35681424	401	*	5.44049	2.99973	6.12922	-3.12949	1.94e-28	2.86e-25	Promoter	46714	1	10777	uc003cfz.4	358	ENSG00000172995	ARPP21	cAMP regulated phosphoprotein 21
chr17	19976918	19977318	401	*	3.60154	1.17178	4.28932	-3.11754	2.87e-11	4.4e-09	Promoter	165834	1	92521	uc010cqx.3	8	ENSG00000128487	SPECC1	sperm antigen with calponin homology and coiled-coil domains 1
chr21	15166618	15167018	401	*	2.3621	0	3.11647	-3.11647	7.02e-08	4.7e-06	Distal Intergenic	5232	2	54094	uc002yjf.3	53667	NA	NA	NA
chr11	122568620	122569020	401	*	2.322	0	3.09727	-3.09727	1.33e-07	8.07e-06	Intron (uc001pyi.4/84959, intron 1 of 13)	158790	1	84959	uc001pyi.4	42222	ENSG00000154127	UBASH3B	ubiquitin associated and SH3 domain containing B
chr20	36605310	36605710	401	*	2.38186	0	3.09726	-3.09726	3.58e-06	0.000132692	Distal Intergenic	50411	2	9675	uc002xhl.3	56123	ENSG00000101407	TTI1	TELO2 interacting protein 1
chr10	54068174	54068574	401	*	3.99379	1.5841	4.67982	-3.09572	2.74e-11	4.23e-09	Intron (uc009xox.2/100506939, intron 3 of 5)	17281	2	100506939	uc009xox.2	5314	NA	PRKG1-AS1	PRKG1 antisense RNA 1
chr3	197171558	197171958	401	*	2.31954	0	3.09476	-3.09476	3.54e-06	0.000131912	Distal Intergenic	46205	2	622	uc003fxr.3	110900	ENSG00000161267	BDH1	3-hydroxybutyrate dehydrogenase 1
chr1	18992931	18993331	401	*	2.37113	0	3.09367	-3.09367	0.000114239	0.00228074	Intron (uc001bay.3/5081, intron 4 of 7)	117861	1	5081	uc010oct.2	35431	ENSG00000009709	PAX7	paired box 7
chr19	27738286	27738686	401	*	2.27464	0	3.082	-3.082	0.00047755	0.00704858	Distal Intergenic	3448	2	148189	uc002nrx.3	546162	ENSG00000261824	LINC00662	long intergenic non-protein coding RNA 662
chr20	23066558	23066958	401	*	5.55561	3.1673	6.23975	-3.07244	3.8e-25	4.58e-22	Promoter	6985	2	22918	uc002wsv.3	19	ENSG00000125810	CD93	CD93 molecule
chr15	93652884	93653284	401	*	3.13054	0.742729	3.81464	-3.07191	1.36e-09	1.38e-07	Distal Intergenic	45808	2	56963	uc002bss.2	-20441	ENSG00000182175	RGMA	repulsive guidance molecule BMP co-receptor a
chr2	230045354	230045754	401	*	6.20124	3.8228	6.8845	-3.0617	8.72e-08	5.62e-06	Intron (uc002vpr.4/55022, intron 1 of 2)	208120	2	55022	uc002vpr.4	51054	ENSG00000153823	PID1	phosphotyrosine interaction domain containing 1
chr1	82267096	82267496	401	*	4.14864	1.77263	4.83168	-3.05905	2.66e-13	6.24e-11	Intron (uc001dis.3/23266, intron 5 of 8)	192026	1	23266	uc009wcd.3	1014	ENSG00000117114	ADGRL2	adhesion G protein-coupled receptor L2
chr19	1056806	1057206	401	*	2.75156	0.376129	3.43455	-3.05842	3.21e-06	0.000121442	Promoter	8665	1	10347	uc002lqy.3	0	ENSG00000064687	ABCA7	ATP binding cassette subfamily A member 7
chr21	10729430	10729830	401	*	2.24859	0	3.05595	-3.05595	5.2e-05	0.00119436	Distal Intergenic	84178	2	7179	uc002yip.1	261090	ENSG00000274391	TPTE	transmembrane phosphatase with tensin homology
chr14	64663599	64663999	401	*	3.3729	1.00748	4.05498	-3.04751	1.14e-09	1.19e-07	Intron (uc001xgl.3/23224, intron 99 of 115)	17126	1	23224	uc001xgr.3	-12043	ENSG00000054654	SYNE2	spectrin repeat containing nuclear envelope protein 2
chr2	133031116	133031516	401	*	4.8511	2.49161	5.53265	-3.04104	2.75e-06	0.000106612	Distal Intergenic	110379	2	554226	uc002ttj.3	-15574	ENSG00000163046	ANKRD30BL	ankyrin repeat domain 30B like
chrY	13478162	13478562	401	*	2.31634	0	3.0355	-3.0355	2.89e-05	0.00073894	Distal Intergenic	15475	2	352887	uc022cji.1	1054827	ENSG00000206159	GYG2P1	glycogenin 2 pseudogene 1
chr4	49646925	49647325	401	*	2.22317	0	3.03052	-3.03052	0.000298331	0.00486583	Distal Intergenic	75437	1	80157	uc011bzl.2	658266	ENSG00000109182	CWH43	cell wall biogenesis 43 C-terminal homolog
chrY	10068539	10068939	401	*	2.27106	0	3.02191	-3.02191	8.52e-06	0.000271573	Distal Intergenic	1165	1	252955	uc004fso.1	320132	ENSG00000239225	TTTY23	testis-specific transcript, Y-linked 23
chr8	42576047	42576447	401	*	2.585	0.243162	3.26492	-3.02176	4.95e-07	2.47e-05	Intron (uc003xpi.1/1142, intron 3 of 5)	39648	1	1142	uc003xpi.1	23485	ENSG00000147432	CHRNB3	cholinergic receptor nicotinic beta 3 subunit
chr17	37081743	37082143	401	*	2.79319	0.462946	3.47204	-3.00909	2.91e-07	1.56e-05	Promoter	4217	1	100505576	uc002hrb.2	322	ENSG00000263874	LINC00672	long intergenic non-protein coding RNA 672
chr13	28033554	28033954	401	*	4.49859	2.17178	5.17712	-3.00534	4.43e-07	2.24e-05	Distal Intergenic	14964	2	219402	uc021rhm.1	-8815	ENSG00000122033	MTIF3	mitochondrial translational initiation factor 3
chr2	133173765	133174165	401	*	3.81044	1.48719	4.48863	-3.00144	1.73e-11	2.76e-09	Promoter	230023	1	2863	uc002ttl.3	0	ENSG00000183840	GPR39	G protein-coupled receptor 39
chr8	61835504	61835904	401	*	2.7855	0.467808	3.46317	-2.99537	2.85e-07	1.54e-05	Distal Intergenic	1628	2	100130298	uc022auy.1	44403	NA	LOC100130298	hCG1816373-like
chr21	11156932	11157332	401	*	3.86406	1.54713	4.54166	-2.99453	2.72e-10	3.36e-08	Distal Intergenic	78125	2	85318	uc002yiu.1	-57995	NA	BAGE3	BAGE family member 3
chr16	33349098	33349498	401	*	2.18569	0	2.99305	-2.99305	7.6e-09	6.66e-07	Distal Intergenic	435	2	390705	uc021thh.1	-50396	NA	LOC390705	protein phosphatase 2 regulatory subunit B'', beta pseudogene
chr8	47197203	47197603	401	*	2.18011	0	2.98746	-2.98746	1.06e-08	8.97e-07	Distal Intergenic	13484	1	497634	uc010lxr.1	-554905	ENSG00000253314	LINC00293	long intergenic non-protein coding RNA 293
chrX	66765454	66765854	401	*	3.56525	1.25733	4.242	-2.98467	3.36e-11	5.06e-09	Exon (uc011mpd.2/367, exon 1 of 4)	186588	1	367	uc022byk.1	1580	ENSG00000169083	AR	androgen receptor
chr10	42728275	42728675	401	*	2.47616	0.171781	3.15257	-2.98079	1.88e-06	7.73e-05	Distal Intergenic	36180	2	441666	uc010qey.2	134818	ENSG00000215146	LOC441666	zinc finger protein 91 pseudogene
chrY	13480138	13480538	401	*	3.97021	1.66854	4.64637	-2.97784	2.13e-06	8.62e-05	Distal Intergenic	15475	2	352887	uc022cji.1	1052851	ENSG00000206159	GYG2P1	glycogenin 2 pseudogene 1
chr5	83680033	83680433	401	*	4.48286	2.18371	5.15878	-2.97506	1.6e-17	6.08e-15	Promoter	442486	2	10085	uc003kio.1	178	ENSG00000164176	EDIL3	EGF like repeats and discoidin domains 3
chr1	32787278	32787678	401	*	2.2747	0	2.96703	-2.96703	1.85e-06	7.63e-05	Intron (uc010ohd.1/3065, intron 3 of 5)	4144	1	3065	uc001bvc.1	-7403	ENSG00000116478	HDAC1	histone deacetylase 1
chr22	17041747	17042147	401	*	2.20795	0	2.96416	-2.96416	1.48e-05	0.000427659	Distal Intergenic	2053	2	150160	uc002zlp.1	31553	ENSG00000198445	CCT8L2	chaperonin containing TCP1 subunit 8 like 2
chr22	20427626	20428026	401	*	2.15642	0	2.96378	-2.96378	1.03e-05	0.000315173	Promoter	39930	2	728233	uc010gsl.3	0	ENSG00000274602	PI4KAP1	phosphatidylinositol 4-kinase alpha pseudogene 1
chr19	27731891	27732291	401	*	8.2808	5.99812	8.95514	-2.95702	7.8e-07	3.62e-05	Distal Intergenic	3448	2	148189	uc002nrx.3	552557	ENSG00000261824	LINC00662	long intergenic non-protein coding RNA 662
chr19	53119112	53119512	401	*	2.20625	0	2.95444	-2.95444	1.87e-07	1.08e-05	Intron (uc002pzu.4/55769, intron 1 of 1)	5364	2	55769	uc002pzu.4	1469	ENSG00000167766	ZNF83	zinc finger protein 83
chr19	58491811	58492211	401	*	2.21259	0	2.94982	-2.94982	6.58e-06	0.000219837	Intron (uc002qqw.3/80095, intron 6 of 6)	16098	2	147685	uc002qqv.3	-5909	ENSG00000177025	C19orf18	chromosome 19 open reading frame 18
chr11	2833628	2834028	401	*	4.01705	1.7463	4.69023	-2.94393	4.42e-13	9.95e-11	Intron (uc001lwn.3/3784, intron 15 of 15)	2074	1	55539	uc009ydq.3	-57235	ENSG00000237941	KCNQ1DN	KCNQ1 downstream neighbor
chrY	13262757	13263157	401	*	2.30597	0.0373599	2.97894	-2.94158	9.61e-05	0.00198061	Distal Intergenic	15475	2	352887	uc022cji.1	1270232	ENSG00000206159	GYG2P1	glycogenin 2 pseudogene 1
chr1	204430796	204431196	401	*	3.20391	0.937219	3.87669	-2.93947	8.4e-08	5.44e-06	Intron (uc001haw.3/5287, intron 6 of 33)	67717	2	5287	uc001haw.3	28278	ENSG00000133056	PIK3C2B	phosphatidylinositol-4-phosphate 3-kinase catalytic subunit type 2 beta
chr4	68265427	68265827	401	*	2.12503	0	2.93239	-2.93239	3.96e-08	2.86e-06	Distal Intergenic	20521	2	1060	uc010ihl.3	95103	ENSG00000145241	CENPC	centromere protein C
chr8	68079626	68080026	401	*	2.15806	0	2.92943	-2.92943	7.88e-06	0.000255627	Intron (uc003xxi.3/79848, intron 24 of 30)	32224	1	79848	uc010lyw.3	3000	ENSG00000104218	CSPP1	centrosome and spindle pole associated protein 1
chr17	40835716	40836116	401	*	2.61362	0.359288	3.28519	-2.9259	8.52e-06	0.000271573	Exon (uc002iay.3/8506, exon 2 of 24)	17380	1	8506	uc010wgs.2	1084	ENSG00000108797	CNTNAP1	contactin associated protein 1
chr3	55515277	55515677	401	*	3.0607	0.810514	3.73186	-2.92134	6.78e-06	0.00022469	Promoter	15684	2	7474	uc010hmw.4	0	ENSG00000114251	WNT5A	Wnt family member 5A
chr10	118032214	118032614	401	*	3.6136	1.37033	4.28408	-2.91374	4.61e-11	6.76e-09	Promoter	215378	2	2674	uc001lci.3	-395	ENSG00000151892	GFRA1	GDNF family receptor alpha 1
chr10	132880704	132881104	401	*	2.18693	0	2.89753	-2.89753	3.78e-06	0.000138118	Distal Intergenic	81	2	100422867	uc021qaz.1	-119773	ENSG00000264803	MIR378C	microRNA 378c
chr3	11682206	11682606	401	*	2.15762	0	2.89206	-2.89206	6.43e-05	0.00141856	Intron (uc010hdx.1/9686, intron 1 of 4)	87855	2	9686	uc010hdx.1	2792	ENSG00000144560	VGLL4	vestigial like family member 4
chr3	79068000	79068400	401	*	5.33897	3.11991	6.00701	-2.8871	7.89e-20	4.11e-17	Promoter	422222	2	6091	uc003dqb.2	209	ENSG00000169855	ROBO1	roundabout guidance receptor 1
chr10	134069255	134069655	401	*	3.13568	0.937219	3.80162	-2.8644	2.44e-07	1.36e-05	Intron (uc001lld.1/282974, intron 1 of 11)	41617	2	282974	uc001llc.1	-6643	ENSG00000165752	STK32C	serine/threonine kinase 32C
chr17	26876282	26876682	401	*	2.05376	0	2.86111	-2.86111	3.24e-08	2.41e-06	Intron (uc002hbk.2/9094, intron 1 of 4)	5922	2	9094	uc002hbk.2	2964	ENSG00000109103	UNC119	unc-119 lipid binding chaperone
chrX	107683177	107683577	401	*	3.58187	1.39162	4.24696	-2.85534	6.4e-11	9.23e-09	Promoter	257702	1	1287	uc022ccg.2	103	ENSG00000188153	COL4A5	collagen type IV alpha 5 chain
chr2	73181340	73181740	401	*	4.40119	2.21667	5.06568	-2.84902	5.81e-13	1.27e-10	Intron (uc010feq.3/94097, intron 4 of 4)	39199	2	94097	uc010feq.3	26623	ENSG00000144040	SFXN5	sideroflexin 5
chr11	64388766	64389166	401	*	2.10944	0	2.84133	-2.84133	9.77e-06	0.000302035	Intron (uc001oao.3/9379, intron 1 of 2)	17823	2	9379	uc001oao.3	2302	ENSG00000110076	NRXN2	neurexin 2
chr9	18909300	18909700	401	*	2.1419	0	2.83136	-2.83136	2.31e-05	0.000608879	3' UTR	4171	1	92949	uc003zng.1	3811	ENSG00000178031	ADAMTSL1	ADAMTS like 1
chr15	20546517	20546917	401	*	5.00322	2.84064	5.66541	-2.82477	3.67e-07	1.92e-05	Distal Intergenic	8815	1	646096	uc001ytf.1	58520	ENSG00000259156	CHEK2P2	checkpoint kinase 2 pseudogene 2
chr19	23258111	23258511	401	*	6.04937	3.8964	6.71054	-2.81415	1.54e-23	1.24e-20	Distal Intergenic	30241	1	100129543	uc031rkc.1	-41266	ENSG00000183850	ZNF730	zinc finger protein 730
chr7	63350803	63351203	401	*	1.99488	0	2.80223	-2.80223	2.89e-08	2.2e-06	Distal Intergenic	5685	2	100506050	uc003tsw.2	139277	ENSG00000228564	LINC01005	long intergenic non-protein coding RNA 1005
chr21	9654875	9655275	401	*	2.06997	0	2.79972	-2.79972	1.17e-05	0.000352608	Distal Intergenic	180	1	100500862	uc021wgv.1	-170557	ENSG00000275708	MIR3648-1	microRNA 3648-1
chr8	7085453	7085853	401	*	2.33296	0.195547	2.99246	-2.79692	0.000177376	0.00324148	Distal Intergenic	7106	1	641517	uc003wre.5	-84515	ENSG00000206034	DEFB109B	defensin beta 109B
chr3	55517769	55518169	401	*	2.67666	0.544834	3.33555	-2.79072	6.65e-06	0.000220577	Intron (uc003dhn.4/7474, intron 1 of 4)	15684	2	7474	uc010hmw.4	-2343	ENSG00000114251	WNT5A	Wnt family member 5A
chr3	55520208	55520608	401	*	3.69317	1.56371	4.35181	-2.7881	2.99e-11	4.56e-09	Intron (uc003dhn.4/7474, intron 1 of 4)	21928	2	7474	uc003dhn.4	1062	ENSG00000114251	WNT5A	Wnt family member 5A
chr12	115889569	115889969	401	*	3.90689	1.77855	4.56541	-2.78685	2.81e-09	2.69e-07	Distal Intergenic	95	2	693205	uc021reh.1	696490	ENSG00000207967	MIR620	microRNA 620
chr2	106084723	106085123	401	*	1.97626	0	2.78362	-2.78362	8.11e-08	5.29e-06	Distal Intergenic	77948	2	2274	uc002tdd.3	-29493	ENSG00000115641	FHL2	four and a half LIM domains 2
chr3	193432458	193432858	401	*	2.02277	0	2.77183	-2.77183	4.56e-06	0.000160882	Distal Intergenic	8734	2	100873941	uc031scv.1	-87337	ENSG00000224855	OPA1-AS1	OPA1 antisense RNA 1
chr20	3105457	3105857	401	*	1.96188	0	2.76923	-2.76923	1.88e-07	1.08e-05	Intron (uc002whv.1/100134015, intron 5 of 6)	43957	1	100134015	uc002whv.1	17900	ENSG00000235958	UBOX5-AS1	UBOX5 antisense RNA 1
chr9	66822180	66822580	401	*	1.96113	0	2.76848	-2.76848	0.000106798	0.00216475	Distal Intergenic	14698	2	286297	uc031tdz.1	209492	NA	LOC286297	methylenetetrahydrofolate dehydrogenase (NADP+ dependent) 1 like pseudogene
chr17	4846859	4847259	401	*	2.09462	0	2.76724	-2.76724	0.000191988	0.00346793	Promoter	1797	1	26001	uc002fzy.3	138	ENSG00000108523	RNF167	ring finger protein 167
chr8	143279665	143280065	401	*	1.95465	0	2.762	-2.762	1.27e-06	5.46e-05	Promoter	10648	1	619434	uc011ljt.2	0	ENSG00000254008	LINC00051	long intergenic non-protein coding RNA 51
chr16	73156413	73156813	401	*	2.08685	0	2.7587	-2.7587	0.000311888	0.00502408	Distal Intergenic	1425	1	283902	uc010vmq.2	30165	ENSG00000260880	HCCAT5	hepatocellular carcinoma associated transcript 5
chr4	106816288	106816688	401	*	3.36255	1.26858	4.01729	-2.74871	4.31e-06	0.000153952	Promoter	76232	1	255743	uc003hya.3	0	ENSG00000168743	NPNT	nephronectin
chr15	23931952	23932352	401	*	4.53564	2.44173	5.19036	-2.74863	2.41e-08	1.86e-06	Promoter	1897	2	4692	uc001ywk.3	98	ENSG00000182636	NDN	necdin, MAGE family member
chr5	169815930	169816330	401	*	2.57899	0.487195	3.23348	-2.74629	8.65e-05	0.00181929	Promoter	11517	2	3779	uc003maq.2	351	ENSG00000145936	KCNMB1	potassium calcium-activated channel subfamily M regulatory beta subunit 1
chr15	100036417	100036817	401	*	2.0604	0	2.73343	-2.73343	0.000100201	0.00205296	Distal Intergenic	150497	1	4205	uc002bve.3	-69316	ENSG00000068305	MEF2A	myocyte enhancer factor 2A
chr16	3264910	3265310	401	*	2.02352	0	2.73141	-2.73141	0.000104896	0.00213597	Promoter	985	1	26184	uc010uwv.2	-252	ENSG00000203581	OR1F2P	olfactory receptor family 1 subfamily F member 2 pseudogene
chr22	25003521	25003921	401	*	3.67416	1.59578	4.32714	-2.73136	1.01e-10	1.39e-08	Promoter	21347	1	2678	uc003aax.2	0	ENSG00000100031	GGT1	gamma-glutamyltransferase 1
chr7	57698462	57698862	401	*	2.31278	0.243162	2.96477	-2.72161	1.57e-05	0.000447386	Exon (uc003tso.1/uc003tso.1, exon 1 of 1)	23383	1	441234	uc011kdi.1	188579	ENSG00000182111	ZNF716	zinc finger protein 716
chr20	24493277	24493677	401	*	2.4444	0.376129	3.09624	-2.72011	3.43e-05	0.000853287	Intron (uc002wtw.1/79953, intron 1 of 3)	197333	1	79953	uc002wtw.1	43442	ENSG00000101463	SYNDIG1	synapse differentiation inducing 1
chr2	92290763	92291163	401	*	4.85835	2.79225	5.50994	-2.71769	0.00115958	0.0142284	Distal Intergenic	1338	1	440888	uc010yuc.2	161604	ENSG00000280263	ACTR3BP2	ACTR3B pseudogene 2
chr21	9904780	9905180	401	*	2.9995	0.937219	3.65065	-2.71343	1.51e-06	6.4e-05	Downstream (2-3kb)	61405	2	100132288	uc002zka.2	63413	ENSG00000188681	TEKT4P2	tektin 4 pseudogene 2
chr3	196339092	196339492	401	*	2.54883	0.487195	3.19991	-2.71271	1.56e-05	0.000446721	Distal Intergenic	22219	1	375387	uc003fwv.3	-27164	ENSG00000174004	NRROS	negative regulator of reactive oxygen species
chr4	435957	436357	401	*	2.04242	0	2.70983	-2.70983	0.000127335	0.00248612	Exon (uc003gaf.5/170960, exon 3 of 3)	34226	2	170960	uc003gaf.5	31641	ENSG00000182903	ZNF721	zinc finger protein 721
chr9	92450252	92450652	401	*	1.94356	0	2.70908	-2.70908	8.42e-06	0.000269183	Distal Intergenic	79977	1	100129066	uc004aqs.2	195554	ENSG00000237372	UNQ6494	uncharacterized LOC100129066
chr4	55499264	55499664	401	*	2.43269	0.376129	3.08319	-2.70706	4.59e-06	0.000161729	Distal Intergenic	82787	1	3815	uc010igr.3	-24431	ENSG00000157404	KIT	KIT proto-oncogene, receptor tyrosine kinase
chr16	32296817	32297217	401	*	1.96648	0	2.70371	-2.70371	1.79e-06	7.44e-05	Distal Intergenic	435	2	390705	uc021tgz.1	4085	NA	LOC390705	protein phosphatase 2 regulatory subunit B'', beta pseudogene
chr10	39034702	39035102	401	*	3.04055	0.990615	3.69028	-2.69967	5.17e-08	3.63e-06	Distal Intergenic	1645	1	399746	uc021ppf.1	44975	NA	ACTR3BP5	ACTR3B pseudogene 5
chr2	188418776	188419176	401	*	3.22958	1.18371	3.87884	-2.69513	6.42e-08	4.36e-06	Promoter	90262	2	7035	uc002upy.3	43	ENSG00000003436	TFPI	tissue factor pathway inhibitor
chr1	228344968	228345368	401	*	2.82404	0.778554	3.47326	-2.69471	3.92e-06	0.000142317	Intron (uc001hsk.3/57165, intron 1 of 1)	10113	1	57165	uc001hsk.3	7553	ENSG00000198835	GJC2	gap junction protein gamma 2
chr9	90112761	90113161	401	*	6.49483	4.45052	7.14392	-2.6934	3.83e-24	3.63e-21	Promoter	210794	1	1612	uc004apd.3	5	ENSG00000196730	DAPK1	death associated protein kinase 1
chr2	133023008	133023408	401	*	5.74552	3.70531	6.39413	-2.68882	6.61e-05	0.00144988	Distal Intergenic	110379	2	554226	uc002ttj.3	-7466	ENSG00000163046	ANKRD30BL	ankyrin repeat domain 30B like
chr4	113223599	113223999	401	*	3.14077	1.10614	3.78873	-2.68259	2.93e-06	0.000112154	Intron (uc003iam.3/80216, intron 1 of 3)	145266	1	80216	uc011cfx.2	5100	ENSG00000073331	ALPK1	alpha kinase 1
chr5	25190779	25191179	401	*	2.0448	0.0108141	2.69269	-2.68187	0.000135154	0.00260055	Distal Intergenic	5304	2	340107	uc021xwy.1	-350087	ENSG00000248908	LINC02239	long intergenic non-protein coding RNA 2239
chr10	11205286	11205686	401	*	1.99492	0	2.68082	-2.68082	8.9e-05	0.00185711	Intron (uc010qbi.2/10659, intron 1 of 7)	123523	1	10659	uc010qbk.1	-1307	ENSG00000048740	CELF2	CUGBP Elav-like family member 2
chr18	7117094	7117494	401	*	4.61825	2.59355	5.26504	-2.67149	2.42e-18	1.13e-15	Promoter	176071	2	284217	uc002knm.3	319	ENSG00000101680	LAMA1	laminin subunit alpha 1
chr14	99647814	99648214	401	*	2.33056	0.311177	2.97673	-2.66555	1.94e-05	0.000529269	Intron (uc001yga.3/64919, intron 3 of 3)	102198	2	64919	uc001yga.3	89608	ENSG00000127152	BCL11B	BAF chromatin remodeling complex subunit BCL11B
chr8	53013415	53013815	401	*	3.74782	1.73012	4.39379	-2.66367	5.17e-11	7.54e-09	Distal Intergenic	107070	2	9705	uc003xqz.2	116646	ENSG00000147488	ST18	ST18 C2H2C-type zinc finger transcription factor
chr1	196577725	196578125	401	*	4.46784	2.45038	5.11378	-2.6634	8.57e-17	3.03e-14	Promoter	235230	2	343450	uc009wyv.1	-226	ENSG00000162687	KCNT2	potassium sodium-activated channel subfamily T member 2
chr2	9897955	9898355	401	*	3.20449	1.19555	3.84942	-2.65387	2.66e-07	1.46e-05	Distal Intergenic	70144	1	9014	uc010exc.2	-85216	ENSG00000115750	TAF1B	TATA-box binding protein associated factor, RNA polymerase I subunit B
chr12	63544557	63544957	401	*	4.16372	2.15491	4.80863	-2.65372	4.47e-13	9.97e-11	5' UTR	10052	2	552	uc001sro.2	1633	ENSG00000166148	AVPR1A	arginine vasopressin receptor 1A
chr17	22252020	22252420	401	*	1.84346	0	2.65081	-2.65081	0.000159064	0.00294741	Distal Intergenic	1555	1	100462977	uc002gzb.2	229583	ENSG00000256618	MTRNR2L1	MT-RNR2 like 1
chr3	160121581	160121981	401	*	2.47393	0.467808	3.11852	-2.65071	0.000481912	0.00709797	Promoter	98	1	406949	uc011boz.1	-395	ENSG00000207779	MIR15B	microRNA 15b
chr16	33950051	33950451	401	*	1.92569	0	2.64703	-2.64703	0.0050645	0.0420637	Distal Intergenic	1452	2	649159	uc021thl.1	12052	ENSG00000256642	LINC00273	long intergenic non-protein coding RNA 273
chr19	55952652	55953052	401	*	2.35374	0.359288	2.99693	-2.63764	0.00033034	0.00525871	Intron (uc002qkz.3/729956, intron 1 of 3)	14126	2	729956	uc002qkz.3	1178	ENSG00000187902	SHISA7	shisa family member 7
chr12	4043523	4043923	401	*	2.76974	0.778554	3.41253	-2.63398	1.77e-05	0.00048778	Distal Intergenic	64582	2	57097	uc009zef.2	-60915	ENSG00000111224	PARP11	poly(ADP-ribose) polymerase family member 11
chr19	1055875	1056275	401	*	1.82402	0	2.63138	-2.63138	1.12e-05	0.000341211	Promoter	8665	1	10347	uc002lqy.3	-631	ENSG00000064687	ABCA7	ATP binding cassette subfamily A member 7
chrX	78400147	78400547	401	*	1.88809	0	2.63132	-2.63132	1.99e-05	0.000540007	Distal Intergenic	1258	1	84636	uc004edg.1	-25922	ENSG00000147138	GPR174	G protein-coupled receptor 174
chr7	29605825	29606225	401	*	4.39319	2.40441	5.03569	-2.63128	2.03e-12	4.19e-10	5' UTR	3485	1	222171	uc003tac.1	2398	ENSG00000176532	PRR15	proline rich 15
chr21	10791398	10791798	401	*	2.36205	0.376129	3.00421	-2.62808	1.73e-05	0.000478218	Distal Intergenic	84178	2	7179	uc002yip.1	199122	ENSG00000274391	TPTE	transmembrane phosphatase with tensin homology
chr2	133110554	133110954	401	*	4.77863	2.79538	5.42046	-2.62508	4.78e-06	0.000168103	Distal Intergenic	230023	1	2863	uc002ttl.3	-63193	ENSG00000183840	GPR39	G protein-coupled receptor 39
chr1	244615583	244615983	401	*	1.87986	0	2.62271	-2.62271	3.89e-06	0.000141693	Promoter	29300	2	159	uc009xgr.2	-147	ENSG00000035687	ADSS2	adenylosuccinate synthase 2
chrY	13689621	13690021	401	*	1.8879	0	2.62111	-2.62111	0.00250321	0.0251581	Distal Intergenic	15475	2	352887	uc022cji.1	843368	ENSG00000206159	GYG2P1	glycogenin 2 pseudogene 1
chr2	169347336	169347736	401	*	2.17485	0.195547	2.8162	-2.62065	0.000286854	0.00471048	Intron (uc002ueb.2/253782, intron 1 of 9)	318886	1	253782	uc002uec.2	34577	ENSG00000172292	CERS6	ceramide synthase 6
chr16	56312903	56313303	401	*	2.56284	0.586818	3.20379	-2.61697	5.66e-06	0.000193584	Intron (uc002eit.4/2775, intron 3 of 7)	104	1	100500891	uc021tis.1	33471	ENSG00000265281	MIR3935	microRNA 3935
chr21	9877382	9877782	401	*	3.00919	1.03479	3.64994	-2.61515	1.21e-07	7.48e-06	Distal Intergenic	61	1	100500815	uc021wgw.1	51179	NA	NA	NA
chr19	21564386	21564786	401	*	2.80151	0.829606	3.44196	-2.61235	1.62e-05	0.000456802	3' UTR	11681	1	284443	uc002npu.3	-15135	ENSG00000196268	ZNF493	zinc finger protein 493
chr22	19709586	19709986	401	*	2.43908	0.467808	3.07945	-2.61164	0.000174554	0.00319237	5' UTR	6306	1	100526833	uc002zpz.2	3594	ENSG00000284874	SEPT5-GP1BB	SEPT5-GP1BB readthrough
chr10	42355113	42355513	401	*	4.16204	2.19621	4.80174	-2.60553	7.21e-05	0.00157143	Distal Intergenic	36180	2	441666	uc010qey.2	507980	ENSG00000215146	LOC441666	zinc finger protein 91 pseudogene
chr9	68429756	68430156	401	*	1.79423	0	2.60158	-2.60158	8.68e-06	0.000274938	Intron (uc022bht.1/642236, intron 7 of 8)	26593	2	642236	uc022bht.1	24219	NA	FRG1JP	FSHD region gene 1 family member J, pseudogene
chr5	83678094	83678494	401	*	3.48569	1.52388	4.12489	-2.60101	6.98e-08	4.69e-06	Intron (uc003kio.1/10085, intron 1 of 10)	442486	2	10085	uc003kio.1	2117	ENSG00000164176	EDIL3	EGF like repeats and discoidin domains 3
chr19	42087321	42087721	401	*	1.79339	0	2.60075	-2.60075	5.69e-07	2.76e-05	Intron (uc002orc.1/90273, intron 4 of 6)	10667	1	90273	uc002org.4	4790	ENSG00000007129	CEACAM21	CEA cell adhesion molecule 21
chr19	37973277	37973677	401	*	2.86943	0.908746	3.5085	-2.59975	0.000107866	0.0021814	Intron (uc010efl.1/148268, intron 5 of 5)	58110	2	148266	uc002ogj.3	-13108	ENSG00000196437	ZNF569	zinc finger protein 569
chr7	57486234	57486634	401	*	1.99427	0.0373599	2.63287	-2.59551	0.00437301	0.0379466	Distal Intergenic	66	1	100422939	uc022aeq.1	13503	ENSG00000266168	MIR3147	microRNA 3147
chr10	42640639	42641379	741	*	3.56849	1.61353	4.20685	-2.59332	0.000173564	0.00317838	Distal Intergenic	36180	2	441666	uc010qey.2	222114	ENSG00000215146	LOC441666	zinc finger protein 91 pseudogene
chr20	19738456	19738856	401	*	5.14351	3.18924	5.78178	-2.59254	1.26e-24	1.34e-21	Distal Intergenic	115939	1	54453	uc002wro.2	-128309	ENSG00000132669	RIN2	Ras and Rab interactor 2
chr21	14751935	14752335	401	*	2.35546	0.401869	2.99365	-2.59178	3.14e-05	0.000792452	Distal Intergenic	77	2	100423018	uc021whb.1	26446	ENSG00000266211	MIR3156-3	microRNA 3156-3
chr17	21555902	21556302	401	*	2.3295	0.376129	2.96766	-2.59153	5.55e-05	0.00125394	Distal Intergenic	41856	2	339263	uc002gyx.1	-78171	ENSG00000212719	LINC02693	long intergenic non-protein coding RNA 2693
chr10	104194492	104194892	401	*	2.79513	0.844715	3.43292	-2.58821	4.59e-05	0.00108037	Downstream (1-2kb)	73	1	574447	uc021pxj.1	-1377	ENSG00000202569	MIR146B	microRNA 146b
chr10	42368897	42369297	401	*	3.26564	1.32201	3.90258	-2.58057	9.77e-06	0.000302035	Distal Intergenic	36180	2	441666	uc010qey.2	494196	ENSG00000215146	LOC441666	zinc finger protein 91 pseudogene
chr12	53497665	53498065	401	*	1.81769	0	2.57933	-2.57933	1.28e-05	0.00038084	Promoter	21050	1	8435	uc009zms.3	391	ENSG00000167780	SOAT2	sterol O-acyltransferase 2
chr1	75600977	75601377	401	*	3.53391	1.59355	4.17044	-2.57689	1.81e-06	7.51e-05	Promoter	26652	1	431707	uc031pmx.1	410	ENSG00000162624	LHX8	LIM homeobox 8
chr6	85298152	85298552	401	*	3.48238	1.54303	4.11878	-2.57576	1.23e-09	1.27e-07	Distal Intergenic	76093	2	9096	uc010kbq.2	174619	ENSG00000112837	TBX18	T-box transcription factor 18
chr7	150707499	150707899	401	*	2.92914	0.990615	3.56544	-2.57483	3.27e-07	1.73e-05	Exon (uc003wif.3/4846, exon 22 of 27)	12290	2	285973	uc003wig.5	13687	ENSG00000181652	ATG9B	autophagy related 9B
chrX	110038973	110039373	401	*	3.65179	1.71789	4.2875	-2.56962	9.27e-10	1e-07	Promoter	121993	2	91851	uc004eow.3	0	ENSG00000101938	CHRDL1	chordin like 1
chr14	101543641	101544041	401	*	3.3944	1.46295	4.0298	-2.56686	2.48e-07	1.37e-05	Distal Intergenic	3026	1	100507257	uc001yjz.2	7393	ENSG00000223403	MEG9	maternally expressed 9
chr7	2152204	2152604	401	*	3.04165	1.11309	3.67669	-2.56359	1.06e-07	6.72e-06	Intron (uc003sle.1/8379, intron 3 of 10)	400217	2	8379	uc003sle.1	103040	ENSG00000002822	MAD1L1	mitotic arrest deficient 1 like 1
chr8	47313446	47313846	401	*	3.04133	1.11309	3.67633	-2.56323	1.39e-07	8.41e-06	Distal Intergenic	13484	1	497634	uc010lxr.1	-438662	ENSG00000253314	LINC00293	long intergenic non-protein coding RNA 293
chr9	16870578	16870978	401	*	4.45698	2.52882	5.09196	-2.56315	7.54e-13	1.61e-10	Promoter	461286	2	54796	uc003zml.3	0	ENSG00000173068	BNC2	basonuclin 2
chr17	31149479	31149879	401	*	6.61099	4.69021	7.24505	-2.55483	0.00255998	0.0255545	Intron (uc002hho.1/4642, intron 1 of 21)	384275	2	4642	uc002hho.1	54023	ENSG00000176658	MYO1D	myosin ID
chr16	4538931	4539331	401	*	1.95262	0.0373599	2.58597	-2.54861	0.00370037	0.0336136	Intron (uc010bts.3/3163, intron 1 of 5)	14490	1	3163	uc002cwt.3	-6528	ENSG00000103415	HMOX2	heme oxygenase 2
chr7	61825386	61825786	401	*	3.90227	1.99531	4.53455	-2.53924	2.2e-05	0.000585149	Distal Intergenic	12765	2	643955	uc011kdj.2	938648	ENSG00000185037	ZNF733P	zinc finger protein 733, pseudogene
chr1	143167830	143168230	401	*	2.07701	0.171781	2.70906	-2.53728	0.00583276	0.0468331	Intron (uc001eiw.1/uc001eiw.1, intron 2 of 7)	16185	2	100874392	uc031pnv.1	-454225	NA	ANKRD20A12P	ankyrin repeat domain 20 family member A12, pseudogene
chrY	13254163	13254563	401	*	2.07167	0.171781	2.70303	-2.53125	0.000204988	0.00364572	Distal Intergenic	15475	2	352887	uc022cji.1	1278826	ENSG00000206159	GYG2P1	glycogenin 2 pseudogene 1
chrY	13403690	13404090	401	*	1.72113	0	2.52849	-2.52849	0.000200345	0.00357993	Distal Intergenic	15475	2	352887	uc022cji.1	1129299	ENSG00000206159	GYG2P1	glycogenin 2 pseudogene 1
chr7	150814224	150814624	401	*	3.48017	1.5841	4.11104	-2.52694	4.39e-07	2.24e-05	5' UTR	8961	1	116988	uc003wjh.1	2459	ENSG00000133612	AGAP3	ArfGAP with GTPase domain, ankyrin repeat and PH domain 3
chr4	49116387	49116787	401	*	1.71563	0	2.52299	-2.52299	3.9e-06	0.000141693	Distal Intergenic	75437	1	80157	uc011bzl.2	127728	ENSG00000109182	CWH43	cell wall biogenesis 43 C-terminal homolog
chrY	58972681	58973081	401	*	1.71404	0	2.5214	-2.5214	8.09e-07	3.72e-05	Distal Intergenic	14667	1	10251	uc004fxi.1	-127376	ENSG00000168939	SPRY3	sprouty RTK signaling antagonist 3
chr5	115911739	115912139	401	*	3.66326	1.77263	4.29341	-2.52078	8.08e-09	7.04e-07	Distal Intergenic	131301	2	57556	uc010jck.3	-1188	ENSG00000092421	SEMA6A	semaphorin 6A
chr13	114892498	114892898	401	*	1.80328	0	2.51675	-2.51675	0.000147979	0.00278475	Intron (uc001vui.3/22821, intron 1 of 23)	150902	2	22821	uc001vui.3	5197	ENSG00000185989	RASA3	RAS p21 protein activator 3
chr7	57639898	57640298	401	*	1.70936	0	2.51671	-2.51671	2.01e-06	8.2e-05	Distal Intergenic	23383	1	441234	uc011kdi.1	130015	ENSG00000182111	ZNF716	zinc finger protein 716
chr19	14887122	14887522	401	*	3.56088	1.677	4.19016	-2.51316	1.58e-06	6.68e-05	Promoter	44231	2	30817	uc010xnw.2	217	ENSG00000127507	ADGRE2	adhesion G protein-coupled receptor E2
chr5	54399145	54399545	401	*	3.20085	1.32201	3.82946	-2.50744	1.24e-07	7.63e-06	Promoter	7607	1	3001	uc003jpm.3	671	ENSG00000145649	GZMA	granzyme A
chr10	127574509	127574909	401	*	3.79671	1.91812	4.42529	-2.50717	2.64e-07	1.45e-05	Intron (uc001ljg.1/55760, intron 1 of 11)	44976	2	55760	uc001ljf.1	-4625	ENSG00000089876	DHX32	DEAH-box helicase 32 (putative)
chr5	94415807	94416207	401	*	1.85168	0	2.50263	-2.50263	0.000384454	0.00592479	Intron (uc003kkv.2/79772, intron 1 of 22)	375257	2	79772	uc003kkv.2	1338	ENSG00000175471	MCTP1	multiple C2 and transmembrane domain containing 1
chr10	29969844	29970244	401	*	2.23265	0.359288	2.86053	-2.50124	0.00089773	0.0116736	Intron (uc001iuu.1/6840, intron 2 of 35)	177625	2	6840	uc001iut.1	-45943	ENSG00000197321	SVIL	supervillin
chr4	49122837	49123237	401	*	5.26814	3.39491	5.89601	-2.5011	0.00426973	0.0372329	Distal Intergenic	75437	1	80157	uc011bzl.2	134178	ENSG00000109182	CWH43	cell wall biogenesis 43 C-terminal homolog
chr19	58084074	58084474	401	*	2.49392	0.622322	3.12158	-2.49925	0.0011838	0.014419	Exon (uc002qpf.3/55659, exon 4 of 4)	7310	2	55659	uc002qpf.3	5769	ENSG00000083817	ZNF416	zinc finger protein 416
chr10	42374711	42375111	401	*	1.78565	0	2.49792	-2.49792	0.000460124	0.00684847	Distal Intergenic	36180	2	441666	uc010qey.2	488382	ENSG00000215146	LOC441666	zinc finger protein 91 pseudogene
chr8	77585701	77586101	401	*	1.75768	0	2.4947	-2.4947	0.000124118	0.00243586	Intron (uc003yas.4/100192378, intron 1 of 3)	26979	1	79776	uc003yat.1	-7414	ENSG00000091656	ZFHX4	zinc finger homeobox 4
chr2	204679842	204680242	401	*	1.80253	0	2.49327	-2.49327	0.000232311	0.00401076	Distal Intergenic	6173	1	1493	uc002vak.2	-52269	ENSG00000163599	CTLA4	cytotoxic T-lymphocyte associated protein 4
chrY	9961841	9962241	401	*	2.03724	0.171781	2.66407	-2.49229	0.00034321	0.00541489	Distal Intergenic	1165	1	252955	uc004fso.1	213434	ENSG00000239225	TTTY23	testis-specific transcript, Y-linked 23
chr20	17840133	17840533	401	*	2.9027	1.03736	3.52952	-2.49216	0.000825021	0.0109152	Distal Intergenic	20395	2	27131	uc002wqb.3	102105	ENSG00000089006	SNX5	sorting nexin 5
chr10	127577297	127577697	401	*	4.23862	2.37613	4.86506	-2.48893	0.00060684	0.00851211	Intron (uc001ljg.1/55760, intron 1 of 11)	60119	2	55760	uc001ljg.1	7330	ENSG00000089876	DHX32	DEAH-box helicase 32 (putative)
chr2	89869755	89870155	401	*	1.67874	0	2.4861	-2.4861	1.67e-06	7e-05	Distal Intergenic	85	1	100616399	uc021vks.1	757871	ENSG00000265510	MIR4436A	microRNA 4436a
chr21	11064654	11065054	401	*	3.49856	1.64022	4.12444	-2.48422	0.000192925	0.00348013	Intron (uc002yit.1/85318, intron 2 of 9)	1656	2	574	uc002yiw.1	-4838	NA	BAGE	B melanoma antigen
chr17	41737826	41738226	401	*	2.67395	0.829606	3.29795	-2.46834	4.05e-05	0.000979913	Promoter	21174	2	4222	uc002idz.3	705	ENSG00000005102	MEOX1	mesenchyme homeobox 1
chrX	153005667	153006067	401	*	3.35413	1.51211	3.97781	-2.4657	2.97e-08	2.24e-06	Exon (uc004fif.2/215, exon 6 of 10)	19894	1	215	uc004fif.2	15344	ENSG00000101986	ABCD1	ATP binding cassette subfamily D member 1
chr8	25041966	25042366	401	*	4.55133	2.71436	5.17432	-2.45996	5.89e-12	1.04e-09	Promoter	120523	1	80005	uc003xef.3	0	ENSG00000147459	DOCK5	dedicator of cytokinesis 5
chr5	175123340	175123740	401	*	1.81722	0	2.45959	-2.45959	0.00164079	0.0184297	Distal Intergenic	3095	1	3274	uc003mdd.2	14876	ENSG00000113749	HRH2	histamine receptor H2
chr19	10959038	10959438	401	*	3.72378	1.89171	4.3461	-2.4544	4.83e-06	0.000169608	Promoter	21255	1	255809	uc010dxm.1	0	ENSG00000214212	C19orf38	chromosome 19 open reading frame 38
chr2	158275489	158275889	401	*	1.79715	0	2.45305	-2.45305	0.000288409	0.00473015	Intron (uc002tzj.1/9595, intron 6 of 7)	29474	2	9595	uc002tzj.1	24715	ENSG00000115165	CYTIP	cytohesin 1 interacting protein
chr14	23631701	23632101	401	*	1.78952	0	2.4522	-2.4522	0.000954669	0.0122817	Intron (uc001wiz.4/23428, intron 3 of 10)	30164	2	23428	uc010tnl.3	-7034	ENSG00000092068	SLC7A8	solute carrier family 7 member 8
chr3	167967537	167967937	401	*	4.92981	3.10082	5.55172	-2.4509	3.51e-20	1.98e-17	Promoter	581065	1	93556	uc011bph.2	227	NA	EGFEM1P	EGF like and EMI domain containing 1, pseudogene
chr4	190520321	190520721	401	*	3.24659	1.42019	3.86814	-2.44795	0.00341512	0.0314976	Distal Intergenic	22386	1	2483	uc003izs.3	-341253	ENSG00000109536	FRG1	FSHD region gene 1
chr4	106656313	106656713	401	*	1.63828	0	2.44563	-2.44563	3.74e-06	0.000137606	Intron (uc010ils.2/79807, intron 5 of 5)	136913	1	79807	uc003hxz.4	24343	ENSG00000138780	GSTCD	glutathione S-transferase C-terminal domain containing
chr1	1107346	1107746	401	*	2.9941	1.17178	3.61509	-2.44331	1.06e-06	4.74e-05	Distal Intergenic	24028	1	254173	uc001acy.2	-1540	ENSG00000162571	TTLL10	tubulin tyrosine ligase like 10
chr12	96502343	96502743	401	*	1.68603	0	2.44322	-2.44322	5.07e-05	0.00116665	Distal Intergenic	42768	2	4048	uc010suz.2	-65045	ENSG00000111144	LTA4H	leukotriene A4 hydrolase
chr2	60639003	60639403	401	*	2.74411	0.923053	3.36493	-2.44187	3.16e-05	0.000796039	Distal Intergenic	84	2	100616473	uc021vie.1	-24423	ENSG00000266078	MIR4432	microRNA 4432
chr19	52401673	52402073	401	*	2.19677	0.376129	2.81752	-2.44139	3.61e-05	0.000888918	Intron (uc002pxy.3/65251, intron 2 of 4)	15818	2	65251	uc002pxy.3	6232	ENSG00000198093	ZNF649	zinc finger protein 649
chrX	135736762	135737162	401	*	2.17451	0.359288	2.79452	-2.43523	0.00157997	0.0178752	Intron (uc004faa.3/959, intron 3 of 4)	6153	1	959	uc010nse.1	4337	ENSG00000102245	CD40LG	CD40 ligand
chr4	102338381	102338781	401	*	1.72597	0	2.43408	-2.43408	0.00128949	0.0153749	Distal Intergenic	654852	1	55024	uc003hvx.4	-2337	ENSG00000153064	BANK1	B cell scaffold protein with ankyrin repeats 1
chr16	57576484	57576884	401	*	5.01729	3.2054	5.63683	-2.43143	4.26e-15	1.3e-12	Promoter	34534	1	221188	uc002elx.4	0	ENSG00000159618	ADGRG5	adhesion G protein-coupled receptor G5
chr14	106557432	106557832	401	*	1.7661	0	2.43004	-2.43004	0.000238038	0.00408343	Exon (uc031qqx.1/uc031qqx.1, exon 2251 of 5065)	2540	2	8755	uc001ysu.1	-119074	ENSG00000271968	ADAM6	ADAM metallopeptidase domain 6 (pseudogene)
chr5	124083235	124083635	401	*	3.1522	1.34402	3.77122	-2.4272	2.38e-05	0.000623506	Promoter	102129	2	57507	uc003ktt.1	865	ENSG00000168916	ZNF608	zinc finger protein 608
chr3	151914924	151915324	401	*	1.84473	0.0373599	2.46364	-2.42628	0.00194129	0.0207851	Distal Intergenic	197741	1	4154	uc003ezh.3	-70505	ENSG00000152601	MBNL1	muscleblind like splicing regulator 1
chr21	10105282	10105682	401	*	1.7175	0	2.42501	-2.42501	0.000688595	0.00943113	Distal Intergenic	53344	2	100132288	uc021wgy.1	-136689	ENSG00000188681	TEKT4P2	tektin 4 pseudogene 2
chr4	49114150	49114550	401	*	1.97635	0.171781	2.59487	-2.42309	0.00533991	0.0438845	Distal Intergenic	75437	1	80157	uc011bzl.2	125491	ENSG00000109182	CWH43	cell wall biogenesis 43 C-terminal homolog
chr22	31675237	31675637	401	*	1.70835	0	2.4152	-2.4152	0.00310985	0.0293134	3' UTR	9134	2	113791	uc003akl.3	11075	ENSG00000100100	PIK3IP1	phosphoinositide-3-kinase interacting protein 1
chr22	24830000	24830400	401	*	2.96263	1.16581	3.58006	-2.41425	1.16e-06	5.06e-05	Promoter	9234	1	135	uc003aab.3	908	ENSG00000128271	ADORA2A	adenosine A2a receptor
chr8	20092147	20092547	401	*	2.16985	0.376129	2.78685	-2.41072	8.84e-05	0.00184643	Distal Intergenic	9128	2	11178	uc003wzr.3	20256	ENSG00000061337	LZTS1	leucine zipper tumor suppressor 1
chr5	1827881	1828281	401	*	2.71205	0.919508	3.32888	-2.40937	0.000137233	0.00263481	Distal Intergenic	14672	1	4726	uc003jcy.3	26385	ENSG00000145494	NDUFS6	NADH:ubiquinone oxidoreductase subunit S6
chr6	41301356	41301756	401	*	2.80136	1.01081	3.41791	-2.4071	0.00406075	0.0359604	Distal Intergenic	15098	1	9436	uc003oqh.2	-1772	ENSG00000096264	NCR2	natural cytotoxicity triggering receptor 2
chr21	10027226	10027626	401	*	2.33508	0.544834	2.95158	-2.40675	0.000167533	0.00307429	Distal Intergenic	53344	2	100132288	uc021wgy.1	-58633	ENSG00000188681	TEKT4P2	tektin 4 pseudogene 2
chr2	5835932	5836332	401	*	3.12685	1.33809	3.74314	-2.40505	5.49e-06	0.000188209	3' UTR	8719	1	6664	uc002qyj.3	3133	ENSG00000176887	SOX11	SRY-box transcription factor 11
chrX	76266750	76267150	401	*	3.43625	1.64931	4.05229	-2.40298	2.27e-07	1.28e-05	Distal Intergenic	88	2	494333	uc010nlw.1	-126965	ENSG00000283242	MIR384	microRNA 384
chr16	88532645	88533045	401	*	1.59502	0	2.40238	-2.40238	1.54e-05	0.000442854	Intron (uc002fkv.3/161882, intron 1 of 9)	114	1	100847057	uc031qxh.1	-2281	ENSG00000263456	MIR5189	microRNA 5189
chr19	58152199	58152599	401	*	1.67866	0	2.39994	-2.39994	0.000222863	0.00389577	Exon (uc010yhb.1/10520, exon 4 of 4)	9613	1	10520	uc031rnh.1	7664	ENSG00000121417	ZNF211	zinc finger protein 211
chr13	113839047	113839447	401	*	4.13091	2.35196	4.74581	-2.39385	6.25e-07	3.01e-05	Promoter	8494	2	55795	uc001vtb.3	899	ENSG00000126226	PCID2	PCI domain containing 2
chr12	77718539	77718939	401	*	3.68395	1.90517	4.29883	-2.39366	3.46e-09	3.24e-07	Distal Intergenic	44335	2	144455	uc001sym.4	-259179	ENSG00000165891	E2F7	E2F transcription factor 7
chr3	157155436	157155836	401	*	3.99853	2.22099	4.61323	-2.39224	1.08e-10	1.49e-08	Promoter	6838	1	5806	uc003fbl.4	856	ENSG00000163661	PTX3	pentraxin 3
chr4	377684	378084	401	*	2.8935	1.11862	3.50782	-2.3892	0.000126296	0.00247129	3' UTR	46165	1	7700	uc003gab.3	46088	ENSG00000131127	ZNF141	zinc finger protein 141
chr9	140346806	140347206	401	*	2.81094	1.03736	3.42508	-2.38772	0.000189018	0.00342127	Exon (uc011mex.2/26012, exon 5 of 11)	7137	2	26012	uc011mex.2	1953	ENSG00000165802	NSMF	NMDA receptor synaptonuclear signaling and neuronal migration factor
chr21	10775049	10775449	401	*	3.14865	1.37613	3.76263	-2.3865	2.31e-05	0.000609668	Distal Intergenic	84178	2	7179	uc002yip.1	215471	ENSG00000274391	TPTE	transmembrane phosphatase with tensin homology
chr16	89002536	89002936	401	*	1.68145	0	2.38634	-2.38634	0.00035698	0.00558429	Intron (uc002fml.2/863, intron 1 of 10)	66346	2	863	uc002fml.2	4672	ENSG00000129993	CBFA2T3	CBFA2/RUNX1 partner transcriptional co-repressor 3
chr2	133015069	133015469	401	*	6.00284	4.23301	6.61643	-2.38342	2.14e-09	2.11e-07	Promoter	110379	2	554226	uc002ttj.3	73	ENSG00000163046	ANKRD30BL	ankyrin repeat domain 30B like
chr6	21665727	21666127	401	*	4.46607	2.69759	5.07947	-2.38188	1.21e-11	1.96e-09	Promoter	312617	1	401237	uc011djj.1	-548	NA	CASC15	cancer susceptibility 15
chr8	75896742	75897142	401	*	5.14578	3.38052	5.75872	-2.3782	2.22e-11	3.5e-09	Promoter	50086	1	83690	uc003yan.3	34	ENSG00000121005	CRISPLD1	cysteine rich secretory protein LCCL domain containing 1
chr4	16898957	16899357	401	*	1.62205	0	2.37692	-2.37692	3.23e-05	0.000810719	Intron (uc003goz.3/9079, intron 1 of 7)	397260	2	9079	uc003goz.3	1067	ENSG00000169744	LDB2	LIM domain binding 2
chr19	37006727	37007127	401	*	2.35034	0.586818	2.96303	-2.37621	0.000102708	0.00209784	Intron (uc002oed.2/339324, intron 2 of 2)	17660	2	339324	uc002oed.2	12121	ENSG00000254004	ZNF260	zinc finger protein 260
chr19	53313175	53313575	401	*	2.7377	0.979637	3.34959	-2.36995	0.000108034	0.00218313	Intron (uc002qac.3/7576, intron 2 of 4)	24262	2	7576	uc002qac.3	11347	ENSG00000198538	ZNF28	zinc finger protein 28
chr22	38662757	38663157	401	*	1.56185	0	2.3692	-2.3692	2.14e-06	8.66e-05	Intron (uc003avf.1/25829, intron 1 of 8)	53373	2	25829	uc003avf.1	5513	ENSG00000198792	TMEM184B	transmembrane protein 184B
chrX	1331357	1331757	401	*	2.54699	0.791167	3.15856	-2.3674	1.19e-05	0.000359417	Promoter	16643	2	64109	uc004cpk.2	0	ENSG00000205755	CRLF2	cytokine receptor like factor 2
chr4	157997357	157997757	401	*	3.67328	1.91812	4.28476	-2.36664	7.44e-10	8.19e-08	Promoter	95688	1	2743	uc021xtq.1	0	ENSG00000109738	GLRB	glycine receptor beta
chr21	9825392	9825792	401	*	9.65302	7.8991	10.2643	-2.36522	7.04e-11	1.01e-08	Promoter	180	1	100500862	uc021wgv.1	-40	ENSG00000275708	MIR3648-1	microRNA 3648-1
chr19	16346719	16347119	401	*	1.60797	0	2.36232	-2.36232	4.35e-05	0.00103619	Distal Intergenic	37492	1	8907	uc010xpd.1	38054	ENSG00000072958	AP1M1	adaptor related protein complex 1 subunit mu 1
chr4	68264596	68264996	401	*	3.50199	1.75077	4.1129	-2.36212	1.12e-06	4.97e-05	Distal Intergenic	20521	2	1060	uc010ihl.3	95934	ENSG00000145241	CENPC	centromere protein C
chr4	49579870	49580270	401	*	1.63099	0	2.36137	-2.36137	0.000817975	0.010849	Exon (uc003gzb.1/uc003gzb.1, exon 1 of 1)	75437	1	80157	uc011bzl.2	591211	ENSG00000109182	CWH43	cell wall biogenesis 43 C-terminal homolog
chr16	33973540	33973940	401	*	4.80473	3.05477	5.41545	-2.36068	7.63e-05	0.00164207	Distal Intergenic	1452	2	649159	uc021thl.1	-11037	ENSG00000256642	LINC00273	long intergenic non-protein coding RNA 273
chrX	13397232	13397632	401	*	2.96509	1.21667	3.57558	-2.35892	3.65e-06	0.000135082	Distal Intergenic	6585	1	100133123	uc022btc.1	43872	ENSG00000226985	LINC01203	long intergenic non-protein coding RNA 1203
chrY	58883450	58883850	401	*	3.5036	1.75674	4.11387	-2.35712	0.00152854	0.0174795	Distal Intergenic	14667	1	10251	uc004fxi.1	-216607	ENSG00000168939	SPRY3	sprouty RTK signaling antagonist 3
chr19	53051783	53052183	401	*	1.91824	0.171781	2.52845	-2.35667	0.000862938	0.0113042	Intron (uc010epq.1/388558, intron 4 of 4)	36809	1	388558	uc002pzq.2	20874	ENSG00000198482	ZNF808	zinc finger protein 808
chr1	120342051	120342451	401	*	1.5463	0	2.35366	-2.35366	1.61e-05	0.000454368	Exon (uc001eif.3/83998, exon 4 of 6)	17563	2	83998	uc001eif.3	11752	ENSG00000134193	REG4	regenerating family member 4
chr21	9954568	9954968	401	*	2.85236	1.11309	3.46151	-2.34842	8.94e-05	0.00186428	Intron (uc002zka.2/100132288, intron 2 of 3)	61405	2	100132288	uc002zka.2	13625	ENSG00000188681	TEKT4P2	tektin 4 pseudogene 2
chr4	54959838	54960238	401	*	1.69584	0	2.34827	-2.34827	0.00356897	0.0326445	Intron (uc003haa.3/5156, intron 12 of 23)	1875	1	170825	uc010igp.1	-6010	ENSG00000180613	GSX2	GS homeobox 2
chr20	29641759	29642159	401	*	2.84988	1.11309	3.45866	-2.34556	0.000161546	0.00298922	Intron (uc010ztj.1/284802, intron 7 of 7)	555	2	140678	uc021wbp.1	-3621	NA	MLLT10P1	MLLT10 pseudogene 1
chr13	31480404	31480804	401	*	3.54656	1.81201	4.15501	-2.343	1e-05	0.000308013	Promoter	19398	1	84935	uc001uth.4	92	ENSG00000102802	MEDAG	mesenteric estrogen dependent adipogenesis
chr21	9925217	9925617	401	*	1.90605	0.171781	2.51446	-2.34268	0.000691493	0.00944993	Intron (uc002zka.2/100132288, intron 2 of 3)	61405	2	100132288	uc002zka.2	42976	ENSG00000188681	TEKT4P2	tektin 4 pseudogene 2
chrX	123538741	123539141	401	*	2.47646	0.742729	3.08479	-2.34206	2.59e-05	0.000670237	Exon (uc004euj.3/10178, exon 26 of 31)	26790	1	4068	uc010nqx.3	58520	ENSG00000183918	SH2D1A	SH2 domain containing 1A
chr3	185911491	185911891	401	*	5.42513	3.69186	6.03339	-2.34152	1.53e-17	5.89e-15	Intron (uc003fqa.3/1608, intron 21 of 24)	62796	2	2119	uc003fpz.3	-84590	ENSG00000244405	ETV5	ETS variant transcription factor 5
chr19	54658992	54659392	401	*	1.68643	0	2.33779	-2.33779	0.00413105	0.0364141	3' UTR	4068	2	79165	uc002qdm.3	4054	ENSG00000105617	LENG1	leukocyte receptor cluster member 1
chr21	9908093	9908493	401	*	3.36863	1.64068	3.97611	-2.33542	5.11e-07	2.53e-05	3' UTR	61405	2	100132288	uc002zka.2	60100	ENSG00000188681	TEKT4P2	tektin 4 pseudogene 2
chr16	46431258	46431658	401	*	1.52787	0	2.33523	-2.33523	7.34e-05	0.00159817	Distal Intergenic	49064	2	124149	uc010cbd.2	120654	NA	ANKRD26P1	ankyrin repeat domain 26 pseudogene 1
chr3	89163553	89163953	401	*	3.26997	1.54303	3.87729	-2.33426	7.99e-08	5.22e-06	Intron (uc003dqx.1/2042, intron 1 of 6)	374611	1	2042	uc003dqy.3	6879	ENSG00000044524	EPHA3	EPH receptor A3
chr9	18438455	18438855	401	*	1.52593	0	2.33329	-2.33329	8.54e-06	0.000271707	Distal Intergenic	207403	1	92949	uc003znb.3	-35224	ENSG00000178031	ADAMTSL1	ADAMTS like 1
chr15	20450111	20450511	401	*	2.31085	0.586818	2.91774	-2.33092	0.000138608	0.00265354	Distal Intergenic	8815	1	646096	uc001ytf.1	-37486	ENSG00000259156	CHEK2P2	checkpoint kinase 2 pseudogene 2
chr8	47094637	47095037	401	*	2.5139	0.791167	3.1206	-2.32943	1.66e-05	0.000463681	Distal Intergenic	13484	1	497634	uc010lxr.1	-657471	ENSG00000253314	LINC00293	long intergenic non-protein coding RNA 293
chr18	11149123	11149523	401	*	4.64097	2.9197	5.24744	-2.32774	3.68e-12	6.79e-10	Promoter	478518	2	63895	uc002kos.2	-362	ENSG00000154864	PIEZO2	piezo type mechanosensitive ion channel component 2
chr9	68383732	68384132	401	*	1.62647	0	2.32723	-2.32723	0.00473358	0.0402064	Distal Intergenic	26593	2	642236	uc022bht.1	70243	NA	FRG1JP	FSHD region gene 1 family member J, pseudogene
chr9	17134990	17135390	401	*	6.05164	4.3329	6.65774	-2.32484	3.78e-33	1.43e-29	Promoter	32335	1	54875	uc003zmw.2	0	ENSG00000044459	CNTLN	centlein
chr19	7089476	7089876	401	*	1.51438	0	2.32174	-2.32174	9.46e-06	0.000294709	Distal Intergenic	18508	1	79230	uc002mgc.3	20005	ENSG00000130544	ZNF557	zinc finger protein 557
chr9	127004943	127005343	401	*	1.61314	0	2.31287	-2.31287	0.000416021	0.00630515	Distal Intergenic	94835	1	10783	uc004bof.3	-14542	ENSG00000119408	NEK6	NIMA related kinase 6
chr17	402368	402768	401	*	1.68013	0	2.31006	-2.31006	0.0025744	0.0256535	Distal Intergenic	14326	2	55275	uc031qxs.1	23465	ENSG00000141252	VPS53	VPS53 subunit of GARP complex
chr5	1495012	1495412	401	*	2.87476	1.17178	3.47849	-2.30671	1.96e-05	0.000532962	Exon (uc003jcm.3/79888, exon 3 of 14)	5899	2	79888	uc003jcl.3	-27572	ENSG00000153395	LPCAT1	lysophosphatidylcholine acyltransferase 1
chr21	14742890	14743290	401	*	1.55152	0	2.30371	-2.30371	0.00089759	0.0116736	Distal Intergenic	77	2	100423018	uc021whb.1	35491	ENSG00000266211	MIR3156-3	microRNA 3156-3
chr20	26257071	26257471	401	*	2.07559	0.376129	2.67878	-2.30265	0.000389363	0.00599348	Distal Intergenic	22215	2	284801	uc002wvk.3	-67202	ENSG00000227195	MIR663AHG	MIR663A host gene
chr3	75821144	75821544	401	*	1.54897	0	2.30106	-2.30106	0.000148751	0.00279665	Intron (uc003dpw.3/100131827, intron 2 of 5)	48227	2	100131827	uc011bgi.2	12711	ENSG00000227124	ZNF717	zinc finger protein 717
chr1	226127109	226127509	401	*	3.14286	1.44516	3.74578	-2.30062	0.000383023	0.00590616	Exon (uc001hpt.2/7044, exon 2 of 4)	4786	2	7044	uc001hpt.2	1574	ENSG00000143768	LEFTY2	left-right determination factor 2
chr1	86621640	86622040	401	*	4.36584	2.67007	4.96847	-2.2984	6.14e-14	1.62e-11	Promoter	427239	2	255631	uc001dlj.3	114	ENSG00000171502	COL24A1	collagen type XXIV alpha 1 chain
chr4	190600601	190601001	401	*	3.71849	2.02285	4.3211	-2.29824	5.11e-09	4.65e-07	Distal Intergenic	22386	1	2483	uc003izs.3	-260973	ENSG00000109536	FRG1	FSHD region gene 1
chr21	9926102	9926502	401	*	3.32482	1.62936	3.9274	-2.29804	2.27e-06	9.09e-05	Intron (uc002zka.2/100132288, intron 2 of 3)	61405	2	100132288	uc002zka.2	42091	ENSG00000188681	TEKT4P2	tektin 4 pseudogene 2
chr20	47898683	47899083	401	*	1.62202	0	2.29647	-2.29647	0.00379367	0.0342281	Intron (uc002xuj.3/441951, intron 4 of 4)	90	1	692057	uc002xup.1	1463	ENSG00000212304	SNORD12	small nucleolar RNA, C/D box 12
chr16	33952995	33953395	401	*	6.83613	5.1432	7.43833	-2.29513	0.00198319	0.0210856	Distal Intergenic	1452	2	649159	uc021thl.1	9108	ENSG00000256642	LINC00273	long intergenic non-protein coding RNA 273
chr5	160974309	160974709	401	*	3.71383	2.0225	4.31578	-2.29329	3.76e-05	0.000916933	Promoter	259690	2	2561	uc003lyr.1	416	ENSG00000145864	GABRB2	gamma-aminobutyric acid type A receptor subunit beta2
chr12	6649445	6649845	401	*	3.14539	1.45504	3.74719	-2.29215	0.00197117	0.0209865	3' UTR	3129	1	2597	uc031qfw.1	5036	ENSG00000111640	GAPDH	glyceraldehyde-3-phosphate dehydrogenase
chr2	167232181	167232581	401	*	5.53551	3.84663	6.13709	-2.29046	2.43e-24	2.39e-21	Promoter	180801	2	6335	uc010fpl.3	0	ENSG00000169432	SCN9A	sodium voltage-gated channel alpha subunit 9
chr7	23513521	23513921	401	*	6.64725	4.96015	7.24855	-2.2884	4.28e-16	1.44e-13	Distal Intergenic	57132	2	10643	uc003swh.1	-3526	ENSG00000136231	IGF2BP3	insulin like growth factor 2 mRNA binding protein 3
chrY	13487611	13488011	401	*	1.53592	0	2.28751	-2.28751	4.33e-05	0.00103469	Distal Intergenic	15475	2	352887	uc022cji.1	1045378	ENSG00000206159	GYG2P1	glycogenin 2 pseudogene 1
chr10	132879250	132879650	401	*	2.51578	0.829606	3.11694	-2.28733	0.000495707	0.0072721	Distal Intergenic	81	2	100422867	uc021qaz.1	-118319	ENSG00000264803	MIR378C	microRNA 378c
chr1	147718426	147718826	401	*	4.06409	2.38202	4.66462	-2.28259	3.36e-09	3.16e-07	Intron (uc001eqe.3/728841, intron 12 of 13)	76	2	100847044	uc031pom.1	87852	ENSG00000283676	MIR5087	microRNA 5087
chr16	85080952	85081352	401	*	3.36623	1.68587	3.9665	-2.28063	2.45e-07	1.36e-05	Intron (uc010voj.2/9764, intron 1 of 11)	66419	1	9764	uc002fiu.3	19542	ENSG00000135709	KIAA0513	KIAA0513
chr14	19500064	19500464	401	*	1.63107	0	2.28015	-2.28015	0.000609459	0.00853227	Distal Intergenic	31578	1	404785	uc001vuz.1	-52901	ENSG00000187537	POTEG	POTE ankyrin domain family member G
chr10	69146942	69147342	401	*	3.77703	2.10179	4.3765	-2.27471	4.75e-10	5.48e-08	Intron (uc009xpn.1/29119, intron 5 of 17)	1745692	2	29119	uc009xpn.1	278074	ENSG00000183230	CTNNA3	catenin alpha 3
chr12	124780080	124780480	401	*	3.47652	1.8028	4.07576	-2.27296	2.29e-06	9.15e-05	Promoter	20502	1	144347	uc001uge.2	11	ENSG00000178882	RFLNA	refilin A
chr1	24229325	24229725	401	*	4.38048	2.70714	4.97966	-2.27253	2.7e-12	5.19e-10	Intron (uc001bif.3/1269, intron 1 of 1)	39358	2	1269	uc001bif.3	10092	ENSG00000188822	CNR2	cannabinoid receptor 2
chr20	57726026	57726426	401	*	1.51736	0	2.2682	-2.2682	4.51e-05	0.00106551	Distal Intergenic	68093	1	128611	uc002yan.3	-39649	ENSG00000124203	ZNF831	zinc finger protein 831
chr7	57701157	57701557	401	*	2.64827	0.979637	3.24672	-2.26708	0.000237211	0.00407418	Distal Intergenic	23383	1	441234	uc011kdi.1	191274	ENSG00000182111	ZNF716	zinc finger protein 716
chr12	48226290	48226690	401	*	3.04842	1.38074	3.64672	-2.26599	5.98e-05	0.00133163	Distal Intergenic	37257	2	51564	uc010slo.2	-12527	ENSG00000061273	HDAC7	histone deacetylase 7
chr7	22396203	22396603	401	*	5.43553	3.77077	6.03337	-2.2626	5.52e-22	3.58e-19	Promoter	238626	2	9771	uc003svg.3	0	ENSG00000136237	RAPGEF5	Rap guanine nucleotide exchange factor 5
chr16	55513026	55513426	401	*	4.11715	2.45408	4.71473	-2.26064	4.44e-10	5.15e-08	Promoter	27506	1	4313	uc002ehz.4	0	ENSG00000087245	MMP2	matrix metallopeptidase 2
chr1	22358317	22358717	401	*	1.83421	0.171781	2.43169	-2.25991	0.000992478	0.0126698	Distal Intergenic	5674	1	29092	uc001bfn.4	6275	ENSG00000218510	LINC00339	long intergenic non-protein coding RNA 339
chr1	143278583	143278983	401	*	3.58429	1.92305	4.18158	-2.25852	1.07e-07	6.76e-06	Distal Intergenic	18844	1	100130000	uc009whw.2	-408147	NA	NA	NA
chr12	122589329	122589729	401	*	2.48291	0.829606	3.07895	-2.24935	0.000222617	0.00389404	Intron (uc001ubq.3/22877, intron 1 of 16)	6282	1	22877	uc001ubr.3	-22701	ENSG00000175727	MLXIP	MLX interacting protein
chr10	61996732	61997132	401	*	3.18112	1.52854	3.77705	-2.24851	0.000924106	0.0119638	Intron (uc001jky.3/288, intron 7 of 43)	69270	2	288	uc001jlc.1	-28741	ENSG00000151150	ANK3	ankyrin 3
chr19	19818233	19818633	401	*	3.26557	1.61353	3.86141	-2.24788	2.59e-05	0.000668958	Downstream (2-3kb)	22641	2	7561	uc002nnk.1	25288	ENSG00000105708	ZNF14	zinc finger protein 14
chr21	15222299	15222699	401	*	1.54662	0	2.24107	-2.24107	0.000587435	0.00828367	Distal Intergenic	5232	2	54094	uc002yjf.3	-1614	NA	NA	NA
chr1	161197338	161197738	401	*	2.37467	0.729684	2.9694	-2.23971	0.00175334	0.0193501	Promoter	76	1	100847090	uc031pqw.1	362	ENSG00000284035	MIR5187	microRNA 5187
chrY	58893487	58893887	401	*	1.59276	0	2.23733	-2.23733	0.0010273	0.013008	Distal Intergenic	14667	1	10251	uc004fxi.1	-206570	ENSG00000168939	SPRY3	sprouty RTK signaling antagonist 3
chr16	33974485	33974885	401	*	1.48213	0	2.23156	-2.23156	0.000323199	0.00517605	Distal Intergenic	1452	2	649159	uc021thl.1	-11982	ENSG00000256642	LINC00273	long intergenic non-protein coding RNA 273
chr3	129311511	129311911	401	*	2.89809	1.26579	3.4908	-2.22501	3.66e-05	0.000896208	Intron (uc003emx.2/23129, intron 1 of 35)	51527	2	23129	uc003emx.2	13671	ENSG00000004399	PLXND1	plexin D1
chr8	46938104	46938504	401	*	2.7424	1.11309	3.33462	-2.22153	0.000310433	0.00500482	Distal Intergenic	13484	1	497634	uc010lxr.1	-814004	ENSG00000253314	LINC00293	long intergenic non-protein coding RNA 293
chr4	118954727	118955127	401	*	5.67034	4.042	6.26241	-2.22041	2.13e-20	1.23e-17	Promoter	22028	1	9348	uc003ibw.3	0	ENSG00000164100	NDST3	N-deacetylase and N-sulfotransferase 3
chrY	13476388	13476788	401	*	2.00366	0.376129	2.59559	-2.21946	0.00346081	0.0318526	Distal Intergenic	15475	2	352887	uc022cji.1	1056601	ENSG00000206159	GYG2P1	glycogenin 2 pseudogene 1
chr19	52788500	52788900	401	*	1.78988	0.165809	2.38126	-2.21545	0.00172295	0.0191011	Intron (uc002pyr.1/90321, intron 3 of 3)	94	1	693228	uc021uyt.1	3450	ENSG00000208002	MIR643	microRNA 643
chr19	3950570	3950970	401	*	3.15808	1.53787	3.74883	-2.21096	2.16e-06	8.71e-05	Distal Intergenic	99	2	693222	uc021umy.1	10540	ENSG00000283928	MIR637	microRNA 637
chr1	142914822	142915222	401	*	2.82807	1.20791	3.41881	-2.2109	0.000220789	0.00386971	Intron (uc001eiw.1/uc001eiw.1, intron 1 of 7)	16185	2	100874392	uc031pnv.1	-201217	NA	ANKRD20A12P	ankyrin repeat domain 20 family member A12, pseudogene
chr7	70060916	70061316	401	*	5.65519	4.03535	6.24589	-2.21054	6.22e-21	3.84e-18	Intron (uc003tvw.4/26053, intron 5 of 18)	26638	1	26053	uc011keg.2	-169932	ENSG00000158321	AUTS2	activator of transcription and developmental regulator AUTS2
chr12	54809320	54809720	401	*	1.46191	0	2.2105	-2.2105	0.00151261	0.0173571	Intron (uc001sga.3/3678, intron 1 of 29)	24006	2	3678	uc001sga.3	3330	ENSG00000161638	ITGA5	integrin subunit alpha 5
chr9	90324570	90324970	401	*	1.46189	0	2.21048	-2.21048	0.000360948	0.00563448	Distal Intergenic	5411	1	1514	uc004aph.3	-16004	ENSG00000135047	CTSL	cathepsin L
chr4	118006443	118006843	401	*	5.38745	3.77039	5.97769	-2.20731	5.37e-18	2.3e-15	Promoter	2027	2	133022	uc003ibv.4	0	ENSG00000174599	TRAM1L1	translocation associated membrane protein 1 like 1
chr2	89866629	89867029	401	*	1.39937	0	2.20672	-2.20672	1.44e-05	0.000416953	Distal Intergenic	85	1	100616399	uc021vks.1	754745	ENSG00000265510	MIR4436A	microRNA 4436a
chr19	37241906	37242306	401	*	2.3247	0.709213	2.91469	-2.20548	0.00169064	0.0188225	Intron (uc010efc.3/342892, intron 4 of 4)	29337	2	342892	uc010efc.3	21410	ENSG00000267041	ZNF850	zinc finger protein 850
chr15	68724195	68724595	401	*	3.60584	1.99061	4.19578	-2.20517	1.21e-08	1.02e-06	Promoter	130451	2	22801	uc002ari.3	0	ENSG00000137809	ITGA11	integrin subunit alpha 11
chr10	102279173	102279573	401	*	3.66287	2.04791	4.25278	-2.20487	8.53e-08	5.51e-06	Promoter	33193	2	25956	uc001krc.1	22	ENSG00000075826	SEC31B	SEC31 homolog B, COPII coat complex component
chr20	47802522	47802922	401	*	1.45174	0	2.1999	-2.1999	0.000218737	0.00384645	Intron (uc002xua.3/6780, intron 1 of 13)	75029	2	6780	uc002xua.3	1982	ENSG00000124214	STAU1	staufen double-stranded RNA binding protein 1
chr3	11679650	11680050	401	*	2.40065	0.791167	2.98966	-2.19849	0.000126967	0.00248077	Intron (uc010hdx.1/9686, intron 1 of 4)	87855	2	9686	uc010hdx.1	5348	ENSG00000144560	VGLL4	vestigial like family member 4
chr11	46696451	46696851	401	*	2.88869	1.27974	3.47762	-2.19788	0.00378198	0.0341574	3' UTR	23591	2	392	uc001ndd.4	25364	ENSG00000175220	ARHGAP1	Rho GTPase activating protein 1
chr8	20896559	20896959	401	*	2.24229	0.63637	2.83072	-2.19435	0.000545204	0.00781263	Distal Intergenic	21134	1	286114	uc022asp.1	65062	ENSG00000253199	LINC02153	long intergenic non-protein coding RNA 2153
chr10	38874328	38874728	401	*	1.38568	0	2.19304	-2.19304	8.54e-05	0.00180066	Distal Intergenic	1645	1	399746	uc021ppf.1	-114999	NA	ACTR3BP5	ACTR3B pseudogene 5
chr16	27240276	27240676	401	*	1.55069	0	2.19014	-2.19014	0.00105197	0.0132384	Intron (uc002doi.1/197370, intron 5 of 7)	7157	1	79831	uc010bxx.2	14343	ENSG00000155666	KDM8	lysine demethylase 8
chr19	50070612	50071012	401	*	1.95999	0.359288	2.54756	-2.18828	0.00610213	0.0484249	Intron (uc002pok.4/51070, intron 2 of 9)	25105	2	51070	uc002pok.4	12817	ENSG00000142546	NOSIP	nitric oxide synthase interacting protein
chr4	49293638	49294038	401	*	2.12526	0.526211	2.71256	-2.18635	0.000288876	0.00473484	Distal Intergenic	75437	1	80157	uc011bzl.2	304979	ENSG00000109182	CWH43	cell wall biogenesis 43 C-terminal homolog
chr4	6698308	6698708	401	*	1.57606	0	2.18627	-2.18627	0.00544259	0.0445766	Exon (uc003gjl.3/6286, exon 2 of 2)	3332	1	6286	uc003gjl.3	2742	ENSG00000163993	S100P	S100 calcium binding protein P
chr3	142199901	142200301	401	*	1.3779	0	2.18525	-2.18525	4.5e-05	0.00106394	Intron (uc003eux.4/545, intron 36 of 46)	20332	2	545	uc003euy.1	-11490	ENSG00000175054	ATR	ATR serine/threonine kinase
chr4	186123338	186123738	401	*	1.43486	0	2.18231	-2.18231	0.000114585	0.00228593	Intron (uc003ixf.4/57587, intron 1 of 4)	44364	2	57587	uc003ixf.4	1444	ENSG00000164323	CFAP97	cilia and flagella associated protein 97
chr5	55367348	55367748	401	*	3.06734	1.47753	3.65311	-2.17558	2.13e-05	0.000568421	Distal Intergenic	17272	2	79722	uc003jqt.3	45030	ENSG00000164512	ANKRD55	ankyrin repeat domain 55
chr17	62774679	62775079	401	*	4.99133	3.40379	5.57672	-2.17294	5.3e-09	4.77e-07	3' UTR	3366	2	146880	uc002jeu.3	2543	NA	ARHGAP27P1	Rho GTPase activating protein 27 pseudogene 1
chr12	79257668	79258068	401	*	3.45466	1.86972	4.03961	-2.1699	1.94e-06	7.93e-05	Promoter	588016	1	6857	uc001sys.3	0	ENSG00000067715	SYT1	synaptotagmin 1
chr9	16726870	16727270	401	*	4.49899	2.91881	5.08315	-2.16434	2.34e-09	2.27e-07	Promoter	292611	2	54796	uc003zmo.1	893	ENSG00000173068	BNC2	basonuclin 2
chr3	195529188	195529588	401	*	2.42407	0.844715	3.0081	-2.16338	0.00121855	0.0147409	Intron (uc003fvo.3/4585, intron 1 of 23)	65207	2	4585	uc003fvo.3	9256	ENSG00000145113	MUC4	mucin 4, cell surface associated
chr18	77499322	77499722	401	*	1.45238	0	2.15852	-2.15852	0.00037129	0.00577554	Intron (uc002lnh.2/9150, intron 12 of 12)	73081	1	9150	uc021ult.1	57892	ENSG00000060069	CTDP1	CTD phosphatase subunit 1
chr6	22146274	22146674	401	*	2.59741	1.02415	3.18041	-2.15627	0.000441205	0.00662632	Promoter	47734	1	401237	uc003ndn.3	-209	NA	CASC15	cancer susceptibility 15
chr1	143457707	143458107	401	*	3.16721	1.59578	3.7499	-2.15412	0.0011827	0.0144122	Intron (uc001ejn.1/uc001ejn.1, intron 2 of 2)	18844	1	100130000	uc009whw.2	-229023	NA	NA	NA
chr19	36718544	36718944	401	*	1.80886	0.243162	2.39059	-2.14743	0.00244409	0.0246948	Intron (uc002odq.4/7705, intron 2 of 3)	32800	2	147929	uc002odo.3	-12558	ENSG00000196357	ZNF565	zinc finger protein 565
chr10	42725830	42726230	401	*	2.30395	0.742729	2.88491	-2.14218	0.00158426	0.0179084	Distal Intergenic	36180	2	441666	uc010qey.2	137263	ENSG00000215146	LOC441666	zinc finger protein 91 pseudogene
chrX	139846661	139847061	401	*	4.22291	2.66216	4.80379	-2.14163	2.87e-06	0.000110369	Distal Intergenic	1299	2	1038	uc004fbg.1	19662	ENSG00000288642	CDR1	cerebellar degeneration related protein 1
chr16	88538365	88538765	401	*	2.04645	0.487195	2.62709	-2.13989	0.00151692	0.017384	Intron (uc002fkv.3/161882, intron 1 of 9)	114	1	100847057	uc031qxh.1	3039	ENSG00000263456	MIR5189	microRNA 5189
chr2	188312728	188313128	401	*	2.5493	0.990615	3.12984	-2.13923	5.36e-05	0.00121956	Promoter	106332	2	10203	uc002upv.5	0	ENSG00000064989	CALCRL	calcitonin receptor like receptor
chr2	165811673	165812073	401	*	3.55787	2.00075	4.13814	-2.13739	4.44e-07	2.24e-05	Promoter	57327	2	151258	uc002ucu.2	0	ENSG00000169507	SLC38A11	solute carrier family 38 member 11
chr3	112724087	112724487	401	*	2.14155	0.586818	2.72141	-2.13459	0.000562799	0.00801287	3' UTR	17264	2	25871	uc003dzr.3	14068	ENSG00000163608	NEPRO	nucleolus and neural progenitor protein
chr21	9921985	9922385	401	*	2.7946	1.24032	3.37438	-2.13406	0.00469136	0.0399438	Intron (uc002zka.2/100132288, intron 2 of 3)	61405	2	100132288	uc002zka.2	46208	ENSG00000188681	TEKT4P2	tektin 4 pseudogene 2
chr7	157415053	157415453	401	*	2.14031	0.586818	2.71996	-2.13314	0.000949427	0.0122261	Intron (uc011kwa.2/5799, intron 14 of 22)	87	2	406945	uc011kwb.1	-47939	ENSG00000207960	MIR153-2	microRNA 153-2
chr5	69344715	69345115	401	*	1.42704	0	2.13132	-2.13132	0.000371086	0.00577554	Promoter	27184	1	6606	uc011crm.2	-235	ENSG00000172062	SMN1	survival of motor neuron 1, telomeric
chr8	47349030	47349430	401	*	2.68245	1.13166	3.26164	-2.12998	0.000145471	0.00274824	Distal Intergenic	13484	1	497634	uc010lxr.1	-403078	ENSG00000253314	LINC00293	long intergenic non-protein coding RNA 293
chr21	9873925	9874325	401	*	2.72013	1.17178	3.2989	-2.12712	0.000204843	0.00364557	Distal Intergenic	61	1	100500815	uc021wgw.1	47722	NA	NA	NA
chr9	98075383	98075783	401	*	3.81674	2.26858	4.39548	-2.1269	1.32e-07	8.05e-06	Intron (uc022bkl.1/2176, intron 1 of 14)	167011	2	2176	uc010mrm.1	3432	ENSG00000158169	FANCC	FA complementation group C
chr22	23270983	23271383	401	*	1.31775	0	2.1251	-2.1251	4.92e-05	0.00114017	Distal Intergenic	8054	1	100423062	uc021wmq.1	41023	ENSG00000254709	IGLL5	immunoglobulin lambda like polypeptide 5
chr17	400259	400659	401	*	2.23533	0.692608	2.81313	-2.12052	0.000225474	0.00393106	Distal Intergenic	14326	2	55275	uc031qxs.1	25574	ENSG00000141252	VPS53	VPS53 subunit of GARP complex
chr16	66585376	66585776	401	*	2.1639	0.622322	2.7415	-2.11918	0.00608553	0.048351	Promoter	26573	1	100529251	uc021tjs.1	-690	ENSG00000254788	CKLF-CMTM1	CKLF-CMTM1 readthrough
chr12	47225160	47225560	401	*	3.95997	2.41989	4.53732	-2.11743	1.76e-07	1.02e-05	Distal Intergenic	46387	2	55089	uc009zkl.2	-5380	ENSG00000139209	SLC38A4	solute carrier family 38 member 4
chr16	46397835	46398235	401	*	2.00148	0.462946	2.57856	-2.11561	0.00160812	0.0181242	Distal Intergenic	49064	2	124149	uc010cbd.2	154077	NA	ANKRD26P1	ankyrin repeat domain 26 pseudogene 1
chr8	95447552	95447952	401	*	1.91458	0.376129	2.49165	-2.11552	0.000536287	0.007714	Intron (uc010may.2/25788, intron 1 of 12)	9241	2	100861412	uc003ygm.3	1228	ENSG00000265817	FSBP	fibrinogen silencer binding protein
chr2	129230675	129231075	401	*	3.84332	2.30815	4.41981	-2.11166	9.56e-05	0.00197104	Distal Intergenic	53118	2	9394	uc002tpt.4	-154504	ENSG00000136720	HS6ST1	heparan sulfate 6-O-sulfotransferase 1
chr4	86396385	86396785	401	*	3.74856	2.21553	4.32468	-2.10915	1.59e-07	9.33e-06	Promoter	527540	1	83478	uc003hpk.3	101	ENSG00000138639	ARHGAP24	Rho GTPase activating protein 24
chr2	86775826	86776226	401	*	2.07687	0.544834	2.65282	-2.10799	0.00168815	0.0188102	Intron (uc002srj.3/51652, intron 1 of 5)	60068	2	51652	uc002srj.3	14394	ENSG00000115561	CHMP3	charged multivesicular body protein 3
chr21	44010819	44011219	401	*	3.16769	1.63637	3.74351	-2.10714	1.85e-06	7.63e-05	Distal Intergenic	121757	1	5152	uc002zbm.3	-62643	ENSG00000160191	PDE9A	phosphodiesterase 9A
chr10	63212412	63212812	401	*	4.24003	2.70921	4.81577	-2.10656	2.64e-10	3.29e-08	Promoter	46808	2	219623	uc001jlo.2	396	ENSG00000196932	TMEM26	transmembrane protein 26
chr19	21702498	21702898	401	*	2.01715	0.487195	2.59274	-2.10554	0.00245825	0.0248096	Intron (uc002nqd.1/353088, intron 1 of 3)	50634	1	353088	uc010ecu.2	14061	ENSG00000197013	ZNF429	zinc finger protein 429
chr2	237086785	237087185	401	*	3.05238	1.52388	3.62771	-2.10384	0.000624835	0.00871389	Distal Intergenic	2346	2	2637	uc010zng.1	-10133	ENSG00000168505	GBX2	gastrulation brain homeobox 2
chr19	23253680	23254080	401	*	4.28878	2.76174	4.86386	-2.10212	1e-07	6.39e-06	Distal Intergenic	30241	1	100129543	uc031rkc.1	-45697	ENSG00000183850	ZNF730	zinc finger protein 730
chr16	33865180	33865580	401	*	1.29316	0	2.10051	-2.10051	0.00022568	0.00393208	Distal Intergenic	1452	2	649159	uc021thl.1	96923	ENSG00000256642	LINC00273	long intergenic non-protein coding RNA 273
chr21	9878406	9878806	401	*	3.14559	1.62232	3.72001	-2.09769	0.000112572	0.00225594	Distal Intergenic	61	1	100500815	uc021wgw.1	52203	NA	NA	NA
chr5	177668090	177668490	401	*	3.35663	1.83571	3.93064	-2.09493	4.52e-06	0.000160095	Intron (uc010jkt.2/91522, intron 23 of 24)	24264	2	85007	uc003mjb.3	-8287	ENSG00000175309	PHYKPL	5-phosphohydroxy-L-lysine phospho-lyase
chr7	158877075	158877475	401	*	2.79792	1.27757	3.37182	-2.09425	6.44e-05	0.00141951	Intron (uc003woh.3/7434, intron 4 of 12)	116784	2	7434	uc003woh.3	60174	ENSG00000106018	VIPR2	vasoactive intestinal peptide receptor 2
chr21	11107573	11107973	401	*	3.97942	2.46118	4.55295	-2.09178	0.000213401	0.00377008	Distal Intergenic	78125	2	85318	uc002yiu.1	-8636	NA	BAGE3	BAGE family member 3
chr3	55521862	55522262	401	*	6.17643	4.65941	6.74975	-2.09034	1.85e-23	1.4e-20	Promoter	21928	2	7474	uc010hmx.4	-192	ENSG00000114251	WNT5A	Wnt family member 5A
chr11	92499214	92499614	401	*	3.59188	2.07572	4.16505	-2.08932	5.64e-07	2.75e-05	Intron (uc001pdj.4/120114, intron 5 of 24)	55908	1	120114	uc001pdi.4	-74114	ENSG00000165323	FAT3	FAT atypical cadherin 3
chr6	130454191	130454591	401	*	1.34537	0	2.0889	-2.0889	0.00132224	0.0156529	Intron (uc003qbt.3/84456, intron 20 of 22)	32307	2	154075	uc003qby.4	81848	ENSG00000164483	SAMD3	sterile alpha motif domain containing 3
chr10	94180257	94180657	401	*	2.60923	1.09354	3.18232	-2.08878	0.000356634	0.00558355	5' UTR	946	1	100507674	uc031pww.1	1839	NA	MARK2P9	microtubule affinity regulating kinase 2 pseudogene 9
chr13	19271994	19272394	401	*	1.75559	0.243162	2.3281	-2.08494	0.00597272	0.0477261	Distal Intergenic	2000	2	100874164	uc031qko.1	41845	NA	LINC00417	long intergenic non-protein coding RNA 417
chr22	16228278	16228678	401	*	2.54664	1.03479	3.11905	-2.08426	5.22e-05	0.00119633	Distal Intergenic	31094	2	23784	uc002zlg.1	58747	ENSG00000198062	POTEH	POTE ankyrin domain family member H
chr19	52476233	52476633	401	*	1.38188	0	2.08276	-2.08276	0.000188563	0.00341604	Intron (uc002pyc.3/uc002pyc.3, intron 1 of 2)	22487	2	59348	uc002pyd.3	13446	ENSG00000256683	ZNF350	zinc finger protein 350
chr18	10454859	10455259	401	*	4.77915	3.26959	5.35115	-2.08156	1.22e-14	3.51e-12	Promoter	34074	1	147495	uc002kom.4	234	ENSG00000154856	APCDD1	APC down-regulated 1
chr22	16248053	16248453	401	*	1.27207	0	2.07943	-2.07943	8.32e-05	0.00176073	Distal Intergenic	31094	2	23784	uc002zlg.1	38972	ENSG00000198062	POTEH	POTE ankyrin domain family member H
chr20	50111123	50111523	401	*	2.34999	0.844715	2.92124	-2.07652	0.00261456	0.0259336	Intron (uc002xwc.4/4773, intron 3 of 10)	73	2	100422889	uc021weu.1	-41609	ENSG00000266761	MIR3194	microRNA 3194
chr19	5743518	5743918	401	*	1.26913	0	2.07648	-2.07648	0.000202474	0.00360808	Intron (uc010duj.1/257062, intron 6 of 19)	58055	1	257062	uc002mda.3	22830	ENSG00000174898	CATSPERD	cation channel sperm associated auxiliary subunit delta
chrY	9982726	9983126	401	*	3.36355	1.85862	3.93473	-2.07612	5.48e-07	2.69e-05	Distal Intergenic	1165	1	252955	uc004fso.1	234319	ENSG00000239225	TTTY23	testis-specific transcript, Y-linked 23
chr19	20042716	20043116	401	*	1.37486	0	2.0752	-2.0752	0.000633448	0.00881548	3' UTR	34661	1	81931	uc002non.3	30994	ENSG00000184635	ZNF93	zinc finger protein 93
chr19	44763917	44764317	401	*	5.02579	3.52257	5.59667	-2.0741	2.65e-13	6.24e-11	Promoter	15438	1	353355	uc002oyy.2	0	ENSG00000159915	ZNF233	zinc finger protein 233
chr17	76799555	76799955	401	*	3.77042	2.26858	4.34105	-2.07247	0.000672163	0.00924286	Promoter	6883	2	57602	uc002jvy.1	-938	ENSG00000055483	USP36	ubiquitin specific peptidase 36
chr3	69788561	69788961	401	*	4.51485	3.01416	5.08527	-2.07111	2.63e-06	0.000102757	Promoter	228903	1	4286	uc003dnz.3	0	ENSG00000187098	MITF	melanocyte inducing transcription factor
chr19	27734208	27734608	401	*	4.428	2.92839	4.99823	-2.06984	0.00227524	0.023299	Distal Intergenic	3448	2	148189	uc002nrx.3	550240	ENSG00000261824	LINC00662	long intergenic non-protein coding RNA 662
chr1	2509916	2510316	401	*	2.52259	1.02415	3.09262	-2.06847	0.000940884	0.0121514	Distal Intergenic	5010	1	127281	uc021oew.1	-7583	ENSG00000157870	PRXL2B	peroxiredoxin like 2B
chr2	200523953	200524353	401	*	3.41896	1.92128	3.98885	-2.06756	1.22e-06	5.31e-05	Distal Intergenic	201767	2	23314	uc002uuz.2	-187964	ENSG00000119042	SATB2	SATB homeobox 2
chr7	110659261	110659661	401	*	2.50814	1.01081	3.07796	-2.06715	0.00122217	0.0147711	Intron (uc003vfq.2/83943, intron 3 of 5)	34448	1	54674	uc003vfs.4	-71401	ENSG00000173114	LRRN3	leucine rich repeat neuronal 3
chr17	40458446	40458846	401	*	3.44616	1.94989	4.0158	-2.06591	5.3e-05	0.00120979	Promoter	3571	1	6776	uc010cye.1	312	ENSG00000126561	STAT5A	signal transducer and activator of transcription 5A
chr18	70535403	70535803	401	*	4.51328	3.01787	5.08277	-2.06489	5.27e-09	4.76e-07	Promoter	123820	2	81832	uc002lky.2	-593	ENSG00000166342	NETO1	neuropilin and tolloid like 1
chr8	6692464	6692864	401	*	5.972	4.4812	6.54065	-2.05945	3.83e-20	2.07e-17	Promoter	6900	1	100652791	uc022aqw.2	-212	ENSG00000245857	GS1-24F4.2	uncharacterized LOC100652791
chr11	66888758	66889158	401	*	2.59004	1.10301	3.15801	-2.055	0.000919779	0.0119194	Promoter	136846	1	22992	uc031qbr.1	53	ENSG00000173120	KDM2A	lysine demethylase 2A
chr13	51417415	51417815	401	*	5.1413	3.65653	5.70887	-2.05235	1.78e-17	6.66e-15	Promoter	131127	2	220107	uc001vex.2	70	ENSG00000186047	DLEU7	deleted in lymphocytic leukemia 7
chr15	20507814	20508214	401	*	1.24126	0	2.04862	-2.04862	0.000149072	0.00279937	Distal Intergenic	8815	1	646096	uc001ytf.1	19817	ENSG00000259156	CHEK2P2	checkpoint kinase 2 pseudogene 2
chr11	75999207	75999607	401	*	3.15702	1.677	3.72372	-2.04672	0.000122947	0.00242514	Distal Intergenic	19196	2	7481	uc001oxf.1	-77404	ENSG00000085741	WNT11	Wnt family member 11
chr1	56943259	56943659	401	*	4.17163	2.69446	4.73781	-2.04335	3.03e-08	2.28e-06	Distal Intergenic	84839	2	8613	uc001cyj.2	101598	ENSG00000162407	PLPP3	phospholipid phosphatase 3
chr4	24914273	24914673	401	*	4.05564	2.58095	4.62138	-2.04042	1.04e-06	4.67e-05	Promoter	106862	2	91050	uc003grc.3	0	ENSG00000181982	CCDC149	coiled-coil domain containing 149
chr2	133029640	133030040	401	*	4.97944	3.50723	5.54473	-2.0375	0.000541881	0.0077818	Distal Intergenic	110379	2	554226	uc002ttj.3	-14098	ENSG00000163046	ANKRD30BL	ankyrin repeat domain 30B like
chr1	57044471	57044871	401	*	5.89868	4.42765	6.46375	-2.03609	2.08e-20	1.23e-17	Promoter	84839	2	8613	uc001cyj.2	386	ENSG00000162407	PLPP3	phospholipid phosphatase 3
chr20	23029363	23029763	401	*	5.31688	3.84815	5.88153	-2.03338	1.63e-13	4.01e-11	Promoter	4032	2	7056	uc002wss.3	538	ENSG00000178726	THBD	thrombomodulin
chr21	11097494	11097894	401	*	3.84231	2.37425	4.40683	-2.03258	0.000476727	0.00704034	Exon (uc002yit.1/85318, exon 2 of 10)	78113	2	85318	uc002yit.1	1031	NA	BAGE3	BAGE family member 3
chr1	2186127	2186527	401	*	1.77788	0.311177	2.34215	-2.03097	0.00194524	0.0207933	Intron (uc001aja.4/6497, intron 1 of 6)	81519	1	6497	uc001aja.4	25993	ENSG00000157933	SKI	SKI proto-oncogene
chr3	49843874	49844274	401	*	2.73981	1.2748	3.30378	-2.02898	0.000124778	0.002447	Promoter	109	2	100847079	uc031rzu.1	-196	ENSG00000283726	MIR5193	microRNA 5193
chr21	9957903	9958303	401	*	3.24368	1.78051	3.8073	-2.02679	0.000111528	0.00223839	Intron (uc002zka.2/100132288, intron 2 of 3)	61405	2	100132288	uc002zka.2	10290	ENSG00000188681	TEKT4P2	tektin 4 pseudogene 2
chr1	202183259	202183659	401	*	4.24725	2.78487	4.81073	-2.02586	5.86e-06	0.000199108	Promoter	105607	1	59352	uc001gxw.3	0	ENSG00000133067	LGR6	leucine rich repeat containing G protein-coupled receptor 6
chr3	87138181	87138581	401	*	5.48437	4.02442	6.0474	-2.02297	7.81e-20	4.11e-17	Exon (uc003dqo.3/uc003dqo.3, exon 1 of 2)	53135	2	389136	uc003dqn.3	-97924	ENSG00000206538	VGLL3	vestigial like family member 3
chr4	49313670	49314070	401	*	1.21178	0	2.01914	-2.01914	0.000535296	0.00770806	Distal Intergenic	75437	1	80157	uc011bzl.2	325011	ENSG00000109182	CWH43	cell wall biogenesis 43 C-terminal homolog
chr13	72439509	72439909	401	*	7.16312	5.70694	7.72546	-2.01852	1.51e-30	3.08e-27	Intron (uc021rkj.1/1602, intron 1 of 10)	429233	2	1602	uc021rkj.1	1421	ENSG00000276644	DACH1	dachshund family transcription factor 1
chr1	235489414	235489814	401	*	1.30784	0	2.01823	-2.01823	0.00441611	0.0382456	Promoter	17180	1	9453	uc031psu.1	-851	ENSG00000152904	GGPS1	geranylgeranyl diphosphate synthase 1
chr2	213740480	213740880	401	*	1.20845	0	2.0158	-2.0158	5.2e-05	0.00119436	Distal Intergenic	80	1	100616267	uc021vvz.1	-50101	ENSG00000266354	MIR4776-1	microRNA 4776-1
chr1	147826486	147826886	401	*	2.82926	1.37613	3.39103	-2.0149	6.57e-05	0.0014423	Intron (uc001eqe.3/728841, intron 12 of 13)	76	2	100847044	uc031pom.1	-19808	ENSG00000283676	MIR5087	microRNA 5087
chr9	140057272	140057672	401	*	4.28007	2.82697	4.84183	-2.01486	2.72e-10	3.36e-08	Exon (uc004cli.1/2902, exon 16 of 19)	85	2	100500811	uc022bqc.1	6050	ENSG00000263697	MIR3621	microRNA 3621
chr1	142602829	142603229	401	*	1.20739	0	2.01475	-2.01475	3.21e-05	0.000806483	Distal Intergenic	16185	2	100874392	uc031pnv.1	110376	NA	ANKRD20A12P	ankyrin repeat domain 20 family member A12, pseudogene
chr14	21249256	21249656	401	*	2.91593	1.46295	3.47767	-2.01473	6.18e-05	0.00136828	Promoter	1417	1	6039	uc001vye.4	46	ENSG00000169413	RNASE6	ribonuclease A family member k6
chr2	167466982	167467382	401	*	3.85016	2.39833	4.41169	-2.01336	3.75e-06	0.000137606	Distal Intergenic	19982	2	6332	uc002udv.1	-116265	ENSG00000136546	SCN7A	sodium voltage-gated channel alpha subunit 7
chr8	66863541	66863941	401	*	3.64507	2.19555	4.20617	-2.01062	1.64e-05	0.000460412	Distal Intergenic	78965	1	85479	uc003xvs.1	-69850	ENSG00000147570	DNAJC5B	DnaJ heat shock protein family (Hsp40) member C5 beta
chrX	152157416	152157816	401	*	1.20293	0	2.01029	-2.01029	9.11e-05	0.00189045	3' UTR	3394	2	114824	uc004fgy.4	2945	ENSG00000198883	PNMA5	PNMA family member 5
chr10	119000732	119001132	401	*	6.09717	4.64884	6.65804	-2.0092	3.65e-20	2.02e-17	Promoter	38358	1	6571	uc009xyy.2	148	ENSG00000165646	SLC18A2	solute carrier family 18 member A2
chr9	34371017	34371417	401	*	3.90951	2.46295	4.47005	-2.00711	2.12e-07	1.21e-05	Exon (uc003zue.4/57462, exon 3 of 3)	7988	2	57462	uc003zue.4	5477	ENSG00000164976	MYORG	myogenesis regulating glycosidase (putative)
chr6	130543869	130544269	401	*	1.31062	0	2.0059	-2.0059	0.00101626	0.0129051	Promoter	78653	2	154075	uc003qbw.4	0	ENSG00000164483	SAMD3	sterile alpha motif domain containing 3
chr1	145277146	145277546	401	*	1.1974	0	2.00476	-2.00476	2.36e-05	0.000620673	Intron (uc021ott.2/100288142, intron 53 of 131)	17922	1	100132406	uc001emq.1	-15687	ENSG00000271425	NBPF10	NBPF member 10
chr19	37218628	37219028	401	*	2.47686	1.03736	3.03608	-1.99872	0.00395664	0.0352552	Distal Intergenic	19666	1	163081	uc002oeq.1	24045	ENSG00000189042	ZNF567	zinc finger protein 567
chr19	58643950	58644350	401	*	2.7145	1.27757	3.27324	-1.99567	3.95e-05	0.000957182	Exon (uc010euk.1/79673, exon 4 of 6)	10822	2	65982	uc002qrm.2	-14157	ENSG00000121413	ZSCAN18	zinc finger and SCAN domain containing 18
chr14	106935924	106936324	401	*	4.07036	2.63503	4.6288	-1.99376	2e-07	1.15e-05	Intron (uc031qqx.1/uc031qqx.1, intron 351 of 4910)	13075	1	338005	uc001ysy.2	-2131	ENSG00000270816	LINC00221	long intergenic non-protein coding RNA 221
chr10	39085656	39086056	401	*	1.25313	0	1.99235	-1.99235	0.00310964	0.0293134	Distal Intergenic	1645	1	399746	uc021ppf.1	95929	NA	ACTR3BP5	ACTR3B pseudogene 5
chr15	64795475	64795875	401	*	2.5777	1.14393	3.13585	-1.99192	0.00100217	0.0127506	Intron (uc002ann.3/23060, intron 1 of 8)	186648	1	23060	uc002ann.3	3856	ENSG00000180357	ZNF609	zinc finger protein 609
chr2	87088717	87089117	401	*	4.3499	2.92059	4.9072	-1.98661	1.22e-10	1.66e-08	Promoter	33218	1	100286979	uc010fgu.1	0	ENSG00000233673	ANAPC1P1	anaphase promoting complex subunit 1 pseudogene 1
chr10	134531000	134531400	401	*	1.36732	0	1.98244	-1.98244	0.00386223	0.0346466	Intron (uc001llo.1/3632, intron 8 of 12)	1218	2	84504	uc001llr.2	68137	ENSG00000148826	NKX6-2	NK6 homeobox 2
chr10	1026356	1026756	401	*	2.43544	1.01081	2.99186	-1.98105	0.00395333	0.0352495	Distal Intergenic	29360	1	23560	uc001ift.3	-7593	ENSG00000107937	GTPBP4	GTP binding protein 4
chr2	109833721	109834121	401	*	1.2722	0	1.98008	-1.98008	0.000656361	0.00907254	Intron (uc010ywt.1/344558, intron 1 of 9)	99	2	100422863	uc021vlw.1	-75677	ENSG00000264934	MIR4265	microRNA 4265
chr21	11131065	11131465	401	*	3.74331	2.32064	4.29935	-1.97871	0.00633146	0.0496806	Distal Intergenic	78125	2	85318	uc002yiu.1	-32128	NA	BAGE3	BAGE family member 3
chr12	133516265	133516665	401	*	1.17052	0	1.97787	-1.97787	1.71e-05	0.00047556	Intron (uc001ulh.3/100289635, intron 3 of 4)	13883	2	100289635	uc001ulk.1	15927	ENSG00000196458	ZNF605	zinc finger protein 605
chr15	20477633	20478033	401	*	3.67999	2.26047	4.23544	-1.97497	0.00163202	0.0183467	Distal Intergenic	8815	1	646096	uc001ytf.1	-9964	ENSG00000259156	CHEK2P2	checkpoint kinase 2 pseudogene 2
chr21	43688923	43689323	401	*	2.11036	0.692608	2.66547	-1.97286	0.00084956	0.0111565	Intron (uc002zam.3/9619, intron 4 of 16)	9456	1	9619	uc010gpb.2	-16667	ENSG00000160179	ABCG1	ATP binding cassette subfamily G member 1
chrY	10025023	10025423	401	*	6.49698	5.08257	7.05145	-1.96888	2.23e-09	2.19e-07	Distal Intergenic	1165	1	252955	uc004fso.1	276616	ENSG00000239225	TTTY23	testis-specific transcript, Y-linked 23
chr7	70159960	70160360	401	*	6.91718	5.50929	7.47039	-1.9611	1.75e-46	1.16e-42	Intron (uc003tvw.4/26053, intron 5 of 18)	26638	1	26053	uc011keg.2	-70888	ENSG00000158321	AUTS2	activator of transcription and developmental regulator AUTS2
chr21	9872127	9872527	401	*	3.16242	1.75674	3.71521	-1.95847	0.000283992	0.00466636	Distal Intergenic	61	1	100500815	uc021wgw.1	45924	NA	NA	NA
chr9	66834725	66835125	401	*	1.2207	0	1.95833	-1.95833	0.0027797	0.0270067	Distal Intergenic	14698	2	286297	uc031tdz.1	196947	NA	LOC286297	methylenetetrahydrofolate dehydrogenase (NADP+ dependent) 1 like pseudogene
chr7	94953719	94954119	401	*	3.6509	2.24602	4.20353	-1.95751	0.00222505	0.0229266	Promoter	26216	2	5444	uc003uns.3	0	ENSG00000005421	PON1	paraoxonase 1
chr19	9410690	9411090	401	*	2.59911	1.19555	3.15149	-1.95594	0.00159684	0.0180122	Intron (uc002mlc.1/374879, intron 2 of 4)	9810	2	374879	uc002mlc.1	4705	ENSG00000196110	ZNF699	zinc finger protein 699
chr9	35728503	35728903	401	*	3.38248	1.97964	3.93472	-1.95509	5e-05	0.00115539	Intron (uc003zxt.2/7094, intron 1 of 56)	4689	1	10488	uc003zxv.3	-3414	ENSG00000107175	CREB3	cAMP responsive element binding protein 3
chr17	1673062	1673462	401	*	3.826	2.42772	4.37735	-1.94963	5.24e-08	3.65e-06	Exon (uc002ftl.3/5176, exon 3 of 8)	15601	1	5176	uc002ftl.3	7803	ENSG00000132386	SERPINF1	serpin family F member 1
chr4	38514794	38515194	401	*	1.1407	0	1.94806	-1.94806	0.000162242	0.00299792	Distal Intergenic	26583	1	51274	uc003gtg.2	-150596	ENSG00000109787	KLF3	Kruppel like factor 3
chr21	10204443	10204843	401	*	2.88794	1.49493	3.43827	-1.94334	0.00569769	0.0459487	Exon (uc021wgz.1/uc021wgz.1, exon 1 of 1)	53344	2	100132288	uc021wgy.1	-235850	ENSG00000188681	TEKT4P2	tektin 4 pseudogene 2
chr15	90775640	90776040	401	*	2.65837	1.26579	3.20862	-1.94283	0.000817978	0.010849	Exon (uc031qtp.1/10519, exon 3 of 7)	3803	2	10519	uc002bpb.4	1239	ENSG00000185043	CIB1	calcium and integrin binding 1
chr19	19599289	19599689	401	*	1.36005	0	1.94232	-1.94232	0.00388933	0.0348661	Intron (uc010xqt.2/54815, intron 2 of 11)	43588	1	54815	uc010xqw.2	23135	ENSG00000167491	GATAD2A	GATA zinc finger domain containing 2A
chr12	5541306	5541706	401	*	3.80577	2.41457	4.35575	-1.94118	8.56e-06	0.000271781	Promoter	63186	1	4908	uc001qnk.4	26	ENSG00000185652	NTF3	neurotrophin 3
chr7	80548390	80548790	401	*	3.92189	2.53787	4.47047	-1.9326	7.59e-07	3.54e-05	Promoter	176814	2	10512	uc003uhj.3	0	ENSG00000075223	SEMA3C	semaphorin 3C
chr10	39136532	39136932	401	*	1.12441	0	1.93177	-1.93177	0.000134496	0.00259163	Distal Intergenic	1645	1	399746	uc021ppf.1	146805	NA	ACTR3BP5	ACTR3B pseudogene 5
chr20	5484914	5485314	401	*	3.96564	2.58234	4.51407	-1.93172	2.16e-08	1.69e-06	Promoter	6025	2	149837	uc002wmc.4	0	ENSG00000205181	LINC00654	long intergenic non-protein coding RNA 654
chr10	5593613	5594321	709	*	4.22777	2.84512	4.77608	-1.93096	6.64e-08	4.5e-06	Distal Intergenic	1302	1	810	uc001iie.1	26689	ENSG00000178363	CALML3	calmodulin like 3
chr19	58439159	58439559	401	*	1.25666	0	1.92472	-1.92472	0.0043694	0.0379277	5' UTR	13489	2	147686	uc002qqs.1	7181	ENSG00000196724	ZNF418	zinc finger protein 418
chr18	10131799	10132199	401	*	4.62363	3.24656	5.17084	-1.92427	1.67e-10	2.19e-08	Distal Intergenic	46064	1	9218	uc002kok.3	217844	ENSG00000101558	VAPA	VAMP associated protein A
chr21	36398556	36398956	401	*	3.08139	1.70506	3.62845	-1.92339	0.000136605	0.00262469	Intron (uc010gmu.3/861, intron 2 of 8)	1491	2	80215	uc011adz.2	12767	NA	RUNX1-IT1	RUNX1 intronic transcript 1
chr9	109625394	109625794	401	*	5.59206	4.21666	6.13893	-1.92227	1.45e-18	6.98e-16	Promoter	148419	1	58499	uc004bcz.3	16	ENSG00000148143	ZNF462	zinc finger protein 462
chr17	38714124	38714524	401	*	2.41275	1.03736	2.95962	-1.92226	0.00618252	0.0489167	Intron (uc002huw.3/1236, intron 2 of 2)	11715	2	1236	uc002huw.3	7212	ENSG00000126353	CCR7	C-C motif chemokine receptor 7
chr11	112168526	112168926	401	*	2.2834	0.908746	2.83012	-1.92138	0.000581821	0.00822635	Distal Intergenic	12708	2	349633	uc009yyp.2	-36943	ENSG00000188771	PLET1	placenta expressed transcript 1
chr4	49654279	49654679	401	*	1.21725	0	1.92113	-1.92113	0.00284673	0.0274679	Distal Intergenic	75437	1	80157	uc011bzl.2	665620	ENSG00000109182	CWH43	cell wall biogenesis 43 C-terminal homolog
chr20	23618253	23618653	401	*	6.19751	4.82407	6.744	-1.91993	1.17e-29	2.06e-26	Promoter	10041	2	1471	uc002wtm.3	0	ENSG00000101439	CST3	cystatin C
chr6	43140743	43141143	401	*	3.18711	1.81434	3.73347	-1.91913	3.46e-05	0.000859573	Promoter	9117	1	6722	uc011dvf.2	615	ENSG00000112658	SRF	serum response factor
chr4	74702353	74702753	401	*	3.82367	2.45312	4.36958	-1.91646	5.55e-07	2.72e-05	Promoter	2205	1	6372	uc003hhf.3	80	ENSG00000124875	CXCL6	C-X-C motif chemokine ligand 6
chr18	67613934	67614334	401	*	2.80476	1.43522	3.35047	-1.91526	0.000198058	0.0035534	Promoter	84897	2	10666	uc010dqo.3	755	ENSG00000150637	CD226	CD226 molecule
chr5	3595346	3595746	401	*	3.77123	2.40187	4.3169	-1.91504	2.99e-06	0.000114119	Promoter	5350	1	79192	uc003jde.3	-422	ENSG00000170549	IRX1	iroquois homeobox 1
chr4	184961184	184961584	401	*	4.86839	3.49971	5.41393	-1.91422	1.28e-09	1.32e-07	Distal Intergenic	8565	1	56977	uc003iwa.1	30873	ENSG00000173320	STOX2	storkhead box 2
chr11	47140286	47140686	401	*	2.64772	1.27974	3.19312	-1.91338	0.00200568	0.0211757	Intron (uc001ndp.4/79096, intron 3 of 8)	9543	2	84364	uc010rha.2	54705	ENSG00000149182	ARFGAP2	ADP ribosylation factor GTPase activating protein 2
chr3	11196005	11196405	401	*	3.87159	2.50683	4.41635	-1.90951	8.21e-06	0.000263059	Promoter	108726	1	3269	uc010hds.3	0	ENSG00000196639	HRH1	histamine receptor H1
chr3	191047152	191047552	401	*	6.75345	5.38943	7.29806	-1.90864	3.55e-30	6.73e-27	Promoter	69586	1	152137	uc003fsw.3	278	ENSG00000152492	CCDC50	coiled-coil domain containing 50
chrY	58978231	58978631	401	*	3.59494	2.2314	4.13946	-1.90805	5.33e-06	0.000183272	Distal Intergenic	14667	1	10251	uc004fxi.1	-121826	ENSG00000168939	SPRY3	sprouty RTK signaling antagonist 3
chr10	85936980	85937380	401	*	2.86695	1.50447	3.41125	-1.90678	0.000380436	0.00587651	Intron (uc001kcu.3/387695, intron 2 of 2)	11497	1	387695	uc001kcu.3	3426	ENSG00000188373	C10orf99	chromosome 10 open reading frame 99
chr2	203507272	203507672	401	*	2.33983	0.979637	2.88367	-1.90403	0.00478546	0.0404934	Intron (uc010zhw.2/150864, intron 1 of 2)	134580	1	150864	uc010zhx.2	7371	ENSG00000138439	FAM117B	family with sequence similarity 117 member B
chr8	95453130	95453530	401	*	3.132	1.77263	3.67567	-1.90304	9.06e-05	0.00188253	Intron (uc003ygk.3/25788, intron 3 of 14)	64993	2	25788	uc010may.2	-3950	ENSG00000197275	RAD54B	RAD54 homolog B
chr20	25740102	25740502	401	*	1.29426	0	1.89866	-1.89866	0.0060004	0.047904	Distal Intergenic	32777	2	728882	uc010zth.1	36376	NA	FAM182B	family with sequence similarity 182 member B
chr12	75603016	75603416	401	*	3.4521	2.09672	3.99498	-1.89827	0.00271947	0.0266217	Promoter	169671	2	3747	uc001sxe.4	112	ENSG00000166006	KCNC2	potassium voltage-gated channel subfamily C member 2
chr1	27112570	27112970	401	*	3.2263	1.87382	3.7686	-1.89478	0.00428819	0.0373571	Distal Intergenic	10441	1	55650	uc001bmz.3	-1484	ENSG00000060642	PIGV	phosphatidylinositol glycan anchor biosynthesis class V
chr3	152552694	152553094	401	*	6.80289	5.45072	7.34513	-1.8944	1.58e-23	1.24e-20	Promoter	3108	1	5028	uc003ezq.3	0	ENSG00000169860	P2RY1	purinergic receptor P2Y1
chr6	166076309	166076709	401	*	4.17712	2.8258	4.71918	-1.89338	5.38e-07	2.66e-05	Promoter	334813	2	10846	uc003quo.3	-721	ENSG00000112541	PDE10A	phosphodiesterase 10A
chr4	156588534	156588934	401	*	5.51827	4.16722	6.06028	-1.89305	1.01e-12	2.11e-10	Promoter	69400	1	2982	uc003ipb.3	0	ENSG00000164116	GUCY1A1	guanylate cyclase 1 soluble subunit alpha 1
chr1	156186151	156186551	401	*	9.8956	8.5468	10.4372	-1.89035	2.09e-24	2.14e-21	Intron (uc009wru.2/11243, intron 1 of 6)	27090	1	11243	uc021pba.1	3372	ENSG00000160783	PMF1	polyamine modulated factor 1
chr5	141337744	141338144	401	*	3.44104	2.09354	3.98232	-1.88878	0.00116078	0.0142354	Promoter	14098	2	51294	uc003llx.3	483	ENSG00000113555	PCDH12	protocadherin 12
chr7	79082926	79083326	401	*	4.45887	3.11213	5.00001	-1.88787	2.02e-08	1.61e-06	Promoter	13508	1	100505881	uc010lea.2	0	ENSG00000234456	MAGI2-AS3	MAGI2 antisense RNA 3
chr1	53833367	53833767	401	*	5.11099	3.76533	5.6519	-1.88657	3.21e-12	5.99e-10	Distal Intergenic	85781	2	7804	uc001cvl.2	-39546	ENSG00000157193	LRP8	LDL receptor related protein 8
chr8	22531354	22531754	401	*	2.60058	1.25733	3.141	-1.88367	0.000679896	0.00932987	Distal Intergenic	48715	2	55909	uc010ltw.3	-4693	ENSG00000147439	BIN3	bridging integrator 3
chr10	101283099	101283499	401	*	3.98163	2.63961	4.52181	-1.8822	1.07e-06	4.77e-05	Distal Intergenic	3591	1	159296	uc009xwj.3	-9191	ENSG00000119919	NKX2-3	NK2 homeobox 3
chr1	204654062	204654462	401	*	5.93073	4.59147	6.47035	-1.87887	3.19e-17	1.16e-14	Promoter	68295	2	10446	uc001hbe.1	135	ENSG00000170382	LRRN2	leucine rich repeat neuronal 2
chr19	46386355	46386755	401	*	3.77115	2.43397	4.31033	-1.87636	1.72e-05	0.000475984	Downstream (<1kb)	2511	2	26145	uc002pds.1	2621	ENSG00000170604	IRF2BP1	interferon regulatory factor 2 binding protein 1
chr15	34628441	34628841	401	*	3.07421	1.7378	3.61324	-1.87544	0.00546264	0.0446994	Promoter	106849	2	9990	uc001zhw.3	204	ENSG00000140199	SLC12A6	solute carrier family 12 member 6
chr8	93977996	93978396	401	*	6.71767	5.3838	7.25618	-1.87238	8.29e-21	5e-18	Promoter	82508	2	286144	uc022axz.1	0	ENSG00000205133	TRIQK	triple QxxK/R motif containing
chr2	133058333	133058733	401	*	3.67777	2.34402	4.21626	-1.87224	0.00237251	0.0240686	Distal Intergenic	110379	2	554226	uc002ttj.3	-42791	ENSG00000163046	ANKRD30BL	ankyrin repeat domain 30B like
chr13	19320417	19320817	401	*	1.06364	0	1.871	-1.871	5.81e-05	0.00129875	Distal Intergenic	2000	2	100874164	uc031qko.1	-6178	NA	LINC00417	long intergenic non-protein coding RNA 417
chr3	109055443	109055843	401	*	4.39976	3.06752	4.93794	-1.87043	2.39e-09	2.3e-07	Promoter	11432	2	55211	uc003dxq.4	576	ENSG00000121570	DPPA4	developmental pluripotency associated 4
chr20	47435194	47435594	401	*	2.72114	1.38906	3.25929	-1.87023	0.000848365	0.0111463	Intron (uc002xtw.1/57580, intron 1 of 39)	203628	2	57580	uc002xtw.1	8826	ENSG00000124126	PREX1	phosphatidylinositol-3,4,5-trisphosphate dependent Rac exchange factor 1
chr19	58024329	58024729	401	*	2.70612	1.37613	3.24384	-1.86771	0.000410329	0.00624741	3' UTR	18464	1	374928	uc021vcl.1	13020	ENSG00000152439	ZNF773	zinc finger protein 773
chr21	10716196	10716596	401	*	3.85962	2.52973	4.39732	-1.86759	0.00153819	0.0175595	Distal Intergenic	84178	2	7179	uc002yip.1	274324	ENSG00000274391	TPTE	transmembrane phosphatase with tensin homology
chr20	24270824	24271224	401	*	2.68873	1.35929	3.22633	-1.86704	0.00498532	0.0416537	Distal Intergenic	24822	1	400839	uc002wtv.1	90421	ENSG00000230133	LINC01721	long intergenic non-protein coding RNA 1721
chr5	128796819	128797219	401	*	4.13615	2.80837	4.67341	-1.86504	2.95e-07	1.58e-05	Promoter	67576	1	171019	uc003kvc.1	24	ENSG00000145808	ADAMTS19	ADAM metallopeptidase with thrombospondin type 1 motif 19
chr6	5085467	5085867	401	*	5.5578	4.23177	6.0947	-1.86293	1.41e-17	5.51e-15	Promoter	1736	1	648791	uc011dia.1	0	ENSG00000219607	PPP1R3G	protein phosphatase 1 regulatory subunit 3G
chr11	73371957	73372357	401	*	3.80836	2.48237	4.34525	-1.86288	3.67e-06	0.000135497	Intron (uc001oua.3/58473, intron 7 of 7)	10380	1	58473	uc031qco.1	8472	ENSG00000021300	PLEKHB1	pleckstrin homology domain containing B1
chr15	25318832	25319232	401	*	2.68479	1.35929	3.22158	-1.8623	0.00318002	0.0298161	Promoter	104	1	100033422	uc001yxt.3	-28	ENSG00000200661	SNORD116-10	small nucleolar RNA, C/D box 116-10
chr17	56418975	56419375	401	*	2.31424	0.990615	2.85065	-1.86003	0.000755613	0.010123	Intron (uc021uan.1/100506779, intron 3 of 4)	16526	1	100506779	uc010dcv.2	4412	ENSG00000265148	TSPOAP1-AS1	TSPOAP1, SUPT4H1 and RNF43 antisense RNA 1
chr19	47127451	47127851	401	*	4.14055	2.82147	4.67601	-1.85454	4.35e-05	0.00103669	Promoter	4630	2	5739	uc002pex.3	503	ENSG00000160013	PTGIR	prostaglandin I2 receptor
chr17	77755562	77755962	401	*	3.21394	1.89614	3.74914	-1.853	1.29e-05	0.00038177	3' UTR	9473	1	84733	uc002jxc.3	3585	ENSG00000173894	CBX2	chromobox 2
chr21	10780167	10780567	401	*	2.86086	1.54483	3.39569	-1.85085	0.000895097	0.0116622	Distal Intergenic	84178	2	7179	uc002yip.1	210353	ENSG00000274391	TPTE	transmembrane phosphatase with tensin homology
chr19	22529359	22529759	401	*	2.42785	1.11309	2.96242	-1.84933	0.000518728	0.00751319	Distal Intergenic	30727	1	100287226	uc021urs.1	60107	ENSG00000196350	ZNF729	zinc finger protein 729
chr16	12553051	12553451	401	*	3.14396	1.82961	3.67844	-1.84883	0.000247927	0.00420921	Intron (uc002dby.5/92017, intron 18 of 20)	51	1	100616195	uc021tdb.1	-260727	ENSG00000264733	MIR4718	microRNA 4718
chr8	143822540	143822940	401	*	1.11645	0	1.84872	-1.84872	0.00257472	0.0256535	Promoter	1468	2	57152	uc003ywy.3	889	ENSG00000126233	SLURP1	secreted LY6/PLAUR domain containing 1
chr8	123745865	123746265	401	*	2.49787	1.18371	3.03231	-1.8486	0.000994964	0.0126955	Distal Intergenic	192855	1	22882	uc003ypk.1	-47636	ENSG00000178764	ZHX2	zinc fingers and homeoboxes 2
chr17	33477984	33478384	401	*	7.18057	5.8689	7.7145	-1.8456	5.39e-11	7.83e-09	Intron (uc002hja.3/146862, intron 4 of 19)	41082	1	146862	uc010cto.3	2701	ENSG00000141161	UNC45B	unc-45 myosin chaperone B
chr2	25427088	25427488	401	*	4.28506	2.97449	4.81875	-1.84426	6.52e-07	3.11e-05	Distal Intergenic	7838	2	5443	uc002rga.1	-35529	ENSG00000115138	POMC	proopiomelanocortin
chr17	999793	1000193	401	*	3.06066	1.75077	3.59421	-1.84344	0.000276121	0.00455676	Intron (uc002fsg.4/29, intron 2 of 21)	81132	2	29	uc002fsh.1	-4693	ENSG00000159842	ABR	ABR activator of RhoGEF and GTPase
chr17	63550024	63550424	401	*	2.99944	1.69261	3.53235	-1.83974	0.00252507	0.0253395	Intron (uc002jfh.3/8313, intron 1 of 8)	30172	2	8313	uc002jfh.3	4430	ENSG00000168646	AXIN2	axin 2
chr10	50323120	50323520	401	*	3.93039	2.62414	4.46318	-1.83904	4.93e-08	3.47e-06	Promoter	101227	2	196740	uc001jhf.2	39	ENSG00000165633	VSTM4	V-set and transmembrane domain containing 4
chr2	131185201	131185601	401	*	2.65416	1.34873	3.18677	-1.83804	0.0010923	0.013604	Promoter	11794	2	100216479	uc002trf.2	518	NA	FAR2P2	fatty acyl-CoA reductase 2 pseudogene 2
chr15	90605450	90605850	401	*	3.20015	1.89614	3.73247	-1.83633	1.61e-05	0.000454368	Intron (uc002bov.2/374655, intron 1 of 4)	16716	2	3418	uc010uqb.2	38077	ENSG00000182054	IDH2	isocitrate dehydrogenase (NADP(+)) 2
chr3	172230051	172230451	401	*	3.01302	1.70921	3.54529	-1.83608	0.000206284	0.00366386	Intron (uc003fid.3/8743, intron 2 of 4)	18000	2	8743	uc003fid.3	10846	ENSG00000121858	TNFSF10	TNF superfamily member 10
chr1	158150607	158151007	401	*	5.72719	4.42445	6.25924	-1.83479	1.38e-19	6.93e-17	Promoter	2028	1	912	uc009wsr.1	0	ENSG00000158473	CD1D	CD1d molecule
chr12	4016834	4017234	401	*	3.2678	1.9676	3.79932	-1.83172	0.00226803	0.0232431	Distal Intergenic	64582	2	57097	uc009zef.2	-34226	ENSG00000111224	PARP11	poly(ADP-ribose) polymerase family member 11
chr11	20364020	20364420	401	*	3.83886	2.5402	4.37005	-1.82985	1.58e-05	0.000451442	Distal Intergenic	20099	1	10553	uc009yia.1	-20811	ENSG00000109854	HTATIP2	HIV-1 Tat interactive protein 2
chr18	10726302	10726702	401	*	4.57378	3.27549	5.10489	-1.8294	0.000703052	0.00955381	Intron (uc002kos.2/63895, intron 33 of 51)	10968	2	63895	uc002kot.1	21926	ENSG00000154864	PIEZO2	piezo type mechanosensitive ion channel component 2
chr16	34578755	34579155	401	*	2.56675	1.26858	3.09783	-1.82925	0.00152254	0.0174334	Distal Intergenic	28298	1	283914	uc010vgc.1	-18632	ENSG00000259841	LINC01566	long intergenic non-protein coding RNA 1566
chr1	214724814	214725214	401	*	5.91093	4.61341	6.44188	-1.82847	3.56e-18	1.63e-15	Promoter	202986	2	5784	uc001hkk.2	0	ENSG00000152104	PTPN14	protein tyrosine phosphatase non-receptor type 14
chr7	36761098	36761498	401	*	3.29946	2.00206	3.83039	-1.82832	0.0004715	0.00699037	Intron (uc003tfh.4/313, intron 1 of 20)	211606	2	313	uc003tfh.4	2656	ENSG00000136250	AOAH	acyloxyacyl hydrolase
chr2	241629943	241630343	401	*	1.09519	0	1.82632	-1.82632	0.00419863	0.0369037	Promoter	6639	1	375318	uc002vzu.3	-919	ENSG00000184945	AQP12A	aquaporin 12A
chr4	94749935	94750335	401	*	4.18492	2.89119	4.71507	-1.82387	1.97e-08	1.58e-06	Promoter	1065	1	474	uc003hta.1	0	ENSG00000172238	ATOH1	atonal bHLH transcription factor 1
chr13	26042733	26043133	401	*	3.42326	2.13013	3.95329	-1.82316	2.92e-06	0.000112063	Promoter	552478	1	51761	uc010tdi.2	0	ENSG00000132932	ATP8A2	ATPase phospholipid transporting 8A2
chr10	71119837	71120237	401	*	4.4191	3.12611	4.9491	-1.82299	1.34e-09	1.37e-07	Intron (uc001jpg.4/3098, intron 7 of 21)	83035	1	3098	uc001jpl.4	41234	ENSG00000156515	HK1	hexokinase 1
chr5	85961814	85962214	401	*	3.24259	1.94989	3.77252	-1.82263	0.000273166	0.00452401	Distal Intergenic	79	1	100500805	uc021yba.1	45500	NA	NA	NA
chr7	99949879	99950279	401	*	4.82686	3.53464	5.35669	-1.82204	2.5e-06	9.82e-05	Promoter	6818	1	29990	uc003uum.1	0	ENSG00000121716	PILRB	paired immunoglobin like type 2 receptor beta
chr4	175418721	175419121	401	*	2.10654	0.814337	2.63637	-1.82203	0.00553893	0.0450464	Intron (uc011ckh.1/3248, intron 4 of 6)	32717	2	3248	uc011ckh.1	24923	ENSG00000164120	HPGD	15-hydroxyprostaglandin dehydrogenase
chr3	127633918	127634318	401	*	4.92927	3.63745	5.45902	-1.82157	5.02e-05	0.00115792	Promoter	72197	1	166348	uc003ejy.4	0	ENSG00000187715	KBTBD12	kelch repeat and BTB domain containing 12
chr17	75692242	75692642	401	*	4.23507	2.9455	4.76433	-1.81883	3.73e-07	1.94e-05	Distal Intergenic	18081	1	100507351	uc021udz.1	149219	NA	LOC100507351	uncharacterized LOC100507351
chr16	49496972	49497372	401	*	2.6991	1.41457	3.22729	-1.81272	0.00586304	0.0469557	Distal Intergenic	25512	1	123970	uc002efr.3	89164	ENSG00000166152	C16orf78	chromosome 16 open reading frame 78
chr19	21646302	21646702	401	*	5.59476	4.31175	6.12262	-1.81088	4.5e-09	4.13e-07	Exon (uc002npz.3/uc002npz.3, exon 1 of 2)	16521	1	400680	uc002nqa.3	-19474	ENSG00000268658	LINC00664	long intergenic non-protein coding RNA 664
chr4	73433804	73434204	401	*	5.06153	3.78268	5.58851	-1.80583	5.3e-08	3.68e-06	Promoter	287831	2	9508	uc003hgk.2	312	ENSG00000156140	ADAMTS3	ADAM metallopeptidase with thrombospondin type 1 motif 3
chr9	129482182	129482582	401	*	2.89123	1.61353	3.41796	-1.80444	0.00218541	0.0226147	Distal Intergenic	33203	1	23099	uc004bql.3	-84703	ENSG00000169155	ZBTB43	zinc finger and BTB domain containing 43
chr15	89447546	89447946	401	*	2.53432	1.25733	3.0609	-1.80357	0.000917767	0.0118992	Intron (uc002bnf.4/4240, intron 5 of 7)	13842	2	4240	uc002bnf.4	7809	ENSG00000140545	MFGE8	milk fat globule EGF and factor V/VIII domain containing
chr11	110199052	110199452	401	*	3.91489	2.6383	4.44138	-1.80308	2.08e-06	8.43e-05	Exon (uc001pkv.1/uc001pkv.1, exon 1 of 6)	67272	2	5962	uc010rwe.2	-31615	ENSG00000137710	RDX	radixin
chr12	132657726	132658126	401	*	2.137	0.860466	2.66348	-1.80301	0.00266126	0.0262596	Distal Intergenic	7994	1	79050	uc001ujz.1	28733	ENSG00000184967	NOC4L	nucleolar complex associated 4 homolog
chr1	200011665	200012065	401	*	3.53716	2.26718	4.06223	-1.79505	1.6e-05	0.000452918	Promoter	134598	1	2494	uc010pph.3	0	ENSG00000116833	NR5A2	nuclear receptor subfamily 5 group A member 2
chr19	23299819	23300219	401	*	5.89661	4.62757	6.42148	-1.79391	6.07e-18	2.56e-15	Promoter	30241	1	100129543	uc031rkc.1	42	ENSG00000183850	ZNF730	zinc finger protein 730
chr4	68424313	68424713	401	*	3.59712	2.32874	4.12185	-1.79311	9.14e-06	0.000286	Promoter	48171	1	26228	uc003hde.4	0	ENSG00000035720	STAP1	signal transducing adaptor family member 1
chr6	4281991	4282391	401	*	2.90315	1.63637	3.42753	-1.79116	0.000490518	0.00720394	Distal Intergenic	19905	2	10455	uc003mwf.3	-146160	ENSG00000198721	ECI2	enoyl-CoA delta isomerase 2
chr2	217498384	217498784	401	*	5.87008	4.60361	6.39439	-1.79078	8.23e-10	8.95e-08	Promoter	30910	1	3485	uc010zju.2	137	ENSG00000115457	IGFBP2	insulin like growth factor binding protein 2
chr9	34363745	34364145	401	*	3.02267	1.75674	3.54686	-1.79012	0.00198652	0.0210856	Distal Intergenic	7988	2	57462	uc003zue.4	12749	ENSG00000164976	MYORG	myogenesis regulating glycosidase (putative)
chr2	129494257	129494657	401	*	4.94697	3.68116	5.47114	-1.78998	6.31e-10	7.07e-08	Distal Intergenic	53118	2	9394	uc002tpt.4	-418086	ENSG00000136720	HS6ST1	heparan sulfate 6-O-sulfotransferase 1
chr19	58861602	58862002	401	*	3.76227	2.50208	4.28521	-1.78313	1.2e-05	0.000360908	Exon (uc002qsd.4/1, exon 6 of 8)	3214	1	503538	uc002qsg.3	-1334	ENSG00000268895	A1BG-AS1	A1BG antisense RNA 1
chr19	37313979	37314379	401	*	2.42577	1.16581	2.94866	-1.78285	0.000609884	0.00853227	Exon (uc021utk.1/388536, exon 4 of 5)	19706	2	388536	uc021utk.1	14550	ENSG00000197863	ZNF790	zinc finger protein 790
chrY	13489848	13490248	401	*	2.67999	1.42019	3.20284	-1.78265	0.000897608	0.0116736	Distal Intergenic	15475	2	352887	uc022cji.1	1043141	ENSG00000206159	GYG2P1	glycogenin 2 pseudogene 1
chr7	23508540	23508940	401	*	6.45295	5.19381	6.97566	-1.78185	1.01e-23	8.37e-21	Intron (uc003swg.3/10643, intron 1 of 14)	160168	2	10643	uc003swg.3	1055	ENSG00000136231	IGF2BP3	insulin like growth factor 2 mRNA binding protein 3
chr9	112911052	112911452	401	*	3.41383	2.15491	3.9365	-1.78159	1.27e-05	0.000377158	Intron (uc004bej.4/445815, intron 8 of 10)	36385	1	11217	uc004ben.3	12645	NA	NA	NA
chr11	94501668	94502068	401	*	5.85639	4.60037	6.37842	-1.77806	2.99e-21	1.89e-18	Promoter	108411	1	154810	uc001pfc.3	160	ENSG00000166025	AMOTL1	angiomotin like 1
chrX	2612431	2612831	401	*	1.08434	0	1.77783	-1.77783	0.000770754	0.010305	Intron (uc004cqm.3/4267, intron 1 of 9)	50123	1	4267	uc010nda.3	3203	ENSG00000002586	CD99	CD99 molecule (Xg blood group)
chr11	100558200	100558600	401	*	5.92936	4.67445	6.45114	-1.7767	7.22e-24	6.19e-21	Promoter	303250	1	143872	uc001pge.2	0	ENSG00000165895	ARHGAP42	Rho GTPase activating protein 42
chr21	9542730	9543130	401	*	3.33048	2.07572	3.85224	-1.77651	7.57e-05	0.00163791	Distal Intergenic	180	1	100500862	uc021wgv.1	-282702	ENSG00000275708	MIR3648-1	microRNA 3648-1
chr3	151976605	151977005	401	*	2.65293	1.40187	3.17388	-1.77201	0.00425078	0.037153	Distal Intergenic	197741	1	4154	uc003ezh.3	-8824	ENSG00000152601	MBNL1	muscleblind like splicing regulator 1
chr14	106556782	106557182	401	*	1.83646	0.586818	2.35709	-1.77027	0.00606161	0.0482187	Exon (uc031qqx.1/uc031qqx.1, exon 2258 of 5065)	2540	2	8755	uc001ysu.1	-118424	ENSG00000271968	ADAM6	ADAM metallopeptidase domain 6 (pseudogene)
chr8	22976547	22976947	401	*	2.04065	0.791167	2.56124	-1.77008	0.00211834	0.0220409	Distal Intergenic	14624	1	8794	uc011kzr.2	16220	ENSG00000173535	TNFRSF10C	TNF receptor superfamily member 10c
chr10	43027040	43027440	401	*	2.42938	1.18075	2.94979	-1.76903	0.00289945	0.027824	Intron (uc001jab.4/100129482, intron 1 of 4)	39296	2	100129482	uc001jab.4	20816	ENSG00000234420	ZNF37BP	zinc finger protein 37B, pseudogene
chr6	146919977	146920377	401	*	3.5877	2.34077	4.10773	-1.76696	0.00206142	0.021618	Promoter	216462	1	79747	uc003qlp.3	0	ENSG00000118492	ADGB	androglobin
chr15	68260403	68260803	401	*	3.69222	2.45189	4.2108	-1.75891	1.87e-06	7.71e-05	Distal Intergenic	99506	1	8554	uc010ujx.2	-85769	ENSG00000033800	PIAS1	protein inhibitor of activated STAT 1
chr1	16553399	16553799	401	*	3.12709	1.88848	3.64529	-1.75682	0.000160143	0.00296533	Distal Intergenic	5478	2	79363	uc001ayd.3	9860	ENSG00000132881	CPLANE2	ciliogenesis and planar polarity effector 2
chr10	42400424	42400824	401	*	0.948118	0	1.75547	-1.75547	0.00363227	0.033098	Distal Intergenic	36180	2	441666	uc010qey.2	462669	ENSG00000215146	LOC441666	zinc finger protein 91 pseudogene
chr17	8770635	8771035	401	*	4.64869	3.41183	5.16649	-1.75467	1.32e-05	0.000387228	Promoter	64940	2	146850	uc002glq.1	0	ENSG00000276231	PIK3R6	phosphoinositide-3-kinase regulatory subunit 6
chr7	93519719	93520119	401	*	4.27708	3.04036	4.79486	-1.7545	1.16e-07	7.19e-06	Promoter	5595	2	7980	uc003umy.2	184	ENSG00000105825	TFPI2	tissue factor pathway inhibitor 2
chr2	87623647	87624047	401	*	3.79056	2.55596	4.30786	-1.7519	0.00410883	0.0362585	Intron (uc002srs.4/64795, intron 3 of 10)	66057	1	112597	uc002ssk.4	-130927	ENSG00000222041	CYTOR	cytoskeleton regulator RNA
chr15	89171167	89171567	401	*	2.58147	1.34873	3.09836	-1.74963	0.00494479	0.0414323	Intron (uc002bmt.2/64782, intron 2 of 3)	6136	1	64782	uc010bnm.1	1790	ENSG00000181026	AEN	apoptosis enhancing nuclease
chr16	33961156	33961556	401	*	3.66914	2.43772	4.18573	-1.74801	5.53e-05	0.00125137	Promoter	1452	2	649159	uc021thl.1	947	ENSG00000256642	LINC00273	long intergenic non-protein coding RNA 273
chr4	11370256	11370656	401	*	3.25892	2.02784	3.77544	-1.74761	0.000120349	0.00238125	Promoter	95	1	693157	uc021xmf.1	0	ENSG00000207716	MIR572	microRNA 572
chr4	49149239	49149639	401	*	0.938721	0	1.74608	-1.74608	0.000238932	0.00409314	Distal Intergenic	75437	1	80157	uc011bzl.2	160580	ENSG00000109182	CWH43	cell wall biogenesis 43 C-terminal homolog
chr2	43369762	43370162	401	*	2.87692	1.64931	3.39267	-1.74335	0.00184463	0.0200247	Distal Intergenic	4205	2	678	uc002rsv.4	83583	ENSG00000152518	ZFP36L2	ZFP36 ring finger protein like 2
chr19	7616069	7616469	401	*	2.9411	1.71789	3.45585	-1.73797	0.000153101	0.00285885	Exon (uc002mgq.2/10908, exon 21 of 35)	26065	1	10908	uc002mgs.3	15480	ENSG00000032444	PNPLA6	patatin like phospholipase domain containing 6
chr8	15397752	15398152	401	*	5.64229	4.41941	6.15697	-1.73756	6.86e-14	1.78e-11	Promoter	226563	1	7991	uc003wwu.3	156	ENSG00000104723	TUSC3	tumor suppressor candidate 3
chr5	38453787	38454187	401	*	2.66773	1.44516	3.18234	-1.73717	0.00210609	0.0219479	Intron (uc003jlb.2/133584, intron 19 of 21)	20005	1	133584	uc003jlg.2	8209	ENSG00000164318	EGFLAM	EGF like, fibronectin type III and laminin G domains
chr16	32486932	32487332	401	*	3.07119	1.84929	3.58565	-1.73636	6e-05	0.00133416	Distal Intergenic	435	2	390705	uc021tgz.1	-185630	NA	LOC390705	protein phosphatase 2 regulatory subunit B'', beta pseudogene
chr21	9676817	9677217	401	*	2.85786	1.63637	3.37223	-1.73586	0.000572968	0.00813437	Distal Intergenic	180	1	100500862	uc021wgv.1	-148615	ENSG00000275708	MIR3648-1	microRNA 3648-1
chr18	43418644	43419044	401	*	3.62817	2.40697	4.14248	-1.73551	1.59e-05	0.000452466	Exon (uc002lbl.1/284266, exon 4 of 6)	13466	1	284266	uc010xcp.1	9588	ENSG00000197046	SIGLEC15	sialic acid binding Ig like lectin 15
chrY	9929898	9930298	401	*	2.45946	1.24032	2.9733	-1.73298	0.00168268	0.0187811	Distal Intergenic	1165	1	252955	uc004fso.1	181491	ENSG00000239225	TTTY23	testis-specific transcript, Y-linked 23
chr15	84116156	84116556	401	*	5.39673	4.17935	5.91017	-1.73083	1.13e-14	3.3e-12	Promoter	171403	1	6457	uc002bjx.3	65	ENSG00000140600	SH3GL3	SH3 domain containing GRB2 like 3, endophilin A3
chr4	49093635	49094035	401	*	0.918865	0	1.72622	-1.72622	7.54e-05	0.00163357	Distal Intergenic	75437	1	80157	uc011bzl.2	104976	ENSG00000109182	CWH43	cell wall biogenesis 43 C-terminal homolog
chr1	25886959	25887359	401	*	2.66396	1.45312	3.17591	-1.72279	0.00231357	0.0236096	Intron (uc001bkl.4/26119, intron 4 of 8)	6093	1	26119	uc009vrw.3	-1926	ENSG00000157978	LDLRAP1	low density lipoprotein receptor adaptor protein 1
chr12	122937427	122937827	401	*	2.22156	1.01081	2.7335	-1.72269	0.003477	0.0319684	Distal Intergenic	6935	2	55596	uc001ucl.3	25253	ENSG00000033030	ZCCHC8	zinc finger CCHC-type containing 8
chr5	963817	964217	401	*	3.34029	2.1298	3.85217	-1.72237	0.0013264	0.0156811	Distal Intergenic	9031	2	100506688	uc021xvx.1	33238	ENSG00000215246	LOC100506688	uncharacterized LOC100506688
chr2	133026597	133026997	401	*	6.93781	5.72887	7.44935	-1.72048	1.37e-06	5.85e-05	Distal Intergenic	110379	2	554226	uc002ttj.3	-11055	ENSG00000163046	ANKRD30BL	ankyrin repeat domain 30B like
chr12	1771904	1772304	401	*	2.57817	1.37033	3.08945	-1.71912	0.00209784	0.0218876	Distal Intergenic	66	2	100500816	uc021qsw.1	-2358	ENSG00000266043	MIR3649	microRNA 3649
chr14	98671939	98672339	401	*	1.15463	0	1.71804	-1.71804	0.00601568	0.0479971	Distal Intergenic	20195	2	388011	uc010avq.2	-227478	ENSG00000246223	LINC01550	long intergenic non-protein coding RNA 1550
chr10	135500566	135500966	401	*	3.89256	2.68798	4.40309	-1.71512	1.92e-05	0.000524193	Distal Intergenic	4673	1	653548	uc031pxx.1	6780	ENSG00000281627	DUX4L3	double homeobox 4 like 3 (pseudogene)
chr16	34299756	34300156	401	*	3.08644	1.88442	3.59639	-1.71198	0.00100023	0.0127504	Distal Intergenic	961	2	606551	uc002edv.1	104606	NA	UBE2MP1	ubiquitin conjugating enzyme E2 M pseudogene 1
chr7	14029351	14029751	401	*	3.81261	2.6129	4.32202	-1.70912	1.56e-05	0.000446721	Promoter	98787	2	2115	uc003ssw.4	0	ENSG00000006468	ETV1	ETS variant transcription factor 1
chr8	29941431	29941831	401	*	1.01773	0	1.70561	-1.70561	0.00623066	0.0491737	Promoter	20019	2	51669	uc003xhv.3	-782	ENSG00000133872	SARAF	store-operated calcium entry associated regulatory factor
chr2	217471313	217471713	401	*	4.62991	3.43473	5.13829	-1.70356	1.25e-06	5.39e-05	Distal Intergenic	31032	1	3485	uc021vwn.1	-26414	ENSG00000115457	IGFBP2	insulin like growth factor binding protein 2
chr10	42534665	42535065	401	*	0.892965	0	1.70032	-1.70032	0.0001886	0.00341604	Distal Intergenic	36180	2	441666	uc010qey.2	328428	ENSG00000215146	LOC441666	zinc finger protein 91 pseudogene
chr1	247802762	247803162	401	*	4.2177	3.0305	4.72423	-1.69373	8.16e-07	3.75e-05	Distal Intergenic	924	2	441933	uc001idi.1	33181	ENSG00000197437	OR13G1	olfactory receptor family 13 subfamily G member 1
chr9	123652952	123653352	401	*	2.75642	1.57104	3.26253	-1.69149	0.00266604	0.0262774	Distal Intergenic	7754	2	26147	uc004bkt.3	-13346	ENSG00000119403	PHF19	PHD finger protein 19
chr3	75787606	75788006	401	*	4.07628	2.89141	4.58227	-1.69086	0.000379052	0.0058654	Promoter	84	1	100422955	uc021xas.1	175	ENSG00000266396	MIR4273	microRNA 4273
chr15	38364912	38365312	401	*	4.59701	3.41485	5.10237	-1.68752	6.34e-09	5.65e-07	Distal Intergenic	16166	1	145942	uc001zjw.3	137454	ENSG00000166069	TMCO5A	transmembrane and coiled-coil domains 5A
chr16	55542980	55543380	401	*	5.84927	4.671	6.35373	-1.68272	5.01e-10	5.73e-08	Promoter	77670	1	54947	uc002eie.4	67	ENSG00000087253	LPCAT2	lysophosphatidylcholine acyltransferase 2
chr11	10479208	10479608	401	*	3.01165	1.83382	3.516	-1.68218	0.000165085	0.00303567	Intron (uc010rbz.1/272, intron 1 of 13)	51646	1	272	uc001mip.1	1727	ENSG00000133805	AMPD3	adenosine monophosphate deaminase 3
chr1	27709566	27709966	401	*	3.36444	2.1867	3.86878	-1.68208	0.000402118	0.0061648	Promoter	4210	2	388611	uc001boc.3	0	ENSG00000174950	CD164L2	CD164 molecule like 2
chr21	9439229	9439629	401	*	5.23403	4.05954	5.7376	-1.67806	0.000180708	0.00329783	Distal Intergenic	180	1	100500862	uc021wgv.1	-386203	ENSG00000275708	MIR3648-1	microRNA 3648-1
chr7	1778209	1778609	401	*	2.7729	1.59852	3.27645	-1.67793	0.00057727	0.00818816	Exon (uc031swj.1/uc031swj.1, exon 2 of 2)	38793	1	392617	uc010ksg.2	29411	ENSG00000225968	ELFN1	extracellular leucine rich repeat and fibronectin type III domain containing 1
chr8	61193499	61193899	401	*	5.96486	4.79065	6.46837	-1.67772	1.91e-08	1.54e-06	Promoter	92532	2	767	uc003xtz.1	55	ENSG00000178538	CA8	carbonic anhydrase 8
chr6	21884924	21885324	401	*	2.28617	1.11309	2.78941	-1.67631	0.00127784	0.0152625	Intron (uc010jpp.1/401237, intron 6 of 6)	315784	1	401237	uc003ndl.3	-13627	NA	CASC15	cancer susceptibility 15
chr21	10991059	10991459	401	*	3.72528	2.5543	4.22802	-1.67372	0.000323647	0.00518011	Promoter	84178	2	7179	uc010gkv.1	-139	ENSG00000274391	TPTE	transmembrane phosphatase with tensin homology
chr1	209859171	209859571	401	*	3.32833	2.1576	3.83102	-1.67342	0.00220963	0.0228072	Promoter	48771	1	3290	uc001hhj.3	0	ENSG00000117594	HSD11B1	hydroxysteroid 11-beta dehydrogenase 1
chr22	24541547	24541947	401	*	2.70758	1.53787	3.21002	-1.67216	0.00188648	0.0203211	Intron (uc002zzi.1/23523, intron 29 of 36)	12547	1	23523	uc002zzm.1	-10025	ENSG00000099991	CABIN1	calcineurin binding protein 1
chr9	115821880	115822280	401	*	2.71011	1.54303	3.21194	-1.66891	0.000989154	0.0126396	Distal Intergenic	14823	2	7539	uc011lxa.1	-2884	ENSG00000136866	ZFP37	ZFP37 zinc finger protein
chr3	112930826	112931226	401	*	4.95893	3.7923	5.46065	-1.66836	4.89e-12	8.77e-10	Promoter	59078	1	91653	uc010hqi.3	-149	ENSG00000144857	BOC	BOC cell adhesion associated, oncogene regulated
chr8	43820928	43821328	401	*	0.860868	0	1.66822	-1.66822	0.000688696	0.00943113	Distal Intergenic	70744	1	340441	uc003xqa.1	673343	ENSG00000188877	POTEA	POTE ankyrin domain family member A
chr1	204159552	204159952	401	*	4.53412	3.37163	5.03487	-1.66324	1.13e-06	4.99e-05	3' UTR	6151	2	3814	uc001har.3	5667	ENSG00000170498	KISS1	KiSS-1 metastasis suppressor
chr19	29218242	29218642	401	*	4.83864	3.67683	5.33922	-1.66239	8.35e-06	0.000266985	Exon (uc002nsa.2/uc002nsa.2, exon 1 of 10)	4018	1	148145	uc002nsb.4	-237396	ENSG00000267339	LINC00906	long intergenic non-protein coding RNA 906
chrY	13483146	13483546	401	*	3.87179	2.71356	4.37152	-1.65796	0.000609352	0.00853227	Distal Intergenic	15475	2	352887	uc022cji.1	1049843	ENSG00000206159	GYG2P1	glycogenin 2 pseudogene 1
chr2	132152064	132152464	401	*	3.85799	2.70174	4.35725	-1.65551	0.000523386	0.00756943	Distal Intergenic	5328	1	389043	uc002tss.3	-8010	NA	LINC01120	long intergenic non-protein coding RNA 1120
chr2	129659405	129659805	401	*	3.93698	2.78172	4.43601	-1.65429	2.1e-05	0.000562026	Distal Intergenic	53118	2	9394	uc002tpt.4	-583234	ENSG00000136720	HS6ST1	heparan sulfate 6-O-sulfotransferase 1
chr21	9431975	9432375	401	*	3.83683	2.68192	4.33577	-1.65386	0.000559489	0.00799145	Distal Intergenic	180	1	100500862	uc021wgv.1	-393457	ENSG00000275708	MIR3648-1	microRNA 3648-1
chr17	9018883	9019283	401	*	4.98902	3.83418	5.48795	-1.65377	2.06e-09	2.04e-07	Intron (uc002glw.4/9423, intron 2 of 6)	222459	1	9423	uc002glw.4	94024	ENSG00000065320	NTN1	netrin 1
chr3	139653936	139654336	401	*	4.297	3.14333	4.79565	-1.65232	3.91e-08	2.84e-06	Promoter	621871	1	64084	uc003etm.2	0	ENSG00000158258	CLSTN2	calsyntenin 2
chr8	89339497	89339897	401	*	3.95963	2.80666	4.45811	-1.65144	1.37e-06	5.85e-05	Promoter	290258	2	4325	uc003yeb.4	0	ENSG00000156103	MMP16	matrix metallopeptidase 16
chrX	108297538	108297938	401	*	8.16117	7.00924	8.6594	-1.65016	4.45e-22	3.03e-19	Distal Intergenic	3881	2	8471	uc004eoc.2	-317931	ENSG00000133124	IRS4	insulin receptor substrate 4
chr3	51741105	51741505	401	*	3.68352	2.53233	4.18158	-1.64926	7.59e-05	0.00163872	Promoter	11545	1	2912	uc010hlv.3	24	ENSG00000164082	GRM2	glutamate metabotropic receptor 2
chr2	86776605	86777005	401	*	2.96552	1.81434	3.46357	-1.64924	0.000565478	0.00804239	Intron (uc002srj.3/51652, intron 1 of 5)	60068	2	51652	uc002srj.3	13615	ENSG00000115561	CHMP3	charged multivesicular body protein 3
chr12	26348403	26348803	401	*	5.20011	4.05066	5.69775	-1.64709	7.7e-12	1.29e-09	Promoter	39203	1	8082	uc001rhe.3	0	ENSG00000123096	SSPN	sarcospan
chr20	58633575	58633975	401	*	3.39439	2.24602	3.89177	-1.64574	0.000205454	0.00365155	5' UTR	17029	1	284756	uc002ybj.1	2595	ENSG00000176659	C20orf197	chromosome 20 putative open reading frame 197
chr3	44763636	44764036	401	*	0.838302	0	1.64566	-1.64566	0.000250378	0.00424486	3' UTR	7478	1	115560	uc003cnu.2	-7062	ENSG00000186446	ZNF501	zinc finger protein 501
chr14	105637121	105637521	401	*	3.27161	2.12362	3.7689	-1.64528	0.000594854	0.00836608	Downstream (1-2kb)	27844	2	3714	uc001yqh.4	-1960	ENSG00000184916	JAG2	jagged canonical Notch ligand 2
chr1	23927119	23927519	401	*	3.27768	2.13013	3.77487	-1.64474	0.00140852	0.0164543	Intron (uc001bhi.3/259283, intron 2 of 6)	59072	1	259283	uc001bhi.3	19134	ENSG00000197880	MDS2	myelodysplastic syndrome 2 translocation associated
chr14	27067138	27067538	401	*	4.72071	3.57362	5.21778	-1.64417	4.14e-08	2.98e-06	Promoter	127637	2	4857	uc001wqb.3	-178	ENSG00000139910	NOVA1	NOVA alternative splicing regulator 1
chr4	169552667	169553067	401	*	4.63371	3.4924	5.1294	-1.637	7.21e-07	3.4e-05	Promoter	296841	1	23022	uc003irv.3	0	ENSG00000129116	PALLD	palladin, cytoskeletal associated protein
chr2	89871046	89871446	401	*	0.828371	0	1.63573	-1.63573	8.47e-05	0.00178628	Distal Intergenic	85	1	100616399	uc021vks.1	759162	ENSG00000265510	MIR4436A	microRNA 4436a
chr22	40334493	40334893	401	*	2.4676	1.32737	2.96303	-1.63565	0.00267991	0.0263554	Intron (uc003ayh.2/9402, intron 1 of 7)	24529	1	9402	uc003ayj.2	-7963	ENSG00000100351	GRAP2	GRB2 related adaptor protein 2
chr18	37379660	37380060	401	*	4.51574	3.37908	5.0103	-1.63122	2.61e-08	2e-06	Promoter	593395	2	647946	uc002lal.1	222	ENSG00000267374	MIR924HG	MIR924 host gene
chr10	13393283	13393683	401	*	2.30204	1.16581	2.7965	-1.63069	0.0032217	0.0301006	Distal Intergenic	19420	2	22929	uc009xje.3	-2985	ENSG00000086475	SEPHS1	selenophosphate synthetase 1
chr1	157963387	157963787	401	*	6.19951	5.066	6.69331	-1.62732	8.12e-25	9.38e-22	Promoter	102782	1	55243	uc010pib.2	324	ENSG00000183853	KIRREL1	kirre like nephrin family adhesion molecule 1
chr10	35103380	35103780	401	*	6.57306	5.44146	7.06639	-1.62493	6.91e-26	8.73e-23	Promoter	705766	2	56288	uc010qej.2	473	ENSG00000148498	PARD3	par-3 family cell polarity regulator
chr15	22451394	22451794	401	*	2.95124	1.82009	3.44446	-1.62437	0.00130126	0.0154781	Intron (uc001yuj.2/uc001yuj.2, intron 7 of 12)	934	1	390539	uc001yuf.3	37932	ENSG00000259435	OR4N3P	olfactory receptor family 4 subfamily N member 3 pseudogene
chr8	66847550	66848341	792	*	2.86911	1.73823	3.36227	-1.62404	0.000475278	0.00702676	Distal Intergenic	78965	1	85479	uc003xvs.1	-85450	ENSG00000147570	DNAJC5B	DnaJ heat shock protein family (Hsp40) member C5 beta
chr20	6748403	6748803	401	*	3.659	2.52856	4.15205	-1.62348	1.29e-05	0.00038084	Promoter	12166	1	650	uc002wmu.1	0	ENSG00000125845	BMP2	bone morphogenetic protein 2
chr2	233184156	233184556	401	*	3.64466	2.51446	4.13765	-1.62318	0.000273284	0.00452401	Intron (uc002vsm.4/129563, intron 14 of 20)	4252	1	250	uc002vsq.3	-58792	ENSG00000163283	ALPP	alkaline phosphatase, placental
chrX	152782912	152783312	401	*	3.29359	2.16396	3.78645	-1.62249	0.000483337	0.00711028	Distal Intergenic	46808	1	492	uc004fhs.1	-18268	ENSG00000067842	ATP2B3	ATPase plasma membrane Ca2+ transporting 3
chr4	124426747	124427147	401	*	5.10251	3.97416	5.59505	-1.62089	4.28e-06	0.000153218	Distal Intergenic	4271	1	10252	uc003ifb.4	106102	ENSG00000164056	SPRY1	sprouty RTK signaling antagonist 1
chr4	49562950	49563350	401	*	2.21374	1.09039	2.70506	-1.61467	0.00450111	0.038805	Exon (uc011bzm.2/uc011bzm.2, exon 1 of 1)	75437	1	80157	uc011bzl.2	574291	ENSG00000109182	CWH43	cell wall biogenesis 43 C-terminal homolog
chr22	17090659	17091059	401	*	4.92495	3.80184	5.41622	-1.61438	2.38e-07	1.33e-05	Intron (uc002zlq.4/387590, intron 1 of 2)	96721	1	387590	uc002zls.1	7858	ENSG00000100181	TPTEP1	TPTE pseudogene 1
chr14	75885870	75886270	401	*	2.44473	1.32201	2.9359	-1.61388	0.00303033	0.0287945	Distal Intergenic	44896	1	122953	uc010asj.3	-8239	ENSG00000140044	JDP2	Jun dimerization protein 2
chr3	127541651	127542051	401	*	5.72698	4.60444	6.21811	-1.61367	4.54e-15	1.37e-12	Promoter	133821	2	11343	uc003ejw.4	0	ENSG00000074416	MGLL	monoglyceride lipase
chr12	94601756	94602156	401	*	3.36773	2.24602	3.85865	-1.61262	7.61e-05	0.00164007	Intron (uc001tdc.3/10154, intron 4 of 30)	53148	1	10154	uc010sut.2	-46148	ENSG00000136040	PLXNC1	plexin C1
chr16	33515259	33515659	401	*	2.86336	1.74273	3.35402	-1.61129	0.000134179	0.00258929	Distal Intergenic	435	2	390705	uc021thh.1	-216557	NA	LOC390705	protein phosphatase 2 regulatory subunit B'', beta pseudogene
chr5	127873479	127873879	401	*	4.37313	3.25452	4.86329	-1.60877	2.49e-06	9.81e-05	Promoter	280135	2	2201	uc003kuu.3	0	ENSG00000138829	FBN2	fibrillin 2
chr9	136391824	136392224	401	*	3.18911	2.07091	3.67917	-1.60826	0.000155628	0.00289586	Distal Intergenic	10361	2	389827	uc011mdk.2	-1756	ENSG00000187616	MYMK	myomaker, myoblast fusion factor
chr10	54073835	54074235	401	*	3.94806	2.83003	4.43808	-1.60804	3.22e-06	0.00012168	Promoter	17281	2	100506939	uc009xox.2	0	NA	PRKG1-AS1	PRKG1 antisense RNA 1
chr14	106556207	106556607	401	*	2.28814	1.17178	2.77774	-1.60596	0.00271033	0.026566	Exon (uc031qqx.1/uc031qqx.1, exon 2262 of 5065)	2540	2	8755	uc001ysu.1	-117849	ENSG00000271968	ADAM6	ADAM metallopeptidase domain 6 (pseudogene)
chr6	72596361	72596761	401	*	3.95158	2.83854	4.44036	-1.60182	9.86e-06	0.000304423	Promoter	516440	1	22999	uc003pga.4	0	ENSG00000079841	RIMS1	regulating synaptic membrane exocytosis 1
chr2	60783893	60784293	401	*	4.1934	3.08068	4.6821	-1.60142	1.51e-05	0.000435194	Distal Intergenic	11617	2	53335	uc010fcg.3	-3260	ENSG00000119866	BCL11A	BAF chromatin remodeling complex subunit BCL11A
chr2	115918888	115919288	401	*	5.24976	4.13926	5.73792	-1.59866	1.1e-09	1.16e-07	Promoter	17296	2	389023	uc002tld.3	0	ENSG00000235026	DPP10-AS1	DPP10 antisense RNA 1
chr18	22744591	22744991	401	*	3.18003	2.07056	3.66793	-1.59737	0.00314093	0.029533	Intron (uc002kvk.2/25925, intron 5 of 7)	290327	2	25925	uc002kvk.2	187223	ENSG00000198795	ZNF521	zinc finger protein 521
chr2	40679145	40679545	401	*	4.49736	3.38826	4.98517	-1.5969	1.05e-08	8.96e-07	Promoter	339924	2	6546	uc002rsa.3	0	ENSG00000183023	SLC8A1	solute carrier family 8 member A1
chr10	50013491	50013891	401	*	2.11965	1.01081	2.6074	-1.59658	0.00629863	0.0495402	Intron (uc001jha.4/57705, intron 26 of 61)	21432	1	57705	uc001jhb.1	2708	ENSG00000128815	WDFY4	WDFY family member 4
chr1	43613386	43613786	401	*	3.99602	2.88848	4.48345	-1.59497	2e-05	0.000542025	Promoter	8474	1	440585	uc009vwo.3	0	ENSG00000186973	FAM183A	family with sequence similarity 183 member A
chr4	170001005	170001405	401	*	3.37217	2.26579	3.8593	-1.59351	0.00106151	0.0133205	Distal Intergenic	9149	2	84869	uc003irz.2	-69537	ENSG00000145439	CBR4	carbonyl reductase 4
chr3	154797582	154797982	401	*	5.23357	4.12936	5.72016	-1.5908	3.92e-12	7.19e-10	Promoter	103814	1	4311	uc003fac.1	0	ENSG00000196549	MME	membrane metalloendopeptidase
chr7	2159830	2160230	401	*	3.87086	2.76748	4.35725	-1.58977	0.000198471	0.0035584	Intron (uc003sle.1/8379, intron 3 of 10)	400217	2	8379	uc003sle.1	95414	ENSG00000002822	MAD1L1	mitotic arrest deficient 1 like 1
chr7	29604221	29604621	401	*	4.2106	3.10727	4.69698	-1.58971	2e-06	8.15e-05	Promoter	3485	1	222171	uc003tac.1	794	ENSG00000176532	PRR15	proline rich 15
chr21	9927108	9927508	401	*	3.15582	2.05277	3.64212	-1.58935	0.00366842	0.0333841	Intron (uc002zka.2/100132288, intron 2 of 3)	61405	2	100132288	uc002zka.2	41085	ENSG00000188681	TEKT4P2	tektin 4 pseudogene 2
chrX	47433589	47433989	401	*	4.22607	3.12378	4.71218	-1.5884	4.71e-07	2.36e-05	Exon (uc004did.3/6853, exon 12 of 13)	3793	1	7076	uc011mlr.1	-7701	ENSG00000102265	TIMP1	TIMP metallopeptidase inhibitor 1
chr9	46112899	46113299	401	*	2.49403	1.39417	2.97953	-1.58536	0.00339555	0.0313638	Distal Intergenic	1255	1	548321	uc004adn.4	385870	NA	NA	NA
chr2	60796672	60797072	401	*	4.8105	3.71241	5.29556	-1.58315	2.88e-10	3.51e-08	Distal Intergenic	11617	2	53335	uc010fcg.3	-16039	ENSG00000119866	BCL11A	BAF chromatin remodeling complex subunit BCL11A
chr16	3209808	3210208	401	*	3.38323	2.28558	3.86818	-1.5826	0.00142727	0.0166076	Distal Intergenic	5639	1	7760	uc010uwt.3	22641	ENSG00000085644	ZNF213	zinc finger protein 213
chr7	1088665	1089065	401	*	2.78065	1.68378	3.26541	-1.58163	0.00167355	0.0187191	Intron (uc003sju.2/84310, intron 2 of 4)	1757	1	115330	uc003sjy.1	-8076	ENSG00000164849	GPR146	G protein-coupled receptor 146
chr9	8857573	8857973	401	*	5.68455	4.58846	6.16912	-1.58066	4.13e-18	1.8e-15	Intron (uc003zkk.3/5789, intron 11 of 45)	419701	2	5789	uc022bdj.1	-123627	ENSG00000153707	PTPRD	protein tyrosine phosphatase receptor type D
chr4	49643626	49644026	401	*	0.772619	0	1.57997	-1.57997	0.000694972	0.00947796	Distal Intergenic	75437	1	80157	uc011bzl.2	654967	ENSG00000109182	CWH43	cell wall biogenesis 43 C-terminal homolog
chrX	124338983	124339383	401	*	4.88733	3.79218	5.37166	-1.57948	9.72e-09	8.35e-07	Distal Intergenic	2982	1	100129520	uc022cdr.1	-114586	ENSG00000282815	TEX13C	TEX13 family member C
chr6	22146914	22147314	401	*	5.66183	4.5671	6.14606	-1.57896	0.00129863	0.0154699	Promoter	47734	1	401237	uc003ndn.3	31	NA	CASC15	cancer susceptibility 15
chr19	37266654	37267054	401	*	2.60773	1.51446	3.09159	-1.57712	0.000537144	0.00772214	3' UTR	29337	2	342892	uc010xtm.3	-2938	ENSG00000267041	ZNF850	zinc finger protein 850
chr3	189919352	189919752	401	*	3.24193	2.14884	3.72574	-1.5769	9.41e-05	0.00194644	Distal Intergenic	165710	2	55214	uc003fsg.3	-79126	ENSG00000090530	P3H2	prolyl 3-hydroxylase 2
chr6	146864516	146864916	401	*	6.02408	4.93276	6.50745	-1.57469	6.14e-12	1.07e-09	Promoter	11259	1	10981	uc003qln.1	0	ENSG00000118508	RAB32	RAB32, member RAS oncogene family
chr8	47023509	47023909	401	*	2.72688	1.63637	3.21004	-1.57367	0.00181884	0.0197852	Distal Intergenic	13484	1	497634	uc010lxr.1	-728599	ENSG00000253314	LINC00293	long intergenic non-protein coding RNA 293
chr1	12571147	12571547	401	*	4.93644	3.84653	5.41945	-1.57292	5.12e-08	3.6e-06	3' UTR	152	1	677882	uc001atz.1	3847	ENSG00000239149	SNORA59B	small nucleolar RNA, H/ACA box 59B
chr11	737535	737935	401	*	2.57604	1.48719	3.05878	-1.57159	0.00602949	0.0480351	Distal Intergenic	13534	1	6888	uc010qwl.2	-9497	ENSG00000177156	TALDO1	transaldolase 1
chr5	88185090	88185490	401	*	3.31358	2.22677	3.79581	-1.56904	0.000496943	0.00727818	Exon (uc003kjn.1/uc003kjn.1, exon 1 of 4)	165226	2	4208	uc003kjk.3	-5807	ENSG00000081189	MEF2C	myocyte enhancer factor 2C
chr10	112838446	112838846	401	*	3.37882	2.29418	3.86049	-1.56632	0.000473364	0.00701407	Exon (uc001kzo.3/150, exon 1 of 1)	3873	1	150	uc001kzo.3	1656	ENSG00000150594	ADRA2A	adrenoceptor alpha 2A
chr11	93063571	93063971	401	*	4.36304	3.2788	4.84462	-1.56581	6e-08	4.11e-06	Promoter	107754	1	159989	uc001pdq.3	0	ENSG00000165325	DEUP1	deuterosome assembly protein 1
chr8	106331666	106332066	401	*	6.16286	5.0798	6.64414	-1.56434	4.77e-12	8.67e-10	Promoter	485621	1	23414	uc003ymd.3	519	ENSG00000169946	ZFPM2	zinc finger protein, FOG family member 2
chr5	147699740	147700140	401	*	3.6513	2.56827	4.13257	-1.5643	0.000274267	0.00453463	Intron (uc003lpb.1/uc003lpb.1, intron 2 of 4)	3492	1	84651	uc003lpd.3	7750	ENSG00000145879	SPINK7	serine peptidase inhibitor Kazal type 7
chr1	227748569	227748969	401	*	3.22916	2.14732	3.71013	-1.56281	0.000168969	0.00309851	Distal Intergenic	98945	1	339500	uc001hqw.2	-2251	ENSG00000181450	ZNF678	zinc finger protein 678
chr5	138945661	138946061	401	*	2.40789	1.32737	2.88852	-1.56115	0.00258718	0.0257005	Intron (uc003leq.3/7322, intron 2 of 7)	67268	1	7322	uc003ler.3	4910	ENSG00000131508	UBE2D2	ubiquitin conjugating enzyme E2 D2
chr3	173115313	173115713	401	*	4.49327	3.41295	4.97385	-1.5609	3.93e-07	2.04e-05	Promoter	884873	1	22871	uc003fio.1	-531	ENSG00000169760	NLGN1	neuroligin 1
chr4	145567128	145567528	401	*	5.5352	4.45851	6.01486	-1.55634	1.54e-14	4.41e-12	Promoter	14033	1	64399	uc003ijr.2	0	ENSG00000164161	HHIP	hedgehog interacting protein
chr2	95523184	95523584	401	*	3.96974	2.89322	4.44935	-1.55613	1.17e-06	5.1e-05	Promoter	96148	2	729171	uc010fhp.3	-364	ENSG00000229089	ANKRD20A8P	ankyrin repeat domain 20 family member A8, pseudogene
chr14	22991910	22992310	401	*	2.84019	1.76471	3.31954	-1.55483	0.00185489	0.0200951	Intron (uc001wbw.2/uc001wbw.2, intron 2 of 5)	24337	2	1603	uc001wgl.2	65833	ENSG00000129562	DAD1	defender against cell death 1
chr17	4619407	4619807	401	*	2.45133	1.37613	2.93061	-1.55448	0.00178972	0.0195961	5' UTR	11007	1	409	uc031qyd.1	5618	ENSG00000141480	ARRB2	arrestin beta 2
chr20	25241703	25242103	401	*	2.47791	1.40441	2.95676	-1.55235	0.00267761	0.0263523	Intron (uc002wup.3/5834, intron 2 of 19)	49943	1	5834	uc002wup.3	12997	ENSG00000100994	PYGB	glycogen phosphorylase B
chr2	85536344	85536744	401	*	4.08003	3.00748	4.55863	-1.55116	1.32e-06	5.68e-05	3' UTR	10279	2	10618	uc002soz.3	18675	ENSG00000152291	TGOLN2	trans-golgi network protein 2
chr4	185018455	185018855	401	*	3.84081	2.76868	4.3193	-1.55063	0.000701858	0.00954261	Exon (uc003iwc.3/133121, exon 7 of 8)	8565	1	56977	uc003iwa.1	88144	ENSG00000173320	STOX2	storkhead box 2
chr10	42644416	42645212	797	*	3.85184	2.78269	4.32957	-1.54688	2.87e-05	0.000734034	Distal Intergenic	36180	2	441666	uc010qey.2	218281	ENSG00000215146	LOC441666	zinc finger protein 91 pseudogene
chrY	13712596	13712996	401	*	0.739448	0	1.5468	-1.5468	0.00120883	0.0146499	Distal Intergenic	15475	2	352887	uc022cji.1	820393	ENSG00000206159	GYG2P1	glycogenin 2 pseudogene 1
chr9	68501307	68501707	401	*	2.58238	1.51446	3.05979	-1.54533	0.00434212	0.0377402	Distal Intergenic	26593	2	642236	uc022bht.1	-46932	NA	FRG1JP	FSHD region gene 1 family member J, pseudogene
chr3	45077201	45077601	401	*	4.58951	3.52316	5.06652	-1.54336	6.3e-07	3.02e-05	3' UTR	9805	1	7123	uc003cok.4	9442	ENSG00000163815	CLEC3B	C-type lectin domain family 3 member B
chr3	87040077	87040477	401	*	5.01411	3.95007	5.49053	-1.54045	2.37e-09	2.29e-07	Promoter	53135	2	389136	uc003dqn.3	0	ENSG00000206538	VGLL3	vestigial like family member 3
chr1	186649514	186649914	401	*	4.9664	3.90282	5.44269	-1.53988	1.5e-08	1.25e-06	Promoter	8616	2	5743	uc001gsb.3	0	ENSG00000073756	PTGS2	prostaglandin-endoperoxide synthase 2
chrX	40430188	40430588	401	*	2.91336	1.85261	3.38893	-1.53631	0.00398173	0.0354558	Distal Intergenic	25673	1	10159	uc004det.3	-9628	ENSG00000182220	ATP6AP2	ATPase H+ transporting accessory protein 2
chr2	136577823	136578223	401	*	3.2487	2.19146	3.72335	-1.53189	0.000430146	0.00648589	Promoter	2897	1	100507600	uc002tuv.1	62	ENSG00000226806	LCT-AS1	LCT antisense RNA 1
chr1	117306462	117306862	401	*	3.36055	2.30375	3.8351	-1.53134	0.00283685	0.0274016	Intron (uc010owz.1/914, intron 3 of 3)	14766	1	914	uc001egu.4	9376	ENSG00000116824	CD2	CD2 molecule
chr2	172379463	172379863	401	*	5.75189	4.69718	6.22588	-1.5287	6.77e-12	1.15e-09	Promoter	35778	1	79901	uc002ugz.4	597	ENSG00000071967	CYBRD1	cytochrome b reductase 1
chr2	11051927	11052327	401	*	3.67895	2.62499	4.15275	-1.52775	0.000377667	0.00585075	Promoter	2289	1	3754	uc002rax.3	0	ENSG00000162975	KCNF1	potassium voltage-gated channel modifier subfamily F member 1
chr21	9699406	9699806	401	*	0.873519	0	1.52695	-1.52695	0.00279752	0.0271174	Distal Intergenic	180	1	100500862	uc021wgv.1	-126026	ENSG00000275708	MIR3648-1	microRNA 3648-1
chr18	45663206	45663606	401	*	4.67446	3.62159	5.14798	-1.5264	2.76e-06	0.000106775	Promoter	110042	2	201501	uc002ldb.3	74	ENSG00000184828	ZBTB7C	zinc finger and BTB domain containing 7C
chr18	12775695	12776095	401	*	4.32978	3.27795	4.80303	-1.52508	0.00186481	0.020186	Distal Intergenic	22753	1	56984	uc002krk.3	72708	ENSG00000128789	PSMG2	proteasome assembly chaperone 2
chr15	78912910	78913310	401	*	5.4971	4.44544	5.9703	-1.52487	3.19e-12	5.99e-10	Promoter	28243	2	1136	uc002bea.3	327	ENSG00000080644	CHRNA3	cholinergic receptor nicotinic alpha 3 subunit
chr17	36609911	36610311	401	*	3.69422	2.645	4.16678	-1.52178	0.000108706	0.00219503	Intron (uc021twd.1/57636, intron 1 of 23)	40851	1	57636	uc021twe.1	-4035	ENSG00000275832	ARHGAP23	Rho GTPase activating protein 23
chr11	32448438	32448838	401	*	3.87322	2.82697	4.34501	-1.51804	1.98e-05	0.000538147	Intron (uc001mtl.2/7490, intron 3 of 9)	43042	2	7490	uc001mtl.2	3525	ENSG00000184937	WT1	WT1 transcription factor
chr3	29481971	29482371	401	*	3.16324	2.11741	3.63492	-1.51751	0.00327945	0.0305755	Intron (uc003cek.3/27303, intron 2 of 12)	729084	1	27303	uc010hfr.3	159168	ENSG00000144642	RBMS3	RNA binding motif single stranded interacting protein 3
chr8	53379747	53380147	401	*	3.60942	2.56371	4.08107	-1.51736	5.77e-05	0.00129391	Distal Intergenic	260148	2	9705	uc003xrb.2	-57308	ENSG00000147488	ST18	ST18 C2H2C-type zinc finger transcription factor
chr6	41472713	41473113	401	*	3.4818	2.4402	3.95237	-1.51218	0.00113099	0.013942	Intron (uc003oqk.2/uc003oqk.2, intron 2 of 2)	55959	1	116113	uc003oql.3	-41051	ENSG00000137166	FOXP4	forkhead box P4
chr10	18429372	18429772	401	*	4.35454	3.31306	4.82508	-1.51202	1.16e-07	7.19e-06	Promoter	401083	1	783	uc001ipr.2	0	ENSG00000165995	CACNB2	calcium voltage-gated channel auxiliary subunit beta 2
chr2	165477623	165478023	401	*	4.76369	3.72278	5.23409	-1.51131	4.39e-06	0.000156215	Promoter	129038	2	2888	uc002ucl.3	337	ENSG00000115290	GRB14	growth factor receptor bound protein 14
chr7	110723866	110724266	401	*	2.68731	1.64717	3.1575	-1.51032	0.00494887	0.0414535	Intron (uc003vfq.2/83943, intron 3 of 5)	34448	1	54674	uc003vfs.4	-6796	ENSG00000173114	LRRN3	leucine rich repeat neuronal 3
chr4	49657335	49658030	696	*	3.65345	2.61402	4.12345	-1.50943	0.00424107	0.0370993	Distal Intergenic	75437	1	80157	uc011bzl.2	668676	ENSG00000109182	CWH43	cell wall biogenesis 43 C-terminal homolog
chr8	55370599	55370999	401	*	3.22891	2.18964	3.69886	-1.50922	0.00127597	0.0152547	Promoter	2962	1	64321	uc003xsb.4	104	ENSG00000164736	SOX17	SRY-box transcription factor 17
chr3	98451536	98451936	401	*	6.67787	5.63984	7.1475	-1.50767	1.35e-26	1.8e-23	Promoter	63142	1	10402	uc003dtc.4	0	ENSG00000064225	ST3GAL6	ST3 beta-galactoside alpha-2,3-sialyltransferase 6
chr4	139163478	139163878	401	*	3.50969	2.47297	3.97897	-1.50601	4.33e-05	0.00103469	Promoter	78256	2	23657	uc021xrw.1	0	ENSG00000151012	SLC7A11	solute carrier family 7 member 11
chr20	26188871	26189271	401	*	8.47095	7.43617	8.93973	-1.50356	3.77e-18	1.7e-15	Promoter	93	2	724033	uc021wbn.1	0	ENSG00000284419	MIR663A	microRNA 663a
chr1	50575719	50576119	401	*	3.92766	2.89412	4.3961	-1.50198	6.59e-06	0.000219837	Promoter	92062	1	1996	uc010omz.2	240	ENSG00000162374	ELAVL4	ELAV like RNA binding protein 4
chr20	49002561	49002961	401	*	2.39045	1.35985	2.85811	-1.49826	0.00454597	0.0390771	Distal Intergenic	22200	1	284751	uc002xvk.2	93304	ENSG00000203999	LINC01270	long intergenic non-protein coding RNA 1270
chr21	11110006	11110406	401	*	5.67312	4.6436	6.1405	-1.4969	9.34e-09	8.1e-07	Distal Intergenic	78125	2	85318	uc002yiu.1	-11069	NA	BAGE3	BAGE family member 3
chr1	68297770	68298170	401	*	3.69654	2.66854	4.16351	-1.49498	0.000560556	0.0079938	Promoter	370700	1	100289178	uc001deb.2	0	ENSG00000232284	GNG12-AS1	GNG12, DIRAS3 and WLS antisense RNA 1
chrY	10010156	10010556	401	*	2.40352	1.37613	2.87033	-1.4942	0.00616809	0.0488171	Distal Intergenic	1165	1	252955	uc004fso.1	261749	ENSG00000239225	TTTY23	testis-specific transcript, Y-linked 23
chr15	74537748	74538148	401	*	3.78268	2.75776	4.24883	-1.49107	9.25e-06	0.000288684	Intron (uc002axo.4/80125, intron 2 of 18)	99853	1	80125	uc002axo.4	9118	ENSG00000140481	CCDC33	coiled-coil domain containing 33
chr19	9473636	9474036	401	*	4.40953	3.38489	4.87562	-1.49073	0.00116848	0.014298	Promoter	19598	1	7730	uc002mlk.3	0	ENSG00000188629	ZNF177	zinc finger protein 177
chr7	38670669	38671069	401	*	6.14126	5.11698	6.60725	-1.49027	2.2e-14	6.14e-12	Promoter	247871	2	273	uc003tgu.3	98	ENSG00000078053	AMPH	amphiphysin
chr10	38816286	38816686	401	*	4.00928	2.98514	4.47522	-1.49009	0.00115449	0.0141725	Distal Intergenic	24008	1	399744	uc009xme.3	99212	NA	LINC00999	long intergenic non-protein coding RNA 999
chr4	107957057	107957457	401	*	4.27781	3.25452	4.74353	-1.48901	1.05e-06	4.71e-05	Promoter	114495	2	27123	uc003hyi.3	0	ENSG00000155011	DKK2	dickkopf WNT signaling pathway inhibitor 2
chr4	111543643	111544043	401	*	4.99131	3.96933	5.45668	-1.48735	1.56e-07	9.2e-06	Promoter	5675	2	5308	uc003iac.3	211	ENSG00000164093	PITX2	paired like homeodomain 2
chr3	69435113	69435513	401	*	5.75569	4.73419	6.22093	-1.48674	4.15e-14	1.11e-11	Promoter	216285	2	23150	uc003dnv.2	0	ENSG00000114541	FRMD4B	FERM domain containing 4B
chr9	80263179	80263579	401	*	5.11656	4.10192	5.57996	-1.47805	2.94e-07	1.57e-05	Promoter	225238	2	9630	uc004aku.3	0	ENSG00000156049	GNA14	G protein subunit alpha 14
chr4	5020938	5021338	401	*	3.48337	2.47026	3.94635	-1.4761	0.000357522	0.00558429	Promoter	4884	2	54360	uc003gig.3	0	ENSG00000170891	CYTL1	cytokine like 1
chr2	133025634	133026034	401	*	6.93424	5.92125	7.39719	-1.47594	4.36e-07	2.23e-05	Distal Intergenic	110379	2	554226	uc002ttj.3	-10092	ENSG00000163046	ANKRD30BL	ankyrin repeat domain 30B like
chr4	74486029	74486429	401	*	4.51896	3.50696	4.98164	-1.47468	3.33e-07	1.76e-05	Promoter	49021	2	166824	uc003hhc.2	0	ENSG00000169435	RASSF6	Ras association domain family member 6
chr8	29172533	29172933	401	*	3.53571	2.52388	3.99835	-1.47447	0.000345786	0.00544865	Distal Intergenic	15744	2	1846	uc003xhl.3	33389	ENSG00000120875	DUSP4	dual specificity phosphatase 4
chr5	159739197	159739597	401	*	5.44462	4.43311	5.90718	-1.47407	6.93e-09	6.14e-07	Promoter	60903	2	79616	uc003lyb.1	0	ENSG00000135083	CCNJL	cyclin J like
chr17	76912293	76912693	401	*	3.83576	2.82486	4.29815	-1.47329	0.000398267	0.00611283	Intron (uc010wty.2/7077, intron 1 of 4)	69425	2	7077	uc010wty.2	5790	ENSG00000035862	TIMP2	TIMP metallopeptidase inhibitor 2
chr18	24236559	24236959	401	*	5.27691	4.2668	5.73909	-1.47229	2.23e-09	2.19e-07	Promoter	202492	2	284252	uc031rhu.1	406	ENSG00000134504	KCTD1	potassium channel tetramerization domain containing 1
chr10	128593732	128594132	401	*	4.6341	3.62401	5.09626	-1.47225	3.58e-06	0.000132692	Promoter	656758	1	1793	uc001ljt.3	0	ENSG00000150760	DOCK1	dedicator of cytokinesis 1
chr12	6744778	6745178	401	*	3.39993	2.39006	3.86205	-1.47199	0.00213453	0.0221746	Promoter	17297	2	57121	uc001qps.2	119	ENSG00000184574	LPAR5	lysophosphatidic acid receptor 5
chr10	735903	736303	401	*	2.87801	1.87382	3.33858	-1.46476	0.00475042	0.0402909	Promoter	415479	2	22982	uc001ifp.3	-295	ENSG00000151240	DIP2C	disco interacting protein 2 homolog C
chrX	114795681	114796081	401	*	3.96108	2.95809	4.42133	-1.46324	0.000474281	0.00702375	Promoter	90003	1	5358	uc011mtf.2	504	ENSG00000102024	PLS3	plastin 3
chr15	74289196	74289596	401	*	3.15387	2.15153	3.61394	-1.4624	0.0044614	0.0385875	Promoter	30439	1	5371	uc002aww.1	-749	ENSG00000140464	PML	PML nuclear body scaffold
chr12	4918641	4919041	401	*	4.67465	3.67313	5.13449	-1.46137	2.98e-08	2.25e-06	Promoter	41937	1	3742	uc001qng.3	299	ENSG00000151079	KCNA6	potassium voltage-gated channel subfamily A member 6
chr8	105478932	105479332	401	*	3.87777	2.87659	4.33752	-1.46093	0.00102824	0.0130138	Promoter	87626	2	1807	uc003yly.4	0	ENSG00000147647	DPYS	dihydropyrimidinase
chr1	3077433	3077833	401	*	4.10405	3.10318	4.56372	-1.46054	5.44e-05	0.00123539	Intron (uc001akc.3/63976, intron 1 of 16)	61	1	100422968	uc021oez.1	32894	ENSG00000283572	MIR4251	microRNA 4251
chr6	149772034	149772434	401	*	5.47784	4.47707	5.93748	-1.46041	1.76e-09	1.77e-07	Exon (uc010kid.3/340152, exon 6 of 6)	17973	2	340152	uc003qmn.1	23315	ENSG00000178199	ZC3H12D	zinc finger CCCH-type containing 12D
chr8	47124480	47124880	401	*	3.12335	2.12395	3.58262	-1.45868	0.00210974	0.0219772	Distal Intergenic	13484	1	497634	uc010lxr.1	-627628	ENSG00000253314	LINC00293	long intergenic non-protein coding RNA 293
chr16	49498857	49499257	401	*	3.45637	2.45804	3.91535	-1.45731	7.59e-05	0.00163872	Distal Intergenic	25512	1	123970	uc002efr.3	91049	ENSG00000166152	C16orf78	chromosome 16 open reading frame 78
chr13	46752234	46752634	401	*	2.77401	1.77898	3.23208	-1.4531	0.00513741	0.0425495	Intron (uc001vba.4/3936, intron 1 of 15)	56402	2	3936	uc001vba.4	3825	ENSG00000136167	LCP1	lymphocyte cytosolic protein 1
chr9	113800733	113801133	401	*	3.86669	2.87199	4.32467	-1.45268	0.00602358	0.0480351	Promoter	164928	2	1902	uc011lwo.2	0	ENSG00000198121	LPAR1	lysophosphatidic acid receptor 1
chr21	11132785	11133185	401	*	4.43136	3.43757	4.88909	-1.45151	4.91e-05	0.0011396	Distal Intergenic	78125	2	85318	uc002yiu.1	-33848	NA	BAGE3	BAGE family member 3
chr22	21386476	21386876	401	*	4.83118	3.8376	5.28886	-1.45126	3.88e-07	2.01e-05	Promoter	3841	2	6545	uc002zud.3	0	ENSG00000099960	SLC7A4	solute carrier family 7 member 4
chr17	79068986	79069386	401	*	3.15512	2.16396	3.61213	-1.44817	0.00395602	0.0352552	Intron (uc002jyz.4/10458, intron 6 of 12)	11257	1	10458	uc010wui.2	-2532	ENSG00000175866	BAIAP2	BAR/IMD domain containing adaptor protein 2
chr17	79620148	79620548	401	*	4.7679	3.77925	5.22422	-1.44497	9.49e-08	6.07e-06	5' UTR	6119	2	5148	uc002kay.3	3059	ENSG00000185527	PDE6G	phosphodiesterase 6G
chr2	91847700	91848100	401	*	4.67758	3.68901	5.13389	-1.44488	0.00312126	0.0294001	Promoter	42788	2	654342	uc002sts.4	0	ENSG00000283196	LSP1P4	LSP1 pseudogene 4
chr19	19624965	19625365	401	*	3.7097	2.723	4.16548	-1.44248	0.000685033	0.00939064	3' UTR	1442	2	83983	uc002nmr.3	1104	ENSG00000178093	TSSK6	testis specific serine kinase 6
chr6	125684519	125684919	401	*	4.29705	3.31155	4.7525	-1.44095	2.33e-05	0.000612498	Distal Intergenic	26787	2	51020	uc003qab.1	-61237	ENSG00000111906	HDDC2	HD domain containing 2
chr3	160519119	160519519	401	*	0.633405	0	1.44076	-1.44076	0.00044264	0.0066366	Intron (uc003fdr.3/151742, intron 1 of 3)	228817	1	151742	uc003fds.3	-40482	ENSG00000163590	PPM1L	protein phosphatase, Mg2+/Mn2+ dependent 1L
chr22	37517963	37518363	401	*	2.54849	1.56598	3.00311	-1.43713	0.00524359	0.0432266	Distal Intergenic	44125	2	164656	uc003aqt.1	-12360	ENSG00000187045	TMPRSS6	transmembrane serine protease 6
chr8	8654770	8655170	401	*	3.53408	2.55199	3.98859	-1.4366	0.000300428	0.00488503	Exon (uc003wsj.1/9258, exon 2 of 3)	1952	1	137075	uc003wsi.3	95104	ENSG00000253958	CLDN23	claudin 23
chr3	168864858	168865258	401	*	4.23984	3.25892	4.69403	-1.43511	2.29e-06	9.15e-05	Promoter	64236	2	2122	uc003ffk.2	264	ENSG00000085276	MECOM	MDS1 and EVI1 complex locus
chr16	27243293	27243693	401	*	2.77559	1.79656	3.22924	-1.43269	0.00509322	0.0422494	Intron (uc002doi.1/197370, intron 5 of 7)	7157	1	79831	uc010bxx.2	17360	ENSG00000155666	KDM8	lysine demethylase 8
chr13	80914475	80914875	401	*	5.45781	4.47919	5.91135	-1.43216	1.35e-09	1.37e-07	Promoter	4975	2	10253	uc001vlj.3	211	ENSG00000136158	SPRY2	sprouty RTK signaling antagonist 2
chr3	196397240	196397640	401	*	2.93172	1.9555	3.3846	-1.4291	0.00438064	0.0379756	Distal Intergenic	22219	1	375387	uc003fwv.3	30584	ENSG00000174004	NRROS	negative regulator of reactive oxygen species
chr7	14030673	14031073	401	*	4.80516	3.83219	5.25713	-1.42494	2.1e-08	1.65e-06	Promoter	100010	2	2115	uc022aac.1	0	ENSG00000006468	ETV1	ETS variant transcription factor 1
chr10	51501941	51502341	401	*	5.72799	4.75516	6.17992	-1.42477	3.04e-09	2.88e-07	Intron (uc001jin.3/uc001jin.3, intron 7 of 7)	22177	2	653268	uc001jio.4	-15614	NA	AGAP7P	ArfGAP with GTPase domain, ankyrin repeat and PH domain 7, pseudogene
chr7	7197349	7197749	401	*	3.29434	2.32201	3.74613	-1.42412	0.00373117	0.0337905	Distal Intergenic	52683	1	56913	uc010ktm.1	-24497	ENSG00000106392	C1GALT1	core 1 synthase, glycoprotein-N-acetylgalactosamine 3-beta-galactosyltransferase 1
chr2	207308215	207308615	401	*	5.25439	4.28401	5.70564	-1.42162	9.47e-11	1.32e-08	Promoter	177487	1	8745	uc002vbq.4	0	ENSG00000114948	ADAM23	ADAM metallopeptidase domain 23
chrX	67906135	67906535	401	*	4.09703	3.12688	4.54821	-1.42134	5.17e-06	0.000179367	Intron (uc004dxa.3/9754, intron 2 of 13)	32203	1	9754	uc004dxc.4	-6947	ENSG00000130052	STARD8	StAR related lipid transfer domain containing 8
chr19	36822300	36822700	401	*	5.55751	4.58852	6.00836	-1.41984	1.73e-10	2.25e-08	Promoter	18658	2	100506930	uc021utg.1	0	ENSG00000232677	LINC00665	long intergenic non-protein coding RNA 665
chr16	54320516	54320916	401	*	4.59914	3.63244	5.04935	-1.41692	0.000326146	0.00520981	Promoter	3167	2	79191	uc002eht.1	-138	ENSG00000177508	IRX3	iroquois homeobox 3
chr14	101587109	101587509	401	*	4.11883	3.15491	4.56826	-1.41335	5.68e-06	0.000193925	Distal Intergenic	3026	1	100507257	uc001yjz.2	50861	ENSG00000223403	MEG9	maternally expressed 9
chr18	74716799	74717199	401	*	2.88848	1.92524	3.33772	-1.41248	0.00291623	0.0279044	Intron (uc002lml.3/4155, intron 2 of 6)	38436	2	4155	uc002lml.3	12025	ENSG00000197971	MBP	myelin basic protein
chr1	81771715	81772115	401	*	2.96016	1.99907	3.40879	-1.40972	0.00110721	0.0137447	Promoter	686263	1	23266	uc001dis.3	0	ENSG00000117114	ADGRL2	adhesion G protein-coupled receptor L2
chr2	66802779	66803179	401	*	4.12761	3.17013	4.57522	-1.40509	1.33e-05	0.000390664	Distal Intergenic	129015	1	4211	uc002sdw.1	135516	ENSG00000143995	MEIS1	Meis homeobox 1
chr1	44015898	44016298	401	*	3.89625	2.93937	4.34369	-1.40432	0.000644443	0.00894039	Intron (uc001cjq.4/5792, intron 3 of 7)	41868	1	5792	uc001cjt.4	12029	ENSG00000142949	PTPRF	protein tyrosine phosphatase receptor type F
chr12	85862765	85863165	401	*	3.28445	2.33007	3.73119	-1.40111	0.00367122	0.0333852	Distal Intergenic	21526	1	8092	uc001tae.4	188729	ENSG00000180318	ALX1	ALX homeobox 1
chr18	52989645	52990045	401	*	4.07521	3.12129	4.52181	-1.40053	2.93e-05	0.000746363	Promoter	99529	2	6925	uc021ukh.1	-555	ENSG00000196628	TCF4	transcription factor 4
chr2	89868607	89869007	401	*	0.591661	0	1.39902	-1.39902	0.00217482	0.0225402	Distal Intergenic	85	1	100616399	uc021vks.1	756723	ENSG00000265510	MIR4436A	microRNA 4436a
chr4	157892787	157893187	401	*	6.03079	5.08168	6.47602	-1.39434	8.32e-15	2.46e-12	Promoter	209784	2	56034	uc011cis.2	-241	ENSG00000145431	PDGFC	platelet derived growth factor C
chr19	55525974	55526374	401	*	2.83589	1.88848	3.28063	-1.39216	0.00516358	0.0427396	3' UTR	24558	2	51206	uc002qik.3	23258	ENSG00000088053	GP6	glycoprotein VI platelet
chr5	346575	346975	401	*	3.80674	2.86141	4.25089	-1.38948	0.000599525	0.00842284	Intron (uc003jav.3/57491, intron 2 of 11)	115704	1	57491	uc010isz.3	23873	ENSG00000286169	AHRR	aryl-hydrocarbon receptor repressor
chr5	82767289	82767689	401	*	3.93971	2.99465	4.38379	-1.38914	2.37e-05	0.000620673	Promoter	41266	1	1462	uc003kih.4	0	ENSG00000038427	VCAN	versican
chr17	68165135	68165535	401	*	5.62748	4.6854	6.0707	-1.38529	2.25e-10	2.84e-08	Promoter	2442	2	400617	uc021uci.1	8	ENSG00000267365	KCNJ2-AS1	KCNJ2 antisense RNA 1
chr21	10936812	10937212	401	*	3.39597	2.45408	3.83913	-1.38505	0.00180912	0.0197279	Intron (uc002yip.1/7179, intron 14 of 23)	84178	2	7179	uc002yip.1	53708	ENSG00000274391	TPTE	transmembrane phosphatase with tensin homology
chr10	122216357	122216757	401	*	4.3959	3.45421	4.83901	-1.3848	2.25e-06	9.03e-05	Promoter	124831	1	196051	uc010qtd.2	0	ENSG00000203805	PLPP4	phospholipid phosphatase 4
chr8	131058115	131058515	401	*	4.44225	3.50076	4.88531	-1.38454	8.18e-05	0.00173855	Distal Intergenic	177059	2	51571	uc003ysy.2	-29218	ENSG00000153310	CYRIB	CYFIP related Rac1 interactor B
chr2	75787751	75788151	401	*	6.45154	5.5101	6.89458	-1.38448	2.34e-09	2.27e-07	Promoter	68649	2	84141	uc002sni.2	0	ENSG00000115363	EVA1A	eva-1 homolog A, regulator of programmed cell death
chr16	75098604	75099004	401	*	2.95022	2.00915	3.39315	-1.38401	0.00194363	0.0207933	Intron (uc010vmz.1/84937, intron 1 of 2)	4913	2	197257	uc002fdm.3	51666	ENSG00000166816	LDHD	lactate dehydrogenase D
chr16	72042178	72042578	401	*	3.13865	2.20028	3.5808	-1.38052	0.00130165	0.0154781	Promoter	16674	1	1723	uc002fbp.3	-65	ENSG00000102967	DHODH	dihydroorotate dehydrogenase (quinone)
chr22	33197613	33198013	401	*	5.53418	4.59656	5.97612	-1.37956	1.44e-06	6.14e-05	Promoter	62227	1	7078	uc003anb.3	811	ENSG00000100234	TIMP3	TIMP metallopeptidase inhibitor 3
chr14	88237457	88237857	401	*	7.01935	6.082	7.46121	-1.37921	2.41e-06	9.55e-05	Distal Intergenic	142829	2	2581	uc010tvw.1	209135	ENSG00000054983	GALC	galactosylceramidase
chr19	42573836	42574236	401	*	4.15618	3.219	4.598	-1.379	0.00383087	0.0344584	Intron (uc002osk.4/64763, intron 1 of 1)	13092	1	64763	uc002osk.4	1207	ENSG00000105732	ZNF574	zinc finger protein 574
chr14	34420013	34420413	401	*	5.83057	4.89438	6.2721	-1.37773	5.21e-08	3.64e-06	Promoter	26612	2	112399	uc001wry.3	0	ENSG00000129521	EGLN3	egl-9 family hypoxia inducible factor 3
chr4	39033048	39033448	401	*	4.35861	3.42243	4.80014	-1.37771	9.62e-05	0.0019809	Promoter	65601	2	80008	uc003gto.3	593	ENSG00000121895	TMEM156	transmembrane protein 156
chr11	51582525	51582925	401	*	4.20745	3.27169	4.64886	-1.37716	3.81e-05	0.000927338	Distal Intergenic	930	1	119749	uc010ric.2	67243	ENSG00000185926	OR4C46	olfactory receptor family 4 subfamily C member 46
chr5	57878597	57878997	401	*	4.77046	3.83477	5.21185	-1.37708	5.41e-07	2.67e-05	Promoter	268468	1	115827	uc003jrp.3	0	ENSG00000152932	RAB3C	RAB3C, member RAS oncogene family
chr7	94023831	94024231	401	*	4.83799	3.90237	5.27935	-1.37698	2.51e-06	9.84e-05	Promoter	36672	1	1278	uc003ung.1	0	ENSG00000164692	COL1A2	collagen type I alpha 2 chain
chr11	84431585	84431985	401	*	5.03803	4.10249	5.47938	-1.37689	8.99e-07	4.07e-05	Intron (uc001paj.2/1740, intron 1 of 22)	1468410	2	1740	uc001paj.2	202480	ENSG00000150672	DLG2	discs large MAGUK scaffold protein 2
chr17	78652848	78653248	401	*	3.22528	2.29003	3.66654	-1.3765	0.00136294	0.0160346	Intron (uc002jys.3/57521, intron 3 of 8)	421549	1	57521	uc010wug.1	134223	ENSG00000141564	RPTOR	regulatory associated protein of MTOR complex 1
chr13	99582396	99582796	401	*	3.6842	2.75355	4.12412	-1.37058	0.00152592	0.0174646	Exon (uc001vnw.2/23348, exon 3 of 56)	70022	2	23348	uc010afu.1	-4223	ENSG00000088387	DOCK9	dedicator of cytokinesis 9
chr5	35865300	35865700	401	*	3.17659	2.24602	3.61649	-1.37046	0.00188509	0.0203211	Intron (uc011coo.3/3575, intron 2 of 5)	22729	1	3575	uc011cop.3	8323	ENSG00000168685	IL7R	interleukin 7 receptor
chr1	211652266	211652666	401	*	3.05324	2.12395	3.49277	-1.36883	0.00316893	0.0297541	3' UTR	16396	2	343035	uc001him.2	13593	ENSG00000198570	RD3	retinal degeneration 3, GUCY2D regulator
chr7	51384585	51384985	401	*	3.74575	2.81819	4.18478	-1.36659	0.000274729	0.00453944	Promoter	245990	2	23242	uc003tpt.3	-70	ENSG00000106078	COBL	cordon-bleu WH2 repeat protein
chr6	6587167	6587567	401	*	3.48977	2.56282	3.92862	-1.3658	0.000471386	0.00699037	Intron (uc003mww.4/285780, intron 1 of 7)	66283	1	9450	uc003mwy.1	-1367	ENSG00000112799	LY86	lymphocyte antigen 86
chr15	99990998	99991398	401	*	3.74866	2.82199	4.18743	-1.36543	0.00553361	0.0450464	Distal Intergenic	150497	1	4205	uc002bve.3	-114735	ENSG00000068305	MEF2A	myocyte enhancer factor 2A
chr2	95663924	95664324	401	*	4.06245	3.13628	4.50107	-1.36479	0.000844549	0.0111126	Distal Intergenic	28338	1	4118	uc002stx.2	-27076	ENSG00000172005	MAL	mal, T cell differentiation protein
chr12	122583987	122584387	401	*	3.32367	2.3996	3.76168	-1.36208	0.00104214	0.0131271	Intron (uc001ubq.3/22877, intron 1 of 16)	6282	1	22877	uc001ubr.3	-28043	ENSG00000175727	MLXIP	MLX interacting protein
chr3	179754593	179754993	401	*	4.71032	3.78916	5.14748	-1.35832	0.000256307	0.00431287	Promoter	242095	2	51555	uc003fki.2	0	ENSG00000114757	PEX5L	peroxisomal biogenesis factor 5 like
chrY	13464830	13465230	401	*	5.0561	4.13514	5.4932	-1.35807	0.00144652	0.0167653	Distal Intergenic	15475	2	352887	uc022cji.1	1068159	ENSG00000206159	GYG2P1	glycogenin 2 pseudogene 1
chr10	71561882	71562282	401	*	3.81836	2.89775	4.25536	-1.35761	8.46e-05	0.00178552	Promoter	157261	1	1305	uc021psh.1	238	ENSG00000197467	COL13A1	collagen type XIII alpha 1 chain
chr9	36995960	36996360	401	*	3.26205	2.3421	3.69886	-1.35676	0.00415248	0.0365465	Intron (uc011lpt.1/5079, intron 1 of 6)	164243	2	5079	uc011lpt.1	6413	ENSG00000196092	PAX5	paired box 5
chr19	57276538	57276938	401	*	4.58735	3.66995	5.02341	-1.35346	8.06e-06	0.000260115	Exon (uc002qnp.1/uc002qnp.1, exon 1 of 4)	1314	1	100169890	uc010ets.2	-46910	NA	PEG3-AS1	PEG3 antisense RNA 1
chr11	63795735	63796135	401	*	3.21286	2.29554	3.6489	-1.35335	0.00110823	0.0137508	Intron (uc001nyh.3/28992, intron 3 of 10)	11579	1	55611	uc009ypb.1	41421	ENSG00000167770	OTUB1	OTU deubiquitinase, ubiquitin aldehyde binding 1
chr6	155316638	155317038	401	*	5.04254	4.12525	5.47856	-1.35332	2.14e-08	1.67e-06	Intron (uc003qqb.3/26230, intron 3 of 28)	167435	1	26230	uc003qqe.3	-94385	ENSG00000146426	TIAM2	TIAM Rac1 associated GEF 2
chr1	204797554	204797954	401	*	4.22346	3.30853	4.65879	-1.35026	0.00198596	0.0210856	Promoter	148493	1	23114	uc001hbh.3	0	ENSG00000163531	NFASC	neurofascin
chr1	197879562	197879962	401	*	3.2243	2.30982	3.6595	-1.34967	0.00456989	0.0392192	Distal Intergenic	5493	1	56956	uc009wzc.1	-1673	ENSG00000143355	LHX9	LIM homeobox 9
chr21	11072629	11073029	401	*	3.81439	2.90025	4.24949	-1.34924	0.00334652	0.0310177	Intron (uc002yit.1/85318, intron 2 of 9)	1656	2	574	uc002yiw.1	-12813	NA	BAGE	B melanoma antigen
chr13	29106689	29107089	401	*	5.75289	4.83925	6.18784	-1.34859	2.32e-12	4.68e-10	Distal Intergenic	28678	2	2321	uc001usd.3	-37424	ENSG00000102755	FLT1	fms related receptor tyrosine kinase 1
chr18	15003866	15004266	401	*	0.540177	0	1.34753	-1.34753	0.000304481	0.00493281	Distal Intergenic	15590	1	374860	uc010xal.1	166718	ENSG00000180777	ANKRD30B	ankyrin repeat domain 30B
chr4	177713383	177713783	401	*	4.36544	3.4536	4.79986	-1.34626	0.000133778	0.00258475	Promoter	109205	2	7424	uc003ius.1	112	ENSG00000150630	VEGFC	vascular endothelial growth factor C
chr5	124084627	124085027	401	*	3.4981	2.58772	3.9321	-1.34438	0.00441407	0.0382404	Promoter	102129	2	57507	uc003ktt.1	-127	ENSG00000168916	ZNF608	zinc finger protein 608
chr2	231282267	231282667	401	*	3.59442	2.68483	4.02818	-1.34335	0.00131102	0.0155547	Promoter	53780	1	6672	uc002vqv.2	796	ENSG00000067066	SP100	SP100 nuclear antigen
chr3	55516033	55516433	401	*	3.7306	2.82127	4.16428	-1.34301	0.000172003	0.00315197	Promoter	15684	2	7474	uc010hmw.4	-607	ENSG00000114251	WNT5A	Wnt family member 5A
chr20	61550453	61550853	401	*	3.30831	2.40187	3.74114	-1.33927	0.00165261	0.018539	Intron (uc002ydr.2/11083, intron 1 of 15)	9401	2	11083	uc011aao.1	-4695	ENSG00000101191	DIDO1	death inducer-obliterator 1
chr6	94128800	94129200	401	*	4.5954	3.68913	5.02818	-1.33905	1.34e-06	5.73e-05	Promoter	179561	2	2045	uc003poe.3	100	ENSG00000135333	EPHA7	EPH receptor A7
chr14	106471317	106471717	401	*	4.09162	3.18686	4.52394	-1.33709	9.15e-05	0.00189587	Exon (uc031qqx.1/uc031qqx.1, exon 2882 of 5065)	2540	2	8755	uc001ysu.1	-32959	ENSG00000271968	ADAM6	ADAM metallopeptidase domain 6 (pseudogene)
chr2	133033219	133033619	401	*	5.13067	4.22637	5.56287	-1.3365	0.00235325	0.0239226	Distal Intergenic	110379	2	554226	uc002ttj.3	-17677	ENSG00000163046	ANKRD30BL	ankyrin repeat domain 30B like
chr18	10454371	10454771	401	*	4.35379	3.45114	4.78549	-1.33436	4.52e-06	0.000160095	Promoter	34074	1	147495	uc002kom.4	0	ENSG00000154856	APCDD1	APC down-regulated 1
chr9	130529480	130529880	401	*	3.1885	2.28588	3.62019	-1.33431	0.00257033	0.025629	5' UTR	33053	2	10044	uc004bsa.3	3768	ENSG00000095370	SH2D3C	SH2 domain containing 3C
chr10	61469189	61469589	401	*	4.9816	4.07979	5.41306	-1.33326	8.85e-07	4.02e-05	Promoter	59128	2	220963	uc010qig.1	60	ENSG00000165449	SLC16A9	solute carrier family 16 member 9
chr12	66218853	66219253	401	*	5.80267	4.90186	6.23383	-1.33196	7.92e-08	5.19e-06	Promoter	141832	1	8091	uc001ssx.3	613	ENSG00000149948	HMGA2	high mobility group AT-hook 2
chrX	66763747	66764147	401	*	4.43707	3.53639	4.86818	-1.33178	1.4e-05	0.000407756	Promoter	145727	1	367	uc011mpd.2	0	ENSG00000169083	AR	androgen receptor
chrY	58833780	58834180	401	*	0.524085	0	1.33144	-1.33144	0.00184972	0.0200553	Distal Intergenic	14667	1	10251	uc004fxi.1	-266277	ENSG00000168939	SPRY3	sprouty RTK signaling antagonist 3
chr9	94712449	94712849	401	*	4.86114	3.9619	5.29182	-1.32992	2.81e-07	1.53e-05	Promoter	223716	2	4920	uc004ark.3	-5	ENSG00000169071	ROR2	receptor tyrosine kinase like orphan receptor 2
chr19	52995963	52996363	401	*	3.57335	2.67535	4.00366	-1.3283	0.000156049	0.00290165	Intron (uc002pzp.4/147660, intron 3 of 5)	28395	1	388558	uc010epq.1	-34546	ENSG00000198482	ZNF808	zinc finger protein 808
chr4	96470640	96471040	401	*	5.71525	4.81786	6.14538	-1.32752	9.8e-09	8.4e-07	Promoter	333168	2	8633	uc003htq.3	-279	ENSG00000182168	UNC5C	unc-5 netrin receptor C
chr21	14410170	14410570	401	*	2.7516	1.85862	3.18041	-1.3218	0.00381551	0.0343694	Promoter	14537	1	149992	uc002yiy.3	0	NA	ANKRD30BP2	ankyrin repeat domain 30B pseudogene 2
chr20	2780861	2781261	401	*	5.81989	4.92782	6.24843	-1.32061	1.27e-07	7.77e-06	Promoter	6578	2	56265	uc002wgu.3	31	ENSG00000088882	CPXM1	carboxypeptidase X, M14 family member 1
chr4	184826937	184827337	401	*	5.47173	4.58193	5.89958	-1.31765	1.76e-07	1.02e-05	Promoter	112367	1	56977	uc003ivz.1	428	ENSG00000173320	STOX2	storkhead box 2
chr3	193587529	193587929	401	*	4.66468	3.77505	5.09248	-1.31744	0.000503185	0.00735096	Distal Intergenic	1145	2	100128023	uc011bss.2	124098	NA	DPPA2P3	developmental pluripotency associated 2 pseudogene 3
chr6	125283271	125283671	401	*	5.98901	5.09962	6.41675	-1.31713	1.24e-06	5.38e-05	Promoter	120800	1	154214	uc003pzr.3	-191	ENSG00000146373	RNF217	ring finger protein 217
chr15	90198295	90198695	401	*	5.86636	4.98117	6.29282	-1.31165	1.26e-05	0.000377158	Promoter	27482	2	374654	uc002bof.2	0	ENSG00000166813	KIF7	kinesin family member 7
chr19	38042305	38042705	401	*	5.72115	4.83613	6.14756	-1.31143	1.15e-11	1.88e-09	Promoter	62807	1	163255	uc002ogq.4	32	ENSG00000171817	ZNF540	zinc finger protein 540
chr10	62761126	62761526	401	*	4.90302	4.0183	5.32934	-1.31105	0.00384048	0.0345097	Promoter	132001	2	9886	uc001jlk.3	0	ENSG00000072422	RHOBTB1	Rho related BTB domain containing 1
chr13	96204857	96205257	401	*	3.96417	3.07972	4.39041	-1.31069	0.00104624	0.0131725	Promoter	27064	1	9071	uc001vmh.2	0	ENSG00000134873	CLDN10	claudin 10
chr1	10698487	10698887	401	*	5.05644	4.17209	5.48265	-1.31056	3.96e-08	2.86e-06	3' UTR	3392	2	54897	uc001arq.1	22568	ENSG00000130940	CASZ1	castor zinc finger 1
chr9	127422593	127422993	401	*	4.45509	3.57292	4.88064	-1.30772	0.000372451	0.00578345	Exon (uc004bos.3/uc004bos.3, exon 1 of 1)	40193	1	100379345	uc022bni.1	1878	ENSG00000224020	MIR181A2HG	MIR181A2 host gene
chr21	43527954	43528354	401	*	4.72061	3.83948	5.14585	-1.30636	3.17e-06	0.000120342	Promoter	6401	2	150147	uc002zak.2	290	ENSG00000184385	UMODL1-AS1	UMODL1 antisense RNA 1
chr16	33955011	33955411	401	*	0.497488	0	1.30484	-1.30484	0.000806684	0.0107207	Distal Intergenic	1452	2	649159	uc021thl.1	7092	ENSG00000256642	LINC00273	long intergenic non-protein coding RNA 273
chr19	48761451	48761851	401	*	3.83719	2.95791	4.26187	-1.30396	0.00209493	0.0218876	Distal Intergenic	17686	2	22900	uc002pij.2	-2248	ENSG00000105483	CARD8	caspase recruitment domain family member 8
chr19	4089319	4089719	401	*	3.66072	2.78193	4.08525	-1.30332	0.000300389	0.00488503	Downstream (<1kb)	12883	2	5605	uc002lzj.3	13483	ENSG00000126934	MAP2K2	mitogen-activated protein kinase kinase 2
chr18	10032444	10032844	401	*	5.17017	4.29313	5.59416	-1.30102	4.66e-07	2.34e-05	Distal Intergenic	46064	1	9218	uc002kok.3	118489	ENSG00000101558	VAPA	VAMP associated protein A
chr12	24714845	24715245	401	*	5.90874	5.03246	6.33251	-1.30004	1.04e-11	1.73e-09	Promoter	1030153	2	6660	uc001rfx.4	138	ENSG00000134532	SOX5	SRY-box transcription factor 5
chr14	23291828	23292228	401	*	4.55679	3.68062	4.98052	-1.2999	1.04e-05	0.000317365	Distal Intergenic	46589	2	9056	uc001wgv.4	-2808	ENSG00000155465	SLC7A7	solute carrier family 7 member 7
chr20	26189859	26190259	401	*	8.85761	7.98152	9.28132	-1.2998	2.69e-13	6.28e-11	Promoter	22215	2	284801	uc002wvk.3	0	ENSG00000227195	MIR663AHG	MIR663A host gene
chr18	42260308	42260708	401	*	5.29799	4.42242	5.72154	-1.29912	2.53e-07	1.39e-05	Promoter	387613	1	26040	uc010dni.3	-155	ENSG00000152217	SETBP1	SET binding protein 1
chr4	176923211	176923611	401	*	4.33188	3.45681	4.75527	-1.29846	1.2e-05	0.000360908	Promoter	369755	2	2823	uc003iug.4	231	ENSG00000150625	GPM6A	glycoprotein M6A
chr2	144694562	144694962	401	*	4.55843	3.68336	4.98182	-1.29846	0.000151919	0.00284079	Distal Intergenic	265566	2	79712	uc002tvo.3	274184	ENSG00000121964	GTDC1	glycosyltransferase like domain containing 1
chr19	53635646	53636046	401	*	5.81293	4.93827	6.2362	-1.29793	7.55e-10	8.25e-08	Promoter	25040	2	55786	uc002qau.3	125	ENSG00000170954	ZNF415	zinc finger protein 415
chr9	136474126	136474526	401	*	4.5569	3.68337	4.97982	-1.29645	6.15e-06	0.000207511	Distal Intergenic	22982	1	1621	uc004cel.3	-26959	ENSG00000123454	DBH	dopamine beta-hydroxylase
chr5	147161865	147162265	401	*	4.03747	3.16472	4.46016	-1.29543	0.00195688	0.0208763	Promoter	197408	2	9832	uc003loq.2	146	ENSG00000176049	JAKMIP2	janus kinase and microtubule interacting protein 2
chr7	6556041	6556441	401	*	4.07188	3.19971	4.49439	-1.29468	0.00155199	0.0176412	Intron (uc011jwx.2/392862, intron 7 of 21)	75103	2	221955	uc003sqd.4	-32192	ENSG00000164535	DAGLB	diacylglycerol lipase beta
chr3	87841887	87842287	401	*	4.98309	4.11196	5.40529	-1.29333	5.76e-07	2.79e-05	Distal Intergenic	11194	1	3355	uc003dqr.2	-189439	ENSG00000179097	HTR1F	5-hydroxytryptamine receptor 1F
chr15	43810438	43810838	401	*	3.68371	2.81265	4.10587	-1.29322	0.00184076	0.019999	Promoter	14013	1	4130	uc001zrt.3	632	ENSG00000166963	MAP1A	microtubule associated protein 1A
chr13	32420706	32421106	401	*	6.41869	5.54779	6.8408	-1.29302	1.48e-13	3.68e-11	Promoter	106690	1	196549	uc001utu.3	0	NA	EEF1DP3	eukaryotic translation elongation factor 1 delta pseudogene 3
chr5	87956679	87957079	401	*	5.07882	4.20805	5.5009	-1.29285	2.9e-07	1.56e-05	Intron (uc011cua.1/645323, intron 3 of 4)	87	2	407047	uc021ybf.1	5678	ENSG00000284447	MIR9-2	microRNA 9-2
chr7	57732293	57732693	401	*	0.484647	0	1.292	-1.292	0.00120333	0.0146167	Distal Intergenic	23383	1	441234	uc011kdi.1	222410	ENSG00000182111	ZNF716	zinc finger protein 716
chr1	247511139	247511539	401	*	4.12985	3.26017	4.5516	-1.29144	0.00026215	0.00438894	Distal Intergenic	31424	2	84838	uc001ico.3	-16094	ENSG00000162714	ZNF496	zinc finger protein 496
chr4	73434748	73435148	401	*	5.09488	4.2263	5.51629	-1.28999	1.51e-05	0.000435194	Promoter	287831	2	9508	uc003hgk.2	-232	ENSG00000156140	ADAMTS3	ADAM metallopeptidase with thrombospondin type 1 motif 3
chr18	7566862	7567262	401	*	5.88837	5.02064	6.30952	-1.28888	3.43e-10	4.06e-08	Promoter	839546	1	5797	uc002knn.4	-52	ENSG00000173482	PTPRM	protein tyrosine phosphatase receptor type M
chr2	105275512	105275912	401	*	3.64183	2.77483	4.06276	-1.28793	0.000312849	0.00503155	Distal Intergenic	9119	2	284998	uc002tci.2	96301	ENSG00000234177	LINC01114	long intergenic non-protein coding RNA 1114
chr7	18126052	18126452	401	*	5.08999	4.22486	5.51034	-1.28548	7.98e-06	0.000258049	Promoter	581895	1	9734	uc011jya.2	-120	ENSG00000048052	HDAC9	histone deacetylase 9
chr10	735250	735650	401	*	4.74582	3.88162	5.16588	-1.28425	0.00082821	0.0109465	Promoter	415479	2	22982	uc001ifp.3	0	ENSG00000151240	DIP2C	disco interacting protein 2 homolog C
chr21	11106578	11106978	401	*	5.16006	4.29836	5.57936	-1.28099	0.00026947	0.00448886	Distal Intergenic	78125	2	85318	uc002yiu.1	-7641	NA	BAGE3	BAGE family member 3
chr6	62995792	62996192	401	*	4.4803	3.61896	4.89948	-1.28051	9.03e-05	0.00188053	Promoter	606236	2	202559	uc003peg.2	0	ENSG00000112232	KHDRBS2	KH RNA binding domain containing, signal transduction associated 2
chr21	9663190	9663590	401	*	0.471826	0	1.27918	-1.27918	0.00125603	0.0150911	Distal Intergenic	180	1	100500862	uc021wgv.1	-162242	ENSG00000275708	MIR3648-1	microRNA 3648-1
chr3	151178565	151178965	401	*	3.93669	3.07732	4.35527	-1.27795	0.00106261	0.0133228	Distal Intergenic	22720	2	285313	uc011bod.2	-2068	ENSG00000152580	IGSF10	immunoglobulin superfamily member 10
chr3	167813610	167814010	401	*	5.87409	5.01473	6.29267	-1.27794	2.82e-12	5.39e-10	Promoter	85764	2	27333	uc011bpg.1	-193	ENSG00000173905	GOLIM4	golgi integral membrane protein 4
chr2	47797883	47798283	401	*	4.89457	4.03576	5.31297	-1.27721	1.43e-06	6.07e-05	Promoter	49556	2	56660	uc002rwb.3	-413	ENSG00000184261	KCNK12	potassium two pore domain channel subfamily K member 12
chr19	12984269	12984669	401	*	3.64713	2.78856	4.06546	-1.2769	0.0055305	0.0450464	Exon (uc002mvm.3/22983, exon 25 of 26)	6311	2	1777	uc002mvn.1	7666	ENSG00000105612	DNASE2	deoxyribonuclease 2, lysosomal
chr2	182818814	182819214	401	*	3.88299	3.02517	4.30108	-1.27592	0.00241062	0.0244052	Distal Intergenic	131933	1	151242	uc002uoo.4	-31337	ENSG00000150722	PPP1R1C	protein phosphatase 1 regulatory inhibitor subunit 1C
chr1	201437874	201438274	401	*	5.29213	4.43591	5.70973	-1.27382	3.33e-06	0.000125531	Promoter	3693	2	23612	uc001gwq.4	25	ENSG00000174307	PHLDA3	pleckstrin homology like domain family A member 3
chr22	30476032	30476432	401	*	3.27964	2.42368	3.69716	-1.27348	0.00291264	0.0278901	Promoter	96610	1	150280	uc003agy.3	-21	ENSG00000176635	HORMAD2	HORMA domain containing 2
chr1	186798131	186798531	401	*	4.91059	4.05603	5.32768	-1.27165	8.25e-07	3.78e-05	Promoter	160082	1	5321	uc010pos.2	99	ENSG00000116711	PLA2G4A	phospholipase A2 group IVA
chr2	187713710	187714110	401	*	4.77118	3.91727	5.18806	-1.27079	3.54e-06	0.000131912	Promoter	21691	2	151112	uc002upu.1	0	ENSG00000163012	ZSWIM2	zinc finger SWIM-type containing 2
chr8	32785369	32785769	401	*	4.11481	3.26157	4.53148	-1.26992	0.000446469	0.00667892	Exon (uc003xjb.3/uc003xjb.3, exon 1 of 4)	37092	1	3084	uc003xja.2	199902	ENSG00000157168	NRG1	neuregulin 1
chr7	56442624	56443024	401	*	2.42362	1.57104	2.84008	-1.26904	0.00621733	0.0490941	Distal Intergenic	24672	2	650226	uc022adx.1	73044	NA	LOC650226	ankyrin repeat domain 26 pseudogene
chr21	9544879	9545279	401	*	3.34709	2.49612	3.76306	-1.26694	0.00198859	0.0210875	Distal Intergenic	180	1	100500862	uc021wgv.1	-280553	ENSG00000275708	MIR3648-1	microRNA 3648-1
chr9	136820891	136821291	401	*	3.51192	2.66239	3.92743	-1.26504	0.000350121	0.00550105	Intron (uc004cer.3/7410, intron 1 of 26)	230431	2	7410	uc004cer.3	36155	ENSG00000160293	VAV2	vav guanine nucleotide exchange factor 2
chr5	135468518	135468918	401	*	6.53934	5.69081	6.95454	-1.26373	5.79e-12	1.02e-09	Promoter	49887	1	4090	uc003lbj.1	0	ENSG00000113658	SMAD5	SMAD family member 5
chr9	131684622	131685022	401	*	4.98769	4.14224	5.40194	-1.2597	0.00483134	0.0407389	Promoter	19759	1	254295	uc004bwp.2	60	ENSG00000175287	PHYHD1	phytanoyl-CoA dioxygenase domain containing 1
chr6	148663841	148664241	401	*	4.25163	3.40632	4.66583	-1.25951	0.000232044	0.00400876	Promoter	209456	1	23328	uc003qme.1	112	ENSG00000111961	SASH1	SAM and SH3 domain containing 1
chr4	128544178	128544578	401	*	4.84718	4.00244	5.2612	-1.25877	1.46e-07	8.76e-06	Distal Intergenic	83848	1	27152	uc003ifk.2	-9509	ENSG00000164066	INTU	inturned planar cell polarity protein
chr10	106088223	106088623	401	*	4.90956	4.06519	5.32346	-1.25827	3.55e-05	0.000875384	Promoter	19297	2	85450	uc001kye.4	127	ENSG00000148841	ITPRIP	inositol 1,4,5-trisphosphate receptor interacting protein
chr14	78447307	78447707	401	*	4.56445	3.72034	4.97827	-1.25794	3.84e-06	0.000139942	Distal Intergenic	10723	1	57143	uc001xul.3	57732	ENSG00000063761	ADCK1	aarF domain containing kinase 1
chr1	58715650	58716050	401	*	4.88994	4.04627	5.30362	-1.25735	6.17e-07	2.98e-05	Promoter	1252633	2	1600	uc001cys.1	161	ENSG00000173406	DAB1	DAB adaptor protein 1
chr4	49163308	49163708	401	*	3.81485	2.97125	4.22851	-1.25726	0.00040235	0.00616481	Distal Intergenic	75437	1	80157	uc011bzl.2	174649	ENSG00000109182	CWH43	cell wall biogenesis 43 C-terminal homolog
chr1	27479411	27479811	401	*	3.49565	2.65254	3.90916	-1.25662	0.000839349	0.0110552	Intron (uc001bnm.4/6548, intron 1 of 11)	56322	2	6548	uc001bnm.4	1810	ENSG00000090020	SLC9A1	solute carrier family 9 member A1
chr2	96348433	96348833	401	*	4.24614	3.40329	4.65956	-1.25627	0.000635374	0.00883766	Distal Intergenic	7704	1	129868	uc002suv.3	90667	ENSG00000144015	TRIM43	tripartite motif containing 43
chr5	89735606	89736006	401	*	3.69821	2.85562	4.11155	-1.25594	0.000654907	0.00905722	Distal Intergenic	16075	2	1070	uc003kjo.3	-30003	ENSG00000153140	CETN3	centrin 3
chr8	13133819	13134219	401	*	4.7737	3.93167	5.18686	-1.25519	1.06e-05	0.000322265	Promoter	193186	2	10395	uc003wwl.1	0	ENSG00000164741	DLC1	DLC1 Rho GTPase activating protein
chr16	73081647	73082047	401	*	5.83586	4.99524	6.24858	-1.25333	7.28e-07	3.42e-05	Promoter	265489	2	463	uc002fck.3	227	ENSG00000140836	ZFHX3	zinc finger homeobox 3
chr2	105489700	105490100	401	*	5.29503	4.45599	5.70726	-1.25127	3.13e-09	2.95e-07	Distal Intergenic	1503	1	5455	uc010ywg.2	17731	ENSG00000198914	POU3F3	POU class 3 homeobox 3
chr19	52622136	52622536	401	*	2.78699	1.95026	3.19848	-1.24822	0.00623268	0.0491737	Intron (uc002pym.3/90317, intron 3 of 3)	25539	2	90317	uc002pym.3	20655	ENSG00000204611	ZNF616	zinc finger protein 616
chr12	64062306	64062706	401	*	6.10308	5.26698	6.51437	-1.24739	1.42e-06	6.05e-05	Promoter	109662	2	283417	uc001srp.1	0	ENSG00000177990	DPY19L2	dpy-19 like 2
chr2	103235521	103235921	401	*	5.2987	4.4627	5.70997	-1.24727	5.66e-05	0.00127498	Promoter	91644	1	6549	uc002tca.3	-245	ENSG00000115616	SLC9A2	solute carrier family 9 member A2
chr4	74734882	74735282	401	*	4.00532	3.16938	4.41656	-1.24718	0.00619352	0.0489599	Promoter	1911	1	2919	uc003hhh.3	0	ENSG00000163739	CXCL1	C-X-C motif chemokine ligand 1
chr4	128553967	128554367	401	*	5.22547	4.38973	5.63666	-1.24694	5.34e-06	0.000183349	Promoter	83848	1	27152	uc003ifk.2	0	ENSG00000164066	INTU	inturned planar cell polarity protein
chr1	166845681	166846081	401	*	3.29057	2.45531	3.70161	-1.2463	0.00264328	0.0261368	Promoter	13702	2	117143	uc009wve.2	-27	ENSG00000152382	TADA1	transcriptional adaptor 1
chr10	94590760	94591160	401	*	3.61097	2.77702	4.02159	-1.24457	0.000538126	0.00773206	Promoter	228317	1	54536	uc010qnr.2	0	ENSG00000138190	EXOC6	exocyst complex component 6
chr3	186730292	186730692	401	*	3.42162	2.59244	3.83072	-1.23828	0.00221003	0.0228072	Intron (uc003frb.3/6480, intron 2 of 7)	56677	1	6480	uc003frd.3	-8973	ENSG00000073849	ST6GAL1	ST6 beta-galactoside alpha-2,6-sialyltransferase 1
chr2	171568469	171568869	401	*	4.26292	3.43384	4.672	-1.23816	0.000309908	0.00500242	Downstream (<1kb)	2129	2	440925	uc002ugd.2	2208	ENSG00000222033	LINC01124	long intergenic non-protein coding RNA 1124
chr15	39719204	39719604	401	*	3.50494	2.67723	3.91358	-1.23635	0.00255159	0.025535	Distal Intergenic	16389	1	7057	uc001zkh.3	-153676	ENSG00000137801	THBS1	thrombospondin 1
chr17	67577471	67577871	401	*	4.18812	3.36169	4.59635	-1.23467	0.00282859	0.0273364	Distal Intergenic	16363	1	5608	uc002jik.3	75884	ENSG00000108984	MAP2K6	mitogen-activated protein kinase kinase 6
chr22	36772752	36773152	401	*	3.30264	2.47633	3.71084	-1.23451	0.00636802	0.0498938	Intron (uc003apg.3/4627, intron 1 of 40)	106741	2	4627	uc003apg.3	10911	ENSG00000100345	MYH9	myosin heavy chain 9
chr11	46360396	46360796	401	*	3.15088	2.3247	3.55903	-1.23434	0.00353569	0.0323958	Intron (uc001nch.2/8525, intron 1 of 30)	47650	1	8525	uc001nch.2	5941	ENSG00000149091	DGKZ	diacylglycerol kinase zeta
chr19	47744045	47744445	401	*	3.36278	2.53671	3.7709	-1.23419	0.00281883	0.0272869	Distal Intergenic	11945	2	27113	uc010xyl.2	-8022	ENSG00000105327	BBC3	BCL2 binding component 3
chr6	166074372	166074772	401	*	3.54036	2.7156	3.94806	-1.23246	0.00192191	0.0206109	Promoter	334813	2	10846	uc003qun.3	816	ENSG00000112541	PDE10A	phosphodiesterase 10A
chr6	166075313	166075713	401	*	2.78551	1.96109	3.1931	-1.23201	0.00374125	0.0338471	Promoter	334813	2	10846	uc003qun.3	0	ENSG00000112541	PDE10A	phosphodiesterase 10A
chr5	115910231	115910631	401	*	5.54699	4.72263	5.95456	-1.23193	5.51e-06	0.000188862	Promoter	131301	2	57556	uc003krx.4	0	ENSG00000092421	SEMA6A	semaphorin 6A
chr2	174219509	174219909	401	*	6.84602	6.02218	7.25342	-1.23124	5.29e-22	3.51e-19	Promoter	14158	1	83879	uc002uic.1	0	ENSG00000144354	CDCA7	cell division cycle associated 7
chr4	156680266	156680666	401	*	6.32017	5.49668	6.72747	-1.23079	2.39e-12	4.71e-10	Promoter	48276	1	2983	uc011ciq.2	0	ENSG00000061918	GUCY1B1	guanylate cyclase 1 soluble subunit beta 1
chr20	47443980	47444380	401	*	6.22196	5.3989	6.62911	-1.23021	1.92e-10	2.46e-08	Promoter	203628	2	57580	uc002xtw.1	40	ENSG00000124126	PREX1	phosphatidylinositol-3,4,5-trisphosphate dependent Rac exchange factor 1
chr7	95401682	95402082	401	*	4.90952	4.08713	5.31645	-1.22932	5.24e-06	0.000180774	Promoter	325919	1	1780	uc003uob.3	0	ENSG00000158560	DYNC1I1	dynein cytoplasmic 1 intermediate chain 1
chrX	64889754	64890540	787	*	3.99004	3.16771	4.39696	-1.22925	0.00221581	0.0228579	Intron (uc004dwf.3/4478, intron 1 of 12)	74283	1	4478	uc004dwf.3	2243	ENSG00000147065	MSN	moesin
chrY	13257250	13257650	401	*	0.419548	0	1.2269	-1.2269	0.00123724	0.0149126	Distal Intergenic	15475	2	352887	uc022cji.1	1275739	ENSG00000206159	GYG2P1	glycogenin 2 pseudogene 1
chr2	132559740	132560140	401	*	3.4024	2.58322	3.80832	-1.2251	0.0040273	0.0357888	Promoter	6701	2	408029	uc002ttg.1	-506	ENSG00000186825	CDRT15P3	CDRT15 pseudogene 3
chr17	59539257	59539657	401	*	4.38626	3.56725	4.79213	-1.22488	2e-05	0.000541755	Intron (uc010ddo.3/9496, intron 3 of 8)	28665	1	9496	uc010woy.2	5450	ENSG00000121075	TBX4	T-box transcription factor 4
chr21	42688507	42688907	401	*	5.52545	4.71081	5.92991	-1.2191	2.92e-10	3.52e-08	Promoter	40994	1	54097	uc002yzb.1	0	ENSG00000183844	FAM3B	FAM3 metabolism regulating signaling molecule B
chr18	7946808	7947208	401	*	4.17133	3.35789	4.57539	-1.2175	2.91e-05	0.000742664	Promoter	459931	1	5797	uc010wzl.2	0	ENSG00000173482	PTPRM	protein tyrosine phosphatase receptor type M
chr16	88825990	88826390	401	*	4.16558	3.35233	4.56958	-1.21725	0.00112094	0.0138526	Intron (uc010vpb.2/9780, intron 1 of 50)	21071	2	9780	uc010cib.3	-23174	ENSG00000103335	PIEZO1	piezo type mechanosensitive ion channel component 1
chr3	114819042	114819442	401	*	4.80537	3.99456	5.20859	-1.21403	0.000248733	0.0042202	Intron (uc003ebn.3/26137, intron 1 of 9)	733315	2	26137	uc003ebm.3	-28781	ENSG00000181722	ZBTB20	zinc finger and BTB domain containing 20
chr7	28725828	28726228	401	*	3.09178	2.28175	3.49474	-1.21299	0.00552812	0.0450464	Promoter	139791	1	9586	uc003szs.3	107	ENSG00000146592	CREB5	cAMP responsive element binding protein 5
chr21	9827104	9827504	401	*	10.3033	9.49398	10.706	-1.21205	1e-18	4.94e-16	Promoter	61	1	100500815	uc021wgw.1	901	NA	NA	NA
chr4	20253399	20253799	401	*	4.52456	3.71805	4.92638	-1.20832	2.02e-05	0.000545883	Distal Intergenic	365554	1	9353	uc003gpr.1	-1436	ENSG00000145147	SLIT2	slit guidance ligand 2
chr12	40618486	40618886	401	*	5.23686	4.43217	5.6381	-1.20593	4.42e-07	2.24e-05	Promoter	144274	1	120892	uc001rmg.4	0	ENSG00000188906	LRRK2	leucine rich repeat kinase 2
chr1	210424994	210425394	401	*	4.97496	4.17126	5.37587	-1.20461	0.000164954	0.00303535	Distal Intergenic	5311	1	56256	uc009xcw.3	13864	ENSG00000082497	SERTAD4	SERTA domain containing 4
chr3	27764922	27765322	401	*	3.91924	3.11741	4.31955	-1.20214	0.000301624	0.00489849	Promoter	6767	2	8320	uc011axc.2	-716	ENSG00000163508	EOMES	eomesodermin
chr5	139049520	139049920	401	*	5.26341	4.46178	5.66364	-1.20186	4.31e-05	0.00103304	Intron (uc010jfg.1/51523, intron 1 of 2)	34163	1	51523	uc003let.2	21002	ENSG00000171604	CXXC5	CXXC finger protein 5
chr1	116184816	116185216	401	*	7.01465	6.21457	7.41438	-1.19981	2.64e-12	5.13e-10	Promoter	55596	1	81839	uc021ose.1	-34	ENSG00000173218	VANGL1	VANGL planar cell polarity protein 1
chr8	55379251	55379651	401	*	3.54014	2.74149	3.9394	-1.19791	0.00284682	0.0274679	Distal Intergenic	2962	1	64321	uc003xsb.4	8756	ENSG00000164736	SOX17	SRY-box transcription factor 17
chr11	7041480	7041880	401	*	4.19406	3.39675	4.59288	-1.19613	0.000239226	0.00409553	Promoter	51058	1	338323	uc001mfb.1	0	ENSG00000158077	NLRP14	NLR family pyrin domain containing 14
chr16	32289819	32290219	401	*	3.17651	2.37972	3.57517	-1.19544	0.00549204	0.044857	Distal Intergenic	435	2	390705	uc021tgz.1	11083	NA	LOC390705	protein phosphatase 2 regulatory subunit B'', beta pseudogene
chr1	66998838	66999238	401	*	4.85889	4.06228	5.25749	-1.19521	0.000113688	0.00227144	Promoter	210944	1	84251	uc001dcr.3	-587	ENSG00000118473	SGIP1	SH3GL interacting endocytic adaptor 1
chrX	68114856	68115256	401	*	3.39821	2.60271	3.79645	-1.19374	0.00137998	0.0161992	Distal Intergenic	17190	1	1947	uc004dxe.2	66016	ENSG00000090776	EFNB1	ephrin B1
chr7	110653090	110653490	401	*	3.65685	2.86326	4.05445	-1.19119	0.00225047	0.0230988	Intron (uc003vfq.2/83943, intron 3 of 5)	34448	1	54674	uc003vfs.4	-77572	ENSG00000173114	LRRN3	leucine rich repeat neuronal 3
chr8	105235503	105235903	401	*	3.83423	3.04282	4.23112	-1.1883	0.000518154	0.00751319	Intron (uc003ylp.3/9699, intron 19 of 23)	16894	1	81501	uc003ylx.2	-116121	ENSG00000164935	DCSTAMP	dendrocyte expressed seven transmembrane protein
chr9	116343542	116343942	401	*	3.37371	2.58346	3.77022	-1.18676	0.00138883	0.0162596	Promoter	16108	1	5998	uc004bhz.4	0	ENSG00000138835	RGS3	regulator of G protein signaling 3
chr8	32406306	32406706	401	*	5.02558	4.23607	5.42184	-1.18577	0.000349992	0.00550105	Promoter	216831	1	3084	uc010lvo.2	578	ENSG00000157168	NRG1	neuregulin 1
chrY	13255077	13255477	401	*	4.43583	3.64675	4.83195	-1.1852	0.00331497	0.0308202	Distal Intergenic	15475	2	352887	uc022cji.1	1277912	ENSG00000206159	GYG2P1	glycogenin 2 pseudogene 1
chr10	63422637	63423037	401	*	4.30362	3.51715	4.69888	-1.18172	0.00156067	0.0177171	Promoter	103373	1	219621	uc010qik.2	0	ENSG00000183346	CABCOCO1	ciliary associated calcium binding coiled-coil 1
chrX	6144303	6144703	401	*	5.32611	4.54046	5.7211	-1.18064	4.12e-07	2.12e-05	Promoter	337034	2	57502	uc010ndh.3	413	ENSG00000146938	NLGN4X	neuroligin 4 X-linked
chr2	130986710	130987110	401	*	3.8783	3.09356	4.27298	-1.17943	0.001265	0.0151783	Distal Intergenic	6717	2	112714	uc002tqv.3	-30676	ENSG00000152086	TUBA3E	tubulin alpha 3e
chr16	14403369	14403769	401	*	2.96352	2.17959	3.35793	-1.17834	0.00353107	0.0323759	Promoter	87	1	100126355	uc021tdh.1	227	ENSG00000199130	MIR365A	microRNA 365a
chr5	38258564	38258964	401	*	4.56334	3.78084	4.95729	-1.17645	2.06e-05	0.000552703	Promoter	207072	1	133584	uc003jlc.2	53	ENSG00000164318	EGFLAM	EGF like, fibronectin type III and laminin G domains
chr3	50310479	50310879	401	*	3.61721	2.83477	4.01114	-1.17637	0.00247847	0.0249757	Promoter	3985	1	7869	uc003cyy.3	0	ENSG00000012171	SEMA3B	semaphorin 3B
chr4	38763200	38763600	401	*	3.44781	2.66559	3.84166	-1.17606	0.00209763	0.0218876	Distal Intergenic	10752	2	81793	uc003gti.3	21011	ENSG00000174123	TLR10	toll like receptor 10
chr17	10101806	10102206	401	*	6.11451	5.33303	6.50812	-1.17508	3e-09	2.85e-07	Promoter	287943	2	8522	uc002gmg.1	0	ENSG00000007237	GAS7	growth arrest specific 7
chr22	47144610	47145010	401	*	3.91928	3.13799	4.31283	-1.17484	0.000932398	0.0120582	Distal Intergenic	53846	2	64781	uc003bia.3	-10458	ENSG00000100422	CERK	ceramide kinase
chr10	21462901	21463301	401	*	4.72136	3.94078	5.11466	-1.17388	3.99e-06	0.000144172	Promoter	934	1	100128511	uc031ptk.1	0	ENSG00000231920	NEBL-AS1	NEBL antisense RNA 1
chr2	5833639	5834039	401	*	3.72986	2.94939	4.12313	-1.17374	0.000964472	0.0123838	Promoter	8719	1	6664	uc002qyj.3	840	ENSG00000176887	SOX11	SRY-box transcription factor 11
chr19	57349659	57350059	401	*	3.86219	3.08325	4.25495	-1.1717	0.00187578	0.0202611	Intron (uc002qnr.2/23619, intron 1 of 10)	66172	2	23619	uc002qnr.2	2035	ENSG00000269699	ZIM2	zinc finger imprinted 2
chr7	100464896	100465296	401	*	5.63695	4.85828	6.02962	-1.17134	4.58e-08	3.26e-06	Promoter	6127	1	7205	uc003uww.3	0	ENSG00000087077	TRIP6	thyroid hormone receptor interactor 6
chr17	77806212	77806612	401	*	4.47526	3.6977	4.86756	-1.16986	6.87e-06	0.00022676	Downstream (<1kb)	6259	2	8535	uc002jxe.3	6601	ENSG00000141582	CBX4	chromobox 4
chr3	61546422	61546822	401	*	4.95979	4.1824	5.35204	-1.16963	2.2e-05	0.000585207	Promoter	209817	1	5793	uc003dla.4	-421	ENSG00000144724	PTPRG	protein tyrosine phosphatase receptor type G
chr11	36398720	36399120	401	*	5.64447	4.86753	6.03657	-1.16905	1.46e-09	1.47e-07	Intron (uc001mwo.4/79899, intron 1 of 8)	89220	1	79899	uc009ykk.3	1185	ENSG00000135362	PRR5L	proline rich 5 like
chr4	144621639	144622039	401	*	5.64164	4.86498	6.03364	-1.16866	7.12e-07	3.36e-05	Promoter	123268	2	166752	uc021xsj.1	0	ENSG00000183090	FREM3	FRAS1 related extracellular matrix 3
chrX	67913578	67913978	401	*	4.97464	4.19845	5.36649	-1.16804	2.19e-06	8.84e-05	Promoter	32203	1	9754	uc004dxc.4	96	ENSG00000130052	STARD8	StAR related lipid transfer domain containing 8
chr15	96874571	96874971	401	*	4.07177	3.29569	4.46357	-1.16788	0.000111281	0.00223513	Promoter	9382	1	7026	uc010uri.2	460	ENSG00000185551	NR2F2	nuclear receptor subfamily 2 group F member 2
chr1	247170800	247171200	401	*	5.32038	4.54451	5.71213	-1.16762	6.16e-05	0.00136583	Promoter	62547	2	57116	uc001ibx.3	195	ENSG00000197472	ZNF695	zinc finger protein 695
chr9	131661290	131661690	401	*	3.13835	2.3651	3.52921	-1.16411	0.00607962	0.048333	Intron (uc004bwl.4/56262, intron 2 of 3)	35537	1	56262	uc010myq.3	16509	ENSG00000136802	LRRC8A	leucine rich repeat containing 8 VRAC subunit A
chr6	116937264	116937664	401	*	5.09504	4.32253	5.48565	-1.16312	9.59e-07	4.32e-05	Promoter	16507	1	345895	uc003pxe.2	0	ENSG00000111834	RSPH4A	radial spoke head component 4A
chr15	48937548	48937948	401	*	5.44135	4.66969	5.83168	-1.16199	9.17e-07	4.14e-05	Promoter	237483	2	2200	uc001zwx.2	37	ENSG00000166147	FBN1	fibrillin 1
chr2	86232533	86232933	401	*	0.353219	0	1.16057	-1.16057	0.00224571	0.0230768	Distal Intergenic	3653	2	90784	uc010yta.1	18058	NA	NA	NA
chr16	54971024	54971424	401	*	4.32842	3.55812	4.7183	-1.16018	0.000114879	0.00229007	Distal Intergenic	2412	1	10265	uc002ehw.3	5040	ENSG00000176842	IRX5	iroquois homeobox 5
chr9	100849878	100850278	401	*	4.21157	3.44158	4.60134	-1.15976	0.000136607	0.00262469	Exon (uc004ayd.2/9830, exon 6 of 7)	8207	2	9830	uc011luz.1	4565	ENSG00000106785	TRIM14	tripartite motif containing 14
chr21	35240087	35240487	401	*	3.02354	2.25452	3.41299	-1.15847	0.00448998	0.0387715	Intron (uc002yta.1/6453, intron 33 of 39)	10169	1	6453	uc002ytk.1	-7171	ENSG00000205726	ITSN1	intersectin 1
chr19	16327584	16327984	401	*	3.65138	2.88279	4.04068	-1.15789	0.00331057	0.0307901	Intron (uc002ndu.2/8907, intron 5 of 11)	37492	1	8907	uc010xpd.1	18919	ENSG00000072958	AP1M1	adaptor related protein complex 1 subunit mu 1
chr19	54886644	54887044	401	*	4.52917	3.76064	4.91846	-1.15782	0.000414924	0.0062957	Distal Intergenic	16931	2	3903	uc010yex.2	-4479	ENSG00000167613	LAIR1	leukocyte associated immunoglobulin like receptor 1
chr6	110797364	110797764	401	*	4.4427	3.6747	4.8318	-1.1571	0.000232914	0.00401856	Promoter	51516	2	85413	uc003pue.3	0	ENSG00000004809	SLC22A16	solute carrier family 22 member 16
chr6	35016464	35016864	401	*	4.39515	3.62772	4.78406	-1.15633	0.00233659	0.0237988	Intron (uc003ojx.4/23294, intron 11 of 23)	9385	1	23294	uc010jvr.1	76085	ENSG00000064999	ANKS1A	ankyrin repeat and sterile alpha motif domain containing 1A
chr12	25055687	25056087	401	*	5.772	5.00605	6.16041	-1.15436	4.6e-11	6.76e-09	Promoter	93052	2	586	uc010six.2	0	ENSG00000060982	BCAT1	branched chain amino acid transaminase 1
chr7	28995716	28996116	401	*	5.52961	4.76607	5.91721	-1.15114	1.69e-08	1.39e-06	Exon (uc003szt.3/9865, exon 3 of 3)	5056	2	9865	uc003szt.3	1913	ENSG00000255690	TRIL	TLR4 interactor with leucine rich repeats
chr12	2339238	2339638	401	*	3.41427	2.65147	3.80161	-1.15014	0.00326198	0.0304554	Intron (uc001qjz.2/775, intron 3 of 46)	2945	2	100874234	uc031qfm.1	-6591	ENSG00000256025	CACNA1C-AS4	CACNA1C antisense RNA 4
chr14	61793574	61793974	401	*	3.23104	2.47052	3.61761	-1.14709	0.00433259	0.0376697	Intron (uc010tsa.2/5583, intron 1 of 12)	229184	1	5583	uc001xfn.3	5059	ENSG00000027075	PRKCH	protein kinase C eta
chr7	25896343	25896743	401	*	4.35672	3.59703	4.74302	-1.14599	3.25e-05	0.000814637	Distal Intergenic	30	2	100873753	uc031sws.1	-15713	ENSG00000207113	RNU6-16P	RNA, U6 small nuclear 16, pseudogene
chr10	62703431	62703831	401	*	6.03688	5.27817	6.42284	-1.14466	6.37e-12	1.11e-09	Promoter	74836	2	9886	uc001jlh.3	202	ENSG00000072422	RHOBTB1	Rho related BTB domain containing 1
chr19	9973769	9974169	401	*	4.3808	3.62238	4.76666	-1.14428	0.00113284	0.0139563	Intron (uc002mmp.3/93145, intron 1 of 5)	14244	1	5300	uc002mmn.2	27647	ENSG00000127445	PIN1	peptidylprolyl cis/trans isomerase, NIMA-interacting 1
chr19	3136140	3136540	401	*	4.67077	3.91325	5.05633	-1.14308	1.21e-05	0.000361471	Promoter	14348	1	2769	uc010xhf.1	0	ENSG00000060558	GNA15	G protein subunit alpha 15
chr3	3214724	3215124	401	*	4.00108	3.24444	4.38634	-1.1419	0.00299075	0.0285044	Intron (uc003bpq.3/51185, intron 3 of 10)	30085	2	51185	uc003bpq.3	6277	ENSG00000113851	CRBN	cereblon
chr19	36523477	36523877	401	*	5.49978	4.74365	5.88487	-1.14122	3.22e-07	1.7e-05	Promoter	18012	2	25999	uc010eeq.2	0	ENSG00000105270	CLIP3	CAP-Gly domain containing linker protein 3
chr18	67956230	67956630	401	*	6.57851	5.82352	6.96321	-1.13969	8.25e-07	3.78e-05	Promoter	41298	1	9306	uc002lkr.1	93	ENSG00000170677	SOCS6	suppressor of cytokine signaling 6
chr11	123228935	123229335	401	*	5.04251	4.29046	5.42621	-1.13575	3.76e-06	0.000137606	Distal Intergenic	73	2	100616319	uc021qrs.1	22885	ENSG00000265357	MIR4493	microRNA 4493
chr17	70588499	70588899	401	*	6.09912	5.34943	6.48201	-1.13259	4.33e-11	6.47e-09	Promoter	189481	2	100499467	uc002jiz.2	44	ENSG00000227036	LINC00673	long intergenic non-protein coding RNA 673
chr20	17591652	17592052	401	*	4.47944	3.73194	4.86158	-1.12964	0.00227743	0.0233125	Downstream (2-3kb)	6140	2	6238	uc010zrp.1	8410	ENSG00000125844	RRBP1	ribosome binding protein 1
chr2	159825224	159825624	401	*	6.3138	5.56694	6.69572	-1.12878	3.25e-08	2.42e-06	Promoter	264025	1	85461	uc010zcm.2	78	ENSG00000115183	TANC1	tetratricopeptide repeat, ankyrin repeat and coiled-coil containing 1
chr7	37960429	37960829	401	*	6.47394	5.72835	6.85542	-1.12707	1.9e-05	0.000518384	Promoter	30622	1	54749	uc010kxh.3	-92	ENSG00000086289	EPDR1	ependymin related 1
chr20	29811764	29812164	401	*	0.318919	0	1.12627	-1.12627	0.00237396	0.0240686	Distal Intergenic	1969	1	245929	uc002wvp.1	-33303	ENSG00000215547	DEFB115	defensin beta 115
chr20	3203803	3204203	401	*	3.02804	2.2845	3.40882	-1.12431	0.00406294	0.0359604	3' UTR	14383	1	3704	uc002wif.4	13669	ENSG00000125877	ITPA	inosine triphosphatase
chr11	36616015	36616415	401	*	5.72081	4.98321	6.09953	-1.11632	1.74e-08	1.42e-06	Promoter	64799	1	119710	uc001mwy.2	0	ENSG00000166352	IFTAP	intraflagellar transport associated protein
chr5	148033653	148034053	401	*	4.0164	3.27897	4.39507	-1.1161	0.00289306	0.0277923	Promoter	172625	2	3360	uc003lpn.3	0	ENSG00000164270	HTR4	5-hydroxytryptamine receptor 4
chr3	44626233	44626633	401	*	5.26316	4.52674	5.64149	-1.11475	1.84e-05	0.00050436	Promoter	11102	1	285349	uc003cnl.1	0	ENSG00000144792	ZNF660	zinc finger protein 660
chr13	110790466	110790866	401	*	5.09493	4.35913	5.47304	-1.11391	0.000272188	0.00451392	Distal Intergenic	158187	2	1282	uc001vqw.4	168630	ENSG00000187498	COL4A1	collagen type IV alpha 1 chain
chr3	132757023	132757423	401	*	4.65774	3.92237	5.0357	-1.11333	0.000181295	0.003304	Promoter	359449	1	66000	uc003eph.3	0	ENSG00000144868	TMEM108	transmembrane protein 108
chr5	36606753	36607153	401	*	3.63294	2.89775	4.01083	-1.11309	0.00167065	0.0187176	Promoter	81980	1	6507	uc011cox.2	296	ENSG00000079215	SLC1A3	solute carrier family 1 member 3
chr3	150920116	150920516	401	*	5.11943	4.38529	5.49696	-1.11167	7.94e-05	0.00169687	Promoter	5370	2	29909	uc003eyq.4	472	ENSG00000174946	GPR171	G protein-coupled receptor 171
chr1	248020536	248020936	401	*	6.0483	5.31461	6.42568	-1.11107	7.39e-08	4.89e-06	Promoter	22938	1	25893	uc001ido.3	35	ENSG00000162722	TRIM58	tripartite motif containing 58
chr7	116311932	116312332	401	*	4.23216	3.50043	4.60886	-1.10843	0.000245789	0.00417825	Promoter	27880	1	4233	uc003vii.1	-127	ENSG00000105976	MET	MET proto-oncogene, receptor tyrosine kinase
chr15	68498074	68498474	401	*	3.74243	3.01083	4.11909	-1.10825	0.00607929	0.048333	Promoter	15406	2	91860	uc002arb.3	0	ENSG00000129007	CALML4	calmodulin like 4
chr19	15090455	15090855	401	*	4.07255	3.34106	4.44916	-1.10811	0.000123879	0.00243586	Promoter	18423	2	6511	uc002nab.4	0	ENSG00000105143	SLC1A6	solute carrier family 1 member 6
chr17	1901607	1902007	401	*	5.29139	4.56028	5.66786	-1.10759	1.03e-05	0.000314503	Intron (uc002ftp.3/146760, intron 1 of 1)	90208	2	146760	uc002ftp.3	26171	ENSG00000185924	RTN4RL1	reticulon 4 receptor like 1
chr1	225117297	225117697	401	*	5.88984	5.16107	6.26551	-1.10444	2.17e-07	1.23e-05	Promoter	38271	1	127602	uc001hov.4	0	ENSG00000185842	DNAH14	dynein axonemal heavy chain 14
chr10	79686091	79686491	401	*	6.26509	5.53655	6.64067	-1.10412	2.87e-12	5.45e-10	Promoter	135800	2	9231	uc001jzk.3	0	ENSG00000151208	DLG5	discs large MAGUK scaffold protein 5
chr11	68778454	68778854	401	*	3.69245	2.96521	4.06757	-1.10236	0.000981858	0.0125705	Intron (uc001ooo.4/116535, intron 1 of 2)	8989	2	116535	uc001ooo.4	1996	ENSG00000172935	MRGPRF	MAS related GPR family member F
chr20	61915744	61916144	401	*	4.59385	3.86983	4.96785	-1.09802	0.00348607	0.0320407	Promoter	4883	1	55738	uc002yeo.1	0	ENSG00000101199	ARFGAP1	ADP ribosylation factor GTPase activating protein 1
chr7	37956120	37956520	401	*	4.49588	3.77236	4.8697	-1.09734	1.67e-05	0.000466903	Promoter	10991	2	6424	uc003tfo.4	5	ENSG00000106483	SFRP4	secreted frizzled related protein 4
chr12	31079380	31079780	401	*	4.4431	3.71983	4.81685	-1.09702	0.00468892	0.0399438	Promoter	70176	1	441631	uc010sju.2	18	ENSG00000110900	TSPAN11	tetraspanin 11
chr19	17905965	17906365	401	*	5.52827	4.80535	5.90189	-1.09654	8.3e-05	0.00175783	Promoter	18467	1	10331	uc010ebe.1	46	ENSG00000179913	B3GNT3	UDP-GlcNAc:betaGal beta-1,3-N-acetylglucosaminyltransferase 3
chr20	46356597	46356997	401	*	4.0013	3.2788	4.37477	-1.09596	0.00102342	0.0129774	Intron (uc002xto.3/55959, intron 3 of 20)	128659	2	55959	uc002xto.3	57811	ENSG00000196562	SULF2	sulfatase 2
chr16	33965566	33965966	401	*	4.32163	3.59926	4.69506	-1.0958	0.000341801	0.00539908	Distal Intergenic	1452	2	649159	uc021thl.1	-3063	ENSG00000256642	LINC00273	long intergenic non-protein coding RNA 273
chr7	29234467	29234867	401	*	6.6955	5.97357	7.06877	-1.09519	4.92e-08	3.47e-06	Promoter	199646	2	54504	uc003szx.3	25	ENSG00000106066	CPVL	carboxypeptidase vitellogenic like
chr12	100378619	100379019	401	*	3.95397	3.23356	4.3267	-1.09314	0.000380279	0.00587651	Promoter	738380	2	56899	uc009ztt.1	-187	ENSG00000185046	ANKS1B	ankyrin repeat and sterile alpha motif domain containing 1B
chrX	31284666	31285066	401	*	4.41021	3.69081	4.78259	-1.09177	0.000289051	0.00473484	Promoter	147680	2	1756	uc004dcm.1	0	ENSG00000198947	DMD	dystrophin
chr2	216979712	216980112	401	*	4.13758	3.41879	4.50975	-1.09096	0.00156064	0.0177171	Intron (uc002vfy.3/7520, intron 2 of 20)	89409	1	7520	uc002vfz.3	-1496	ENSG00000079246	XRCC5	X-ray repair cross complementing 5
chr19	52390910	52391310	401	*	5.23689	4.51891	5.60876	-1.08985	9.36e-07	4.22e-05	Promoter	32134	2	84765	uc010ydd.2	0	ENSG00000161551	ZNF577	zinc finger protein 577
chr2	90485200	90485600	401	*	4.75779	4.04118	5.12919	-1.08801	0.00105455	0.0132646	Distal Intergenic	42788	2	654342	uc002sts.4	1362375	ENSG00000283196	LSP1P4	LSP1 pseudogene 4
chr8	76319597	76319997	401	*	4.64303	3.92671	5.01433	-1.08762	0.00018224	0.00331838	Promoter	139734	1	3174	uc003yap.1	-186	ENSG00000164749	HNF4G	hepatocyte nuclear factor 4 gamma
chr9	125109264	125109664	401	*	5.12791	4.41161	5.49919	-1.08758	0.000229644	0.00397475	Distal Intergenic	25174	1	5742	uc010mwb.2	-23145	ENSG00000095303	PTGS1	prostaglandin-endoperoxide synthase 1
chr4	55405756	55406156	401	*	4.04491	3.32941	4.41591	-1.08651	0.000645141	0.00894539	Distal Intergenic	82787	1	3815	uc010igr.3	-117939	ENSG00000157404	KIT	KIT proto-oncogene, receptor tyrosine kinase
chr2	133012074	133012474	401	*	4.4812	3.76582	4.85216	-1.08634	0.000819293	0.0108611	Intron (uc002ttj.3/554226, intron 1 of 4)	115	2	100313824	uc021vpu.1	2179	ENSG00000221288	MIR663B	microRNA 663b
chr6	151815061	151815461	401	*	5.2811	4.56725	5.65153	-1.08428	3.19e-06	0.000120894	Promoter	127154	1	80129	uc003qol.3	0	ENSG00000120262	CCDC170	coiled-coil domain containing 170
chr9	124413714	124414114	401	*	5.08907	4.37569	5.45933	-1.08364	3.37e-06	0.000126734	Intron (uc004bln.3/153090, intron 1 of 16)	218411	1	153090	uc004bln.3	84315	ENSG00000136848	DAB2IP	DAB2 interacting protein
chr1	2345981	2346381	401	*	3.28183	2.56851	3.65207	-1.08356	0.00415978	0.0365986	Distal Intergenic	7770	2	5192	uc001ajh.3	-1971	ENSG00000157911	PEX10	peroxisomal biogenesis factor 10
chr3	190039866	190040266	401	*	6.41862	5.70592	6.78863	-1.08271	3.23e-11	4.9e-09	Promoter	16746	2	9076	uc003fsh.3	0	ENSG00000163347	CLDN1	claudin 1
chr15	22387131	22387531	401	*	6.35192	5.64162	6.72109	-1.07946	2.46e-06	9.71e-05	Intron (uc001yuj.2/uc001yuj.2, intron 7 of 12)	1343	1	283694	uc010tzv.2	4658	ENSG00000183706	OR4N4	olfactory receptor family 4 subfamily N member 4
chr2	45236402	45236802	401	*	5.26494	4.55634	5.63351	-1.07717	0.000238737	0.00409243	Promoter	4219	2	10736	uc002ruo.3	0	ENSG00000170577	SIX2	SIX homeobox 2
chr8	108509315	108509715	401	*	5.26312	4.55551	5.63133	-1.07582	6.51e-05	0.0014332	Promoter	248545	2	284	uc003ymn.3	539	ENSG00000154188	ANGPT1	angiopoietin 1
chr6	85474118	85474518	401	*	4.0325	3.32522	4.40059	-1.07536	0.00114439	0.014068	Promoter	31739	2	9096	uc003pkl.2	-164	ENSG00000112837	TBX18	T-box transcription factor 18
chr16	79804223	79804623	401	*	5.38849	4.68205	5.75628	-1.07422	6.5e-07	3.1e-05	Distal Intergenic	6878	2	4094	uc002ffn.3	-169601	ENSG00000178573	MAF	MAF bZIP transcription factor
chr16	33962988	33963388	401	*	7.01023	6.30381	7.37802	-1.0742	8.54e-06	0.000271707	Promoter	1452	2	649159	uc021thl.1	-485	ENSG00000256642	LINC00273	long intergenic non-protein coding RNA 273
chr15	88800271	88800671	401	*	5.40472	4.70015	5.77185	-1.0717	1.51e-05	0.000435194	Promoter	279367	2	4916	uc002bmg.3	-309	ENSG00000140538	NTRK3	neurotrophic receptor tyrosine kinase 3
chr1	202679276	202679676	401	*	3.92496	3.22044	4.29206	-1.07162	0.000600971	0.0084387	Promoter	119827	2	127833	uc009xaf.3	0	ENSG00000143858	SYT2	synaptotagmin 2
chr15	69591266	69591666	401	*	5.58332	4.87941	5.95021	-1.0708	3.76e-06	0.000137606	Promoter	108683	1	54852	uc002arz.2	0	ENSG00000137819	PAQR5	progestin and adipoQ receptor family member 5
chr6	5026407	5026807	401	*	4.66653	3.96277	5.03336	-1.07059	0.00262842	0.0260322	Intron (uc003mwn.1/uc003mwn.1, intron 2 of 3)	8992	2	10799	uc003mwm.3	-22136	ENSG00000124787	RPP40	ribonuclease P/MRP subunit p40
chr3	159481308	159481708	401	*	6.00567	5.30279	6.37219	-1.0694	3.23e-08	2.41e-06	Promoter	130571	1	100505385	uc010hvz.1	-222	ENSG00000283154	IQCJ-SCHIP1	IQCJ-SCHIP1 readthrough
chr3	179660011	179660411	401	*	4.10481	3.40329	4.47085	-1.06756	0.000436723	0.00657014	Intron (uc011bqd.2/51555, intron 2 of 14)	179262	2	51555	uc011bqd.2	31597	ENSG00000114757	PEX5L	peroxisomal biogenesis factor 5 like
chr14	34529410	34529810	401	*	5.94513	5.24799	6.30959	-1.06161	2.42e-06	9.55e-05	Distal Intergenic	26864	2	112399	uc001wsa.4	-109126	ENSG00000129521	EGLN3	egl-9 family hypoxia inducible factor 3
chr1	68298696	68299096	401	*	5.47212	4.77581	5.83629	-1.06048	0.000206753	0.00366973	Promoter	132007	2	55970	uc001dea.2	59	ENSG00000172380	GNG12	G protein subunit gamma 12
chr1	116370834	116371234	401	*	5.04589	4.34968	5.41002	-1.06034	0.000329776	0.00525288	Distal Intergenic	4335	2	4808	uc009wgz.3	12099	ENSG00000177551	NHLH2	nescient helix-loop-helix 2
chr2	62733004	62733404	401	*	6.04746	5.35145	6.41152	-1.06008	3.53e-08	2.58e-06	Promoter	6249	2	200728	uc002sbt.2	200	ENSG00000186889	TMEM17	transmembrane protein 17
chr3	145968535	145968935	401	*	4.89602	4.20008	5.26006	-1.05999	0.000260777	0.00437423	Promoter	58528	2	57088	uc010huy.3	0	ENSG00000114698	PLSCR4	phospholipid scramblase 4
chr21	11168546	11168946	401	*	4.86872	4.17367	5.23243	-1.05876	0.00258679	0.0257005	Distal Intergenic	78125	2	85318	uc002yiu.1	-69609	NA	BAGE3	BAGE family member 3
chr13	58206086	58206486	401	*	4.54597	3.85329	4.90883	-1.05554	0.000158149	0.0029325	Promoter	97277	1	27253	uc010aec.1	297	ENSG00000118946	PCDH17	protocadherin 17
chr9	139890908	139891308	401	*	5.22572	4.53322	5.58851	-1.05528	1.14e-06	5.02e-05	Promoter	1965	2	9022	uc004ckj.1	0	ENSG00000169583	CLIC3	chloride intracellular channel 3
chr4	165898518	165898918	401	*	4.68445	3.99211	5.04719	-1.05507	8.37e-05	0.00176989	Promoter	23221	2	391712	uc003iqw.3	0	ENSG00000183439	TRIM61	tripartite motif containing 61
chr4	49100443	49100843	401	*	0.247678	0	1.05503	-1.05503	0.00499473	0.041706	Distal Intergenic	75437	1	80157	uc011bzl.2	111784	ENSG00000109182	CWH43	cell wall biogenesis 43 C-terminal homolog
chr19	44084284	44084684	401	*	4.60494	3.91404	4.96716	-1.05312	0.000425247	0.00642298	Promoter	1561	1	390940	uc002owu.2	-12	ENSG00000234465	PINLYP	phospholipase A2 inhibitor and LY6/PLAUR domain containing
chr8	60030723	60031123	401	*	6.753	6.06307	7.11486	-1.05179	2.33e-07	1.3e-05	Promoter	313791	2	9760	uc003xtw.1	644	ENSG00000198846	TOX	thymocyte selection associated high mobility group box
chr10	20105673	20106073	401	*	3.11021	2.42144	3.47166	-1.05021	0.00485018	0.040833	Promoter	463744	1	84898	uc001iqh.1	301	ENSG00000120594	PLXDC2	plexin domain containing 2
chr15	51369471	51369871	401	*	4.26083	3.57249	4.62212	-1.04963	0.00281984	0.0272869	Intron (uc001zyy.3/388121, intron 2 of 2)	48675	2	388121	uc001zyy.3	27602	ENSG00000183578	TNFAIP8L3	TNF alpha induced protein 8 like 3
chr18	53447209	53447609	401	*	4.39162	3.70404	4.75263	-1.0486	0.00482307	0.0406865	Exon (uc002lgd.1/uc002lgd.1, exon 2 of 2)	50678	2	6925	uc021ukp.1	-144021	ENSG00000196628	TCF4	transcription factor 4
chr19	44860823	44861223	401	*	4.58781	3.90146	4.94838	-1.04692	2.52e-05	0.000654109	Promoter	30151	2	7771	uc002ozc.4	0	ENSG00000062370	ZNF112	zinc finger protein 112
chr5	145214691	145215091	401	*	5.95016	5.26453	6.31047	-1.04594	1.25e-10	1.68e-08	Promoter	76318	2	153768	uc003lno.1	0	ENSG00000186314	PRELID2	PRELI domain containing 2
chr6	42694792	42695192	401	*	5.59242	4.90789	5.95232	-1.04443	5.69e-05	0.00127953	Promoter	619	1	442211	uc021yzo.1	-122	NA	ATP6V0CP3	ATPase H+ transporting V0 subunit c pseudogene 3
chr7	93551009	93551409	401	*	5.13313	4.44952	5.4927	-1.04318	4.54e-06	0.000160472	Promoter	4811	1	2791	uc003und.3	0	ENSG00000127920	GNG11	G protein subunit gamma 11
chr2	233741079	233741479	401	*	5.84996	5.16672	6.2094	-1.04268	6.35e-10	7.07e-08	3' UTR	6114	1	389084	uc002vtr.1	6085	ENSG00000182600	SNORC	secondary ossification center associated regulator of chondrocyte maturation
chr15	22448487	22448887	401	*	5.57551	4.89248	5.93487	-1.04238	0.00406589	0.0359633	Exon (uc021sff.1/uc021sff.1, exon 1 of 2)	934	1	390539	uc001yuf.3	35025	ENSG00000259435	OR4N3P	olfactory receptor family 4 subfamily N member 3 pseudogene
chr4	41362597	41362997	401	*	4.99921	4.31739	5.35813	-1.04074	3.05e-05	0.000775542	Promoter	259508	1	22998	uc003gvt.1	0	ENSG00000064042	LIMCH1	LIM and calponin homology domains 1
chr16	58521459	58521859	401	*	3.85716	3.17537	4.21607	-1.0407	0.00360551	0.0329106	5' UTR	13477	1	65009	uc002eno.3	-12188	ENSG00000103034	NDRG4	NDRG family member 4
chr2	75426619	75427019	401	*	4.1435	3.46416	4.50151	-1.03735	0.00198816	0.0210875	Promoter	153056	2	6869	uc002sng.2	0	ENSG00000115353	TACR1	tachykinin receptor 1
chr5	156887011	156887411	401	*	5.50774	4.82887	5.86558	-1.03671	6.38e-08	4.34e-06	Promoter	14704	1	348938	uc003lwx.4	0	ENSG00000172548	NIPAL4	NIPA like domain containing 4
chr10	88299436	88299836	401	*	3.48804	2.81051	3.84539	-1.03488	0.00401459	0.0357117	Distal Intergenic	4214	2	23063	uc010qmj.1	-17895	ENSG00000062650	WAPL	WAPL cohesin release factor
chr10	96943322	96943722	401	*	6.47901	5.80204	6.83616	-1.03412	7.88e-07	3.65e-05	Distal Intergenic	34730	1	142827	uc001kke.3	-10235	ENSG00000173124	ACSM6	acyl-CoA synthetase medium chain family member 6
chr10	74530916	74531316	401	*	0.226006	0	1.03336	-1.03336	0.00225733	0.0231514	Intron (uc009xqp.1/90550, intron 4 of 8)	72	1	100616286	uc021pti.1	50129	ENSG00000266719	MIR4676	microRNA 4676
chr9	131662313	131662713	401	*	0.223847	0	1.0312	-1.0312	0.00389905	0.0348943	Intron (uc004bwl.4/56262, intron 2 of 3)	35537	1	56262	uc010myq.3	17532	ENSG00000136802	LRRC8A	leucine rich repeat containing 8 VRAC subunit A
chr5	131593212	131593612	401	*	4.47257	3.79882	4.82854	-1.02972	0.000202521	0.00360808	Promoter	15797	1	8572	uc003kwn.3	0	ENSG00000131435	PDLIM4	PDZ and LIM domain 4
chr7	150691859	150692259	401	*	4.76452	4.09158	5.12019	-1.02861	0.000300369	0.00488503	Intron (uc003wif.3/4846, intron 2 of 26)	10183	1	4846	uc011kvb.2	1018	ENSG00000164867	NOS3	nitric oxide synthase 3
chr9	137533458	137533858	401	*	6.08174	5.41165	6.43635	-1.0247	8.74e-08	5.62e-06	Promoter	203038	1	1289	uc004cfe.4	0	ENSG00000130635	COL5A1	collagen type V alpha 1 chain
chr3	12329495	12329895	401	*	4.85079	4.18083	5.20536	-1.02454	0.000870015	0.0113801	Promoter	146507	1	5468	uc003bws.3	146	ENSG00000132170	PPARG	peroxisome proliferator activated receptor gamma
chr8	75233296	75233696	401	*	6.55012	5.88035	6.90463	-1.02428	2.48e-11	3.87e-09	Promoter	86624	2	56704	uc003yae.3	0	ENSG00000104369	JPH1	junctophilin 1
chr6	13013676	13014076	401	*	5.2705	4.60188	5.62458	-1.0227	4.19e-06	0.000150604	Intron (uc011dir.2/221692, intron 4 of 11)	16292	2	100130357	uc003nak.1	281742	ENSG00000215022	LOC100130357	uncharacterized LOC100130357
chr19	15311327	15311727	401	*	5.44015	4.77261	5.79383	-1.02122	7.86e-07	3.64e-05	Promoter	41349	2	4854	uc002nan.3	65	ENSG00000074181	NOTCH3	notch receptor 3
chr2	56410901	56411301	401	*	5.58594	4.91861	5.93954	-1.02093	5.92e-05	0.00131991	Promoter	202052	1	114800	uc002rzn.3	0	ENSG00000055813	CCDC85A	coiled-coil domain containing 85A
chr9	127020488	127020888	401	*	5.48101	4.81464	5.83426	-1.01961	8.31e-08	5.4e-06	Promoter	94190	1	10783	uc010mwk.3	0	ENSG00000119408	NEK6	NIMA related kinase 6
chr4	175443357	175443757	401	*	6.38367	5.71788	6.7367	-1.01881	2.45e-08	1.89e-06	Promoter	32717	2	3248	uc011ckh.1	287	ENSG00000164120	HPGD	15-hydroxyprostaglandin dehydrogenase
chr4	170191710	170192110	401	*	6.22891	5.5642	6.58155	-1.01735	6.36e-10	7.07e-08	Promoter	176843	2	57630	uc003isa.1	139	ENSG00000154447	SH3RF1	SH3 domain containing ring finger 1
chr2	45396204	45396604	401	*	5.30368	4.63916	5.65625	-1.01709	1.07e-06	4.77e-05	Distal Intergenic	5116	2	400952	uc002rur.1	22820	ENSG00000205054	LINC01121	long intergenic non-protein coding RNA 1121
chr3	36805506	36805906	401	*	4.35086	3.68797	4.70282	-1.01485	0.00308634	0.0291643	Distal Intergenic	27440	2	85443	uc003cgi.2	-24154	ENSG00000163673	DCLK3	doublecortin like kinase 3
chr4	141677276	141677676	401	*	5.66791	5.00529	6.01977	-1.01449	4.8e-05	0.00112009	Promoter	135536	2	23158	uc010ioj.3	0	ENSG00000109436	TBC1D9	TBC1 domain family member 9
chr8	66546533	66546933	401	*	4.29763	3.63667	4.64887	-1.01221	0.000439505	0.00660451	Promoter	31762	2	55156	uc011leo.2	-81	ENSG00000104442	ARMC1	armadillo repeat containing 1
chr2	232545633	232546033	401	*	5.55072	4.89193	5.90115	-1.00922	5.3e-06	0.000182625	Distal Intergenic	5016	1	5757	uc002vsb.4	-27202	ENSG00000187514	PTMA	prothymosin alpha
chrX	70150603	70151003	401	*	4.4522	3.79532	4.80192	-1.0066	0.00469398	0.0399484	Promoter	5546	2	84889	uc004dyn.3	0	ENSG00000165349	SLC7A3	solute carrier family 7 member 3
chr11	11642997	11643397	401	*	5.25601	4.59931	5.60566	-1.00635	4.11e-05	0.000991402	Promoter	351141	2	374378	uc001mjo.2	164	ENSG00000110328	GALNT18	polypeptide N-acetylgalactosaminyltransferase 18
chr15	91203976	91204376	401	*	4.06931	3.41407	4.41842	-1.00435	0.00289005	0.0277739	Exon (uc002bpq.3/uc002bpq.3, exon 1 of 3)	98108	1	641	uc002bpr.3	-56203	ENSG00000197299	BLM	BLM RecQ like helicase
chr11	63321257	63321657	401	*	3.49734	2.84252	3.8463	-1.00378	0.00626042	0.0493081	Intron (uc001nxg.1/54979, intron 3 of 3)	10614	2	54979	uc001nxg.1	9198	ENSG00000133328	PLAAT2	phospholipase A and acyltransferase 2
chr6	21588171	21588571	401	*	6.33445	5.68	6.68326	-1.00326	3.47e-08	2.55e-06	Distal Intergenic	4878	1	6659	uc003ndi.3	-5401	ENSG00000124766	SOX4	SRY-box transcription factor 4
chr12	79258280	79258680	401	*	3.3284	2.6743	3.67708	-1.00278	0.00505469	0.0420116	Promoter	587340	1	6857	uc001syt.3	0	ENSG00000067715	SYT1	synaptotagmin 1
chr7	11871514	11871914	401	*	4.46884	3.81482	4.81749	-1.00267	0.00277446	0.0269756	Promoter	461763	2	221981	uc021zzn.1	0	ENSG00000005108	THSD7A	thrombospondin type 1 domain containing 7A
chr1	50489315	50489715	401	*	4.42573	3.77187	4.77431	-1.00244	0.000123024	0.00242514	Promoter	1491100	2	84871	uc001cru.2	0	ENSG00000186094	AGBL4	ATP/GTP binding protein like 4
chr3	133614351	133614751	401	*	4.97487	4.32159	5.32325	-1.00165	4.96e-06	0.000173265	Promoter	71612	2	51560	uc003epy.3	0	ENSG00000154917	RAB6B	RAB6B, member RAS oncogene family
chr1	94146855	94147255	401	*	5.40999	4.75925	5.75741	-0.998164	4.95e-06	0.000173265	Promoter	119584	2	8412	uc001dpz.4	0	ENSG00000137936	BCAR3	BCAR3 adaptor protein, NSP family member
chr2	172971005	172971405	401	*	3.96052	3.31238	4.30697	-0.994583	0.00496552	0.0415405	Distal Intergenic	1606	2	1746	uc010zdx.1	-3527	ENSG00000115844	DLX2	distal-less homeobox 2
chr13	44947852	44948252	401	*	5.78428	5.13794	6.13005	-0.992109	0.00026361	0.00440783	Promoter	16610	1	387923	uc021riy.1	0	ENSG00000151778	SERP2	stress associated endoplasmic reticulum protein family member 2
chr18	21851631	21852031	401	*	4.72785	4.0821	5.07339	-0.991294	0.00167293	0.0187191	Promoter	110186	2	114876	uc002kvd.3	165	ENSG00000141447	OSBPL1A	oxysterol binding protein like 1A
chr12	133413086	133413486	401	*	3.67339	3.02784	4.01887	-0.991031	0.00460021	0.0393776	Distal Intergenic	44973	2	2802	uc001ulb.3	-7660	ENSG00000090615	GOLGA3	golgin A3
chr1	115397584	115397984	401	*	3.45684	2.81147	3.80224	-0.990764	0.00532949	0.0438259	Promoter	140536	1	6847	uc010owt.2	129	ENSG00000198765	SYCP1	synaptonemal complex protein 1
chr10	8085697	8086097	401	*	3.79931	3.15717	4.14349	-0.986323	0.00608468	0.048351	Distal Intergenic	3035	2	399717	uc001ijx.1	9350	ENSG00000197308	GATA3-AS1	GATA3 antisense RNA 1
chr14	103011122	103011522	401	*	5.26331	4.62192	5.6072	-0.985286	2.03e-05	0.000546987	Distal Intergenic	83	1	100422954	uc021sed.1	5141	ENSG00000266015	MIR4309	microRNA 4309
chr14	72399042	72399442	401	*	4.60476	3.96339	4.94865	-0.98526	0.0002026	0.00360808	Promoter	634083	1	9628	uc001xna.4	0	ENSG00000182732	RGS6	regulator of G protein signaling 6
chr12	98986929	98987329	401	*	4.20322	3.56199	4.54706	-0.985066	0.0012296	0.0148543	Promoter	8376	1	5250	uc001tfm.3	-74	ENSG00000075415	SLC25A3	solute carrier family 25 member 3
chr6	33943618	33944018	401	*	4.09533	3.45421	4.43912	-0.98491	0.000690773	0.00944704	Distal Intergenic	80	2	100302123	uc021yyr.1	23810	ENSG00000221697	MIR1275	microRNA 1275
chr1	143460134	143460534	401	*	0.177439	0	0.984794	-0.984794	0.00134772	0.0159049	Intron (uc001ejn.1/uc001ejn.1, intron 2 of 2)	18844	1	100130000	uc009whw.2	-226596	NA	NA	NA
chr16	70719304	70719704	401	*	5.82299	5.18228	6.16663	-0.984356	9.35e-08	6e-06	Promoter	24848	2	92154	uc002ezj.3	250	ENSG00000132613	MTSS2	MTSS I-BAR domain containing 2
chr6	43044146	43044546	401	*	6.49889	5.85921	6.84213	-0.982923	7.46e-10	8.19e-08	Promoter	84907	1	5754	uc011dve.2	-6	ENSG00000112655	PTK7	protein tyrosine kinase 7 (inactive)
chr12	3309376	3309776	401	*	4.83059	4.19228	5.17332	-0.981042	0.00262375	0.0260054	Intron (uc001qlp.3/10867, intron 2 of 8)	209210	1	10867	uc021qtd.1	122855	ENSG00000011105	TSPAN9	tetraspanin 9
chr2	172951160	172951560	401	*	3.90039	3.26313	4.24271	-0.979583	0.0013842	0.0162272	Promoter	4194	1	1745	uc002uhm.3	952	ENSG00000144355	DLX1	distal-less homeobox 1
chr19	18508171	18508571	401	*	4.08026	3.44358	4.42236	-0.978782	0.00343747	0.0316708	Promoter	6462	2	126364	uc002niw.3	0	ENSG00000175489	LRRC25	leucine rich repeat containing 25
chr1	119550723	119551123	401	*	3.73343	3.0975	4.07525	-0.977744	0.00502509	0.0418503	Distal Intergenic	106514	2	6913	uc001ehl.1	-18544	ENSG00000092607	TBX15	T-box transcription factor 15
chr12	26111509	26111909	401	*	5.51966	4.88546	5.86082	-0.975367	3.69e-07	1.93e-05	Promoter	96416	1	11228	uc001rgw.2	-55	ENSG00000123094	RASSF8	Ras association domain family member 8
chr20	39995166	39995566	401	*	4.06655	3.43397	4.40709	-0.973119	0.00132495	0.015671	Promoter	6893	2	90187	uc002xjy.1	0	ENSG00000183798	EMILIN3	elastin microfibril interfacer 3
chr3	66024210	66024610	401	*	4.90316	4.27196	5.24317	-0.971208	0.000283394	0.00465941	Promoter	684604	2	9223	uc003dmm.3	0	ENSG00000151276	MAGI1	membrane associated guanylate kinase, WW and PDZ domain containing 1
chr9	96720889	96721289	401	*	4.39897	3.76989	4.73817	-0.968274	0.000694654	0.00947796	Distal Intergenic	3700	2	56033	uc010mrh.3	-3281	ENSG00000131668	BARX1	BARX homeobox 1
chr17	77763613	77764013	401	*	4.68023	4.05197	5.01912	-0.967146	0.000533822	0.00769521	Distal Intergenic	2740	2	57332	uc002jxd.2	6902	ENSG00000141570	CBX8	chromobox 8
chr2	240040441	240040841	401	*	0.159213	0	0.966568	-0.966568	0.00138361	0.0162272	Intron (uc010fyy.3/9759, intron 9 of 23)	100	2	100616493	uc021vyz.1	-32819	ENSG00000264810	MIR4441	microRNA 4441
chr1	44399144	44399544	401	*	4.37634	3.74892	4.71491	-0.965985	0.00349023	0.0320567	Promoter	3921	1	9048	uc001ckv.3	152	ENSG00000117407	ARTN	artemin
chr6	85473438	85473838	401	*	4.17924	3.555	4.51658	-0.961584	0.00252019	0.0253096	Promoter	31739	2	9096	uc003pkl.2	116	ENSG00000112837	TBX18	T-box transcription factor 18
chr10	81586389	81586789	401	*	5.12629	4.50208	5.46363	-0.961542	0.000879473	0.0114868	Promoter	1701	1	642361	uc001kbe.2	731	ENSG00000272447	LOC642361	uncharacterized LOC642361
chr6	149068398	149068798	401	*	6.45745	5.83565	6.79385	-0.958202	2.73e-07	1.49e-05	Promoter	329856	1	10090	uc003qmg.3	127	ENSG00000111962	UST	uronyl 2-sulfotransferase
chr8	73449096	73449496	401	*	4.4278	3.80607	4.76417	-0.958107	0.000336412	0.00533215	Promoter	400959	1	9312	uc003xzb.3	-130	ENSG00000182674	KCNB2	potassium voltage-gated channel subfamily B member 2
chr18	8367253	8367653	401	*	4.50745	3.88609	4.84369	-0.957595	0.00195428	0.0208569	Promoter	6215	2	100192426	uc010wzm.1	-221	ENSG00000266149	LOC100192426	uncharacterized LOC100192426
chrX	100645913	100646313	401	*	4.65627	4.03493	4.99249	-0.957562	0.000101644	0.00208092	Promoter	5265	1	6173	uc004ehk.4	35	ENSG00000241343	RPL36A	ribosomal protein L36a
chr2	187558768	187559168	401	*	6.17319	5.55227	6.50926	-0.956991	2.92e-08	2.22e-06	Promoter	69547	1	165215	uc002upr.1	0	ENSG00000144369	FAM171B	family with sequence similarity 171 member B
chr1	166890071	166890471	401	*	5.07621	4.45783	5.41129	-0.953464	2.23e-05	0.000592146	Exon (uc001gdx.2/387597, exon 9 of 10)	13702	2	117143	uc009wve.2	-44417	ENSG00000152382	TADA1	transcriptional adaptor 1
chr3	44690115	44690515	401	*	5.75639	5.13896	6.0911	-0.952139	7.04e-07	3.33e-05	Promoter	12051	1	7584	uc003cnq.3	0	ENSG00000169981	ZNF35	zinc finger protein 35
chr2	100938391	100938791	401	*	5.24973	4.63307	5.58415	-0.951078	2.02e-05	0.000545883	Promoter	49443	2	164832	uc002tal.4	404	ENSG00000170500	LONRF2	LON peptidase N-terminal domain and ring finger 2
chr20	59827783	59828183	401	*	4.3047	3.6882	4.63905	-0.950854	0.00105754	0.0132896	Promoter	688192	1	1002	uc002ybn.2	301	ENSG00000179242	CDH4	cadherin 4
chr20	24450334	24450734	401	*	6.08192	5.46569	6.41617	-0.950478	1.75e-06	7.32e-05	Promoter	197333	1	79953	uc002wtw.1	499	ENSG00000101463	SYNDIG1	synapse differentiation inducing 1
chr13	80916859	80917259	401	*	5.41666	4.80216	5.75023	-0.948077	1.49e-06	6.3e-05	Distal Intergenic	4975	2	10253	uc001vlj.3	-1773	ENSG00000136158	SPRY2	sprouty RTK signaling antagonist 2
chr9	17578991	17579391	401	*	4.95166	4.33725	5.2852	-0.947955	0.000155621	0.00289586	Promoter	218170	1	6456	uc003zna.3	38	ENSG00000107295	SH3GL2	SH3 domain containing GRB2 like 2, endophilin A1
chr20	61340042	61340442	401	*	5.43738	4.82354	5.77071	-0.947169	2.14e-05	0.000572001	Promoter	53935	1	4923	uc002ydf.3	0	ENSG00000101188	NTSR1	neurotensin receptor 1
chr5	159200321	159200721	401	*	5.16519	4.55247	5.49807	-0.945591	0.000397679	0.00610732	Distal Intergenic	56278	1	147	uc003lxt.1	-143019	ENSG00000170214	ADRA1B	adrenoceptor alpha 1B
chr18	6729635	6730035	401	*	4.4948	3.88234	4.82758	-0.945247	0.00349698	0.0320991	Distal Intergenic	110229	1	79822	uc002knc.3	-58458	ENSG00000088756	ARHGAP28	Rho GTPase activating protein 28
chr7	21582586	21582986	401	*	5.73493	5.1232	6.06742	-0.94422	4.11e-07	2.12e-05	Promoter	358354	1	8701	uc031swp.1	0	ENSG00000105877	DNAH11	dynein axonemal heavy chain 11
chr5	71146635	71147035	401	*	8.37054	7.75911	8.70293	-0.943811	8.74e-05	0.0018342	Distal Intergenic	1886	1	9607	uc003kbv.2	131645	ENSG00000164326	CARTPT	CART prepropeptide
chr10	81741589	81741989	401	*	5.16243	4.55334	5.4939	-0.940562	1.58e-05	0.000450842	Distal Intergenic	11366	2	6441	uc001kbh.3	-32728	ENSG00000133661	SFTPD	surfactant protein D
chr9	22008928	22009328	401	*	5.48963	4.88323	5.82005	-0.936822	0.00102398	0.0129784	Promoter	6411	2	1030	uc003zpn.3	0	ENSG00000147883	CDKN2B	cyclin dependent kinase inhibitor 2B
chr7	42276215	42276615	401	*	5.26837	4.66293	5.59841	-0.935483	2.99e-06	0.000114119	Promoter	276071	2	2737	uc011kbh.2	3	ENSG00000106571	GLI3	GLI family zinc finger 3
chr18	55095063	55095463	401	*	4.57095	3.96718	4.90033	-0.933149	0.00512017	0.04242	Distal Intergenic	55614	1	9480	uc002lgo.3	-7454	ENSG00000119547	ONECUT2	one cut homeobox 2
chr1	57110702	57111102	401	*	5.3999	4.79653	5.72912	-0.932585	0.000233976	0.00403165	Promoter	70019	1	5563	uc001cyk.4	0	ENSG00000162409	PRKAA2	protein kinase AMP-activated catalytic subunit alpha 2
chr6	86159570	86159970	401	*	6.19192	5.58877	6.52106	-0.93229	1.65e-06	6.91e-05	Promoter	46208	1	4907	uc010kbr.3	268	ENSG00000135318	NT5E	5'-nucleotidase ecto
chr13	36049669	36050069	401	*	4.79131	4.19109	5.1193	-0.92821	0.000124076	0.00243586	Promoter	195989	1	26960	uc010tef.2	-817	ENSG00000172915	NBEA	neurobeachin
chr2	92297804	92298204	401	*	0.119735	0	0.92709	-0.92709	0.00227201	0.0232749	Distal Intergenic	1338	1	440888	uc010yuc.2	168645	ENSG00000280263	ACTR3BP2	ACTR3B pseudogene 2
chr9	136521978	136522378	401	*	4.86216	4.26286	5.18979	-0.926931	8.75e-05	0.00183571	Promoter	2822	2	138948	uc031tfk.1	152	ENSG00000225756	DBH-AS1	DBH antisense RNA 1
chr14	23014975	23015375	401	*	4.10434	3.50578	4.43167	-0.925889	0.00371571	0.033708	Intron (uc001wbw.2/uc001wbw.2, intron 3 of 5)	24337	2	1603	uc001wgl.2	42768	ENSG00000129562	DAD1	defender against cell death 1
chr2	177042834	177043234	401	*	4.38796	3.79035	4.71492	-0.924577	0.000413993	0.00628876	Promoter	4918	2	401022	uc002uku.3	0	ENSG00000224189	HAGLR	HOXD antisense growth-associated long non-coding RNA
chr2	165698192	165698592	401	*	6.22968	5.63277	6.55636	-0.923589	3.58e-08	2.61e-06	Promoter	141619	2	22837	uc002ucs.1	58	ENSG00000082438	COBLL1	cordon-bleu WH2 repeat protein like 1
chr21	32716042	32716442	401	*	5.6177	5.0209	5.94434	-0.923441	6.26e-06	0.000210537	Intron (uc002yow.1/7074, intron 2 of 28)	158489	2	7074	uc011adl.1	-66818	ENSG00000156299	TIAM1	TIAM Rac1 associated GEF 1
chr15	57668639	57669039	401	*	4.84199	4.24586	5.16836	-0.922501	0.000165836	0.00304736	Promoter	174223	1	84952	uc002aeg.3	0	ENSG00000128849	CGNL1	cingulin like 1
chr9	99637901	99638301	401	*	5.35252	4.75815	5.67819	-0.920044	1.12e-05	0.000339228	Promoter	58584	2	158431	uc011lup.1	-45	ENSG00000196597	ZNF782	zinc finger protein 782
chr6	64308299	64308699	401	*	4.08906	3.49493	4.41464	-0.919717	0.00130755	0.0155271	Distal Intergenic	5158	1	7803	uc021zbm.1	19967	ENSG00000112245	PTP4A1	protein tyrosine phosphatase 4A1
chr1	113392133	113392533	401	*	4.38493	3.79132	4.71031	-0.918989	0.000832874	0.0109917	Exon (uc021orw.1/uc021orw.1, exon 1 of 2)	1324	1	246182	uc001eda.1	-73439	NA	AKR7A2P1	AKR7A2 pseudogene 1
chr2	115419663	115420063	401	*	5.6456	5.0529	5.97061	-0.917708	0.00155041	0.0176384	Intron (uc002tla.2/57628, intron 1 of 25)	1383147	1	57628	uc002tlb.2	200483	ENSG00000175497	DPP10	dipeptidyl peptidase like 10
chr10	46992892	46993292	401	*	5.94789	5.35553	6.27277	-0.917236	1.68e-05	0.000468716	Promoter	7023	1	9721	uc001jec.3	-254	ENSG00000204175	GPRIN2	G protein regulated inducer of neurite outgrowth 2
chr11	66084257	66084657	401	*	5.4578	4.86621	5.78238	-0.916166	0.00032493	0.00519751	Promoter	2558	2	57124	uc001ohm.1	0	ENSG00000174807	CD248	CD248 molecule
chr6	5724420	5724820	401	*	4.23866	3.64866	4.56259	-0.913928	0.00518847	0.04286	Intron (uc010jnv.1/10667, intron 6 of 6)	6070	2	51299	uc021ykx.1	279482	ENSG00000124785	NRN1	neuritin 1
chr11	109964091	109964491	401	*	5.71184	5.12258	6.03548	-0.912896	6.65e-07	3.17e-05	Promoter	78480	1	85463	uc009yxw.3	4	ENSG00000149289	ZC3H12C	zinc finger CCCH-type containing 12C
chr1	246952116	246952516	401	*	4.65484	4.06649	4.97812	-0.911628	0.00108721	0.0135811	Promoter	1870	1	149134	uc010pyt.1	-403	NA	LINC01341	long intergenic non-protein coding RNA 1341
chr4	159131398	159131798	401	*	5.11989	4.53322	5.4425	-0.909275	0.000254335	0.00429044	Promoter	45039	1	55314	uc003ipx.3	0	ENSG00000164124	TMEM144	transmembrane protein 144
chr12	80083887	80084287	401	*	6.76398	6.17794	7.08634	-0.908399	7.56e-06	0.000245904	Promoter	99046	2	5074	uc001syx.3	503	ENSG00000177425	PAWR	pro-apoptotic WT1 regulator
chr10	123357336	123357736	401	*	3.95238	3.36656	4.27465	-0.908094	0.00236583	0.0240229	Promoter	120129	2	2263	uc001lfn.5	236	ENSG00000066468	FGFR2	fibroblast growth factor receptor 2
chr2	18059479	18059879	401	*	5.28399	4.69874	5.60603	-0.907293	4.09e-05	0.00098668	Promoter	54281	1	3790	uc002rcw.3	-66	ENSG00000170745	KCNS3	potassium voltage-gated channel modifier subfamily S member 3
chr2	173940773	173941173	401	*	6.44901	5.86407	6.77093	-0.906866	1.06e-09	1.14e-07	Promoter	192173	1	51776	uc002uhz.3	208	ENSG00000091436	MAP3K20	mitogen-activated protein kinase kinase kinase 20
chr1	67217921	67218321	401	*	5.42926	4.84523	5.75082	-0.90559	1.61e-06	6.78e-05	Promoter	26591	1	200132	uc001dcv.3	0	ENSG00000152760	TCTEX1D1	Tctex1 domain containing 1
chr19	45147126	45147526	401	*	6.34063	5.75765	6.66176	-0.904113	1.68e-10	2.19e-08	Promoter	22331	1	5817	uc010xxc.2	28	ENSG00000073008	PVR	PVR cell adhesion molecule
chr1	64239773	64240173	401	*	6.02645	5.4444	6.34721	-0.902807	5.89e-08	4.04e-06	Promoter	407490	1	4919	uc001dbj.3	83	ENSG00000185483	ROR1	receptor tyrosine kinase like orphan receptor 1
chr6	42879321	42879721	401	*	4.51285	3.93178	4.83321	-0.901437	0.00181789	0.019783	Distal Intergenic	7359	1	171558	uc011duz.1	-4006	ENSG00000171611	PTCRA	pre T cell antigen receptor alpha
chr18	42259154	42259554	401	*	6.4211	5.84076	6.74118	-0.900414	0.000163092	0.00300735	Promoter	197242	1	26040	uc002lay.3	-584	ENSG00000152217	SETBP1	SET binding protein 1
chr10	115860858	115861258	401	*	4.05243	3.47282	4.37221	-0.899384	0.00195941	0.0208865	Distal Intergenic	22402	2	55088	uc009xyd.1	43117	ENSG00000165813	CCDC186	coiled-coil domain containing 186
chr16	3136812	3137212	401	*	4.39465	3.81637	4.71389	-0.897527	0.00381776	0.0343754	Downstream (1-2kb)	3967	2	84891	uc002ctv.1	5649	ENSG00000130182	ZSCAN10	zinc finger and SCAN domain containing 10
chr1	156552001	156552401	401	*	5.40178	4.82417	5.72075	-0.896579	0.00205359	0.0215614	Exon (uc021pbf.1/164118, exon 3 of 11)	7044	1	164118	uc021pbf.1	2482	ENSG00000187862	TTC24	tetratricopeptide repeat domain 24
chr8	109799596	109799996	401	*	5.40721	4.83116	5.72556	-0.894401	0.000411275	0.00625463	Promoter	180692	2	157753	uc003ymx.3	0	ENSG00000164841	TMEM74	transmembrane protein 74
chr13	58203938	58204338	401	*	4.2365	3.66186	4.55427	-0.892412	0.000990892	0.0126557	Distal Intergenic	97277	1	27253	uc001vhq.1	-1451	ENSG00000118946	PCDH17	protocadherin 17
chr7	143582210	143582610	401	*	4.07075	3.49732	4.38804	-0.890722	0.003501	0.0321224	Promoter	34006	2	9747	uc011ktu.2	0	ENSG00000198420	TCAF1	TRPM8 channel associated factor 1
chr4	144257346	144257746	401	*	6.56199	5.98903	6.87909	-0.890065	6.66e-12	1.14e-09	Promoter	137736	1	2549	uc003ijd.3	-237	ENSG00000109458	GAB1	GRB2 associated binding protein 1
chr10	72977163	72977563	401	*	4.72185	4.15028	5.03839	-0.888113	0.000725947	0.00979973	Promoter	1005	2	728978	uc021psk.1	422	ENSG00000237512	UNC5B-AS1	UNC5B antisense RNA 1
chr10	80897464	80897864	401	*	4.30384	3.73369	4.6198	-0.886109	0.00321779	0.0300746	Intron (uc001kaf.2/57178, intron 2 of 24)	77745	1	57178	uc001kae.3	-1575	ENSG00000108175	ZMIZ1	zinc finger MIZ-type containing 1
chr10	14050118	14050518	401	*	4.20912	3.63937	4.52492	-0.88555	0.00446903	0.0386409	Promoter	315992	2	55691	uc001imu.1	0	ENSG00000151474	FRMD4A	FERM domain containing 4A
chr2	24306976	24307376	401	*	6.13928	5.57026	6.45477	-0.88451	8.26e-08	5.38e-06	Promoter	6899	2	9540	uc002rex.2	0	ENSG00000115129	TP53I3	tumor protein p53 inducible protein 3
chr9	129885001	129885401	401	*	4.34164	3.77285	4.65704	-0.884186	0.00100204	0.0127506	Promoter	35417	2	23452	uc004bqr.1	0	ENSG00000136859	ANGPTL2	angiopoietin like 2
chr11	87908179	87908579	401	*	5.44272	4.87505	5.75767	-0.882623	5.61e-05	0.00126654	Promoter	62221	2	23682	uc001pcj.2	56	ENSG00000123892	RAB38	RAB38, member RAS oncogene family
chr1	213123924	213124324	401	*	5.83141	5.26436	6.1461	-0.881747	2.74e-06	0.000106174	Promoter	41041	1	79805	uc010ptn.2	37	ENSG00000143494	VASH2	vasohibin 2
chr11	106888438	106888838	401	*	3.58799	3.0212	3.90258	-0.881376	0.00562086	0.0455333	Promoter	344434	2	2977	uc001pjf.5	333	ENSG00000152402	GUCY1A2	guanylate cyclase 1 soluble subunit alpha 2
chr3	46607449	46607849	401	*	6.33772	5.77107	6.65226	-0.881189	7.49e-09	6.59e-07	Promoter	51163	2	79442	uc010hji.3	191	ENSG00000163827	LRRC2	leucine rich repeat containing 2
chr3	12200080	12200480	401	*	4.19578	3.63056	4.50973	-0.879168	0.00466914	0.0398392	Promoter	6284	2	7079	uc003bwo.3	371	ENSG00000157150	TIMP4	TIMP metallopeptidase inhibitor 4
chr5	79865567	79865967	401	*	5.04893	4.48475	5.36245	-0.877702	0.000316466	0.00508663	Promoter	13731	2	340120	uc003kgw.3	337	ENSG00000189127	ANKRD34B	ankyrin repeat domain 34B
chr3	9745855	9746255	401	*	4.27603	3.71241	4.58933	-0.876923	0.00308321	0.0291554	Promoter	26083	1	151835	uc021wst.1	345	ENSG00000144550	CPNE9	copine family member 9
chr9	124498566	124498966	401	*	4.62959	4.0664	4.94272	-0.87632	0.000676203	0.00928879	Intron (uc004bln.3/153090, intron 3 of 16)	39869	1	153090	uc004blo.3	-6098	ENSG00000136848	DAB2IP	DAB2 interacting protein
chr5	175957299	175957699	401	*	4.46625	3.90507	4.77855	-0.873478	0.000578493	0.00818937	Promoter	2509	2	22838	uc003mel.1	-490	ENSG00000146083	RNF44	ring finger protein 44
chr2	106015162	106015562	401	*	6.85166	6.29094	7.16378	-0.87283	1.01e-15	3.34e-13	Promoter	38293	2	2274	uc002tcv.3	13	ENSG00000115641	FHL2	four and a half LIM domains 2
chr17	37761744	37762144	401	*	4.11799	3.55742	4.43005	-0.87263	0.00287565	0.0276843	Exon (uc002hry.3/4761, exon 2 of 2)	4155	2	4761	uc002hry.3	2031	ENSG00000171532	NEUROD2	neuronal differentiation 2
chrX	84499275	84499675	401	*	5.54326	4.98333	5.85506	-0.871726	0.000129223	0.00251191	Promoter	28598	1	7552	uc004eeq.3	-96	ENSG00000147180	ZNF711	zinc finger protein 711
chr1	95007164	95007564	401	*	5.7753	5.21561	6.08699	-0.871383	1.88e-06	7.72e-05	Promoter	12682	2	2152	uc001dqr.3	0	ENSG00000117525	F3	coagulation factor III, tissue factor
chr4	5053125	5053525	401	*	5.69527	5.1357	6.00691	-0.871205	2.94e-07	1.57e-05	Promoter	449199	1	55351	uc003gih.1	-2	ENSG00000152953	STK32B	serine/threonine kinase 32B
chr1	200008469	200008869	401	*	5.12767	4.57003	5.43852	-0.868492	0.000658443	0.00909186	Promoter	137893	1	2494	uc009wzh.3	0	ENSG00000116833	NR5A2	nuclear receptor subfamily 5 group A member 2
chr9	88137556	88137956	401	*	4.98909	4.43272	5.29942	-0.866699	0.000305734	0.00495009	Distal Intergenic	96805	2	23287	uc004aod.4	120302	ENSG00000135049	AGTPBP1	ATP/GTP binding protein 1
chr21	40032625	40033025	401	*	5.52918	4.97301	5.83942	-0.86641	1.15e-05	0.000348447	Promoter	280642	2	2078	uc010gnx.3	-34	ENSG00000157554	ERG	ETS transcription factor ERG
chr18	25757308	25757708	401	*	5.24728	4.69458	5.5561	-0.861516	0.000454521	0.00678027	Promoter	226516	2	1000	uc002kwg.2	0	ENSG00000170558	CDH2	cadherin 2
chr1	37984597	37984997	401	*	4.24171	3.68965	4.55026	-0.860611	0.00623352	0.0491737	Distal Intergenic	24860	2	64769	uc031plz.1	-4177	ENSG00000163875	MEAF6	MYST/Esa1 associated factor 6
chr10	11865462	11865862	401	*	6.86009	6.30838	7.1685	-0.860119	0.000188215	0.00341604	Promoter	48880	1	254427	uc001ikx.3	65	ENSG00000148426	PROSER2	proline and serine rich 2
chr15	84748876	84749276	401	*	5.63412	5.08263	5.94244	-0.859808	2.2e-06	8.85e-05	Promoter	46415	1	648809	uc021stg.1	0	NA	EFL1P1	elongation factor like GTPase 1 pseudogene 1
chr1	91869970	91870370	401	*	5.38863	4.83977	5.69585	-0.856087	0.000363023	0.00566022	Promoter	144104	2	164045	uc001doa.4	56	ENSG00000162669	HFM1	helicase for meiosis 1
chr21	42879804	42880204	401	*	3.81774	3.26889	4.12496	-0.856069	0.0046562	0.0397416	Promoter	43515	2	7113	uc010gor.3	0	ENSG00000184012	TMPRSS2	transmembrane serine protease 2
chr4	171011055	171011455	401	*	5.52842	4.97975	5.83557	-0.855816	0.000189599	0.00342712	Promoter	29811	2	51166	uc003isr.3	0	ENSG00000109576	AADAT	aminoadipate aminotransferase
chr1	72749155	72749555	401	*	6.29901	5.75269	6.60518	-0.85249	7.5e-05	0.00162657	Promoter	879781	2	257194	uc010oqs.2	-750	ENSG00000172260	NEGR1	neuronal growth regulator 1
chr4	49119515	49119915	401	*	0.0450066	0	0.852362	-0.852362	0.0042643	0.0371978	Distal Intergenic	75437	1	80157	uc011bzl.2	130856	ENSG00000109182	CWH43	cell wall biogenesis 43 C-terminal homolog
chr7	158937222	158937622	401	*	6.24849	5.70411	6.55385	-0.849742	1.57e-09	1.58e-07	Promoter	116784	2	7434	uc003woh.3	27	ENSG00000106018	VIPR2	vasoactive intestinal peptide receptor 2
chr10	98945270	98945670	401	*	5.02856	4.48429	5.33389	-0.849599	0.00177119	0.0194743	Promoter	187889	2	6585	uc001kmw.2	13	ENSG00000187122	SLIT1	slit guidance ligand 1
chr11	30607558	30607958	401	*	5.54168	4.99775	5.84687	-0.849113	0.000152995	0.00285885	Promoter	201891	2	744	uc001msq.3	0	ENSG00000066382	MPPED2	metallophosphoesterase domain containing 2
chr11	67383354	67383754	401	*	4.7915	4.24886	5.09615	-0.84729	0.00402431	0.0357778	Promoter	2141	2	390213	uc021qmj.1	-219	NA	DOC2GP	double C2 domain gamma, pseudogene
chr18	22931674	22932074	401	*	5.61676	5.07447	5.92125	-0.846784	2.28e-05	0.000603625	Promoter	290327	2	25925	uc002kvk.2	140	ENSG00000198795	ZNF521	zinc finger protein 521
chr4	74964768	74965168	401	*	5.71203	5.16976	6.01652	-0.846763	1.77e-05	0.00048738	Promoter	2244	2	2920	uc003hhm.4	0	ENSG00000081041	CXCL2	C-X-C motif chemokine ligand 2
chr11	57298525	57298925	401	*	4.75324	4.21112	5.05766	-0.846541	0.00269832	0.0264678	Promoter	2297	2	26519	uc001nkm.1	-293	ENSG00000134809	TIMM10	translocase of inner mitochondrial membrane 10
chr9	93405072	93405472	401	*	4.87627	4.33558	5.1801	-0.844523	0.000265641	0.0044362	Promoter	32995	2	54769	uc004aqx.1	0	ENSG00000165023	DIRAS2	DIRAS family GTPase 2
chr19	15343957	15344357	401	*	4.604	4.06519	4.90704	-0.84185	0.000695714	0.00948321	Promoter	6129	2	79852	uc002naq.3	-99	ENSG00000105131	EPHX3	epoxide hydrolase 3
chr12	42326273	42326673	401	*	4.69286	4.1549	4.99555	-0.84065	0.000678382	0.00931389	Distal Intergenic	63026	2	283464	uc001rms.4	212000	ENSG00000151233	GXYLT1	glucoside xylosyltransferase 1
chr12	71003657	71004057	401	*	4.63075	4.09325	4.93324	-0.839993	0.00480316	0.0406044	Promoter	92993	2	5787	uc010stp.2	-33	ENSG00000127329	PTPRB	protein tyrosine phosphatase receptor type B
chr13	88324002	88324402	401	*	5.27616	4.74088	5.57773	-0.836846	0.00184277	0.0200127	Promoter	7001	1	26050	uc001vln.3	-468	ENSG00000165300	SLITRK5	SLIT and NTRK like family member 5
chr22	40322779	40323179	401	*	5.20845	4.67365	5.50982	-0.836167	0.00203841	0.021453	Promoter	44775	1	9402	uc011aoq.2	169	ENSG00000100351	GRAP2	GRB2 related adaptor protein 2
chr2	234762895	234763295	401	*	6.35639	5.82371	6.65686	-0.833158	6.75e-08	4.56e-06	Promoter	17727	2	55355	uc002vvg.3	0	ENSG00000123485	HJURP	Holliday junction recognition protein
chr4	785953	786353	401	*	5.24555	4.71364	5.5457	-0.832068	0.000374735	0.00580872	Exon (uc003gbi.3/10815, exon 3 of 4)	1700	2	100129917	uc021xke.1	-10317	ENSG00000249592	LOC100129917	uncharacterized LOC100129917
chr5	122372019	122372419	401	*	4.61966	4.08784	4.91977	-0.831929	0.0044944	0.0387895	Promoter	13348	2	5480	uc003kth.3	6	ENSG00000168938	PPIC	peptidylprolyl isomerase C
chr6	21595194	21595594	401	*	6.38461	5.85448	6.68401	-0.829538	4.34e-08	3.09e-06	Exon (uc003ndi.3/6659, exon 1 of 1)	4878	1	6659	uc003ndi.3	1222	ENSG00000124766	SOX4	SRY-box transcription factor 4
chr11	85358948	85359348	401	*	5.45477	4.92516	5.75394	-0.828787	0.000701488	0.00954261	Promoter	8635	1	84233	uc001par.3	0	ENSG00000171202	TMEM126A	transmembrane protein 126A
chr13	79170148	79170548	401	*	4.58769	4.05855	4.88667	-0.828121	0.00272072	0.0266217	Intron (uc001vku.1/100874222, intron 3 of 5)	4466	2	5457	uc001vkv.3	7147	ENSG00000152192	POU4F1	POU class 4 homeobox 1
chr7	82072634	82073034	401	*	5.06992	4.54316	5.36789	-0.824736	0.00463513	0.0395999	Promoter	493614	2	781	uc003uhr.1	0	ENSG00000153956	CACNA2D1	calcium voltage-gated channel auxiliary subunit alpha2delta 1
chr2	240188832	240189232	401	*	5.6894	5.16405	5.98677	-0.822729	0.00276368	0.0269201	Intron (uc002vyk.4/9759, intron 2 of 26)	208963	2	9759	uc010fyz.1	31102	ENSG00000068024	HDAC4	histone deacetylase 4
chr10	80166801	80167201	401	*	4.63575	4.11352	4.9318	-0.818285	0.000887511	0.0115804	Intron (uc010qlp.2/100132987, intron 1 of 3)	132418	1	414243	uc001jzw.2	139716	ENSG00000230417	LINC00595	long intergenic non-protein coding RNA 595
chr8	94712683	94713083	401	*	6.24285	5.72091	6.53878	-0.817864	5.88e-05	0.00131198	Promoter	4466	1	137392	uc003yfu.1	0	ENSG00000188343	CIBAR1	CBY1 interacting BAR domain containing 1
chr2	60780994	60781394	401	*	6.22944	5.70761	6.52533	-0.817712	1.65e-05	0.000462637	Promoter	11617	2	53335	uc010fcg.3	-361	ENSG00000119866	BCL11A	BAF chromatin remodeling complex subunit BCL11A
chr6	150921165	150921565	401	*	6.60525	6.08403	6.90087	-0.816833	2.09e-05	0.000560325	Promoter	243801	1	57480	uc003qny.1	166	ENSG00000120278	PLEKHG1	pleckstrin homology and RhoGEF domain containing G1
chr2	132795485	132795885	401	*	5.27472	4.75421	5.57003	-0.815825	0.00204024	0.0214638	Distal Intergenic	14362	2	554226	uc002tti.3	123640	ENSG00000163046	ANKRD30BL	ankyrin repeat domain 30B like
chr16	89989500	89989900	401	*	4.91781	4.39803	5.21282	-0.814789	0.000299977	0.00488503	Promoter	10860	1	10381	uc010cja.3	0	ENSG00000258947	TUBB3	tubulin beta 3 class III
chr4	87515304	87515704	401	*	5.56472	5.04613	5.85921	-0.813083	2.79e-05	0.00071696	Promoter	220861	1	5783	uc003hpy.3	0	ENSG00000163629	PTPN13	protein tyrosine phosphatase non-receptor type 13
chr15	40531231	40531631	401	*	4.09183	3.57418	4.38593	-0.811743	0.00491834	0.0412888	Promoter	38397	1	56924	uc001zky.4	0	ENSG00000137843	PAK6	p21 (RAC1) activated kinase 6
chr2	238768273	238768673	401	*	5.25967	4.74214	5.55372	-0.81158	0.000133847	0.00258475	Promoter	52569	1	10267	uc002vxj.3	86	ENSG00000132329	RAMP1	receptor activity modifying protein 1
chr18	29077969	29078369	401	*	6.25464	5.73719	6.54866	-0.811471	4.07e-07	2.1e-05	Promoter	50788	1	1829	uc002kwu.4	0	ENSG00000046604	DSG2	desmoglein 2
chr4	79472835	79473235	401	*	5.93266	5.41792	6.22552	-0.807596	2.38e-05	0.000623506	Promoter	58864	1	306	uc003hld.3	93	ENSG00000138772	ANXA3	annexin A3
chr18	9708467	9708867	401	*	5.48028	4.96581	5.77302	-0.807203	0.000398779	0.00611715	Promoter	154326	1	11031	uc002kog.2	239	ENSG00000168461	RAB31	RAB31, member RAS oncogene family
chr6	151561647	151562047	401	*	5.2038	4.68951	5.49646	-0.806954	8.3e-05	0.00175783	Promoter	118186	1	9590	uc003qoe.3	138	ENSG00000131016	AKAP12	A-kinase anchoring protein 12
chr7	69063389	69063789	401	*	5.99033	5.47798	6.28217	-0.804191	9.75e-06	0.000302035	Promoter	691703	1	26053	uc003tvv.4	-116	ENSG00000158321	AUTS2	activator of transcription and developmental regulator AUTS2
chr3	173113403	173113803	401	*	5.65099	5.13885	5.94273	-0.803876	3.57e-06	0.000132692	Distal Intergenic	884873	1	22871	uc003fio.1	-2441	ENSG00000169760	NLGN1	neuroligin 1
chr6	31324304	31324704	401	*	6.25788	5.7471	6.54904	-0.801939	1.38e-06	5.91e-05	Promoter	2802	2	3106	uc003ntg.1	0	ENSG00000234745	HLA-B	major histocompatibility complex, class I, B
chr11	2488428	2488828	401	*	4.8606	4.35034	5.15152	-0.80118	0.00237486	0.0240686	Intron (uc009ydo.1/3784, intron 1 of 2)	387675	1	3784	uc001lwo.4	5762	ENSG00000053918	KCNQ1	potassium voltage-gated channel subfamily Q member 1
chr17	77752012	77752412	401	*	6.61775	6.10817	6.90839	-0.800216	3.69e-05	0.000902607	Promoter	9473	1	84733	uc002jxc.3	35	ENSG00000173894	CBX2	chromobox 2
chr17	76210292	76210692	401	*	5.33058	4.82134	5.62107	-0.799739	0.000442902	0.00663678	Promoter	11440	1	332	uc002jvi.3	15	ENSG00000089685	BIRC5	baculoviral IAP repeat containing 5
chr20	8112960	8113360	401	*	6.46031	5.95201	6.7504	-0.798388	2.87e-07	1.55e-05	Promoter	752636	1	23236	uc002wnb.4	48	ENSG00000182621	PLCB1	phospholipase C beta 1
chr1	68962517	68962917	401	*	6.58293	6.0749	6.8729	-0.797995	1.57e-07	9.25e-06	Promoter	22965	2	55635	uc001del.4	0	ENSG00000024526	DEPDC1	DEP domain containing 1
chr4	42154063	42154463	401	*	6.06942	5.56291	6.35873	-0.795813	8.35e-07	3.82e-05	Promoter	32419	2	389206	uc011byy.1	0	ENSG00000188848	BEND4	BEN domain containing 4
chr2	235860359	235860759	401	*	5.53489	5.03092	5.8231	-0.792178	0.000195636	0.00351988	Promoter	103731	1	23677	uc002vvp.3	0	ENSG00000130147	SH3BP4	SH3 domain binding protein 4
chr22	23798984	23799384	401	*	4.27398	3.77039	4.56204	-0.79165	0.00304972	0.0289315	Distal Intergenic	12008	2	150244	uc002zxb.5	-54185	NA	ZDHHC8P1	ZDHHC8 pseudogene 1
chr4	187644615	187645015	401	*	5.08094	4.57736	5.36899	-0.791633	0.000671727	0.00924165	Promoter	136051	2	2195	uc003izf.3	0	ENSG00000083857	FAT1	FAT atypical cadherin 1
chr3	174158787	174159187	401	*	6.87575	6.37313	7.16339	-0.790256	3.79e-06	0.000138569	Exon (uc003fis.3/uc003fis.3, exon 1 of 4)	946318	1	254827	uc003fit.3	-417924	ENSG00000177694	NAALADL2	N-acetylated alpha-linked acidic dipeptidase like 2
chr1	212688054	212688454	401	*	5.29038	4.7878	5.57799	-0.790195	0.000222309	0.00389121	Distal Intergenic	55444	1	467	uc001hjf.3	-50222	ENSG00000162772	ATF3	activating transcription factor 3
chrX	74375764	74376164	401	*	5.16257	4.66068	5.44988	-0.789206	0.000692056	0.00945214	Promoter	103169	2	22	uc004ebz.4	11	ENSG00000131269	ABCB7	ATP binding cassette subfamily B member 7
chr9	25677814	25678214	401	*	5.1681	4.66857	5.45439	-0.785826	0.00480757	0.0406211	Promoter	2470	2	286319	uc003zpx.3	642	ENSG00000198680	TUSC1	tumor suppressor candidate 1
chr14	23540455	23540855	401	*	5.15552	4.6572	5.44128	-0.784079	0.000283211	0.00465929	Promoter	12974	2	22985	uc001wip.4	0	ENSG00000100813	ACIN1	apoptotic chromatin condensation inducer 1
chr10	60272806	60273206	401	*	5.42033	4.92232	5.70596	-0.783645	0.000246936	0.00419507	Promoter	315942	1	80114	uc001jki.1	0	ENSG00000122870	BICC1	BicC family RNA binding protein 1
chr11	85194908	85195308	401	*	8.18457	7.68743	8.46982	-0.782389	0.00613613	0.0486107	Intron (uc001pak.2/1740, intron 3 of 27)	2172259	2	1740	uc001pak.2	143006	ENSG00000150672	DLG2	discs large MAGUK scaffold protein 2
chr15	78933208	78933608	401	*	6.06404	5.56736	6.34908	-0.781717	2.5e-07	1.38e-05	Promoter	16952	2	1143	uc002bed.1	0	ENSG00000117971	CHRNB4	cholinergic receptor nicotinic beta 4 subunit
chr17	60704866	60705266	401	*	6.18725	5.69113	6.47205	-0.780924	0.00208814	0.0218292	Promoter	66201	1	9902	uc002jad.4	104	ENSG00000011028	MRC2	mannose receptor C type 2
chr4	74904293	74904693	401	*	6.15092	5.65517	6.43556	-0.780385	3.63e-06	0.000134551	Promoter	2179	2	2921	uc003hhl.3	0	ENSG00000163734	CXCL3	C-X-C motif chemokine ligand 3
chr12	71833452	71833852	401	*	5.85125	5.35594	6.1357	-0.779761	2.42e-06	9.55e-05	Promoter	146537	1	8549	uc001swn.2	0	ENSG00000139292	LGR5	leucine rich repeat containing G protein-coupled receptor 5
chr4	183065328	183065728	401	*	5.32829	4.83306	5.61271	-0.779648	0.000139334	0.00266169	Promoter	5510	2	90768	uc003ivc.2	0	NA	TENM3-AS1	TENM3 antisense RNA 1
chr22	43877531	43877931	401	*	4.49085	3.99592	4.77513	-0.779205	0.00225447	0.0231309	Intron (uc011apv.2/758, intron 4 of 6)	20352	1	100874197	uc031rxy.1	-34203	NA	EFCAB6-AS1	EFCAB6 antisense RNA 1
chr8	70746342	70746742	401	*	5.52616	5.03287	5.80973	-0.776854	4.04e-05	0.000978709	Promoter	129118	2	81796	uc010lzc.2	-98	ENSG00000137571	SLCO5A1	solute carrier organic anion transporter family member 5A1
chr12	248037	248437	401	*	4.28333	3.79035	4.56675	-0.776406	0.00357176	0.0326587	Exon (uc001qhw.2/440073, exon 4 of 14)	11756	2	574538	uc001qhv.1	9895	ENSG00000249695	LOC574538	uncharacterized LOC574538
chr5	172068242	172068642	401	*	5.7389	5.24678	6.02194	-0.775161	4.19e-05	0.00100597	Promoter	50258	1	54492	uc003mbt.3	0	ENSG00000214357	NEURL1B	neuralized E3 ubiquitin protein ligase 1B
chr3	160117911	160118311	401	*	6.66674	6.17526	6.94952	-0.774262	3.08e-07	1.64e-05	Promoter	34395	1	10051	uc003fdj.3	-36	ENSG00000113810	SMC4	structural maintenance of chromosomes 4
chr8	146017496	146017896	401	*	6.70641	6.21496	6.98917	-0.774205	6.28e-05	0.00138724	Promoter	2576	2	6132	uc003zeb.3	0	ENSG00000161016	RPL8	ribosomal protein L8
chr11	129245592	129245992	401	*	4.73365	4.24258	5.01624	-0.773663	0.0026526	0.0261838	Promoter	76294	1	8538	uc001qfc.4	0	ENSG00000043039	BARX2	BARX homeobox 2
chr5	123987359	123987759	401	*	4.9912	4.50036	5.27369	-0.773328	0.00109661	0.013645	Intron (uc003ktq.1/57507, intron 2 of 8)	7745	2	57507	uc003ktp.1	-7005	ENSG00000168916	ZNF608	zinc finger protein 608
chr2	1747281	1747681	401	*	4.49731	4.00715	4.7795	-0.772345	0.00409367	0.0361608	Promoter	112633	2	7837	uc002qxa.3	610	ENSG00000130508	PXDN	peroxidasin
chr1	201252473	201252873	401	*	4.56365	4.0738	4.8457	-0.771901	0.00263685	0.0260866	Promoter	49542	1	5317	uc001gwd.3	0	ENSG00000081277	PKP1	plakophilin 1
chr11	8615488	8615888	401	*	5.64958	5.16032	5.93138	-0.771058	4.8e-05	0.00112009	Promoter	202086	2	65975	uc001mgj.1	0	ENSG00000130413	STK33	serine/threonine kinase 33
chr4	146403146	146403546	401	*	7.09603	6.60835	7.37714	-0.768785	1.29e-09	1.33e-07	Promoter	77375	1	4086	uc003ikc.3	195	ENSG00000170365	SMAD1	SMAD family member 1
chr9	139607042	139607442	401	*	5.09928	4.61169	5.38034	-0.768647	0.00255845	0.0255489	Promoter	12147	1	138311	uc004cik.3	18	ENSG00000165716	DIPK1B	divergent protein kinase domain 1B
chr13	37005969	37006369	401	*	5.53804	5.0505	5.81907	-0.768572	7.6e-05	0.00163974	Promoter	11053	1	8900	uc010abq.3	2	ENSG00000133101	CCNA1	cyclin A1
chr5	82770035	82770435	401	*	5.01728	4.53008	5.29817	-0.768093	0.0057197	0.0460786	Intron (uc003kih.4/1462, intron 1 of 5)	110630	1	1462	uc010jau.2	2542	ENSG00000038427	VCAN	versican
chr16	33922500	33922900	401	*	4.50145	4.01477	4.7821	-0.767333	0.00216609	0.0224691	Distal Intergenic	1452	2	649159	uc021thl.1	39603	ENSG00000256642	LINC00273	long intergenic non-protein coding RNA 273
chr9	93563893	93564293	401	*	5.56064	5.07472	5.84096	-0.766245	6.23e-05	0.00137763	Promoter	96831	1	6850	uc004aqz.3	0	ENSG00000165025	SYK	spleen associated tyrosine kinase
chr11	76494341	76494741	401	*	6.28089	5.79536	6.56105	-0.765688	1.09e-07	6.84e-06	Promoter	14914	1	25987	uc001oxt.3	56	ENSG00000182704	TSKU	tsukushi, small leucine rich proteoglycan
chr13	49684478	49684878	401	*	4.57265	4.08744	4.85266	-0.765216	0.00435315	0.0378237	Promoter	99467	1	22862	uc001vcq.3	29	ENSG00000102531	FNDC3A	fibronectin type III domain containing 3A
chr7	64712394	64712794	401	*	5.60054	5.11668	5.87995	-0.763276	0.000245445	0.00417775	Distal Intergenic	27231	1	168374	uc003ttz.3	-125974	ENSG00000146757	ZNF92	zinc finger protein 92
chr4	41218423	41218823	401	*	5.17901	4.69654	5.45781	-0.761267	0.00346402	0.0318712	Distal Intergenic	404592	2	323	uc003gvn.3	-1788	ENSG00000163697	APBB2	amyloid beta precursor protein binding family B member 2
chr16	72821562	72821962	401	*	5.5723	5.0905	5.8508	-0.760301	0.000144568	0.00273802	Exon (uc002fcj.1/uc002fcj.1, exon 7 of 7)	265489	2	463	uc002fck.3	260312	ENSG00000140836	ZFHX3	zinc finger homeobox 3
chr10	97055042	97055442	401	*	4.88916	4.4075	5.16761	-0.760112	0.00567022	0.0458331	Distal Intergenic	53581	2	9124	uc001kkh.4	-4137	ENSG00000107438	PDLIM1	PDZ and LIM domain 1
chr1	45308645	45309045	401	*	5.54108	5.0599	5.81932	-0.759418	0.000381238	0.00588206	Promoter	20679	2	8643	uc010olg.2	-29	ENSG00000117425	PTCH2	patched 2
chr15	93616179	93616579	401	*	4.91812	4.43747	5.19611	-0.758636	0.00459614	0.0393555	Promoter	29754	2	56963	uc002bsq.2	0	ENSG00000182175	RGMA	repulsive guidance molecule BMP co-receptor a
chr4	178230940	178231340	401	*	6.42287	5.94265	6.70067	-0.758022	8.57e-06	0.000271781	Promoter	44443	1	55247	uc010irs.3	0	ENSG00000109674	NEIL3	nei like DNA glycosylase 3
chr19	37825518	37825918	401	*	6.17369	5.69645	6.45017	-0.753724	0.000120807	0.00238852	Promoter	25097	1	284459	uc002ofz.3	0	ENSG00000181666	ZNF875	zinc finger protein 875
chr2	160918613	160919013	401	*	5.75013	5.27504	6.02566	-0.750618	8.13e-06	0.000261453	Promoter	121867	2	22925	uc002ube.2	113	ENSG00000153246	PLA2R1	phospholipase A2 receptor 1
chr10	97050448	97050848	401	*	5.87558	5.40063	6.15104	-0.750419	2.62e-05	0.000675378	Promoter	53581	2	9124	uc001kkh.4	57	ENSG00000107438	PDLIM1	PDZ and LIM domain 1
chr10	43724825	43725225	401	*	5.90187	5.42965	6.17611	-0.746455	5.81e-05	0.00129927	Promoter	35204	2	221002	uc001jao.1	0	ENSG00000198915	RASGEF1A	RasGEF domain family member 1A
chr5	76476117	76476517	401	*	4.71663	4.24523	4.99051	-0.745284	0.00143204	0.0166411	Distal Intergenic	217375	1	8622	uc003kfa.3	-30189	ENSG00000113231	PDE8B	phosphodiesterase 8B
chr6	6003886	6004286	401	*	5.80017	5.3289	6.07399	-0.745088	0.000126833	0.00247996	Promoter	6070	2	51299	uc021ykx.1	16	ENSG00000124785	NRN1	neuritin 1
chr5	159343224	159343624	401	*	5.23924	4.76799	5.51305	-0.745055	0.00148025	0.0170595	Promoter	56278	1	147	uc003lxt.1	-116	ENSG00000170214	ADRA1B	adrenoceptor alpha 1B
chr13	45009574	45009974	401	*	5.24237	4.7728	5.51542	-0.742619	0.000514405	0.00747619	Intron (uc001uzm.4/8848, intron 2 of 2)	4782	2	8848	uc001uzm.4	1086	ENSG00000102804	TSC22D1	TSC22 domain family member 1
chr4	109541652	109542052	401	*	6.07255	5.60334	6.34544	-0.742094	0.000326288	0.00520981	Promoter	9918	1	6164	uc003hyz.3	0	ENSG00000109475	RPL34	ribosomal protein L34
chr5	73935927	73936327	401	*	6.92298	6.45409	7.19574	-0.741643	4.69e-08	3.33e-06	Promoter	81266	1	3074	uc003kdd.3	79	ENSG00000049860	HEXB	hexosaminidase subunit beta
chr10	105615182	105615582	401	*	6.04668	5.57853	6.3191	-0.740571	6.54e-05	0.00143721	Promoter	261381	2	9644	uc001kxj.1	-18	ENSG00000107957	SH3PXD2A	SH3 and PX domains 2A
chr2	231191534	231191934	401	*	5.47337	5.00622	5.74533	-0.739118	0.0018009	0.0196706	Promoter	76552	1	93349	uc010fxm.1	0	ENSG00000185404	SP140L	SP140 nuclear body protein like
chr7	16793221	16793621	401	*	6.11962	5.65394	6.39093	-0.736997	8.9e-05	0.00185711	Promoter	30811	1	27075	uc003stq.3	0	ENSG00000106537	TSPAN13	tetraspanin 13
chr16	46654968	46655368	401	*	6.52025	6.05498	6.79137	-0.736383	2.18e-07	1.23e-05	Promoter	40844	2	79801	uc002eec.4	0	ENSG00000171241	SHCBP1	SHC binding and spindle associated 1
chr6	159360441	159360841	401	*	4.43676	3.97253	4.70741	-0.73488	0.00566136	0.0458171	Distal Intergenic	21767	1	100130967	uc021zhp.1	50822	ENSG00000203711	C6orf99	chromosome 6 putative open reading frame 99
chr3	190580536	190580936	401	*	5.08274	4.62033	5.35257	-0.732235	0.00123579	0.0149019	Promoter	9940	2	647309	uc011bsl.1	-71	ENSG00000205835	GMNC	geminin coiled-coil domain containing
chr3	120169431	120169831	401	*	5.87964	5.41726	6.14946	-0.732205	8.07e-05	0.00171898	Promoter	56858	2	11167	uc003eds.3	87	ENSG00000163430	FSTL1	follistatin like 1
chr6	33399389	33399789	401	*	5.07819	4.61588	5.34799	-0.732108	0.000958337	0.0123229	Intron (uc003oeo.2/8831, intron 3 of 9)	16022	1	8831	uc010juz.3	-5656	ENSG00000197283	SYNGAP1	synaptic Ras GTPase activating protein 1
chr7	20370293	20370693	401	*	5.4882	5.02969	5.75627	-0.726579	0.000741556	0.00997495	Promoter	85058	1	3696	uc011jyh.2	0	ENSG00000105855	ITGB8	integrin subunit beta 8
chr6	41605941	41606341	401	*	5.0004	4.54225	5.2683	-0.726045	0.00609479	0.0483956	Promoter	15788	1	4188	uc003oqq.4	0	ENSG00000112559	MDFI	MyoD family inhibitor
chr5	67584139	67584539	401	*	5.78296	5.32534	6.05063	-0.725297	0.00111433	0.0137943	Promoter	13398	1	5295	uc003jvc.3	0	ENSG00000145675	PIK3R1	phosphoinositide-3-kinase regulatory subunit 1
chr9	110228087	110228487	401	*	4.58991	4.13359	4.85699	-0.723404	0.00264389	0.0261368	Distal Intergenic	3596	2	9314	uc004bdf.2	22241	ENSG00000136826	KLF4	Kruppel like factor 4
chr2	214016610	214017010	401	*	6.60831	6.1525	6.87515	-0.722656	7.79e-07	3.62e-05	Promoter	151923	2	22807	uc002ven.3	-277	ENSG00000030419	IKZF2	IKAROS family zinc finger 2
chr1	2984978	2985378	401	*	4.7807	4.32564	5.04721	-0.721573	0.00609284	0.0483946	Promoter	369444	1	63976	uc001akc.3	-364	ENSG00000142611	PRDM16	PR/SET domain 16
chr5	154026650	154027050	401	*	4.74983	4.29589	5.01583	-0.719942	0.00450116	0.038805	Distal Intergenic	61	2	100422950	uc021ygg.1	-51018	ENSG00000264760	MIR3141	microRNA 3141
chr12	19282727	19283127	401	*	6.98087	6.52873	7.24605	-0.717324	5.32e-08	3.69e-06	Promoter	246708	1	54477	uc031qgo.1	101	ENSG00000052126	PLEKHA5	pleckstrin homology domain containing A5
chr7	95064049	95064449	401	*	6.64826	6.1962	6.91339	-0.717192	4.88e-08	3.45e-06	Promoter	30211	2	5445	uc003unu.3	0	ENSG00000105854	PON2	paraoxonase 2
chr1	53527856	53528256	401	*	5.52166	5.07031	5.78648	-0.716173	0.000113205	0.00226351	Promoter	23451	1	127435	uc010ons.2	132	ENSG00000174348	PODN	podocan
chr6	46138349	46138749	401	*	6.03592	5.58559	6.30027	-0.714676	4.11e-06	0.000147905	Promoter	10956	2	59084	uc003oxz.1	0	ENSG00000112796	ENPP5	ectonucleotide pyrophosphatase/phosphodiesterase family member 5
chr5	16936032	16936432	401	*	5.4783	5.02939	5.742	-0.712605	0.00247986	0.0249801	Promoter	274370	2	4651	uc003jft.4	0	ENSG00000145555	MYO10	myosin X
chr2	16082000	16082400	401	*	6.0198	5.57091	6.28349	-0.712573	0.00114532	0.014073	Promoter	5084	1	4613	uc010yjr.2	0	ENSG00000134323	MYCN	MYCN proto-oncogene, bHLH transcription factor
chr2	24232779	24233179	401	*	4.96385	4.51545	5.22732	-0.71187	0.00426352	0.0371978	Promoter	14193	1	388931	uc002reo.2	0	ENSG00000205639	MFSD2B	major facilitator superfamily domain containing 2B
chr20	45985658	45986058	401	*	5.02522	4.57695	5.28862	-0.711673	0.00268249	0.0263612	Promoter	58587	2	23613	uc002xth.3	-184	ENSG00000101040	ZMYND8	zinc finger MYND-type containing 8
chr4	56915340	56915740	401	*	5.80338	5.35528	6.06671	-0.711436	0.000266339	0.00443949	Distal Intergenic	68498	1	9662	uc003hbj.4	84308	ENSG00000174799	CEP135	centrosomal protein 135
chr22	44420209	44420609	401	*	5.38164	4.93355	5.64496	-0.711418	0.000561614	0.00800459	Promoter	144956	1	29780	uc003ben.3	52	ENSG00000188677	PARVB	parvin beta
chr7	26438124	26438524	401	*	5.98477	5.53702	6.24794	-0.710919	8.06e-06	0.000260115	Promoter	100256	1	441204	uc003sxy.1	0	ENSG00000214870	LOC441204	uncharacterized LOC441204
chr8	20161064	20161464	401	*	5.67348	5.22784	5.93568	-0.70784	0.000279082	0.00460276	Distal Intergenic	14686	1	100874051	uc022aso.2	27780	ENSG00000253733	LZTS1-AS1	LZTS1 antisense RNA 1
chr18	108039	108439	401	*	8.08267	7.63886	8.34403	-0.705173	0.00204578	0.021505	Promoter	13158	1	727758	uc002kke.3	-626	ENSG00000263006	ROCK1P1	Rho associated coiled-coil containing protein kinase 1 pseudogene 1
chr10	13933510	13933910	401	*	5.25859	4.81536	5.51967	-0.704312	0.00141612	0.0164994	Intron (uc001ims.3/55691, intron 2 of 24)	306273	2	55691	uc001imt.1	80459	ENSG00000151474	FRMD4A	FERM domain containing 4A
chr2	183731612	183732012	401	*	4.72472	4.28228	4.98545	-0.703171	0.00321631	0.0300746	Promoter	33494	2	2487	uc002upa.2	-114	ENSG00000162998	FRZB	frizzled related protein
chr7	558662	559062	401	*	6.3158	5.8735	6.57646	-0.70296	6.89e-05	0.0015048	Promoter	22585	2	5154	uc003sir.3	419	ENSG00000197461	PDGFA	platelet derived growth factor subunit A
chr22	38477281	38477681	401	*	5.06041	4.61829	5.32099	-0.7027	0.00452455	0.0389564	Exon (uc003auu.3/23539, exon 4 of 5)	5027	2	23539	uc003auu.3	1489	ENSG00000100156	SLC16A8	solute carrier family 16 member 8
chr17	7343203	7343603	401	*	5.32559	4.88404	5.5859	-0.701866	0.005826	0.046793	Promoter	4191	1	2256	uc010vtx.2	-458	ENSG00000161958	FGF11	fibroblast growth factor 11
chr12	25101777	25102177	401	*	5.66339	5.22239	5.92346	-0.701076	0.000123955	0.00243586	Promoter	139436	2	586	uc001rgd.4	216	ENSG00000060982	BCAT1	branched chain amino acid transaminase 1
chr3	160822638	160823038	401	*	6.14303	5.70224	6.40299	-0.700745	0.000449936	0.00671933	Promoter	21013	2	8706	uc003fdv.3	0	ENSG00000169255	B3GALNT1	beta-1,3-N-acetylgalactosaminyltransferase 1 (globoside blood group)
chr10	125852171	125852571	401	*	6.17609	5.73546	6.43599	-0.700529	7.69e-05	0.00165243	Promoter	72772	2	51363	uc010que.3	-231	ENSG00000182022	CHST15	carbohydrate sulfotransferase 15
chr5	32710174	32710574	401	*	5.25104	4.81171	5.51033	-0.698617	0.00206945	0.0216937	Promoter	72971	1	4883	uc010iuo.3	-169	ENSG00000113389	NPR3	natriuretic peptide receptor 3
chr7	8301447	8301847	401	*	6.07779	5.63889	6.33688	-0.697996	0.000106952	0.00216621	Promoter	148868	2	3382	uc003srm.3	0	ENSG00000003147	ICA1	islet cell autoantigen 1
chr1	24018231	24018631	401	*	6.70553	6.26769	6.96414	-0.696448	4.09e-05	0.00098668	Promoter	4647	1	6135	uc001bhk.3	0	ENSG00000142676	RPL11	ribosomal protein L11
chr6	34433485	34433885	401	*	5.35239	4.91464	5.61096	-0.696316	0.00050712	0.00738816	Promoter	69163	1	29993	uc003ojo.4	0	ENSG00000124507	PACSIN1	protein kinase C and casein kinase substrate in neurons 1
chr21	47717325	47717725	401	*	5.26275	4.82554	5.52106	-0.695512	0.00028017	0.00461784	3' UTR	11399	1	54059	uc010gqh.3	11058	ENSG00000182362	YBEY	ybeY metalloendoribonuclease
chr2	166650518	166650918	401	*	6.4643	6.02882	6.72181	-0.692997	5.32e-05	0.00121345	Promoter	46491	2	2591	uc010fph.1	0	ENSG00000115339	GALNT3	polypeptide N-acetylgalactosaminyltransferase 3
chr19	13953072	13953472	401	*	6.87075	6.43652	7.12767	-0.691157	1.59e-05	0.000452466	Distal Intergenic	2144	2	284454	uc002mxi.4	-5599	NA	MIR23AHG	miR-23a/27a/24-2 cluster host gene
chr14	65171276	65171676	401	*	6.16066	5.72717	6.41725	-0.690085	1.73e-05	0.000478619	Promoter	39868	1	26030	uc001xho.1	83	ENSG00000126822	PLEKHG3	pleckstrin homology and RhoGEF domain containing G3
chr2	131797956	131798356	401	*	5.74239	5.30917	5.99885	-0.689673	0.0011037	0.0137074	Promoter	7735	1	50649	uc002tsc.1	854	ENSG00000136002	ARHGEF4	Rho guanine nucleotide exchange factor 4
chr5	167718785	167719185	401	*	5.00111	4.5681	5.25748	-0.689376	0.00161386	0.0181657	Promoter	180244	1	23286	uc003lzu.3	0	ENSG00000113645	WWC1	WW and C2 domain containing 1
chr19	53696197	53696597	401	*	6.03276	5.60062	6.28872	-0.688107	0.00195915	0.0208865	Promoter	30068	2	79788	uc010eqm.1	22	ENSG00000197497	ZNF665	zinc finger protein 665
chr5	83017960	83018360	401	*	5.27515	4.84546	5.52997	-0.68451	0.000416909	0.006315	Distal Intergenic	82880	2	1404	uc003kin.3	-1064	ENSG00000145681	HAPLN1	hyaluronan and proteoglycan link protein 1
chr3	134082814	134083214	401	*	5.83427	5.40513	6.08883	-0.683701	0.000822297	0.01089	Intron (uc003eqe.1/51421, intron 2 of 6)	11494	2	51421	uc003eqe.1	2469	ENSG00000114019	AMOTL2	angiomotin like 2
chr16	81812929	81813329	401	*	6.06044	5.63185	6.31475	-0.682901	0.000102358	0.0020923	Promoter	179001	1	5336	uc002fgt.3	30	ENSG00000197943	PLCG2	phospholipase C gamma 2
chr6	49430772	49431172	401	*	6.29317	5.86497	6.54729	-0.682321	8e-07	3.69e-05	Promoter	32969	2	4594	uc003ozg.4	0	ENSG00000146085	MMUT	methylmalonyl-CoA mutase
chr1	197115382	197115782	401	*	6.7026	6.27485	6.95651	-0.68166	1.59e-07	9.33e-06	Promoter	62568	2	259266	uc001gtu.3	42	ENSG00000066279	ASPM	assembly factor for spindle microtubules
chr6	74405810	74406210	401	*	6.14825	5.72053	6.40215	-0.681617	0.000578897	0.00818937	Promoter	132534	1	135228	uc010kba.3	302	ENSG00000156535	CD109	CD109 molecule
chr11	46413454	46413854	401	*	5.18876	4.76224	5.4421	-0.679864	0.00277258	0.0269671	Distal Intergenic	1468	2	1132	uc001nct.1	-5347	ENSG00000180720	CHRM4	cholinergic receptor muscarinic 4
chr4	57976278	57976678	401	*	5.69904	5.27291	5.95219	-0.67928	0.000448451	0.0067048	Promoter	79315	2	3490	uc003hcn.3	0	ENSG00000163453	IGFBP7	insulin like growth factor binding protein 7
chr22	18632561	18632961	401	*	6.08621	5.66044	6.33919	-0.678756	0.000240026	0.00410658	Promoter	27405	1	11274	uc002zny.3	0	ENSG00000184979	USP18	ubiquitin specific peptidase 18
chr12	122667547	122667947	401	*	5.81771	5.39209	6.07062	-0.678532	0.00082486	0.0109152	Promoter	20352	1	254050	uc009zxm.3	0	ENSG00000158113	LRRC43	leucine rich repeat containing 43
chr14	62583809	62584209	401	*	5.24312	4.81847	5.49557	-0.677099	0.00405171	0.0359461	Promoter	16829	1	646113	uc010apt.2	0	NA	LINC00643	long intergenic non-protein coding RNA 643
chr1	46859920	46860320	401	*	5.9316	5.50819	6.18348	-0.675293	0.000474874	0.00702566	Promoter	19582	1	2166	uc001cpu.2	0	ENSG00000117480	FAAH	fatty acid amide hydrolase
chr1	64936318	64936718	401	*	6.87769	6.45532	7.12908	-0.673765	5.98e-09	5.37e-07	Promoter	222266	1	57685	uc001dbo.1	0	ENSG00000158966	CACHD1	cache domain containing 1
chr1	85930454	85930854	401	*	5.80451	5.3869	6.05366	-0.666754	0.000115194	0.00229463	Promoter	146722	2	23576	uc001dlb.3	35	ENSG00000153904	DDAH1	dimethylarginine dimethylaminohydrolase 1
chr3	14693195	14693595	401	*	6.19663	5.77987	6.44537	-0.665506	0.000296216	0.00483431	Promoter	15553	1	51244	uc010hei.1	0	ENSG00000154781	CCDC174	coiled-coil domain containing 174
chr19	56988591	56988991	401	*	5.45321	5.03719	5.70161	-0.664416	0.00456162	0.0391609	Promoter	38078	2	63934	uc002qnd.3	0	ENSG00000198046	ZNF667	zinc finger protein 667
chr17	8113691	8114091	401	*	5.7078	5.29232	5.95594	-0.66363	0.000221453	0.00387879	Promoter	5896	2	9212	uc002gkm.4	0	ENSG00000178999	AURKB	aurora kinase B
chr4	169799104	169799504	401	*	5.94676	5.53186	6.19461	-0.662751	0.000388772	0.00598786	Exon (uc003irw.3/23022, exon 2 of 12)	30481	1	23022	uc003irx.3	-19624	ENSG00000129116	PALLD	palladin, cytoskeletal associated protein
chr1	46598150	46598550	401	*	6.63161	6.21758	6.87906	-0.661473	7.25e-08	4.82e-06	Promoter	92569	2	8503	uc001cpb.4	0	ENSG00000117461	PIK3R3	phosphoinositide-3-kinase regulatory subunit 3
chr15	22466154	22466554	401	*	5.03647	4.62286	5.28371	-0.660851	0.00529621	0.0436063	Intron (uc001yuj.2/uc001yuj.2, intron 7 of 12)	934	1	390539	uc001yuf.3	52692	ENSG00000259435	OR4N3P	olfactory receptor family 4 subfamily N member 3 pseudogene
chr18	29265306	29265706	401	*	5.9697	5.55617	6.21692	-0.660744	0.00112641	0.0138985	Promoter	62478	2	9331	uc010dmb.3	-620	ENSG00000118276	B4GALT6	beta-1,4-galactosyltransferase 6
chr13	50655385	50655785	401	*	6.70964	6.29695	6.95646	-0.659506	0.00013079	0.00253494	Promoter	38092	2	8847	uc001vdx.3	354	ENSG00000231607	DLEU2	deleted in lymphocytic leukemia 2
chr5	137667105	137667505	401	*	5.19995	4.78804	5.4464	-0.658358	0.00166585	0.0186718	Promoter	46558	2	995	uc003lcp.1	11	ENSG00000158402	CDC25C	cell division cycle 25C
chr8	18244683	18245083	401	*	5.20844	4.79974	5.45336	-0.653625	0.00555921	0.0451832	Distal Intergenic	9969	1	10	uc003wyw.1	-3672	ENSG00000156006	NAT2	N-acetyltransferase 2
chr4	72052641	72053041	401	*	6.02654	5.61904	6.27089	-0.65185	2.31e-05	0.000608879	Promoter	384802	1	8671	uc003hfy.3	0	ENSG00000080493	SLC4A4	solute carrier family 4 member 4
chr6	112575035	112575435	401	*	5.13069	4.72417	5.37457	-0.650408	0.00190376	0.0204576	Promoter	146784	2	3910	uc003pvt.3	482	ENSG00000112769	LAMA4	laminin subunit alpha 4
chr16	86543027	86543427	401	*	5.74485	5.33945	5.98819	-0.648742	0.000299244	0.00487773	Promoter	21196	2	400550	uc002fjk.2	-561	ENSG00000268388	FENDRR	FOXF1 adjacent non-coding developmental regulatory RNA
chr12	31743272	31743672	401	*	6.56239	6.15741	6.80553	-0.648123	0.000391509	0.00601605	Promoter	208220	2	160518	uc001rkh.1	0	ENSG00000170456	DENND5B	DENN domain containing 5B
chr8	41503862	41504262	401	*	4.96422	4.55964	5.20717	-0.647524	0.00421369	0.0369627	Promoter	1047	2	157848	uc003xoa.2	613	ENSG00000165066	NKX6-3	NK6 homeobox 3
chr3	44754072	44754472	401	*	6.63743	6.23348	6.88007	-0.64659	2.31e-06	9.21e-05	Promoter	11189	1	91392	uc003cns.3	0	ENSG00000196653	ZNF502	zinc finger protein 502
chr4	41216325	41216725	401	*	5.82589	5.42353	6.06777	-0.644233	0.00426028	0.0371943	Promoter	404592	2	323	uc003gvl.3	0	ENSG00000163697	APBB2	amyloid beta precursor protein binding family B member 2
chr13	29068794	29069194	401	*	6.68412	6.28427	6.92479	-0.640518	2.81e-05	0.000721356	Promoter	194783	2	2321	uc001usb.3	71	ENSG00000102755	FLT1	fms related receptor tyrosine kinase 1
chr11	123065969	123066369	401	*	4.98252	4.58306	5.22302	-0.639955	0.00418374	0.036785	Promoter	122975	2	79827	uc001pyt.3	0	ENSG00000166250	CLMP	CXADR like membrane protein
chr12	10875556	10875956	401	*	6.70934	6.31176	6.94893	-0.637166	5.05e-06	0.000176042	Promoter	24278	2	8531	uc001qyt.3	0	ENSG00000060138	YBX3	Y-box binding protein 3
chr11	316112	316512	401	*	6.69272	6.29556	6.9321	-0.636541	3.44e-07	1.81e-05	Distal Intergenic	1282	1	8519	uc001loy.4	2121	ENSG00000185885	IFITM1	interferon induced transmembrane protein 1
chr6	154831456	154831856	401	*	6.11153	5.71501	6.35061	-0.635599	0.00282804	0.0273364	Promoter	105321	2	154043	uc003qpy.3	0	ENSG00000153721	CNKSR3	CNKSR family member 3
chr2	242498091	242498491	401	*	5.92812	5.53199	6.16701	-0.63502	0.00601136	0.0479771	Promoter	15408	1	666	uc002wbq.3	0	ENSG00000176720	BOK	BCL2 family apoptosis regulator BOK
chr1	33005324	33005724	401	*	4.90074	4.50549	5.1392	-0.633711	0.00422235	0.0370142	Promoter	66771	1	653121	uc001bvn.3	552	ENSG00000160062	ZBTB8A	zinc finger and BTB domain containing 8A
chr2	160472265	160472665	401	*	6.52549	6.13132	6.76342	-0.632103	0.000143811	0.00272563	Promoter	182761	2	29994	uc002uas.1	-237	ENSG00000123636	BAZ2B	bromodomain adjacent to zinc finger domain 2B
chr7	107642883	107643283	401	*	5.71207	5.31831	5.9498	-0.631494	0.0027778	0.0269981	Promoter	78203	2	3912	uc003vev.2	-435	ENSG00000091136	LAMB1	laminin subunit beta 1
chr22	17082554	17082954	401	*	5.8465	5.45464	6.08331	-0.628671	0.00189623	0.0203849	Promoter	13200	1	387590	uc002zlq.4	0	ENSG00000100181	TPTEP1	TPTE pseudogene 1
chr1	183774146	183774546	401	*	5.75305	5.36294	5.98902	-0.626077	0.00264599	0.0261478	Promoter	123392	1	23179	uc001gqo.3	0	ENSG00000143344	RGL1	ral guanine nucleotide dissociation stimulator like 1
chr17	36575409	36575809	401	*	5.23702	4.84739	5.47275	-0.625359	0.00349726	0.0320991	Distal Intergenic	83909	1	57636	uc021twd.1	-8911	ENSG00000275832	ARHGAP23	Rho GTPase activating protein 23
chr15	99558307	99558707	401	*	6.65586	6.26649	6.89147	-0.624981	0.00451209	0.038874	Distal Intergenic	39566	2	145814	uc002bun.3	-7283	ENSG00000183571	PGPEP1L	pyroglutamyl-peptidase I like
chr20	30327027	30327427	401	*	6.16906	5.77992	6.40456	-0.624634	0.000274087	0.00453448	Promoter	62700	1	22974	uc010gdv.1	123	ENSG00000088325	TPX2	TPX2 microtubule nucleation factor
chr4	142054044	142054444	401	*	6.44519	6.05617	6.68062	-0.624459	0.000153304	0.0028606	Promoter	267892	2	57484	uc003iio.1	172	ENSG00000170153	RNF150	ring finger protein 150
chr3	52029605	52030005	401	*	6.60299	6.21451	6.83817	-0.623663	0.00174881	0.0193082	Promoter	2315	2	6159	uc003dcs.3	0	ENSG00000162244	RPL29	ribosomal protein L29
chr1	36038849	36039249	401	*	5.03089	4.64334	5.26561	-0.622278	0.0033259	0.0308721	Promoter	21957	1	339488	uc010ohy.2	0	ENSG00000116819	TFAP2E	transcription factor AP-2 epsilon
chr11	75110517	75110917	401	*	6.51369	6.12632	6.74832	-0.622002	6.99e-06	0.000229999	Promoter	4455	1	6188	uc001owg.4	0	ENSG00000149273	RPS3	ribosomal protein S3
chr9	127421375	127421775	401	*	5.71602	5.33142	5.94931	-0.617889	0.00156565	0.017751	Promoter	40193	1	100379345	uc022bni.1	660	ENSG00000224020	MIR181A2HG	MIR181A2 host gene
chr1	45097596	45097996	401	*	6.64481	6.26122	6.8776	-0.616386	0.00493275	0.0413445	Promoter	19692	1	55182	uc010okz.2	0	ENSG00000187147	RNF220	ring finger protein 220
chr1	184355762	184356162	401	*	6.20724	5.82383	6.43994	-0.61612	0.00127834	0.0152625	Promoter	242006	1	81563	uc001gqv.1	0	ENSG00000116667	C1orf21	chromosome 1 open reading frame 21
chr16	23689959	23690359	401	*	6.13186	5.74863	6.36448	-0.615847	3.5e-05	0.000869381	Promoter	11488	1	5347	uc002dlz.1	0	ENSG00000166851	PLK1	polo like kinase 1
chr7	95025533	95025933	401	*	5.20601	4.82282	5.43861	-0.615785	0.00408912	0.0361326	Promoter	98019	2	5444	uc011kih.2	0	ENSG00000005421	PON1	paraoxonase 1
chr16	21513130	21513530	401	*	7.13541	6.75334	7.36745	-0.614111	0.00395073	0.0352396	Intron (uc021tel.1/uc021tel.1, intron 2 of 3)	15342	2	100271836	uc002djc.3	-14140	ENSG00000180747	SMG1P3	SMG1 pseudogene 3
chr2	9347158	9347558	401	*	5.38101	5.00024	5.61241	-0.612177	0.0025543	0.0255363	Promoter	198919	1	8853	uc002qzi.2	264	ENSG00000151693	ASAP2	ArfGAP with SH3 domain, ankyrin repeat and PH domain 2
chr10	129924322	129924722	401	*	6.5089	6.12832	6.74021	-0.611895	0.00153993	0.0175616	Promoter	29544	2	4288	uc001lke.3	0	ENSG00000148773	MKI67	marker of proliferation Ki-67
chrX	102631451	102631851	401	*	5.83109	5.45069	6.06231	-0.611624	0.000736848	0.00993678	Promoter	1734	1	27018	uc004eki.3	183	ENSG00000166681	BEX3	brain expressed X-linked 3
chr19	44952330	44952730	401	*	5.49151	5.11133	5.72262	-0.61129	0.000592736	0.00834752	Promoter	22240	2	7772	uc002oze.1	0	ENSG00000278318	ZNF229	zinc finger protein 229
chr6	26383407	26383807	401	*	6.2972	5.91752	6.52807	-0.610553	0.00120396	0.0146176	Promoter	11662	1	10385	uc003nht.3	0	ENSG00000124508	BTN2A2	butyrophilin subfamily 2 member A2
chrX	199920	200320	401	*	5.70448	5.32533	5.9351	-0.609763	0.000704568	0.00956951	Intron (uc011mgx.2/55344, intron 2 of 8)	21962	1	55344	uc004cpc.3	1859	ENSG00000182378	PLCXD1	phosphatidylinositol specific phospholipase C X domain containing 1
chr22	36635150	36635550	401	*	6.1301	5.75145	6.36046	-0.609016	0.00049279	0.00723331	Promoter	13353	2	23780	uc011amm.2	57	ENSG00000128335	APOL2	apolipoprotein L2
chr7	132261413	132261813	401	*	5.27138	4.89324	5.5015	-0.608253	0.00636066	0.0498584	Promoter	193077	2	91584	uc003vrc.2	-90	ENSG00000221866	PLXNA4	plexin A4
chr8	128988535	128988935	401	*	5.42119	5.04307	5.65129	-0.608224	0.00154101	0.0175616	Intron (uc003ysl.3/5820, intron 2 of 7)	63	1	100302161	uc022bbg.1	15656	ENSG00000221771	MIR1205	microRNA 1205
chr10	115803443	115803843	401	*	5.24191	4.8647	5.47157	-0.606874	0.00616283	0.04879	Promoter	2862	1	153	uc001lba.3	0	ENSG00000043591	ADRB1	adrenoceptor beta 1
chr11	3186211	3186611	401	*	6.59428	6.2174	6.82377	-0.606368	0.00012959	0.00251718	Promoter	78237	2	114879	uc001lxk.2	0	ENSG00000021762	OSBPL5	oxysterol binding protein like 5
chr1	155220236	155220636	401	*	5.89141	5.51464	6.12085	-0.606205	0.000333264	0.0052989	Exon (uc009wql.3/10712, exon 4 of 7)	4701	2	10712	uc009wql.3	1060	ENSG00000160767	FAM189B	family with sequence similarity 189 member B
chr21	33245656	33246056	401	*	5.39083	5.01468	5.61997	-0.605294	0.00178721	0.0195775	Promoter	130750	1	30811	uc002yph.3	28	ENSG00000142149	HUNK	hormonally up-regulated Neu-associated kinase
chr15	89787037	89787437	401	*	6.19969	5.82377	6.4287	-0.604933	0.00205264	0.0215614	Promoter	73169	1	55215	uc002bnm.1	0	ENSG00000140525	FANCI	FA complementation group I
chr7	44058398	44058798	401	*	5.72894	5.35306	5.95795	-0.604887	0.00191239	0.020542	Promoter	78255	2	84820	uc003tjc.2	0	ENSG00000214783	POLR2J4	RNA polymerase II subunit J4, pseudogene
chr1	203242467	203242867	401	*	5.25652	4.88101	5.48534	-0.604331	0.00364028	0.0331596	Promoter	59979	2	1118	uc001gzm.1	-530	ENSG00000133063	CHIT1	chitinase 1
chr2	3622918	3623318	401	*	6.77232	6.39683	7.00114	-0.604313	3.46e-05	0.000859195	Promoter	1278	1	6201	uc002qxx.3	0	ENSG00000171863	RPS7	ribosomal protein S7
chr6	33256822	33257222	401	*	6.24265	5.86719	6.47144	-0.604247	0.000270605	0.00450494	Promoter	10425	2	9277	uc003ods.3	82	ENSG00000227057	WDR46	WD repeat domain 46
chr2	33172070	33172470	401	*	6.6586	6.28349	6.88722	-0.603728	0.000334453	0.00531145	Promoter	452207	1	4052	uc021vft.1	0	ENSG00000049323	LTBP1	latent transforming growth factor beta binding protein 1
chr19	40502663	40503063	401	*	6.38707	6.01275	6.61529	-0.602543	0.00383853	0.0345039	Promoter	20572	1	339327	uc002oms.2	0	ENSG00000187187	ZNF546	zinc finger protein 546
chr8	105601042	105601442	401	*	6.77434	6.40081	7.00218	-0.601369	6.33e-06	0.000212234	Promoter	99794	2	29967	uc003yma.3	0	ENSG00000147650	LRP12	LDL receptor related protein 12
chr19	4909849	4910249	401	*	6.25454	5.88156	6.48212	-0.600557	4.71e-05	0.00110256	Promoter	51974	1	29128	uc010duf.3	0	ENSG00000276043	UHRF1	ubiquitin like with PHD and ring finger domains 1
chr9	127623883	127624283	401	*	6.76763	6.39479	6.99514	-0.600348	1.3e-05	0.000382894	Promoter	4083	2	11224	uc004boy.1	0	ENSG00000136942	RPL35	ribosomal protein L35
chr11	77705395	77705795	401	*	5.63922	5.26672	5.86656	-0.599838	0.00147535	0.0170153	Promoter	115952	2	92105	uc001oys.3	0	ENSG00000149262	INTS4	integrator complex subunit 4
chr6	74019753	74020153	401	*	6.46798	6.09577	6.69516	-0.599389	3.63e-05	0.00089137	Promoter	36227	2	387097	uc011dym.1	0	NA	NA	NA
chr19	13858656	13859056	401	*	6.41671	6.04468	6.64381	-0.599126	4.09e-05	0.00098668	Promoter	15354	1	81576	uc002mxc.1	0	ENSG00000104957	CCDC130	coiled-coil domain containing 130
chr2	89065078	89065478	401	*	5.63426	5.26313	5.86091	-0.597781	0.00411125	0.0362678	Promoter	40691	1	645784	uc010fhg.4	0	ENSG00000230006	ANKRD36BP2	ankyrin repeat domain 36B pseudogene 2
chr11	123301333	123301733	401	*	7.04018	6.67028	7.26622	-0.595944	5.66e-07	2.76e-05	Distal Intergenic	73	2	100616319	uc021qrs.1	-49113	ENSG00000265357	MIR4493	microRNA 4493
chr3	184971524	184971924	401	*	5.57459	5.2048	5.80058	-0.595781	0.00379062	0.0342215	Promoter	63475	2	1962	uc003fpf.3	0	ENSG00000113790	EHHADH	enoyl-CoA hydratase and 3-hydroxyacyl CoA dehydrogenase
chr11	35965483	35965883	401	*	5.50097	5.13197	5.72657	-0.594597	0.00506895	0.0420835	Promoter	287230	1	143458	uc001mwk.1	0	ENSG00000179241	LDLRAD3	low density lipoprotein receptor class A domain containing 3
chr9	130213322	130213722	401	*	6.63459	6.26641	6.85979	-0.59338	0.00558994	0.0453775	Promoter	3759	2	6136	uc004bqy.2	0	ENSG00000197958	RPL12	ribosomal protein L12
chr10	102106745	102107145	401	*	6.60051	6.2325	6.82562	-0.593127	3.86e-05	0.000938323	Promoter	17817	1	6319	uc001kqy.3	0	ENSG00000099194	SCD	stearoyl-CoA desaturase
chr6	110679175	110679575	401	*	5.63765	5.27029	5.86243	-0.59214	0.00392786	0.0350812	Promoter	112327	2	728464	uc010kdu.1	0	ENSG00000053328	METTL24	methyltransferase like 24
chr15	40803690	40804090	401	*	5.60373	5.2371	5.82814	-0.591037	0.00199687	0.0211189	Distal Intergenic	667	2	359821	uc001zlz.2	20659	NA	MRPL42P5	mitochondrial ribosomal protein L42 pseudogene 5
chr1	211848663	211849063	401	*	6.23909	5.8726	6.46344	-0.590841	0.00432857	0.0376584	Promoter	17374	2	4751	uc021piq.1	0	ENSG00000117650	NEK2	NIMA related kinase 2
chr18	657910	658310	401	*	6.76854	6.4025	6.99266	-0.590162	5.07e-06	0.000176042	Promoter	8721	2	494514	uc002kkr.3	30	ENSG00000176912	TYMSOS	TYMS opposite strand
chr5	38556689	38557089	401	*	5.29906	4.93337	5.52301	-0.589639	0.00384449	0.0345332	Promoter	81684	2	3977	uc010ive.1	0	ENSG00000113594	LIFR	LIF receptor subunit alpha
chr11	126286486	126286886	401	*	5.70272	5.33725	5.92657	-0.589321	0.00338374	0.0312843	Intron (uc001qdx.1/6484, intron 6 of 6)	7408	1	6484	uc001qdz.3	9357	ENSG00000110080	ST3GAL4	ST3 beta-galactoside alpha-2,3-sialyltransferase 4
chr1	2986405	2986805	401	*	6.39858	6.03351	6.62222	-0.588709	0.00202497	0.02132	Promoter	369444	1	63976	uc009vlh.3	663	ENSG00000142611	PRDM16	PR/SET domain 16
chr16	1470407	1470807	401	*	6.74815	6.38374	6.97146	-0.587719	0.00030873	0.00498948	Promoter	1057	2	283951	uc002clr.4	0	ENSG00000174109	C16orf91	chromosome 16 open reading frame 91
chr4	102711787	102712187	401	*	5.85811	5.49404	6.08126	-0.587213	0.00332638	0.0308721	Promoter	284206	1	55024	uc010ill.3	23	ENSG00000153064	BANK1	B cell scaffold protein with ankyrin repeats 1
chr8	103135990	103136390	401	*	6.79667	6.43597	7.01812	-0.582146	5.45e-05	0.00123663	Promoter	437793	2	83988	uc003ykf.3	172	ENSG00000104490	NCALD	neurocalcin delta
chr10	35896702	35897102	401	*	5.82763	5.46694	6.04909	-0.582145	0.0019945	0.0211189	Exon (uc001iyy.1/219770, exon 2 of 2)	3526	1	219770	uc001iyy.1	2364	ENSG00000177291	GJD4	gap junction protein delta 4
chr8	125739593	125739993	401	*	6.40356	6.04299	6.62495	-0.581965	1.15e-05	0.000347896	Promoter	177703	2	9788	uc003yrj.2	737	ENSG00000170873	MTSS1	MTSS I-BAR domain containing 1
chrX	46772079	46772479	401	*	5.54245	5.18399	5.76278	-0.578793	0.00274853	0.0268315	Promoter	148774	1	9767	uc004dgy.3	211	ENSG00000102221	JADE3	jade family PHD finger 3
chr19	52839598	52839998	401	*	6.47077	6.11309	6.69072	-0.577634	0.000112839	0.00225958	Promoter	30879	1	162963	uc002pyz.4	100	ENSG00000167554	ZNF610	zinc finger protein 610
chr4	77342055	77342455	401	*	5.21339	4.85712	5.43262	-0.575504	0.00361416	0.0329669	Distal Intergenic	32129	2	339965	uc003hkd.3	-13597	ENSG00000163749	CCDC158	coiled-coil domain containing 158
chr13	46961291	46961691	401	*	6.14303	5.78743	6.36193	-0.574495	0.000932483	0.0120582	Promoter	45499	2	80183	uc001vbe.4	0	ENSG00000102445	RUBCNL	rubicon like autophagy enhancer
chr13	32889642	32890042	401	*	6.64683	6.29236	6.86516	-0.572795	4.98e-06	0.000173861	Promoter	84193	1	675	uc001uub.1	25	ENSG00000139618	BRCA2	BRCA2 DNA repair associated
chr9	35732156	35732556	401	*	6.48704	6.13274	6.70528	-0.572543	4.65e-05	0.00108951	Promoter	4689	1	10488	uc003zxv.3	0	ENSG00000107175	CREB3	cAMP responsive element binding protein 3
chr9	2621825	2622225	401	*	5.89059	5.53673	6.10861	-0.571876	0.00290507	0.0278579	Promoter	32693	1	7436	uc003zhm.1	32	ENSG00000147852	VLDLR	very low density lipoprotein receptor
chr17	41150417	41150817	401	*	6.42703	6.07387	6.64469	-0.570823	0.00167483	0.0187249	Promoter	4526	1	6155	uc002icj.3	0	ENSG00000131469	RPL27	ribosomal protein L27
chr15	40544859	40545259	401	*	6.20109	5.84818	6.41863	-0.570445	0.000140558	0.00267928	Promoter	2245	2	644809	uc001zla.2	0	ENSG00000176753	C15orf56	chromosome 15 putative open reading frame 56
chr2	31360906	31361306	401	*	5.90316	5.55037	6.12064	-0.570274	0.000281179	0.0046316	Promoter	228262	2	79623	uc002rnr.3	286	ENSG00000158089	GALNT14	polypeptide N-acetylgalactosaminyltransferase 14
chr4	144833103	144833503	401	*	5.11463	4.76199	5.33203	-0.570035	0.00478911	0.0405114	Exon (uc003ijl.3/uc003ijl.3, exon 1 of 7)	30249	2	2996	uc003ijk.4	-6387	ENSG00000197465	GYPE	glycophorin E (MNS blood group)
chr1	32083540	32083940	401	*	5.50776	5.15797	5.72373	-0.565756	0.00289783	0.0278185	Promoter	9914	1	3061	uc001btc.4	239	ENSG00000121764	HCRTR1	hypocretin receptor 1
chr7	100424947	100425347	401	*	5.77302	5.42328	5.98896	-0.565684	0.00569803	0.0459487	Promoter	24957	2	2050	uc003uwn.1	0	ENSG00000196411	EPHB4	EPH receptor B4
chr5	1345093	1345493	401	*	6.26085	5.91113	6.47678	-0.565644	0.00147365	0.017013	Promoter	27003	2	81037	uc003jch.3	-91	ENSG00000049656	CLPTM1L	CLPTM1 like
chr16	21531494	21531894	401	*	7.32212	6.97329	7.53759	-0.564304	0.00475736	0.040307	Promoter	56742	2	100271836	uc002dja.3	0	ENSG00000180747	SMG1P3	SMG1 pseudogene 3
chr1	87800818	87801218	401	*	6.67397	6.32553	6.88924	-0.563714	7.02e-06	0.000230676	Intron (uc001dmi.3/8543, intron 2 of 4)	17257	1	8543	uc001dmj.3	3467	ENSG00000143013	LMO4	LIM domain only 4
chr3	9811346	9811746	401	*	5.80301	5.45476	6.01819	-0.563428	0.00302893	0.0287945	Promoter	12640	2	8536	uc003bst.3	0	ENSG00000134072	CAMK1	calcium/calmodulin dependent protein kinase I
chr10	89419556	89419956	401	*	6.04741	5.69936	6.26249	-0.563126	0.000860627	0.0112795	Promoter	87987	1	9060	uc001kex.3	80	ENSG00000198682	PAPSS2	3'-phosphoadenosine 5'-phosphosulfate synthase 2
chr2	96192519	96192919	401	*	6.89846	6.55144	7.11302	-0.561585	0.00309777	0.0292618	Exon (uc002suu.2/uc002suu.2, exon 1 of 3)	7765	2	653192	uc021vle.1	-42040	ENSG00000144010	TRIM43B	tripartite motif containing 43B
chr16	75033384	75033784	401	*	6.38086	6.03668	6.59397	-0.557295	0.000209354	0.00370847	Promoter	111978	1	84937	uc010cgr.1	469	ENSG00000186187	ZNRF1	zinc and ring finger 1
chr4	39460231	39460631	401	*	6.59987	6.25591	6.81287	-0.556957	0.00010998	0.00221402	Promoter	4824	2	6133	uc003guc.3	0	ENSG00000163682	RPL9	ribosomal protein L9
chr12	117536904	117537304	401	*	6.71762	6.37475	6.93006	-0.555308	1.68e-06	7.01e-05	Promoter	60524	2	54997	uc001twh.3	0	ENSG00000088992	TESC	tescalcin
chr11	62341006	62341406	401	*	6.83226	6.48959	7.04459	-0.555005	1.03e-06	4.61e-05	Promoter	14388	2	1937	uc001ntm.1	54	ENSG00000254772	EEF1G	eukaryotic translation elongation factor 1 gamma
chr11	66080625	66081025	401	*	5.47489	5.13259	5.68704	-0.554454	0.00462942	0.0395639	Downstream (<1kb)	2558	2	57124	uc001ohm.1	3490	ENSG00000174807	CD248	CD248 molecule
chr19	49122106	49122506	401	*	6.94518	6.60357	7.15698	-0.553406	0.000261409	0.00438152	Promoter	11116	1	56848	uc002pjr.3	-42	ENSG00000063176	SPHK2	sphingosine kinase 2
chr1	117452678	117453078	401	*	6.35232	6.01097	6.56397	-0.553001	0.00103349	0.0130491	Promoter	80284	1	5738	uc001egv.1	0	ENSG00000134247	PTGFRN	prostaglandin F2 receptor inhibitor
chr22	45898596	45898996	401	*	5.44158	5.10216	5.65227	-0.550111	0.00246259	0.0248438	Promoter	55873	1	2192	uc003bgg.1	0	ENSG00000077942	FBLN1	fibulin 1
chr11	9685534	9685934	401	*	7.12511	6.78719	7.33502	-0.547827	1.03e-05	0.000316261	Promoter	77860	1	23075	uc001mhv.3	0	ENSG00000133789	SWAP70	switching B cell complex subunit SWAP70
chr19	12203178	12203578	401	*	6.14375	5.80592	6.35361	-0.547682	0.00112025	0.0138526	Promoter	22417	1	388507	uc002mtd.3	100	NA	ZNF788P	zinc finger family member 788, pseudogene
chr1	161136042	161136442	401	*	6.15659	5.82199	6.3648	-0.542813	0.000593409	0.00835019	Promoter	4830	1	5498	uc001fyg.2	0	ENSG00000143224	PPOX	protoporphyrinogen oxidase
chr9	95527031	95527431	401	*	6.44424	6.11017	6.65217	-0.541996	0.000696874	0.00948928	Promoter	53439	2	23299	uc004aso.1	0	ENSG00000185963	BICD2	BICD cargo adaptor 2
chr9	133971773	133972173	401	*	6.11459	5.78121	6.32217	-0.540963	0.00113788	0.014001	Promoter	26677	1	83543	uc004cab.2	0	ENSG00000126878	AIF1L	allograft inflammatory factor 1 like
chr2	111490196	111490596	401	*	5.3286	4.9966	5.53546	-0.538855	0.00367663	0.033422	Promoter	385650	1	55289	uc010yxk.1	46	ENSG00000153093	ACOXL	acyl-CoA oxidase like
chr4	55523953	55524353	401	*	6.08445	5.75268	6.2912	-0.538514	0.00251045	0.0252213	Promoter	82787	1	3815	uc010igr.3	0	ENSG00000157404	KIT	KIT proto-oncogene, receptor tyrosine kinase
chr19	13875247	13875647	401	*	6.76647	6.4351	6.97301	-0.537911	1.89e-05	0.000517815	Promoter	9760	1	84245	uc002mxe.3	0	ENSG00000037757	MRI1	methylthioribose-1-phosphate isomerase 1
chr7	79764357	79764757	401	*	7.15061	6.81955	7.35699	-0.53744	4.03e-06	0.00014524	Promoter	84586	1	2770	uc003uhb.1	217	ENSG00000127955	GNAI1	G protein subunit alpha i1
chr15	40886282	40886682	401	*	6.07652	5.74688	6.28216	-0.535281	0.00100123	0.0127506	Promoter	31392	1	57082	uc010ucq.1	0	ENSG00000137812	KNL1	kinetochore scaffold 1
chr2	114341341	114341741	401	*	7.01502	6.68595	7.22037	-0.534427	0.000295482	0.00482827	Promoter	15384	1	375260	uc002tka.3	111	ENSG00000146556	WASH2P	WASP family homolog 2, pseudogene
chr11	61062323	61062723	401	*	6.50012	6.17125	6.70537	-0.534118	5.3e-05	0.00120979	Promoter	37031	2	220001	uc001nra.3	65	ENSG00000167992	VWCE	von Willebrand factor C and EGF domains
chr4	83482954	83483354	401	*	5.24885	4.92004	5.45405	-0.534012	0.00573536	0.0461628	Promoter	77523	2	441027	uc003hmy.1	0	ENSG00000249242	TMEM150C	transmembrane protein 150C
chr5	139725960	139726360	401	*	6.57472	6.24646	6.77964	-0.533179	0.00014028	0.00267721	Promoter	13761	2	1839	uc003lfi.3	0	ENSG00000113070	HBEGF	heparin binding EGF like growth factor
chr21	46347729	46348129	401	*	6.55123	6.22387	6.75569	-0.531818	0.00181627	0.0197774	Promoter	42886	2	3689	uc002zgg.2	624	ENSG00000160255	ITGB2	integrin subunit beta 2
chr3	197677136	197677536	401	*	6.03868	5.71295	6.24229	-0.529332	0.00305562	0.0289771	Promoter	5627	1	6165	uc003fys.4	41	ENSG00000182899	RPL35A	ribosomal protein L35a
chr7	30028841	30029241	401	*	7.08104	6.75578	7.28441	-0.528637	1.3e-05	0.000382894	Promoter	69707	2	9805	uc003tak.3	184	ENSG00000136193	SCRN1	secernin 1
chr1	115259045	115259445	401	*	6.00489	5.68115	6.20746	-0.526314	0.0040557	0.0359461	Promoter	12431	2	4893	uc009wgu.3	70	ENSG00000213281	NRAS	NRAS proto-oncogene, GTPase
chr5	68462973	68463373	401	*	6.33827	6.01658	6.53978	-0.523198	0.000608819	0.00853227	Promoter	11234	1	891	uc031sjm.1	136	ENSG00000134057	CCNB1	cyclin B1
chr8	27695164	27695564	401	*	6.20342	5.88221	6.40468	-0.522477	0.00172911	0.0191489	Promoter	28212	2	55872	uc003xgi.3	0	ENSG00000168078	PBK	PDZ binding kinase
chr5	129240251	129240651	401	*	6.05857	5.73738	6.25982	-0.522432	0.00107315	0.0134348	Promoter	281805	1	337876	uc003kvd.3	0	ENSG00000198108	CHSY3	chondroitin sulfate synthase 3
chr4	9533869	9534269	401	*	5.94231	5.62239	6.1429	-0.520505	0.00177751	0.0195195	Distal Intergenic	149	2	100302277	uc021xlt.1	23668	ENSG00000221275	MIR548I2	microRNA 548i-2
chr13	67804636	67805036	401	*	6.66931	6.35003	6.86955	-0.519517	0.00332161	0.0308622	Promoter	5830	2	5101	uc001vin.3	-168	ENSG00000184226	PCDH9	protocadherin 9
chr16	3184871	3185271	401	*	6.45249	6.13362	6.65252	-0.518894	0.00187272	0.0202386	Promoter	7749	1	7760	uc002cud.3	0	ENSG00000085644	ZNF213	zinc finger protein 213
chr1	154974637	154975037	401	*	6.15891	5.84233	6.35775	-0.515419	0.000272335	0.00451392	Promoter	15896	1	51043	uc001fgj.4	-69	ENSG00000160685	ZBTB7B	zinc finger and BTB domain containing 7B
chr8	70602204	70602604	401	*	7.15027	6.83404	7.34893	-0.51489	0.000766371	0.010262	Intron (uc010lzb.3/81796, intron 4 of 7)	23309	1	23213	uc003xyj.1	52365	ENSG00000137573	SULF1	sulfatase 1
chr15	64673289	64673689	401	*	6.05079	5.73495	6.24923	-0.514281	0.00334683	0.0310177	Promoter	16492	2	9768	uc002ank.3	13	ENSG00000166803	PCLAF	PCNA clamp associated factor
chr6	108169401	108169801	401	*	6.00561	5.69157	6.20311	-0.511538	0.0051717	0.0427668	Distal Intergenic	105363	2	256380	uc011eam.1	-23880	ENSG00000146285	SCML4	Scm polycomb group protein like 4
chr22	20193887	20194287	401	*	6.19456	5.88064	6.392	-0.511353	0.00223569	0.0230183	Promoter	2206	1	150197	uc002zrt.2	32	ENSG00000236499	LINC00896	long intergenic non-protein coding RNA 896
chr7	6570451	6570851	401	*	6.44842	6.13549	6.64533	-0.509844	0.000982847	0.0125771	Intron (uc011jwx.2/392862, intron 2 of 21)	54659	2	392862	uc011jwx.2	20216	ENSG00000215045	GRID2IP	Grid2 interacting protein
chr15	56657471	56657871	401	*	5.72884	5.41624	5.92558	-0.509343	0.00366279	0.0333533	Promoter	80429	1	374618	uc002adp.3	0	ENSG00000151575	TEX9	testis expressed 9
chr11	910561	910961	401	*	7.00299	6.69076	7.19954	-0.508778	0.00187997	0.0202922	Promoter	42963	2	66005	uc010qwv.2	0	ENSG00000177830	CHID1	chitinase domain containing 1
chr3	171527919	171528319	401	*	6.29085	5.97881	6.4873	-0.508493	0.00307561	0.0291043	Promoter	210310	2	5337	uc003fhs.3	185	ENSG00000075651	PLD1	phospholipase D1
chr14	105953817	105954217	401	*	6.43418	6.12223	6.63058	-0.508355	0.00074283	0.00998702	Promoter	1868	1	1396	uc001yri.4	560	ENSG00000213145	CRIP1	cysteine rich protein 1
chr15	70851186	70851586	401	*	5.87334	5.56185	6.0695	-0.50765	0.00562407	0.0455431	Distal Intergenic	47728	2	55075	uc002asq.3	143034	ENSG00000137831	UACA	uveal autoantigen with coiled-coil domains and ankyrin repeats
chr9	116102279	116102679	401	*	6.56197	6.25126	6.75772	-0.506462	0.000583758	0.00824935	Promoter	24690	2	114987	uc004bhc.3	0	ENSG00000148225	WDR31	WD repeat domain 31
chr9	103235595	103235995	401	*	6.09186	5.7813	6.28753	-0.506236	0.00131429	0.0155865	Promoter	104399	1	8577	uc004baz.2	75	ENSG00000241697	TMEFF1	transmembrane protein with EGF like and two follistatin like domains 1
chr19	53400509	53400909	401	*	6.44115	6.13099	6.63661	-0.505627	0.00033656	0.00533215	Promoter	21389	2	162967	uc002qai.3	0	ENSG00000182986	ZNF320	zinc finger protein 320
chr2	173600476	173600876	401	*	6.26047	5.95037	6.45589	-0.505514	0.00314358	0.0295474	Promoter	250914	1	11069	uc002uhu.2	0	ENSG00000091428	RAPGEF4	Rap guanine nucleotide exchange factor 4
chr9	91925906	91926306	401	*	6.24281	5.93363	6.43774	-0.504115	0.00504971	0.0420066	Promoter	5506	1	1164	uc004aqh.3	0	ENSG00000123975	CKS2	CDC28 protein kinase regulatory subunit 2
chr11	86382880	86383280	401	*	6.96053	6.65258	7.15482	-0.50224	0.000142701	0.00271041	Promoter	231091	2	10873	uc001pbz.3	0	ENSG00000151376	ME3	malic enzyme 3
chr5	77944319	77944719	401	*	5.97621	5.66843	6.17041	-0.50198	0.00212691	0.0221042	Promoter	163611	2	10184	uc003kfo.3	0	ENSG00000145685	LHFPL2	LHFPL tetraspan subfamily member 2
chr21	33764989	33765389	401	*	6.58009	6.27291	6.77397	-0.50106	0.00198682	0.0210856	Promoter	81983	2	9875	uc002ypn.2	0	ENSG00000142207	URB1	URB1 ribosome biogenesis homolog
chr2	180129032	180129432	401	*	6.89409	6.58793	7.08744	-0.499511	0.000524755	0.0075851	Promoter	162932	2	91404	uc002uni.4	0	ENSG00000187231	SESTD1	SEC14 and spectrin domain containing 1
chr10	11059947	11060347	401	*	6.35923	6.05309	6.55256	-0.499476	0.000302581	0.00491102	Promoter	318780	1	10659	uc001ikl.4	54	ENSG00000048740	CELF2	CUGBP Elav-like family member 2
chr2	118845857	118846257	401	*	6.95939	6.65324	7.15272	-0.499474	0.00418362	0.036785	Promoter	21548	1	51141	uc002tlk.3	0	ENSG00000125629	INSIG2	insulin induced gene 2
chr13	44360631	44361031	401	*	6.01988	5.71558	6.21223	-0.496655	0.00469192	0.0399438	Promoter	573451	2	55068	uc001uzb.4	85	ENSG00000120658	ENOX1	ecto-NOX disulfide-thiol exchanger 1
chr14	45605132	45605532	401	*	6.80628	6.50312	6.99803	-0.494914	0.000200118	0.00357827	Promoter	31491	1	57697	uc001wwc.2	0	ENSG00000187790	FANCM	FA complementation group M
chr3	33481845	33482245	401	*	6.75252	6.44971	6.94408	-0.494364	0.00548062	0.0448051	Promoter	52042	2	7342	uc003cfq.4	0	ENSG00000153560	UBP1	upstream binding protein 1
chr7	152160369	152160769	401	*	6.15032	5.8479	6.34167	-0.493773	0.0020163	0.0212625	Promoter	1422	1	100128822	uc011kvo.2	-440	ENSG00000261455	LINC01003	long intergenic non-protein coding RNA 1003
chr18	2571169	2571569	401	*	6.53314	6.23075	6.72447	-0.493717	0.00242735	0.0245537	Promoter	45125	1	10403	uc002kli.3	0	ENSG00000080986	NDC80	NDC80 kinetochore complex component
chr5	65892022	65892422	401	*	6.50945	6.20778	6.7004	-0.492618	8.04e-05	0.00171416	Promoter	390176	1	375449	uc003jur.4	0	ENSG00000069020	MAST4	microtubule associated serine/threonine kinase family member 4
chr13	48611759	48612159	401	*	6.47836	6.17691	6.6692	-0.492285	0.000800313	0.010652	Promoter	95335	2	8803	uc010tgd.2	0	ENSG00000136143	SUCLA2	succinate-CoA ligase ADP-forming subunit beta
chr11	279714	280114	401	*	6.32561	6.02422	6.51642	-0.492202	0.00156532	0.017751	Exon (uc010qvs.3/171389, exon 3 of 8)	6819	1	171389	uc010qvt.3	1144	ENSG00000174885	NLRP6	NLR family pyrin domain containing 6
chr3	101443479	101443879	401	*	6.31277	6.01249	6.50298	-0.490492	0.00040696	0.00620789	Promoter	34863	1	79598	uc010hpm.1	0	ENSG00000182504	CEP97	centrosomal protein 97
chr20	42543467	42543867	401	*	6.11965	5.82041	6.3093	-0.488894	0.00187261	0.0202386	Promoter	92691	1	84969	uc021wdz.2	0	ENSG00000124191	TOX2	TOX high mobility group box family member 2
chr15	50716551	50716951	401	*	6.47188	6.17319	6.66124	-0.488046	0.00095883	0.0123232	Promoter	57684	1	9101	uc001zyk.1	0	ENSG00000138592	USP8	ubiquitin specific peptidase 8
chr4	110736785	110737185	401	*	6.67798	6.38145	6.86619	-0.484739	0.00141043	0.016462	Promoter	3760	1	54433	uc010imh.1	0	ENSG00000109534	GAR1	GAR1 ribonucleoprotein
chr5	58334750	58335150	401	*	7.07753	6.78133	7.26556	-0.484224	0.000721154	0.00973998	Promoter	70474	2	5144	uc003jrt.2	189	ENSG00000113448	PDE4D	phosphodiesterase 4D
chr8	103667213	103667613	401	*	6.67103	6.37485	6.85905	-0.484203	0.00161165	0.0181485	Promoter	6979	2	7071	uc011lhk.1	370	ENSG00000155090	KLF10	Kruppel like factor 10
chr3	61236818	61237218	401	*	6.75042	6.45759	6.93663	-0.479037	1.39e-05	0.000406353	Promoter	1502098	2	2272	uc003dkx.4	0	ENSG00000189283	FHIT	fragile histidine triad diadenosine triphosphatase
chr11	73308811	73309211	401	*	6.80337	6.511	6.98933	-0.478335	0.000571514	0.00811954	Promoter	192201	2	23201	uc001oty.1	17	ENSG00000054965	FAM168A	family with sequence similarity 168 member A
chr10	70231405	70231805	401	*	6.67931	6.38694	6.86527	-0.478333	0.00047816	0.00705365	Promoter	57910	2	1763	uc031pvh.1	0	ENSG00000138346	DNA2	DNA replication helicase/nuclease 2
chr1	32226262	32226662	401	*	6.37765	6.089	6.56161	-0.472616	0.000469678	0.00697184	Intron (uc001btn.3/576, intron 1 of 32)	76	2	100423028	uc021okr.1	-1926	ENSG00000266580	MIR4254	microRNA 4254
chr16	15187926	15188326	401	*	6.40224	6.11474	6.58558	-0.470843	0.002196	0.0227066	Promoter	34280	2	54700	uc002dde.3	0	ENSG00000085721	RRN3	RRN3 homolog, RNA polymerase I transcription factor
chr2	201374519	201374919	401	*	6.65357	6.36642	6.83672	-0.470301	0.000690926	0.00944704	Promoter	21109	2	130535	uc002uvs.3	0	ENSG00000155729	KCTD18	potassium channel tetramerization domain containing 18
chr2	55509348	55509748	401	*	6.68549	6.39836	6.86863	-0.470265	0.00157094	0.0178034	Promoter	2153	1	344405	uc010yoy.2	0	ENSG00000162997	PRORSD1P	prolyl-tRNA synthetase associated domain containing 1, pseudogene
chr15	41576115	41576515	401	*	6.88161	6.59463	7.06467	-0.470036	0.0016868	0.0188102	Promoter	15595	1	729082	uc001znm.4	0	ENSG00000247556	OIP5-AS1	OIP5 antisense RNA 1
chr4	84376634	84377034	401	*	6.62461	6.3401	6.80633	-0.466238	0.00134043	0.0158258	Promoter	48527	2	113510	uc003hol.4	0	ENSG00000163312	HELQ	helicase, POLQ like
chr7	90893855	90894255	401	*	6.61804	6.33442	6.79927	-0.464857	0.00273644	0.0267331	Promoter	4350	1	8321	uc003ula.3	72	ENSG00000157240	FZD1	frizzled class receptor 1
chr4	87813189	87813589	401	*	6.46378	6.18172	6.64417	-0.462447	0.00152838	0.0174795	Promoter	16218	2	132989	uc003hqe.4	0	ENSG00000163633	C4orf36	chromosome 4 open reading frame 36
chr13	32605392	32605792	401	*	6.99875	6.71728	7.17881	-0.461531	3.9e-06	0.000141693	Promoter	265340	1	10129	uc001utx.3	0	ENSG00000073910	FRY	FRY microtubule binding protein
chr6	47277181	47277581	401	*	6.45572	6.17447	6.63566	-0.461194	0.00119133	0.0144974	Promoter	78413	2	27242	uc003oyv.3	99	ENSG00000146072	TNFRSF21	TNF receptor superfamily member 21
chr10	104210224	104210624	401	*	6.62546	6.34544	6.80474	-0.459299	0.00102882	0.0130149	Promoter	6477	1	100505761	uc001kvq.2	650	ENSG00000269609	RPARP-AS1	RPARP antisense RNA 1
chr2	172750476	172750876	401	*	6.72044	6.44086	6.89948	-0.458618	0.000235916	0.00406244	Promoter	110902	2	8604	uc002uhh.3	0	ENSG00000115840	SLC25A12	solute carrier family 25 member 12
chr15	40453182	40453582	401	*	5.95397	5.67865	6.13068	-0.452035	0.00633493	0.0496932	Promoter	60128	1	701	uc001zkx.4	0	ENSG00000156970	BUB1B	BUB1 mitotic checkpoint serine/threonine kinase B
chr2	129079603	129080003	401	*	6.33581	6.06054	6.51249	-0.451952	0.00267234	0.02632	Distal Intergenic	53118	2	9394	uc002tpt.4	-3432	ENSG00000136720	HS6ST1	heparan sulfate 6-O-sulfotransferase 1
chr4	122744653	122745053	401	*	6.72668	6.45356	6.90217	-0.448617	0.00500822	0.0417712	Promoter	7490	2	890	uc003iec.4	35	ENSG00000145386	CCNA2	cyclin A2
chr12	88535662	88536062	401	*	6.22612	5.95306	6.40158	-0.448514	0.00267918	0.0263554	Promoter	93204	2	80184	uc001tar.3	0	ENSG00000198707	CEP290	centrosomal protein 290
chr3	160473301	160473701	401	*	6.51848	6.24617	6.69353	-0.447354	0.00348765	0.0320442	Promoter	314822	1	151742	uc003fdr.3	-295	ENSG00000163590	PPM1L	protein phosphatase, Mg2+/Mn2+ dependent 1L
chr14	36789422	36789822	401	*	6.78275	6.51102	6.95748	-0.446466	0.000226455	0.00393695	Promoter	22119	2	51562	uc001wtm.2	60	ENSG00000151332	MBIP	MAP3K12 binding inhibitory protein 1
chr7	4722325	4722725	401	*	7.12893	6.85843	7.30299	-0.444565	2.96e-05	0.000752424	Promoter	89145	1	221937	uc003snc.1	395	ENSG00000164916	FOXK1	forkhead box K1
chr1	93913585	93913985	401	*	7.09615	6.82573	7.27016	-0.444432	0.0011893	0.0144794	Promoter	106531	1	54874	uc001dpv.3	0	ENSG00000137942	FNBP1L	formin binding protein 1 like
chr12	66524364	66524764	401	*	6.52179	6.25199	6.69546	-0.443474	0.00317054	0.0297587	Promoter	7685	2	84298	uc010ssw.2	0	ENSG00000139233	LLPH	LLP homolog, long-term synaptic facilitation factor
chr19	47634094	47634494	401	*	6.87448	6.60562	7.04762	-0.442001	0.0013531	0.01594	Promoter	79779	1	10055	uc002pge.3	0	ENSG00000142230	SAE1	SUMO1 activating enzyme subunit 1
chr4	89079760	89080160	401	*	6.37505	6.10716	6.54767	-0.440506	0.00538928	0.0442081	Promoter	68596	2	9429	uc003hrg.3	0	ENSG00000118777	ABCG2	ATP binding cassette subfamily G member 2 (Junior blood group)
chr7	21985122	21985522	401	*	6.92585	6.65799	7.09845	-0.440455	0.00193316	0.0207232	Promoter	45026	2	55536	uc003sve.4	20	ENSG00000164649	CDCA7L	cell division cycle associated 7 like
chr19	7587456	7587856	401	*	6.35335	6.0861	6.52562	-0.439518	0.00306357	0.029011	Promoter	3382	1	57192	uc010dvh.2	0	ENSG00000090674	MCOLN1	mucolipin 1
chr12	57118760	57119160	401	*	6.82308	6.55734	6.99451	-0.437169	0.000227232	0.00394603	Promoter	12856	2	4666	uc001sly.2	0	ENSG00000196531	NACA	nascent polypeptide associated complex subunit alpha
chr1	100715016	100715416	401	*	6.59483	6.32988	6.76582	-0.435937	0.00321682	0.0300746	Promoter	62932	2	1629	uc001dta.3	0	ENSG00000137992	DBT	dihydrolipoamide branched chain transacylase E2
chr22	39853617	39854017	401	*	5.93982	5.67593	6.11022	-0.434294	0.00613652	0.0486107	Promoter	34875	1	4248	uc003axv.4	292	ENSG00000128268	MGAT3	beta-1,4-mannosyl-glycoprotein 4-beta-N-acetylglucosaminyltransferase
chr5	14144541	14144941	401	*	6.30994	6.04689	6.47987	-0.432976	0.00287929	0.0277006	Promoter	365630	1	7204	uc003jfg.3	712	ENSG00000038382	TRIO	trio Rho guanine nucleotide exchange factor
chr3	121264497	121264897	401	*	6.10627	5.84344	6.27608	-0.432638	0.00547408	0.0447655	Promoter	114581	2	10721	uc003eee.4	0	ENSG00000051341	POLQ	DNA polymerase theta
chr17	42264498	42264898	401	*	6.75702	6.49595	6.92585	-0.429907	0.0025639	0.0255745	Promoter	4526	1	79089	uc002ift.3	0	ENSG00000168591	TMUB2	transmembrane and ubiquitin like domain containing 2
chr2	27255702	27256102	401	*	7.15239	6.89274	7.32043	-0.427685	0.00170409	0.0189483	Promoter	8792	1	54867	uc002ria.4	0	ENSG00000119777	TMEM214	transmembrane protein 214
chr5	95066864	95067264	401	*	7.1364	6.87788	7.30381	-0.42593	0.000468221	0.00695729	Promoter	65222	1	22836	uc003klm.3	14	ENSG00000164292	RHOBTB3	Rho related BTB domain containing 3
chr16	53088860	53089260	401	*	6.40614	6.14826	6.57319	-0.424933	0.00553588	0.0450464	Promoter	272470	1	80205	uc002egy.3	0	ENSG00000177200	CHD9	chromodomain helicase DNA binding protein 9
chr2	95872961	95873361	401	*	7.25899	7.00138	7.42589	-0.42451	0.000125957	0.00246647	Distal Intergenic	18882	1	7549	uc010yue.2	41778	ENSG00000275111	ZNF2	zinc finger protein 2
chr4	141174000	141174400	401	*	6.93984	6.68341	7.10608	-0.422668	0.000158065	0.0029325	Distal Intergenic	125271	1	60592	uc003iib.2	-4040	ENSG00000153130	SCOC	short coiled-coil protein
chr19	11805372	11805772	401	*	6.22619	5.97122	6.39161	-0.42039	0.00218506	0.0226147	Distal Intergenic	12572	1	401898	uc021upi.1	20559	NA	ZNF833P	zinc finger protein 833, pseudogene
chr4	13549022	13549422	401	*	5.8755	5.62102	6.04064	-0.419623	0.00497848	0.0416226	Promoter	1749	2	285548	uc011bxa.1	26	NA	LINC01096	long intergenic non-protein coding RNA 1096
chr3	101405256	101405656	401	*	6.41596	6.16195	6.58085	-0.418896	0.00235194	0.0239184	Promoter	5630	2	6152	uc003dvh.1	0	ENSG00000114391	RPL24	ribosomal protein L24
chr3	139108104	139108504	401	*	7.01103	6.75713	7.17586	-0.418723	0.000578012	0.00818937	Promoter	32086	2	9276	uc011bmv.2	14	ENSG00000184432	COPB2	COPI coat complex subunit beta 2
chr13	28194556	28194956	401	*	7.10973	6.85605	7.27442	-0.418373	0.000803081	0.0106781	Promoter	74671	2	222484	uc001url.4	0	ENSG00000139517	LNX2	ligand of numb-protein X 2
chr6	150070991	150071391	401	*	7.03022	6.777	7.19467	-0.417676	0.000657291	0.00908067	Promoter	61727	1	5110	uc011eeg.2	160	ENSG00000120265	PCMT1	protein-L-isoaspartate (D-aspartate) O-methyltransferase
chr5	60240838	60241238	401	*	6.45077	6.1979	6.61502	-0.417123	0.00124997	0.0150319	Promoter	71247	2	1161	uc003jsl.3	0	ENSG00000049167	ERCC8	ERCC excision repair 8, CSA ubiquitin ligase complex subunit
chr9	33076321	33076721	401	*	6.26089	6.00823	6.42501	-0.416779	0.00569415	0.0459487	Promoter	34865	2	55234	uc003zsf.1	0	ENSG00000122692	SMU1	SMU1 DNA replication regulator and spliceosomal factor
chr6	161412797	161413197	401	*	7.48783	7.23521	7.65194	-0.416725	0.00130006	0.0154766	Promoter	118125	1	4216	uc010kkc.2	0	ENSG00000085511	MAP3K4	mitogen-activated protein kinase kinase kinase 4
chr19	37157793	37158193	401	*	6.29083	6.03849	6.45477	-0.416279	0.00527138	0.0434288	Promoter	29457	2	92283	uc010xtj.2	-54	ENSG00000197808	ZNF461	zinc finger protein 461
chr14	65381165	65381565	401	*	7.22688	6.9751	7.39052	-0.41542	0.00304502	0.0288972	Promoter	21006	1	91612	uc021rup.1	86	ENSG00000258289	CHURC1	churchill domain containing 1
chr16	28857326	28857726	401	*	6.88372	6.63258	7.04699	-0.414408	0.00526232	0.0433676	Promoter	3998	2	7284	uc002drh.2	3	ENSG00000178952	TUFM	Tu translation elongation factor, mitochondrial
chr20	4129300	4129700	401	*	6.28561	6.03462	6.4488	-0.414176	0.00241084	0.0244052	Promoter	38969	1	54498	uc002wkk.2	0	ENSG00000088826	SMOX	spermine oxidase
chr6	128841193	128841593	401	*	7.07003	6.81928	7.23308	-0.413804	0.00394685	0.0352271	Promoter	551947	2	5796	uc003qbj.3	277	ENSG00000152894	PTPRK	protein tyrosine phosphatase receptor type K
chr5	157285781	157286181	401	*	6.78387	6.53415	6.94635	-0.412204	0.000178999	0.00326889	Promoter	73433	2	9685	uc003lxi.2	2	ENSG00000113282	CLINT1	clathrin interactor 1
chr19	55851341	55851741	401	*	6.58996	6.34061	6.75222	-0.411608	0.00179633	0.019645	Promoter	8269	1	84787	uc002qkj.4	120	ENSG00000133247	KMT5C	lysine methyltransferase 5C
chr6	153304085	153304485	401	*	6.03189	5.78322	6.19377	-0.410549	0.00496216	0.0415254	Promoter	12546	2	26271	uc003qpg.3	0	ENSG00000112029	FBXO5	F-box protein 5
chr5	59995665	59996065	401	*	6.74809	6.5	6.90965	-0.40965	0.00124135	0.0149553	Promoter	103255	2	55789	uc003jsh.3	0	ENSG00000035499	DEPDC1B	DEP domain containing 1B
chr5	52083808	52084208	401	*	6.67676	6.42873	6.83827	-0.409542	0.000489155	0.0071879	Promoter	14679	1	53918	uc003jos.3	34	ENSG00000152684	PELO	pelota mRNA surveillance and ribosome rescue factor
chr12	56753607	56754007	401	*	6.31727	6.06964	6.47857	-0.408932	0.00384569	0.0345332	Promoter	18656	2	6773	uc001slc.3	30	ENSG00000170581	STAT2	signal transducer and activator of transcription 2
chr6	37321786	37322186	401	*	7.10251	6.8559	7.26323	-0.407329	0.000145101	0.00274617	Promoter	40767	1	9025	uc011dtx.2	38	ENSG00000112130	RNF8	ring finger protein 8
chr17	26879287	26879687	401	*	6.66518	6.41954	6.82535	-0.40581	0.005542	0.0450572	Promoter	5922	2	9094	uc002hbk.2	0	ENSG00000109103	UNC119	unc-119 lipid binding chaperone
chr5	34915540	34915940	401	*	6.76422	6.51931	6.92397	-0.404662	0.00556601	0.0452247	Promoter	6195	1	55299	uc003jiz.3	0	ENSG00000113460	BRIX1	biogenesis of ribosomes BRX1
chr10	96305396	96305796	401	*	6.88713	6.64365	7.04608	-0.40243	0.00100997	0.0128314	Promoter	56314	1	3070	uc001kjs.3	0	ENSG00000119969	HELLS	helicase, lymphoid specific
chr15	56034816	56035216	401	*	6.13702	5.89354	6.29596	-0.402416	0.00620465	0.0490188	Promoter	131439	2	283659	uc002adg.3	0	ENSG00000166450	PRTG	protogenin
chr7	142985451	142985851	401	*	7.0182	6.77492	7.17703	-0.402104	7.82e-05	0.00167691	Promoter	19482	1	835	uc011kta.2	143	ENSG00000106144	CASP2	caspase 2
chr22	19929235	19929635	401	*	7.22093	6.9795	7.3787	-0.399198	0.00199713	0.0211189	Promoter	66320	2	10587	uc002zqo.1	0	ENSG00000184470	TXNRD2	thioredoxin reductase 2
chr16	30786890	30787290	401	*	6.55898	6.31775	6.71665	-0.398902	0.00126714	0.0151902	3' UTR	4533	1	9810	uc010vfc.1	7318	ENSG00000103549	RNF40	ring finger protein 40
chr4	1857725	1858125	401	*	7.06057	6.82014	7.21779	-0.397642	0.00286322	0.0275861	Promoter	44769	2	3954	uc003gdv.3	0	ENSG00000168924	LETM1	leucine zipper and EF-hand containing transmembrane protein 1
chr19	44617248	44617648	401	*	6.24865	6.00873	6.40557	-0.396842	0.00475394	0.0402909	Promoter	7845	2	100379224	uc002oyi.3	0	ENSG00000186019	LOC100379224	uncharacterized LOC100379224
chr16	2255374	2255774	401	*	6.6065	6.36742	6.76294	-0.395524	0.00257585	0.0256552	Promoter	3947	1	64223	uc002cpe.3	0	ENSG00000167965	MLST8	MTOR associated protein, LST8 homolog
chr17	29151326	29151726	401	*	6.93347	6.69474	7.08971	-0.394968	0.000371821	0.00578042	Promoter	42077	2	51379	uc002hfr.4	52	ENSG00000176390	CRLF3	cytokine receptor like factor 3
chr19	58790300	58790700	401	*	7.21244	6.97448	7.36824	-0.393761	0.00584021	0.0468647	Promoter	16937	1	7554	uc002qry.1	0	ENSG00000278129	ZNF8	zinc finger protein 8
chr21	44846346	44846746	401	*	6.69922	6.46128	6.85502	-0.393738	0.00207633	0.0217229	Promoter	12605	2	150094	uc002zdf.2	256	ENSG00000142178	SIK1	salt inducible kinase 1
chr19	44645636	44646036	401	*	6.67707	6.4397	6.83253	-0.392833	0.00424204	0.0370993	Promoter	18753	1	10780	uc002oyl.4	0	ENSG00000263002	ZNF234	zinc finger protein 234
chr3	127842241	127842641	401	*	6.71716	6.48069	6.87211	-0.391421	0.00461819	0.0395187	Promoter	42872	2	8607	uc003ekh.3	30	ENSG00000175792	RUVBL1	RuvB like AAA ATPase 1
chr19	57901312	57901712	401	*	6.67061	6.43466	6.82527	-0.390615	0.0046245	0.0395455	Promoter	32090	1	7565	uc021vck.1	94	ENSG00000186272	ZNF17	zinc finger protein 17
chr6	111279888	111280288	401	*	6.68582	6.45053	6.8401	-0.389567	0.00207585	0.0217229	Promoter	9329	1	112495	uc003pum.3	125	ENSG00000155115	GTF3C6	general transcription factor IIIC subunit 6
chr2	111435312	111435712	401	*	6.43514	6.20007	6.5893	-0.389231	0.00448013	0.0387116	Promoter	40276	2	699	uc002tgc.3	0	ENSG00000169679	BUB1	BUB1 mitotic checkpoint serine/threonine kinase
chr6	151187014	151187414	401	*	7.18176	6.94746	7.33546	-0.388006	0.00216189	0.02245	Promoter	235555	1	25902	uc021zgt.1	-55	ENSG00000120254	MTHFD1L	methylenetetrahydrofolate dehydrogenase (NADP+ dependent) 1 like
chr6	42750889	42751289	401	*	7.06191	6.82803	7.21539	-0.387361	0.00242893	0.0245603	Intron (uc003osm.1/23506, intron 1 of 5)	86507	1	23506	uc011duw.1	1099	ENSG00000112624	BICRAL	BRD4 interacting chromatin remodeling complex associated protein like
chr17	77020340	77020740	401	*	6.19333	5.95978	6.34661	-0.386829	0.00631939	0.0496299	Promoter	25713	1	114897	uc002jwq.4	182	ENSG00000173918	C1QTNF1	C1q and TNF related 1
chr3	46734710	46735110	401	*	7.00843	6.77552	7.16135	-0.385832	0.0018024	0.0196789	Promoter	24662	2	259173	uc003cqa.2	36	ENSG00000178038	ALS2CL	ALS2 C-terminal like
chr20	2451096	2451496	401	*	6.62014	6.38739	6.77297	-0.385579	0.00117695	0.0143785	Promoter	9219	2	6628	uc002wfz.1	3	ENSG00000125835	SNRPB	small nuclear ribonucleoprotein polypeptides B and B1
chr9	127962463	127962863	401	*	6.8592	6.62677	7.01184	-0.38507	0.00413584	0.0364363	Promoter	21845	1	10244	uc004bph.2	0	ENSG00000136933	RABEPK	Rab9 effector protein with kelch motifs
chr2	105953647	105954047	401	*	6.60066	6.36882	6.75296	-0.384139	0.00305791	0.0289782	Promoter	7972	1	79074	uc002tcs.1	0	ENSG00000135974	C2orf49	chromosome 2 open reading frame 49
chr4	39699570	39699970	401	*	6.95991	6.72828	7.11209	-0.383814	0.00488142	0.0410178	Promoter	84747	1	3093	uc003gus.4	0	ENSG00000078140	UBE2K	ubiquitin conjugating enzyme E2 K
chr1	46768472	46768872	401	*	7.20667	6.97531	7.3587	-0.383392	3.67e-05	0.00089812	Promoter	24967	2	10489	uc001cpn.3	166	ENSG00000132128	LRRC41	leucine rich repeat containing 41
chr6	130686951	130687351	401	*	6.80002	6.5709	6.95075	-0.379851	0.00359779	0.0328515	Promoter	76785	1	114801	uc003qca.4	-75	ENSG00000164484	TMEM200A	transmembrane protein 200A
chr12	29301919	29302319	401	*	6.77173	6.5435	6.92195	-0.378454	0.000794501	0.010586	Promoter	186614	1	55711	uc001ris.5	0	ENSG00000064763	FAR2	fatty acyl-CoA reductase 2
chr4	75023683	75024083	401	*	7.07719	6.85062	7.22645	-0.375828	0.00014325	0.00271889	Promoter	4142	1	441024	uc003hhr.4	0	ENSG00000163738	MTHFD2L	methylenetetrahydrofolate dehydrogenase (NADP+ dependent) 2 like
chr17	48556134	48556534	401	*	6.73152	6.50545	6.88049	-0.375037	0.00123316	0.0148769	Promoter	1801	1	55316	uc010wmp.2	0	ENSG00000136444	RSAD1	radical S-adenosyl methionine domain containing 1
chr2	65658756	65659156	401	*	6.66292	6.43694	6.81184	-0.374895	0.00195251	0.0208464	Promoter	121672	2	200734	uc002sdr.4	500	ENSG00000198369	SPRED2	sprouty related EVH1 domain containing 2
chr2	201390871	201391271	401	*	6.57259	6.34689	6.72134	-0.374455	0.00586305	0.0469557	Promoter	57954	1	151246	uc010zhe.1	6	ENSG00000163535	SGO2	shugoshin 2
chr12	104851205	104851605	401	*	6.93229	6.70798	7.08024	-0.372259	0.000263444	0.00440783	Promoter	305101	1	50515	uc001tkz.3	513	ENSG00000171310	CHST11	carbohydrate sulfotransferase 11
chr16	1728333	1728733	401	*	7.02352	6.8004	7.17079	-0.370393	0.000110445	0.00222001	Promoter	23796	1	90861	uc010uvj.2	55	ENSG00000206053	JPT2	Jupiter microtubule associated homolog 2
chr17	48797045	48797445	401	*	7.20778	6.98679	7.3538	-0.367017	0.00152936	0.0174813	Promoter	33147	1	51747	uc002iss.3	119	ENSG00000108848	LUC7L3	LUC7 like 3 pre-mRNA splicing factor
chr12	77272516	77272916	401	*	6.2294	6.00867	6.37527	-0.366596	0.00567023	0.0458331	Promoter	20304	2	1466	uc001syl.1	0	ENSG00000175183	CSRP2	cysteine and glycine rich protein 2
chr5	43039706	43040106	401	*	6.6796	6.46031	6.82464	-0.364329	0.00359675	0.0328515	Promoter	1266	2	389289	uc003jnf.3	341	ENSG00000177721	ANXA2R	annexin A2 receptor
chr8	145150056	145150456	401	*	7.27641	7.05762	7.42115	-0.363536	0.0048137	0.0406546	Promoter	2469	1	1537	uc003zaz.4	96	ENSG00000179091	CYC1	cytochrome c1
chr21	35287789	35288189	401	*	6.96435	6.7457	7.10902	-0.363325	0.00236458	0.0240194	Promoter	12402	2	539	uc002ytl.3	0	ENSG00000241837	ATP5PO	ATP synthase peripheral stalk subunit OSCP
chr9	37753755	37754155	401	*	6.65269	6.43452	6.79707	-0.362549	0.00602621	0.0480351	Promoter	24632	1	158234	uc011lqo.2	0	ENSG00000165275	TRMT10B	tRNA methyltransferase 10B
chr1	246729612	246730012	401	*	7.42538	7.20731	7.56971	-0.362407	2.46e-05	0.000641409	Promoter	81906	1	163882	uc001ibo.4	0	ENSG00000162852	CNST	consortin, connexin sorting protein
chr12	30848338	30848738	401	*	7.0899	6.87202	7.23411	-0.362089	0.000610912	0.00853912	Promoter	67015	2	10526	uc001rjd.3	191	ENSG00000133704	IPO8	importin 8
chr6	36842247	36842647	401	*	7.03344	6.8171	7.17676	-0.359653	0.0059838	0.0478002	Promoter	20195	2	51645	uc003omu.2	153	ENSG00000137168	PPIL1	peptidylprolyl isomerase like 1
chr19	57106567	57106967	401	*	6.94628	6.72998	7.08957	-0.359588	0.000340806	0.00538976	Promoter	28881	1	58491	uc002qnm.4	0	ENSG00000197951	ZNF71	zinc finger protein 71
chr12	57472152	57472552	401	*	6.6098	6.39386	6.75287	-0.359013	0.00492374	0.0412968	Promoter	23149	2	23306	uc001smx.3	22	ENSG00000166881	NEMP1	nuclear envelope integral membrane protein 1
chr19	57078519	57078919	401	*	7.10197	6.88714	7.24439	-0.357254	0.00449499	0.0387895	Promoter	15373	1	388566	uc002qnl.4	0	ENSG00000197016	ZNF470	zinc finger protein 470
chr10	95653762	95654162	401	*	6.9515	6.73724	7.09359	-0.356346	0.00542799	0.0444844	Promoter	8744	1	159371	uc010qnw.2	14	ENSG00000176273	SLC35G1	solute carrier family 35 member G1
chr14	61201453	61201853	401	*	6.789	6.57497	6.93097	-0.356	0.00370151	0.0336136	Promoter	74275	1	4331	uc010apq.2	0	ENSG00000020426	MNAT1	MNAT1 component of CDK activating kinase
chr3	9834682	9835082	401	*	7.18048	6.96659	7.32235	-0.355763	0.00457366	0.0392262	Promoter	13989	1	10093	uc021wsu.1	0	ENSG00000241553	ARPC4	actin related protein 2/3 complex subunit 4
chr5	176778370	176778770	401	*	7.00986	6.79645	7.15146	-0.355013	0.00559289	0.0453875	Promoter	20323	2	10960	uc003mge.3	115	ENSG00000169223	LMAN2	lectin, mannose binding 2
chr1	24306478	24306878	401	*	7.00455	6.79345	7.14479	-0.351335	0.00473488	0.0402064	Promoter	14017	2	10772	uc001bij.2	75	ENSG00000188529	SRSF10	serine and arginine rich splicing factor 10
chr19	5690229	5690629	401	*	6.82791	6.6175	6.96775	-0.350253	0.00106269	0.0133228	Promoter	1407	1	25873	uc002mcv.3	0	ENSG00000130255	RPL36	ribosomal protein L36
chr17	46985701	46986101	401	*	6.81719	6.60734	6.9567	-0.349363	0.00254509	0.0254921	Promoter	20692	1	65264	uc002ioi.3	0	ENSG00000159202	UBE2Z	ubiquitin conjugating enzyme E2 Z
chr3	112709906	112710306	401	*	6.96616	6.75698	7.10527	-0.348292	0.00167942	0.0187684	Promoter	10422	1	29083	uc003dzo.3	106	ENSG00000163607	GTPBP8	GTP binding protein 8 (putative)
chr15	74988038	74988438	401	*	6.79742	6.59063	6.93513	-0.344505	0.00632431	0.0496539	Promoter	65488	2	80153	uc002aym.3	0	ENSG00000179151	EDC3	enhancer of mRNA decapping 3
chr7	75947494	75947894	401	*	6.98786	6.78167	7.12522	-0.343551	0.00407867	0.0360548	Distal Intergenic	721	1	3315	uc010ldj.2	14600	ENSG00000106211	HSPB1	heat shock protein family B (small) member 1
chr1	234509119	234509519	401	*	6.84424	6.63908	6.98098	-0.341905	0.00476168	0.0403307	Promoter	10582	1	388753	uc001hwb.3	0	ENSG00000168275	COA6	cytochrome c oxidase assembly factor 6
chr21	46359904	46360304	401	*	7.26145	7.05635	7.39816	-0.341808	0.000215867	0.00380172	Promoter	36934	1	85395	uc002zgl.3	0	ENSG00000160256	FAM207A	family with sequence similarity 207 member A
chr10	12110918	12111318	401	*	7.47879	7.27373	7.61547	-0.341739	0.00372998	0.0337905	Promoter	54312	1	55526	uc001ild.5	2	ENSG00000181192	DHTKD1	dehydrogenase E1 and transketolase domain containing 1
chr7	25164554	25164954	401	*	6.70799	6.50401	6.84403	-0.340026	0.00276639	0.0269267	Promoter	6711	2	54205	uc003sxl.3	26	ENSG00000172115	CYCS	cytochrome c, somatic
chr11	6624864	6625264	401	*	6.98094	6.77798	7.11637	-0.338393	0.00602681	0.0480351	Promoter	3737	2	23378	uc001med.3	0	ENSG00000132275	RRP8	ribosomal RNA processing 8
chr12	77459240	77459640	401	*	6.69553	6.49309	6.83065	-0.337569	0.00480177	0.0406044	Promoter	44335	2	144455	uc001sym.4	0	ENSG00000165891	E2F7	E2F transcription factor 7
chr6	112408307	112408707	401	*	6.66264	6.46023	6.79775	-0.337513	0.00329145	0.0306551	Promoter	15320	1	619208	uc003pvs.3	0	ENSG00000203778	FAM229B	family with sequence similarity 229 member B
chr1	23346010	23346410	401	*	7.37686	7.17467	7.51184	-0.337171	0.0035451	0.0324709	Promoter	64244	1	23028	uc001bgj.2	69	ENSG00000004487	KDM1A	lysine demethylase 1A
chr11	116643343	116643743	401	*	6.90974	6.70848	7.04416	-0.335684	0.00306847	0.0290471	Promoter	24829	2	84811	uc001ppn.3	0	ENSG00000137656	BUD13	BUD13 homolog
chr17	58469062	58469462	401	*	7.0458	6.84563	7.17958	-0.33395	0.00249828	0.0251276	Promoter	214896	2	84669	uc002iyo.1	124	ENSG00000170832	USP32	ubiquitin specific peptidase 32
chr3	69128978	69129378	401	*	6.9638	6.76507	7.09673	-0.331656	0.00406345	0.0359604	Promoter	25644	2	9039	uc003dno.3	146	ENSG00000144744	UBA3	ubiquitin like modifier activating enzyme 3
chr13	48807247	48807647	401	*	7.47559	7.27747	7.60815	-0.330683	0.00232168	0.0236651	Promoter	28959	1	9445	uc001vbz.3	0	ENSG00000136156	ITM2B	integral membrane protein 2B
chr9	132597626	132598026	401	*	6.78174	6.58469	6.91365	-0.328963	0.00290508	0.0278579	Promoter	46422	1	10868	uc004byr.3	0	ENSG00000136878	USP20	ubiquitin specific peptidase 20
chr5	40679969	40680369	401	*	6.90967	6.71275	7.04152	-0.328764	0.00326998	0.0305087	Promoter	13806	1	5734	uc003jlz.3	0	ENSG00000171522	PTGER4	prostaglandin E receptor 4
chr15	90645139	90645539	401	*	7.24434	7.04772	7.376	-0.32828	0.00344557	0.0317234	Promoter	18497	2	3418	uc002box.3	169	ENSG00000182054	IDH2	isocitrate dehydrogenase (NADP(+)) 2
chr14	56585397	56585797	401	*	7.32199	7.12576	7.45342	-0.32766	0.0038593	0.034637	Promoter	182939	1	57161	uc001xch.3	304	ENSG00000139946	PELI2	pellino E3 ubiquitin protein ligase family member 2
chr1	92764494	92764894	401	*	7.2905	7.09507	7.42145	-0.326376	0.00429721	0.0374234	Promoter	52612	2	11146	uc001dor.3	0	ENSG00000174842	GLMN	glomulin, FKBP associated protein
chr10	43932203	43932603	401	*	7.20336	7.0084	7.33403	-0.325627	0.000557865	0.00797683	Promoter	45434	1	642819	uc010qfb.1	0	ENSG00000243660	ZNF487	zinc finger protein 487
chr15	41047100	41047500	401	*	7.01513	6.82084	7.1454	-0.324556	0.0012615	0.01515	Promoter	19362	2	55177	uc001zmo.1	0	ENSG00000137824	RMDN3	regulator of microtubule dynamics 3
chr11	77790455	77790855	401	*	7.21751	7.02324	7.34776	-0.324524	0.00403948	0.0358851	Promoter	64505	2	100532726	uc021qnr.1	410	ENSG00000259112	NDUFC2-KCTD14	NDUFC2-KCTD14 readthrough
chr11	30344510	30344910	401	*	6.72005	6.5281	6.84891	-0.320812	0.00597093	0.0477261	Promoter	14517	1	120534	uc001mso.1	0	ENSG00000152219	ARL14EP	ADP ribosylation factor like GTPase 14 effector protein
chr19	50321416	50321816	401	*	6.80882	6.61779	6.93714	-0.319348	0.00516829	0.0427645	Promoter	1672	1	81857	uc010enl.2	0	ENSG00000104973	MED25	mediator complex subunit 25
chr14	77278797	77279197	401	*	7.31993	7.1303	7.4474	-0.317094	0.00321061	0.0300392	Promoter	25698	2	23357	uc001xsv.3	86	ENSG00000013523	ANGEL1	angel homolog 1
chr16	89627041	89627441	401	*	7.12181	6.93295	7.24882	-0.315878	0.00230028	0.0235011	Promoter	6173	1	6137	uc002fnm.2	0	ENSG00000167526	RPL13	ribosomal protein L13
chr2	27632084	27632484	401	*	7.39372	7.20521	7.52052	-0.315304	0.000662926	0.00914425	Promoter	28485	2	5496	uc002rkl.4	66	ENSG00000115241	PPM1G	protein phosphatase, Mg2+/Mn2+ dependent 1G
chr15	60770970	60771370	401	*	6.805	6.61688	6.93156	-0.314675	0.00291375	0.0278907	Promoter	59552	2	79664	uc002ago.4	0	ENSG00000128915	ICE2	interactor of little elongation complex ELL subunit 2
chr9	123555354	123555754	401	*	7.12756	6.93992	7.25383	-0.313914	0.00482164	0.0406865	Promoter	36416	2	26190	uc004bkl.1	0	ENSG00000119402	FBXW2	F-box and WD repeat domain containing 2
chr16	30662090	30662490	401	*	7.05201	6.86638	7.17706	-0.31068	0.00560626	0.0454683	Promoter	5494	1	78994	uc002dyy.3	0	ENSG00000156858	PRR14	proline rich 14
chr17	74349494	74349894	401	*	7.32408	7.13942	7.44854	-0.309118	0.00116571	0.0142773	Promoter	43363	2	5635	uc010wta.1	336	ENSG00000161542	PRPSAP1	phosphoribosyl pyrophosphate synthetase associated protein 1
chr1	12079465	12079865	401	*	6.96912	6.78711	7.09199	-0.304874	0.00355172	0.0324979	Promoter	12808	1	60672	uc001ato.2	166	ENSG00000116691	MIIP	migration and invasion inhibitory protein
chr10	28591604	28592004	401	*	7.31216	7.13024	7.43497	-0.304738	0.00278716	0.0270396	Promoter	252073	2	143098	uc009xla.2	0	ENSG00000150054	MPP7	membrane palmitoylated protein 7
chr14	92980188	92980588	401	*	6.95538	6.77372	7.07803	-0.304314	0.00342908	0.0316044	Promoter	175210	1	79890	uc010auk.3	63	ENSG00000100599	RIN3	Ras and Rab interactor 3
chr2	235404699	235405099	401	*	7.20499	7.02539	7.32638	-0.300993	0.00109148	0.0136003	Promoter	4008	2	10123	uc002vvn.3	594	ENSG00000188042	ARL4C	ADP ribosylation factor like GTPase 4C
chr1	114354393	114354793	401	*	7.1751	6.99558	7.29645	-0.300868	0.00176485	0.0194206	Promoter	50617	2	54665	uc001edq.3	277	ENSG00000081019	RSBN1	round spermatid basic protein 1
chr9	134152428	134152828	401	*	7.37058	7.19149	7.49166	-0.300176	0.000585977	0.0082719	Promoter	18442	2	286336	uc004cak.3	-522	ENSG00000126882	FAM78A	family with sequence similarity 78 member A
chr2	222436603	222437003	401	*	6.94933	6.77133	7.06975	-0.29842	0.00455495	0.0391163	Promoter	147073	2	2043	uc002vmr.2	0	ENSG00000116106	EPHA4	EPH receptor A4
chr4	174291999	174292399	401	*	6.76378	6.5879	6.88291	-0.295016	0.00529806	0.043608	Promoter	6591	1	8819	uc003itd.3	0	ENSG00000164105	SAP30	Sin3A associated protein 30
chr1	63833096	63833496	401	*	7.1966	7.02164	7.31516	-0.293519	0.00141537	0.0164979	Promoter	70973	1	29929	uc021oof.1	0	ENSG00000088035	ALG6	ALG6 alpha-1,3-glucosyltransferase
chr9	140099956	140100356	401	*	7.17958	7.00641	7.29704	-0.29063	0.00138554	0.0162286	Promoter	13695	1	27158	uc004clw.3	0	ENSG00000188566	NDOR1	NADPH dependent diflavin oxidoreductase 1
chr14	61447755	61448155	401	*	7.06767	6.89749	7.18331	-0.285819	0.0061226	0.0485438	Promoter	71872	1	145389	uc001xfg.2	0	ENSG00000139974	SLC38A6	solute carrier family 38 member 6
chr1	67395950	67396350	401	*	7.4237	7.25356	7.53931	-0.285753	0.00561804	0.0455333	Promoter	58377	1	57708	uc001ddj.1	24	ENSG00000198160	MIER1	MIER1 transcriptional regulator
chr19	9694880	9695280	401	*	7.06722	6.89941	7.1814	-0.281995	0.00312083	0.0294001	Promoter	18918	2	7675	uc010dwt.2	0	ENSG00000197961	ZNF121	zinc finger protein 121
chr7	56032383	56032783	401	*	7.28931	7.12305	7.40252	-0.279465	0.00199624	0.0211189	Promoter	35606	1	2631	uc003trf.2	113	ENSG00000146729	NIPSNAP2	nipsnap homolog 2
chr8	42752139	42752539	401	*	7.66857	7.50617	7.77939	-0.273217	0.00427292	0.0372485	Promoter	133650	1	84376	uc003xpr.3	106	ENSG00000168172	HOOK3	hook microtubule tethering protein 3
chr15	93426389	93426789	401	*	7.27463	7.1127	7.38517	-0.27247	0.00454274	0.039062	Promoter	15452	1	100507217	uc021svp.1	0	NA	CHASERR	CHD2 adjacent suppressive regulatory RNA
chr9	130953539	130953939	401	*	7.02058	6.86522	7.12701	-0.261788	0.0056983	0.0459487	Promoter	25525	2	25792	uc004btt.3	0	ENSG00000148337	CIZ1	CDKN1A interacting zinc finger protein 1
chr18	34408536	34408936	401	*	7.18726	7.03405	7.29236	-0.258315	0.00293597	0.0280701	Promoter	57288	1	57536	uc021uiw.1	-144	ENSG00000150477	KIAA1328	KIAA1328
chr7	2559796	2560196	401	*	7.14291	6.99452	7.24498	-0.250454	0.0049826	0.041644	Promoter	9332	1	3955	uc003smg.3	317	ENSG00000106003	LFNG	LFNG O-fucosylpeptide 3-beta-N-acetylglucosaminyltransferase
chr16	71879865	71880265	401	*	7.44185	7.29364	7.5438	-0.250158	0.006099	0.0484146	Promoter	11343	1	342371	uc002fbd.3	0	ENSG00000224470	ATXN1L	ataxin 1 like
chr19	12661934	12662334	401	*	7.43765	7.29938	7.53329	-0.233904	0.00552955	0.0450464	Promoter	26173	2	163050	uc002mty.3	22	ENSG00000249709	ZNF564	zinc finger protein 564
chr4	775175	775575	401	*	7.56021	7.42798	7.65199	-0.224013	0.00545985	0.0446903	Promoter	1700	2	100129917	uc021xkd.1	61	ENSG00000249592	LOC100129917	uncharacterized LOC100129917
chr10	124767849	124768249	401	*	7.10001	7.24938	6.97688	0.2725	0.00423071	0.0370508	Promoter	17882	2	64376	uc021qaj.2	0	ENSG00000095574	IKZF5	IKAROS family zinc finger 5
chr11	64781637	64782037	401	*	6.95915	7.12203	6.82366	0.29837	0.00272677	0.0266485	Promoter	8073	1	402	uc021qlc.1	52	ENSG00000213465	ARL2	ADP ribosylation factor like GTPase 2
chr6	43477690	43478090	401	*	6.5583	6.72667	6.41773	0.308944	0.00621788	0.0490941	Promoter	3379	2	221424	uc003ovk.2	0	ENSG00000204052	LRRC73	leucine rich repeat containing 73
chr12	59989856	59990256	401	*	6.95794	7.12654	6.81715	0.309384	0.00303094	0.0287945	Promoter	193815	1	9194	uc001sqt.4	35	ENSG00000118596	SLC16A7	solute carrier family 16 member 7
chr4	106067520	106067920	401	*	7.06353	7.23651	6.91866	0.317842	0.00153386	0.0175177	Promoter	96078	1	54790	uc010ilp.2	0	ENSG00000168769	TET2	tet methylcytosine dioxygenase 2
chr9	77567313	77567713	401	*	7.19866	7.37388	7.05169	0.322195	0.00309999	0.0292667	Promoter	6304	2	55071	uc004ajo.4	89	ENSG00000135045	C9orf40	chromosome 9 open reading frame 40
chr8	10873533	10873933	401	*	7.02142	7.19809	6.87309	0.325	0.00289405	0.0277923	Intron (uc003wtk.1/286046, intron 1 of 2)	97	2	693183	uc022arw.1	18879	ENSG00000207600	MIR598	microRNA 598
chr1	109234933	109235333	401	*	6.78857	6.96559	6.63992	0.325672	0.00422127	0.0370142	Promoter	9491	1	55119	uc010ouz.2	1	ENSG00000134186	PRPF38B	pre-mRNA processing factor 38B
chr14	74485528	74485928	401	*	6.76332	6.94138	6.61369	0.327693	0.00252947	0.0253714	Promoter	52846	2	957	uc010tuo.2	98	ENSG00000187097	ENTPD5	ectonucleoside triphosphate diphosphohydrolase 5 (inactive)
chr15	72522764	72523164	401	*	6.86722	7.04649	6.71644	0.330057	0.00528423	0.0435211	Promoter	32358	2	5315	uc002atv.2	563	ENSG00000067225	PKM	pyruvate kinase M1/2
chr7	151573183	151573583	401	*	7.19139	7.37175	7.03959	0.332163	0.00519068	0.04286	Promoter	2182	1	100505483	uc003wko.2	-544	NA	PRKAG2-AS1	PRKAG2 antisense RNA 1
chr2	242295695	242296095	401	*	6.63454	6.81492	6.48271	0.33221	0.0043014	0.0374476	Promoter	138593	1	9855	uc002wbi.2	31	ENSG00000006607	FARP2	FERM, ARH/RhoGEF and pleckstrin domain protein 2
chr6	28834238	28834638	401	*	6.51802	6.70172	6.36306	0.33866	0.00476778	0.0403566	Distal Intergenic	4053	2	401242	uc003nlq.2	-2784	ENSG00000225595	LINC01623	long intergenic non-protein coding RNA 1623
chr15	41056240	41056640	401	*	6.91651	7.10185	6.75998	0.341866	0.00334088	0.0309851	Promoter	3627	1	2644	uc001zmr.1	0	ENSG00000137880	GCHFR	GTP cyclohydrolase I feedback regulator
chr7	91763275	91763675	401	*	7.30703	7.49298	7.14994	0.343045	0.00189069	0.02035	Promoter	22378	2	1595	uc003ulm.4	165	ENSG00000001630	CYP51A1	cytochrome P450 family 51 subfamily A member 1
chr14	75642858	75643258	401	*	6.60459	6.79063	6.44741	0.343216	0.00231517	0.0236168	Promoter	45179	2	10972	uc001xrm.1	91	ENSG00000170348	TMED10	transmembrane p24 trafficking protein 10
chr16	31470557	31470957	401	*	6.48403	6.67157	6.32541	0.346164	0.00426031	0.0371943	Promoter	7699	1	79798	uc002ecb.2	0	ENSG00000140691	ARMC5	armadillo repeat containing 5
chr2	224903483	224903883	401	*	6.85475	7.04267	6.69577	0.346906	0.0050416	0.0419654	Promoter	63593	2	5270	uc010zlr.1	-126	ENSG00000135919	SERPINE2	serpin family E member 2
chr17	79479482	79479882	401	*	6.79581	6.98609	6.63459	0.351495	0.00536482	0.0440483	Promoter	2896	2	71	uc002kag.3	10	ENSG00000184009	ACTG1	actin gamma 1
chr1	8014182	8014582	401	*	6.62183	6.81565	6.45721	0.358446	0.0042026	0.0369219	Distal Intergenic	23629	1	11315	uc001aou.4	-7132	ENSG00000116288	PARK7	Parkinsonism associated deglycase
chr11	61658724	61659124	401	*	6.71884	6.91304	6.55385	0.359187	0.00620434	0.0490188	Promoter	18009	2	3995	uc001nsm.3	0	ENSG00000221968	FADS3	fatty acid desaturase 3
chr4	78740631	78741031	401	*	6.8551	7.04995	6.68947	0.360483	0.00389681	0.0348943	Promoter	106004	2	246175	uc003hks.3	-87	ENSG00000138767	CNOT6L	CCR4-NOT transcription complex subunit 6 like
chr1	221916111	221916511	401	*	6.6679	6.86546	6.49967	0.365785	0.000769798	0.0102975	Promoter	40753	2	11221	uc001hmz.2	-595	ENSG00000143507	DUSP10	dual specificity phosphatase 10
chr1	33116797	33117197	401	*	6.85629	7.05397	6.68794	0.366037	0.00505506	0.0420116	Promoter	34854	1	5928	uc010ohk.2	0	ENSG00000162521	RBBP4	RB binding protein 4, chromatin remodeling factor
chr19	15947438	15947838	401	*	7.30837	7.50722	7.13889	0.368326	7.39e-05	0.00160718	Distal Intergenic	7375	1	652995	uc002nbr.4	7681	ENSG00000214049	UCA1	urothelial cancer associated 1
chr16	28634439	28634839	401	*	6.55548	6.75607	6.38431	0.371761	0.00172934	0.0191489	Promoter	18000	2	6817	uc002dqm.3	68	ENSG00000196502	SULT1A1	sulfotransferase family 1A member 1
chr7	25219542	25219942	401	*	6.83603	7.037	6.66449	0.372504	0.000970084	0.0124318	Promoter	45502	2	136895	uc003sxn.1	0	ENSG00000153790	C7orf31	chromosome 7 open reading frame 31
chr17	10632960	10633360	401	*	6.70283	6.90551	6.52962	0.375888	0.00124732	0.0150136	Promoter	38254	1	101101775	uc031qza.1	0	ENSG00000263400	TMEM220-AS1	TMEM220 antisense RNA 1
chr9	140317237	140317637	401	*	7.01837	7.2211	6.84512	0.375978	0.000185649	0.00337178	Promoter	116367	2	54932	uc004cmp.2	77	ENSG00000187609	EXD3	exonuclease 3'-5' domain containing 3
chr7	32982360	32982760	401	*	6.92626	7.12926	6.75275	0.376504	0.001851	0.0200611	Promoter	26356	2	441212	uc003tdc.3	22	ENSG00000205763	RP9P	RP9 pseudogene
chr1	61515846	61516246	401	*	6.63991	6.84351	6.46581	0.377697	0.00199233	0.0211187	Distal Intergenic	385515	1	4774	uc001czy.3	-26700	ENSG00000162599	NFIA	nuclear factor I A
chr10	98480209	98480609	401	*	6.71291	6.91841	6.53695	0.381456	0.00627582	0.0494046	Promoter	127211	2	118788	uc001kmq.3	0	ENSG00000155629	PIK3AP1	phosphoinositide-3-kinase adaptor protein 1
chr14	59931682	59932082	401	*	6.63821	6.84412	6.46186	0.382257	0.000846476	0.011127	Promoter	1820	2	64582	uc010apj.3	0	ENSG00000181619	GPR135	G protein-coupled receptor 135
chrX	101906460	101906860	401	*	6.28414	6.49075	6.10711	0.383637	0.00495542	0.0414821	Promoter	7717	1	9737	uc022cbc.1	166	ENSG00000198932	GPRASP1	G protein-coupled receptor associated sorting protein 1
chr13	107188018	107188418	401	*	6.2441	6.45137	6.06642	0.384945	0.00495205	0.041467	Promoter	45310	2	1948	uc001vqi.3	-630	ENSG00000125266	EFNB2	ephrin B2
chr12	118573984	118574384	401	*	7.09853	7.30596	6.92069	0.385265	0.00126659	0.0151902	Promoter	9521	1	5037	uc001twu.1	114	ENSG00000089220	PEBP1	phosphatidylethanolamine binding protein 1
chr22	43582709	43583109	401	*	6.32421	6.5326	6.14544	0.387164	0.00459385	0.0393486	Promoter	20510	2	23170	uc003bdq.3	28	ENSG00000100304	TTLL12	tubulin tyrosine ligase like 12
chr8	22423214	22423614	401	*	6.92704	7.13584	6.74787	0.38797	0.000389682	0.00599492	Promoter	9830	1	10174	uc003xbw.4	35	ENSG00000120896	SORBS3	sorbin and SH3 domain containing 3
chr6	157695537	157695937	401	*	6.71396	6.92497	6.53262	0.392348	0.000689187	0.00943298	Distal Intergenic	35200	2	729515	uc003sih.4	49316	ENSG00000215712	TMEM242	transmembrane protein 242
chr4	154680872	154681272	401	*	6.37781	6.58979	6.19552	0.394272	0.00298992	0.0285044	Promoter	50076	2	285533	uc003int.3	115	ENSG00000145428	RNF175	ring finger protein 175
chr13	20702044	20702444	401	*	6.32895	6.54093	6.14663	0.394306	0.00335023	0.0310177	Distal Intergenic	22789	2	2700	uc001umx.1	32739	ENSG00000121743	GJA3	gap junction protein alpha 3
chr8	146126465	146126865	401	*	6.96722	7.17954	6.78458	0.39496	0.000534614	0.00770245	Promoter	50914	2	28991	uc010mgf.2	0	ENSG00000170619	COMMD5	COMM domain containing 5
chr8	22457048	22457448	401	*	6.54662	6.75915	6.36377	0.395379	0.00193973	0.0207768	Promoter	4549	1	541565	uc003xce.3	0	ENSG00000241852	C8orf58	chromosome 8 open reading frame 58
chr1	16533293	16533693	401	*	6.33548	6.54818	6.15246	0.395723	0.00196074	0.0208923	Promoter	9107	2	128272	uc009voo.2	12	ENSG00000142632	ARHGEF19	Rho guanine nucleotide exchange factor 19
chr13	45914851	45915251	401	*	7.026	7.23894	6.84275	0.396188	0.00130458	0.0154994	Promoter	3994	2	7178	uc001uzy.1	46	ENSG00000133112	TPT1	tumor protein, translationally-controlled 1
chr3	99536699	99537099	401	*	6.37716	6.59038	6.19363	0.39675	0.00248735	0.0250366	Promoter	360799	1	84319	uc003dtl.3	21	ENSG00000184220	CMSS1	cms1 ribosomal small subunit homolog
chr1	109203852	109204252	401	*	6.52055	6.73461	6.3362	0.398407	0.00573465	0.0461628	Promoter	13239	2	113802	uc001dvu.4	0	ENSG00000162639	HENMT1	HEN methyltransferase 1
chr12	104531155	104531555	401	*	6.78089	6.99501	6.59646	0.398553	0.00462541	0.0395455	Promoter	21183	2	4801	uc001tkl.1	485	ENSG00000120837	NFYB	nuclear transcription factor Y subunit beta
chr11	13690210	13690610	401	*	6.90042	7.11683	6.71373	0.403097	0.000483689	0.00711152	Promoter	63688	1	84188	uc001mld.3	4	ENSG00000197601	FAR1	fatty acyl-CoA reductase 1
chr7	2443247	2443647	401	*	6.73834	6.95646	6.54996	0.406498	0.00392248	0.0350568	Promoter	31022	1	55501	uc021zyu.1	52	ENSG00000136213	CHST12	carbohydrate sulfotransferase 12
chr6	3000055	3000455	401	*	6.57466	6.79292	6.38612	0.406797	0.00530903	0.0436847	Promoter	19928	1	4835	uc003mus.2	0	ENSG00000124588	NQO2	N-ribosyldihydronicotinamide:quinone reductase 2
chr8	37756559	37756959	401	*	7.17028	7.38943	6.98087	0.408558	0.000112374	0.00225368	Promoter	40551	2	80223	uc003xkm.2	56	ENSG00000156675	RAB11FIP1	RAB11 family interacting protein 1
chr20	44462321	44462721	401	*	6.45866	6.67796	6.2691	0.408865	0.00130811	0.0155271	Promoter	9445	1	90203	uc002xps.1	0	ENSG00000124104	SNX21	sorting nexin family member 21
chr1	244614896	244615296	401	*	6.83061	7.05	6.64096	0.409049	0.0025769	0.0256559	Promoter	43643	2	159	uc001iaj.3	140	ENSG00000035687	ADSS2	adenylosuccinate synthase 2
chr15	100881824	100882224	401	*	6.8543	7.07371	6.66464	0.409079	0.00191855	0.0205832	Promoter	370541	2	170691	uc002bvv.1	0	ENSG00000140470	ADAMTS17	ADAM metallopeptidase with thrombospondin type 1 motif 17
chr5	131629610	131630010	401	*	6.54349	6.76458	6.35215	0.412429	0.00202293	0.0213069	Promoter	49755	1	6583	uc003kwq.3	-135	ENSG00000197208	SLC22A4	solute carrier family 22 member 4
chr3	138048273	138048673	401	*	6.39633	6.61832	6.20407	0.414248	0.00172211	0.0191007	Promoter	68450	2	347736	uc003ese.1	55	ENSG00000181322	NME9	NME/NM23 family member 9
chr17	19411025	19411425	401	*	7.15906	7.38107	6.9668	0.414272	0.00102969	0.0130189	Distal Intergenic	26443	1	55244	uc010vyy.1	-25742	ENSG00000142494	SLC47A1	solute carrier family 47 member 1
chr22	41215017	41215417	401	*	6.64829	6.87036	6.45598	0.414376	0.00031936	0.00512075	Promoter	49754	2	10478	uc003azc.3	0	ENSG00000100372	SLC25A17	solute carrier family 25 member 17
chr9	100000373	100000773	401	*	6.38738	6.61001	6.1945	0.415509	0.00126944	0.0152066	Promoter	58889	1	100499484	uc011lur.2	0	ENSG00000254876	SUGT1P4-STRA6LP	SUGT1P4-STRA6LP readthrough
chr6	119399471	119399871	401	*	7.08615	7.30881	6.89323	0.415583	0.000342528	0.00540734	Promoter	118817	2	79632	uc003pyj.3	0	ENSG00000111879	FAM184A	family with sequence similarity 184 member A
chr3	44903285	44903685	401	*	6.79205	7.01518	6.59867	0.416512	0.00568905	0.0459487	Promoter	3747	1	131616	uc003cnz.3	0	ENSG00000169964	TMEM42	transmembrane protein 42
chr9	99417096	99417496	401	*	6.28186	6.50503	6.08844	0.416596	0.00618666	0.0489349	Promoter	14067	2	195827	uc004awm.3	103	ENSG00000158122	PRXL2C	peroxiredoxin like 2C
chr2	43864339	43864739	401	*	6.54441	6.76889	6.34968	0.419212	0.00201762	0.0212679	Promoter	75084	1	130271	uc002rte.3	0	ENSG00000152527	PLEKHH2	pleckstrin homology, MyTH4 and FERM domain containing H2
chr10	22518088	22518488	401	*	5.98149	6.20617	5.78655	0.419621	0.00516981	0.0427645	Exon (uc021poc.1/uc021poc.1, exon 1 of 1)	1170	2	340900	uc021pob.1	-19176	ENSG00000223601	EBLN1	endogenous Bornavirus like nucleoprotein 1
chr19	47777061	47777461	401	*	6.3561	6.58104	6.16091	0.420131	0.00162837	0.0183135	Promoter	1322	1	255783	uc021uwm.1	-198	ENSG00000257704	INAFM1	InaF motif containing 1
chr2	183989145	183989545	401	*	6.36462	6.58966	6.16931	0.420348	0.00268221	0.0263612	Promoter	37326	1	129401	uc010zft.2	62	ENSG00000163002	NUP35	nucleoporin 35
chrX	48334599	48334999	401	*	6.23247	6.45758	6.03711	0.420466	0.0029684	0.0283321	Promoter	10204	1	24140	uc011mlw.1	50	ENSG00000068438	FTSJ1	FtsJ RNA 2'-O-methyltransferase 1
chr11	119191692	119192092	401	*	6.11314	6.33851	5.9175	0.421017	0.00455071	0.0390925	Distal Intergenic	8607	2	4162	uc001pwf.3	-3852	ENSG00000076706	MCAM	melanoma cell adhesion molecule
chr6	35699339	35699739	401	*	6.8408	7.06655	6.64478	0.421769	0.00112449	0.0138813	Exon (uc010jvy.2/285847, exon 6 of 10)	155036	2	2289	uc003oky.2	-2942	ENSG00000096060	FKBP5	FKBP prolyl isomerase 5
chr5	141030728	141031128	401	*	6.05709	6.2834	5.86052	0.422888	0.00312321	0.029408	Promoter	12118	2	89848	uc003llk.3	0	ENSG00000197948	FCHSD1	FCH and double SH3 domains 1
chr12	109124903	109125303	401	*	6.87053	7.09693	6.67387	0.423055	0.00165752	0.0185863	Promoter	86442	2	23603	uc001tnj.4	23	ENSG00000110880	CORO1C	coronin 1C
chr8	8243504	8243904	401	*	6.6667	6.89363	6.46949	0.42414	0.000923691	0.0119638	Distal Intergenic	64000	2	157285	uc003wsh.4	-4247	ENSG00000275342	PRAG1	PEAK1 related, kinase-activating pseudokinase 1
chr19	5828161	5828561	401	*	6.13423	6.36135	5.93684	0.424506	0.00275474	0.0268724	3' UTR	4518	1	4902	uc002mde.3	4343	ENSG00000171119	NRTN	neurturin
chr1	33219425	33219825	401	*	6.29246	6.51968	6.09497	0.42471	0.00569423	0.0459487	Promoter	20885	1	57648	uc010ohm.1	0	ENSG00000162522	KIAA1522	KIAA1522
chr14	65006684	65007084	401	*	6.21864	6.4463	6.02071	0.425585	0.00604449	0.0481257	Promoter	2769	1	3306	uc001xhk.4	-102	ENSG00000126803	HSPA2	heat shock protein family A (Hsp70) member 2
chr5	176561056	176561456	401	*	6.4127	6.64044	6.21469	0.425751	0.00486936	0.0409294	Promoter	166382	1	64324	uc003mfr.4	223	ENSG00000165671	NSD1	nuclear receptor binding SET domain protein 1
chr20	5100257	5100657	401	*	6.39462	6.62295	6.19602	0.426937	0.00146049	0.0168904	Promoter	5049	2	5111	uc002wlp.3	0	ENSG00000132646	PCNA	proliferating cell nuclear antigen
chr8	22926048	22926448	401	*	7.04758	7.27745	6.84741	0.430041	1.68e-05	0.000468716	Promoter	49053	2	8795	uc003xct.2	252	ENSG00000120889	TNFRSF10B	TNF receptor superfamily member 10b
chr1	41827128	41827528	401	*	6.24288	6.47306	6.04241	0.430646	0.00551013	0.0449634	Distal Intergenic	214945	2	22955	uc001cgt.3	-119313	ENSG00000010803	SCMH1	Scm polycomb group protein homolog 1
chr14	89883717	89884117	401	*	6.06225	6.29358	5.8606	0.432981	0.00510134	0.0423035	Promoter	2440	1	400236	uc001xxq.3	19	ENSG00000258920	FOXN3-AS1	FOXN3 antisense RNA 1
chr17	42852553	42852953	401	*	6.27195	6.50378	6.06981	0.433976	0.00342325	0.0315617	Exon (uc002ihh.3/4185, exon 15 of 27)	4375	1	4185	uc002ihi.3	-1887	ENSG00000073670	ADAM11	ADAM metallopeptidase domain 11
chr14	102228164	102228564	401	*	6.72314	6.95506	6.52091	0.434143	0.00143642	0.0166702	Promoter	166194	1	5527	uc010txr.2	29	ENSG00000078304	PPP2R5C	protein phosphatase 2 regulatory subunit B'gamma
chr2	74425755	74426155	401	*	6.7948	7.0283	6.59097	0.437333	0.00388885	0.0348661	Promoter	16735	1	10797	uc010yrp.3	65	ENSG00000065911	MTHFD2	methylenetetrahydrofolate dehydrogenase (NADP+ dependent) 2, methenyltetrahydrofolate cyclohydrolase
chr8	145669836	145670236	401	*	6.37277	6.60798	6.1672	0.440775	0.00367133	0.0333852	Promoter	15650	2	4796	uc011llg.2	-24	ENSG00000160949	TONSL	tonsoku like, DNA repair protein
chr2	109605367	109605767	401	*	6.05197	6.28823	5.84532	0.442911	0.00579427	0.046556	Promoter	94902	2	10913	uc002teq.4	61	ENSG00000135960	EDAR	ectodysplasin A receptor
chr15	90294048	90294448	401	*	6.79539	7.03177	6.58862	0.443154	0.00108945	0.0135941	Promoter	1443	2	55897	uc002bol.3	92	ENSG00000166823	MESP1	mesoderm posterior bHLH transcription factor 1
chr4	89204961	89205361	401	*	6.58872	6.82546	6.38159	0.443868	0.00181241	0.0197557	Promoter	27223	2	152926	uc003hrm.5	622	ENSG00000163644	PPM1K	protein phosphatase, Mg2+/Mn2+ dependent 1K
chr17	45401161	45401561	401	*	6.71299	6.95037	6.5052	0.445177	0.00584455	0.0468853	Promoter	106750	1	124989	uc002ilm.3	0	ENSG00000178852	EFCAB13	EF-hand calcium binding domain 13
chr12	57521795	57522195	401	*	6.5131	6.75064	6.30514	0.445508	0.000834934	0.0110134	Promoter	21561	1	4035	uc001snb.3	-87	ENSG00000123384	LRP1	LDL receptor related protein 1
chr14	105780480	105780880	401	*	6.49329	6.73114	6.28502	0.446122	0.000197951	0.0035534	Promoter	83733	1	23241	uc001yqt.3	0	ENSG00000179364	PACS2	phosphofurin acidic cluster sorting protein 2
chr1	31191656	31192056	401	*	6.8807	7.11949	6.67147	0.448021	5.74e-05	0.00129084	Promoter	7975	1	100129196	uc001bsb.1	37	ENSG00000186056	MATN1-AS1	MATN1 antisense RNA 1
chr8	126442139	126442539	401	*	6.43137	6.67081	6.22147	0.44934	0.00257926	0.0256602	Promoter	8082	1	10221	uc003yrx.3	-24	ENSG00000173334	TRIB1	tribbles pseudokinase 1
chr1	2136702	2137102	401	*	5.83251	6.07251	5.62205	0.450467	0.00508548	0.0421984	Intron (uc001aix.2/199990, intron 3 of 7)	23274	2	199990	uc001aix.2	2070	ENSG00000162585	FAAP20	FA core complex associated protein 20
chr16	56691492	56691892	401	*	6.73852	6.97867	6.5279	0.450769	0.00229107	0.023425	Promoter	1361	1	4494	uc002ejt.3	0	ENSG00000198417	MT1F	metallothionein 1F
chr14	102227523	102227923	401	*	6.53618	6.77664	6.32524	0.4514	0.000142426	0.00270905	Promoter	74775	1	5527	uc001ykj.4	-212	ENSG00000078304	PPP2R5C	protein phosphatase 2 regulatory subunit B'gamma
chr6	43243180	43243580	401	*	5.94597	6.18778	5.73365	0.454131	0.0053472	0.0439172	Intron (uc003ouq.1/84630, intron 13 of 14)	5533	1	84630	uc021yzs.1	-6885	ENSG00000146216	TTBK1	tau tubulin kinase 1
chr1	236958622	236959022	401	*	6.92926	7.1713	6.71669	0.454617	0.000828945	0.0109507	Promoter	108701	1	4548	uc010pxy.2	41	ENSG00000116984	MTR	5-methyltetrahydrofolate-homocysteine methyltransferase
chr2	112895802	112896202	401	*	6.10566	6.34778	5.89301	0.454772	0.00567551	0.0458618	Promoter	49830	1	129804	uc002tho.1	0	ENSG00000144152	FBLN7	fibulin 7
chr15	75248850	75249250	401	*	6.28574	6.528	6.07295	0.455051	0.00583693	0.0468525	Promoter	2333	2	54913	uc002azj.1	525	ENSG00000178718	RPP25	ribonuclease P and MRP subunit p25
chr19	44037385	44037785	401	*	6.71558	6.96085	6.49968	0.461166	0.000317918	0.00510379	Promoter	2945	1	284346	uc002ows.3	45	ENSG00000176472	ZNF575	zinc finger protein 575
chr11	14913275	14913675	401	*	6.51282	6.7581	6.29692	0.461174	0.00171494	0.0190531	Promoter	13653	2	120227	uc001mlq.3	-67	ENSG00000186104	CYP2R1	cytochrome P450 family 2 subfamily R member 1
chr20	3052516	3052916	401	*	6.75189	6.99736	6.5358	0.461562	0.000125949	0.00246647	Promoter	897	1	5020	uc002wht.1	250	ENSG00000101405	OXT	oxytocin/neurophysin I prepropeptide
chr1	234735571	234735971	401	*	5.97143	6.21878	5.75339	0.46539	0.00484744	0.040833	Distal Intergenic	3846	2	359948	uc009xfw.3	7889	ENSG00000168264	IRF2BP2	interferon regulatory factor 2 binding protein 2
chr12	58005051	58005451	401	*	6.0094	6.25811	5.78996	0.468151	0.00361254	0.0329635	Promoter	5811	1	115557	uc001spa.4	0	ENSG00000240771	ARHGEF25	Rho guanine nucleotide exchange factor 25
chr17	27949484	27949884	401	*	6.29633	6.54509	6.07683	0.468259	0.00184037	0.019999	Distal Intergenic	6668	2	84940	uc002hel.2	-1043	ENSG00000167549	CORO6	coronin 6
chr15	40659941	40660341	401	*	5.57176	5.82136	5.35137	0.469992	0.00420385	0.0369219	Exon (uc001zlk.1/85455, exon 8 of 8)	12823	1	85455	uc001zlk.1	9507	ENSG00000140323	DISP2	dispatched RND transporter family member 2
chr1	167683603	167684003	401	*	6.46499	6.71461	6.2446	0.470011	0.00281209	0.0272317	Exon (uc021pej.1/uc021pej.1, exon 1 of 1)	51947	1	9019	uc001gen.4	-7184	ENSG00000197965	MPZL1	myelin protein zero like 1
chr1	93250400	93250800	401	*	6.14093	6.39128	5.91978	0.4715	0.00490756	0.0412114	Intron (uc001dox.3/7813, intron 1 of 17)	283709	2	7813	uc001dox.3	7161	ENSG00000067208	EVI5	ecotropic viral integration site 5
chr19	13105935	13106335	401	*	5.74075	5.99147	5.51921	0.472254	0.00445929	0.0385817	Promoter	103027	1	4784	uc002mwd.3	-249	ENSG00000008441	NFIX	nuclear factor I X
chr1	52607944	52608344	401	*	6.9856	7.23635	6.76404	0.472309	1.28e-05	0.00038084	Promoter	204593	1	9372	uc001ctp.4	178	ENSG00000157077	ZFYVE9	zinc finger FYVE-type containing 9
chr7	129142368	129142768	401	*	6.21003	6.46128	5.98793	0.47335	0.00565485	0.0457785	Promoter	10454	1	100287482	uc003voy.3	48	ENSG00000240204	SMKR1	small lysine rich protein 1
chr1	19923542	19923942	401	*	6.91045	7.16258	6.68743	0.475143	6.67e-05	0.00146148	Promoter	32845	1	440574	uc021ohv.1	71	ENSG00000173436	MICOS10	mitochondrial contact site and cristae organizing system subunit 10
chr17	61523837	61524237	401	*	6.22595	6.47862	6.00239	0.476229	0.00411623	0.0362997	Promoter	14058	2	1534	uc010wpg.2	-115	ENSG00000008283	CYB561	cytochrome b561
chr17	37824421	37824821	401	*	5.70925	5.96299	5.48456	0.478429	0.00383777	0.0345039	Promoter	2023	1	5409	uc002hsi.2	0	ENSG00000141744	PNMT	phenylethanolamine N-methyltransferase
chr12	1905895	1906295	401	*	6.69485	6.94928	6.46943	0.47985	1.2e-05	0.000360908	Intron (uc021qsx.1/93589, intron 35 of 37)	16056	2	93589	uc021qsy.1	14594	ENSG00000151062	CACNA2D4	calcium voltage-gated channel auxiliary subunit alpha2delta 4
chr2	219232446	219232846	401	*	5.83591	6.0906	5.61022	0.480381	0.00464592	0.0396666	3' UTR	11239	1	375307	uc002vhr.3	10867	ENSG00000158428	CATIP	ciliogenesis associated TTC17 interacting protein
chr12	48577273	48577673	401	*	6.4896	6.74493	6.26324	0.481696	0.000149735	0.00280984	Promoter	2344	1	387856	uc001rrj.2	0	ENSG00000177875	CCDC184	coiled-coil domain containing 184
chr22	38072869	38073269	401	*	6.50405	6.75971	6.27735	0.482357	0.00128821	0.0153665	Exon (uc003atn.3/3956, exon 2 of 4)	4197	1	3956	uc003atn.3	1256	ENSG00000100097	LGALS1	galectin 1
chr7	98030138	98030538	401	*	6.06294	6.31909	5.83574	0.483353	0.00497576	0.041613	Promoter	109466	2	55971	uc003upj.3	0	ENSG00000006453	BAIAP2L1	BAR/IMD domain containing adaptor protein 2 like 1
chr6	45390255	45390655	401	*	6.15014	6.40634	5.92287	0.483462	0.00087817	0.0114811	Promoter	128906	1	860	uc003oxt.3	341	ENSG00000124813	RUNX2	RUNX family transcription factor 2
chr1	1004413	1004813	401	*	6.02172	6.27891	5.79341	0.485495	0.00176359	0.0194149	Downstream (2-3kb)	2562	2	401934	uc021oen.1	4874	ENSG00000237330	RNF223	ring finger protein 223
chr8	144922772	144923172	401	*	6.46072	6.7184	6.2319	0.486502	0.00132387	0.0156651	Promoter	7392	2	340371	uc011lkt.2	0	ENSG00000185189	NRBP2	nuclear receptor binding protein 2
chr19	2494955	2495355	401	*	6.42125	6.67986	6.19144	0.488421	0.000443475	0.00664162	Distal Intergenic	896	1	4616	uc002lwc.1	18601	ENSG00000099860	GADD45B	growth arrest and DNA damage inducible beta
chr6	150184819	150185219	401	*	6.65841	6.91749	6.42813	0.489355	0.0002595	0.00435557	Promoter	56011	1	100652739	uc003qni.2	185	ENSG00000223701	RAET1E-AS1	RAET1E antisense RNA 1
chr14	21492900	21493300	401	*	6.64978	6.90924	6.41909	0.490151	0.00030417	0.00493281	Promoter	8264	2	57447	uc001vyv.3	0	ENSG00000165795	NDRG2	NDRG family member 2
chr16	3313961	3314361	401	*	6.97178	7.23203	6.74025	0.491778	0.000983826	0.0125836	Promoter	27660	1	10127	uc010uww.2	161	ENSG00000006194	ZNF263	zinc finger protein 263
chr16	88877989	88878389	401	*	6.54838	6.80871	6.31676	0.491944	0.000496354	0.0072741	Promoter	2466	2	353	uc002flv.3	0	ENSG00000198931	APRT	adenine phosphoribosyltransferase
chr2	85664776	85665176	401	*	5.94469	6.2061	5.71194	0.494159	0.000909599	0.0118083	Distal Intergenic	2235	1	284948	uc002spq.3	2858	ENSG00000152292	SH2D6	SH2 domain containing 6
chr8	71581019	71581419	401	*	6.34989	6.61141	6.11703	0.494372	0.00548485	0.0448229	Promoter	31947	2	51110	uc003xyp.3	28	ENSG00000147592	LACTB2	lactamase beta 2
chr15	41136350	41136750	401	*	6.32093	6.58246	6.08804	0.494424	0.000507513	0.00738816	Promoter	13211	1	6692	uc001znc.3	0	ENSG00000166145	SPINT1	serine peptidase inhibitor, Kunitz type 1
chr4	10458567	10458967	401	*	6.35267	6.61541	6.11852	0.496886	0.000832799	0.0109917	Promoter	17529	2	85460	uc003gmn.3	65	ENSG00000178163	ZNF518B	zinc finger protein 518B
chr17	48046130	48046530	401	*	6.08518	6.34871	5.85019	0.498518	0.00205331	0.0215614	Promoter	5762	1	1748	uc002ipv.3	-32	ENSG00000108813	DLX4	distal-less homeobox 4
chr9	135117027	135117427	401	*	6.70163	6.96547	6.46631	0.49916	0.000224207	0.00391154	Exon (uc004cbh.2/84628, exon 8 of 8)	80887	1	84628	uc004cbh.2	79693	ENSG00000196358	NTNG2	netrin G2
chr9	137028580	137028980	401	*	6.10306	6.36817	5.8664	0.501771	0.00400766	0.035674	Promoter	125	2	100151684	uc010nap.1	706	ENSG00000221676	RNU6ATAC	RNA, U6atac small nuclear (U12-dependent splicing)
chr1	8086018	8086418	401	*	6.37725	6.64285	6.14007	0.502785	0.00374898	0.0339056	Promoter	14615	2	54206	uc001aoz.3	0	ENSG00000116285	ERRFI1	ERBB receptor feedback inhibitor 1
chr2	110371713	110372113	401	*	6.11462	6.38054	5.87708	0.50346	0.00180672	0.019718	Promoter	71410	2	151011	uc002tew.4	0	ENSG00000186522	SEPTIN10	septin 10
chr13	22248058	22248458	401	*	6.54758	6.81351	6.31003	0.50348	7.43e-05	0.00161399	Intron (uc001uog.2/2254, intron 1 of 2)	33426	1	2254	uc001uog.2	2843	ENSG00000102678	FGF9	fibroblast growth factor 9
chr10	88730695	88731095	401	*	5.93961	6.20665	5.7009	0.505744	0.00171886	0.0190802	Promoter	39463	1	119385	uc001kee.2	197	ENSG00000271880	AGAP11	ArfGAP with GTPase domain, ankyrin repeat and PH domain 11
chr15	62360338	62360738	401	*	6.37971	6.64732	6.14038	0.506943	0.000459418	0.00684565	Exon (uc002ahf.4/145741, exon 2 of 2)	3941	1	145741	uc002ahf.4	1162	ENSG00000198535	C2CD4A	C2 calcium dependent domain containing 4A
chr1	27986260	27986660	401	*	6.00516	6.2734	5.76516	0.508236	0.00381545	0.0343694	Distal Intergenic	6153	2	2537	uc001bon.1	12064	ENSG00000126709	IFI6	interferon alpha inducible protein 6
chr5	176830964	176831364	401	*	5.66716	5.93629	5.42621	0.510077	0.00468262	0.0399186	Exon (uc003mgo.4/2161, exon 9 of 14)	530	2	345456	uc003mgl.2	-3327	ENSG00000196570	PFN3	profilin 3
chr16	745171	745571	401	*	5.8846	6.15467	5.64265	0.512022	0.00405041	0.0359461	Promoter	3033	2	146330	uc002cja.3	0	ENSG00000127585	FBXL16	F-box and leucine rich repeat protein 16
chr22	38004901	38005301	401	*	6.90347	7.1738	6.66123	0.512574	4.49e-06	0.000159384	Promoter	24525	1	26088	uc003atf.3	0	ENSG00000100083	GGA1	golgi associated, gamma adaptin ear containing, ARF binding protein 1
chr17	74497102	74497502	401	*	6.63885	6.90935	6.39645	0.512903	0.000243162	0.00415488	Promoter	30535	2	79651	uc002jrq.2	7	ENSG00000129667	RHBDF2	rhomboid 5 homolog 2
chr6	99282157	99282557	401	*	5.8525	6.12321	5.60986	0.513357	0.000909868	0.0118083	Promoter	4087	1	5454	uc003ppe.3	-23	ENSG00000184486	POU3F2	POU class 3 homeobox 2
chr13	52398601	52399001	401	*	6.03173	6.30254	5.78898	0.513563	0.00514521	0.0426008	Intron (uc001vft.1/283521, intron 2 of 2)	31804	2	283521	uc001vft.1	20285	ENSG00000281106	TMEM272	transmembrane protein 272
chr6	53516556	53516956	401	*	6.51162	6.78283	6.26846	0.514369	0.00150691	0.0173066	5' UTR	17808	2	401265	uc003pcb.4	13550	ENSG00000124743	KLHL31	kelch like family member 31
chr12	64845808	64846208	401	*	7.07669	7.34864	6.83273	0.515903	1.14e-06	5.02e-05	Promoter	50060	1	29110	uc001ssc.2	0	ENSG00000183735	TBK1	TANK binding kinase 1
chr1	233463428	233463828	401	*	6.50811	6.78067	6.26348	0.517195	0.00171875	0.0190802	Promoter	46367	1	84451	uc001hvs.1	0	ENSG00000143674	MAP3K21	mitogen-activated protein kinase kinase kinase 21
chr10	81107252	81107652	401	*	6.63018	6.90284	6.38545	0.517397	0.00018409	0.00334576	Promoter	7870	1	10105	uc001kaj.3	32	ENSG00000108179	PPIF	peptidylprolyl isomerase F
chr19	2290200	2290600	401	*	6.59718	6.87012	6.35216	0.517961	0.00407896	0.0360548	5' UTR	7551	2	374872	uc002lvn.2	-8019	ENSG00000188305	PEAK3	PEAK family member 3
chr17	55037975	55038375	401	*	6.48282	6.75595	6.23758	0.518369	4.64e-05	0.00108842	Promoter	22851	2	8161	uc002iuu.3	36	ENSG00000121058	COIL	coilin
chr14	55032722	55033122	401	*	5.90153	6.17512	5.6558	0.51932	0.00287655	0.0276843	Distal Intergenic	136260	1	23034	uc001xba.3	-1208	ENSG00000020577	SAMD4A	sterile alpha motif domain containing 4A
chr3	48693654	48694054	401	*	6.02733	6.30112	5.78138	0.519741	0.000777183	0.0103753	Exon (uc003cuf.1/1951, exon 5 of 56)	15586	2	1951	uc010hkg.3	-4173	ENSG00000008300	CELSR3	cadherin EGF LAG seven-pass G-type receptor 3
chr2	27193426	27193826	401	*	6.54142	6.81635	6.29426	0.522095	1.18e-05	0.000355969	Promoter	56563	1	22924	uc002rhw.3	0	ENSG00000084764	MAPRE3	microtubule associated protein RP/EB family member 3
chr8	41997970	41998370	401	*	6.21528	6.49028	5.96803	0.522246	0.00230991	0.0235813	Distal Intergenic	18238	1	10947	uc003xoo.3	-12094	ENSG00000070718	AP3M2	adaptor related protein complex 3 subunit mu 2
chr2	171571773	171572173	401	*	5.88965	6.16518	5.64184	0.523346	0.00577331	0.046426	Promoter	2642	1	389058	uc002uge.3	0	ENSG00000204335	SP5	Sp5 transcription factor
chr17	3796408	3796808	401	*	6.12631	6.40259	5.87769	0.524907	0.00168583	0.0188083	Promoter	27887	2	84254	uc002fwv.3	-71	ENSG00000004660	CAMKK1	calcium/calmodulin dependent protein kinase kinase 1
chr8	10192081	10192481	401	*	5.61479	5.89108	5.36616	0.524927	0.00148356	0.0170902	Intron (uc003wsx.3/4482, intron 5 of 5)	13278	1	203074	uc003wta.3	-190575	ENSG00000184647	PRSS55	serine protease 55
chr19	13106717	13107117	401	*	5.33195	5.60897	5.08252	0.526455	0.0051737	0.04277	Promoter	103027	1	4784	uc002mwd.3	133	ENSG00000008441	NFIX	nuclear factor I X
chrX	192997	193397	401	*	6.07753	6.35526	5.82734	0.527916	0.000526776	0.00761016	Promoter	27032	1	55344	uc011mgx.2	6	ENSG00000182378	PLCXD1	phosphatidylinositol specific phospholipase C X domain containing 1
chr14	107252997	107253397	401	*	6.73399	7.01286	6.48256	0.530305	8.81e-05	0.00184461	Intron (uc031qqx.1/uc031qqx.1, intron 8 of 4910)	13075	1	338005	uc001ysy.2	314542	ENSG00000270816	LINC00221	long intergenic non-protein coding RNA 221
chr16	3200121	3200521	401	*	5.96908	6.24797	5.71763	0.53034	0.00171954	0.0190802	Distal Intergenic	5639	1	7760	uc010uwt.3	12954	ENSG00000085644	ZNF213	zinc finger protein 213
chr14	92040358	92040758	401	*	5.78332	6.0623	5.53178	0.530521	0.00265084	0.0261838	3' UTR	52858	2	55671	uc010atz.3	-63545	ENSG00000100796	PPP4R3A	protein phosphatase 4 regulatory subunit 3A
chr1	20812341	20812741	401	*	5.41525	5.6943	5.16364	0.530669	0.00544507	0.0445831	Promoter	3845	2	55450	uc001bdh.3	0	ENSG00000162545	CAMK2N1	calcium/calmodulin dependent protein kinase II inhibitor 1
chr16	58162812	58163212	401	*	6.54752	6.82712	6.2953	0.531824	0.000413177	0.00627996	Promoter	15800	2	29105	uc002enb.1	84	ENSG00000070761	CFAP20	cilia and flagella associated protein 20
chr12	12503137	12503537	401	*	6.05881	6.33874	5.80622	0.532521	0.0018888	0.0203379	Promoter	20952	2	54682	uc001rai.1	0	ENSG00000111261	MANSC1	MANSC domain containing 1
chr11	120856703	120857103	401	*	5.44331	5.72331	5.19066	0.532651	0.00492395	0.0412968	Exon (uc001pxn.2/2900, exon 21 of 21)	65552	1	219899	uc009zay.3	-37700	ENSG00000154114	TBCEL	tubulin folding cofactor E like
chr17	48503465	48503865	401	*	6.54814	6.82823	6.2954	0.532827	0.00267727	0.0263523	Promoter	48682	1	80221	uc002iqu.2	0	ENSG00000167107	ACSF2	acyl-CoA synthetase family member 2
chr10	103051813	103052213	401	*	5.69288	5.97363	5.43941	0.534223	0.00177667	0.0195184	Distal Intergenic	125425	1	8945	uc001ksz.2	-61577	ENSG00000166167	BTRC	beta-transducin repeat containing E3 ubiquitin protein ligase
chr11	68518720	68519120	401	*	5.97315	6.254	5.71958	0.534415	0.00566797	0.0458331	Promoter	44081	2	9633	uc001ooc.3	0	ENSG00000132749	TESMIN	testis expressed metallothionein like protein
chr3	142442905	142443305	401	*	6.56559	6.84713	6.31126	0.535872	9.45e-05	0.00195133	Promoter	83464	1	7220	uc003evb.3	0	ENSG00000144935	TRPC1	transient receptor potential cation channel subfamily C member 1
chr14	58862637	58863037	401	*	6.41976	6.70149	6.16522	0.536267	0.00631159	0.0496127	Promoter	12776	1	387990	uc001xdr.1	0	ENSG00000196860	TOMM20L	translocase of outer mitochondrial membrane 20 like
chr8	1771826	1772226	401	*	5.8334	6.11568	5.57827	0.53741	0.00391174	0.0349961	Promoter	101422	1	9639	uc003wpq.1	0	ENSG00000104728	ARHGEF10	Rho guanine nucleotide exchange factor 10
chr8	16884708	16885108	401	*	6.64166	6.92435	6.38609	0.538268	0.00235911	0.023973	Promoter	95402	1	286097	uc003wxd.2	0	ENSG00000155970	MICU3	mitochondrial calcium uptake family member 3
chr16	53737914	53738314	401	*	5.83223	6.11556	5.57596	0.5396	0.00160274	0.0180712	Promoter	410505	1	79068	uc010vha.2	39	ENSG00000140718	FTO	FTO alpha-ketoglutarate dependent dioxygenase
chr19	1490970	1491370	401	*	6.23149	6.5149	5.97514	0.539759	0.000578796	0.00818937	Promoter	5016	1	92840	uc010xgp.2	0	ENSG00000115255	REEP6	receptor accessory protein 6
chr1	23750634	23751034	401	*	6.20207	6.48674	5.94432	0.542419	0.00031892	0.00511678	Promoter	43707	2	6920	uc021oig.1	227	ENSG00000204219	TCEA3	transcription elongation factor A3
chr20	44936149	44936549	401	*	5.90102	6.18659	5.64229	0.544303	0.001936	0.0207452	Promoter	134766	2	64405	uc010ghk.2	588	ENSG00000149654	CDH22	cadherin 22
chr1	147735482	147735882	401	*	5.53514	5.82077	5.27635	0.544416	0.00187633	0.0202611	Intron (uc001eqe.3/728841, intron 12 of 13)	76	2	100847044	uc031pom.1	70796	ENSG00000283676	MIR5087	microRNA 5087
chr12	13254281	13254681	401	*	6.16632	6.45259	5.90683	0.545754	0.00340589	0.0314344	Intron (uc001rbn.3/83445, intron 1 of 6)	20160	2	83445	uc001rbn.3	1949	ENSG00000111305	GSG1	germ cell associated 1
chr14	23771044	23771444	401	*	6.60208	6.88851	6.34243	0.546085	3.16e-05	0.000796039	Promoter	5163	2	90673	uc001wjc.2	-296	ENSG00000235194	PPP1R3E	protein phosphatase 1 regulatory subunit 3E
chr19	3036218	3036618	401	*	6.09879	6.38555	5.83878	0.546776	0.00224049	0.0230498	Intron (uc010dti.3/7089, intron 2 of 19)	31977	2	7089	uc010xhc.2	-6606	ENSG00000065717	TLE2	TLE family member 2, transcriptional corepressor
chr12	48298467	48298867	401	*	5.90101	6.18805	5.64067	0.547381	0.000426136	0.00643273	Promoter	63495	2	7421	uc001rql.3	0	ENSG00000111424	VDR	vitamin D receptor
chr2	157256791	157257191	401	*	6.45498	6.74237	6.19427	0.548101	0.00278286	0.0270176	Distal Intergenic	150951	1	2820	uc002tzf.4	-34774	ENSG00000115159	GPD2	glycerol-3-phosphate dehydrogenase 2
chr10	124639167	124639567	401	*	6.40475	6.69249	6.14366	0.548834	6.78e-05	0.00148133	Promoter	30548	2	196792	uc021qai.1	-10	ENSG00000213185	FAM24B	family with sequence similarity 24 member B
chr3	119041751	119042151	401	*	6.4033	6.69119	6.14204	0.549146	0.00462578	0.0395455	Intron (uc003ecj.4/57514, intron 1 of 11)	125104	1	57514	uc003ecj.4	28531	ENSG00000031081	ARHGAP31	Rho GTPase activating protein 31
chr8	144650844	144651244	401	*	6.00114	6.28944	5.73943	0.550014	0.000296004	0.00483382	Exon (uc010mff.3/642475, exon 10 of 14)	6566	2	642475	uc010mff.3	3684	ENSG00000204839	MROH6	maestro heat like repeat family member 6
chr11	20178166	20178566	401	*	5.76336	6.05279	5.50041	0.552376	0.00226214	0.0231918	Exon (uc021qez.1/120237, exon 4 of 4)	4111	2	120237	uc021qey.1	3304	ENSG00000109851	DBX1	developing brain homeobox 1
chr8	38614382	38614782	401	*	5.82065	6.11023	5.55752	0.552712	0.00553472	0.0450464	Promoter	73939	1	6867	uc003xmd.1	0	ENSG00000147526	TACC1	transforming acidic coiled-coil containing protein 1
chr19	5686873	5687273	401	*	6.16609	6.45568	5.90296	0.552719	0.000718287	0.00971114	5' UTR	1407	1	25873	uc002mcv.3	-2999	ENSG00000130255	RPL36	ribosomal protein L36
chr11	61355272	61355672	401	*	5.44501	5.73464	5.18184	0.552803	0.00339589	0.0313638	Distal Intergenic	67157	2	9066	uc009ynr.3	-6928	ENSG00000011347	SYT7	synaptotagmin 7
chr5	141082034	141082434	401	*	6.22266	6.5124	5.95938	0.553017	7.63e-05	0.00164207	Distal Intergenic	28833	2	64411	uc003lln.3	-20234	ENSG00000120318	ARAP3	ArfGAP with RhoGAP domain, ankyrin repeat and PH domain 3
chr1	156611695	156612095	401	*	5.34172	5.63171	5.07815	0.553562	0.00450427	0.0388191	Promoter	11525	1	63827	uc001fpo.3	0	ENSG00000132692	BCAN	brevican
chr16	85932320	85932720	401	*	6.65749	6.94759	6.3938	0.553789	0.000115491	0.0022971	Promoter	23438	1	3394	uc002fjh.3	-54	ENSG00000140968	IRF8	interferon regulatory factor 8
chr10	71389909	71390309	401	*	6.52227	6.81248	6.25847	0.554013	0.000740642	0.00997275	Promoter	3353	1	219738	uc001jpq.4	0	ENSG00000171224	FAM241B	family with sequence similarity 241 member B
chr19	49622028	49622428	401	*	5.34193	5.63402	5.07605	0.557972	0.00294184	0.0280988	Promoter	744	2	55150	uc002pmq.4	0	ENSG00000221916	C19orf73	chromosome 19 open reading frame 73
chr1	3688739	3689139	401	*	6.19069	6.48279	5.92479	0.558001	0.00057805	0.00818937	Promoter	3213	1	388588	uc031pkx.1	-195	ENSG00000235169	SMIM1	small integral membrane protein 1 (Vel blood group)
chr16	1047369	1047769	401	*	5.96937	6.2617	5.70322	0.55848	0.00126965	0.0152066	Distal Intergenic	5172	1	30812	uc002ckn.3	15561	ENSG00000005513	SOX8	SRY-box transcription factor 8
chr1	1564638	1565038	401	*	6.22789	6.5206	5.96132	0.559272	0.00063591	0.00884048	Promoter	1505	1	142678	uc001ago.3	152	ENSG00000197530	MIB2	mindbomb E3 ubiquitin protein ligase 2
chr17	78233876	78234276	401	*	5.9669	6.25978	5.70015	0.559627	0.000414395	0.00629127	Promoter	27503	1	57674	uc031ret.1	-384	ENSG00000173821	RNF213	ring finger protein 213
chr11	6280753	6281153	401	*	5.55298	5.84617	5.28589	0.56028	0.00145366	0.0168334	Promoter	12454	1	887	uc001mcp.3	0	ENSG00000110148	CCKBR	cholecystokinin B receptor
chr7	12250832	12251232	401	*	6.35537	6.64867	6.08815	0.560524	0.00276546	0.0269267	Promoter	26043	1	54664	uc003ssh.3	0	ENSG00000106460	TMEM106B	transmembrane protein 106B
chr2	20646807	20647207	401	*	6.59212	6.88588	6.3244	0.561484	0.0019456	0.0207933	Promoter	2367	1	388	uc002rdv.3	0	ENSG00000143878	RHOB	ras homolog family member B
chr19	54900000	54900400	401	*	5.30346	5.59727	5.03568	0.561599	0.00368026	0.0334435	Distal Intergenic	16931	2	3903	uc010yex.2	-17835	ENSG00000167613	LAIR1	leukocyte associated immunoglobulin like receptor 1
[truncated: 1,391 more rows]
