# Supplementary material for: Differences in H3K4me3 and chromatin accessibility contribute to altered T‐cell receptor signaling in neonatal naïve CD4 T cells
Source: Immunol Cell Biol. 2022 Jun 20;100(7):562–79. doi: 10.1111/imcb.12561 (PMC9357221; doi:10.1111/imcb.12561)
Supplement: Supplementary file 5 [file IMCB-100-562-s002.xlsx]

## Sheet: H3K4me3 GO
Supplementary table 4: H3K4me3 ChIP-seq gene ontology pathways
Adult H3K4me3 GO
ID	Description	GeneRatio	BgRatio	pvalue	p.adjust	qvalue	geneID	Count
GO:0061014	positive regulation of mRNA catabolic process	14/1145	50/18866	1.01e-06	0.00569359	0.00525744	CNOT6L/FTO/METTL16/ZFP36/TOB1/CNOT1/HNRNPD/ZC3HAV1/ZFP36L2/AGO2/ZC3H12D/KHSRP/MEX3D/PABPC1	14
GO:0035264	multicellular organism growth	25/1145	150/18866	3.79e-06	0.0106362	0.00982141	POU3F2/FTO/GPD2/TNS2/ARID5B/ETNK2/CTC1/PKDCC/WDR11/EN1/ANKRD11/ERCC1/LGMN/PDE4D/MBD5/SELENOM/ADRB2/KLF2/STAT5A/SPTBN4/STAT5B/HELT/SMPD3/PTCH1/CCM2	25
GO:0048568	embryonic organ development	52/1145	451/18866	6.48e-06	0.012117	0.0111888	MESP1/RUNX2/SPINT1/FGF9/FOXE1/NOTO/SP3/FOXN4/PKDCC/MYO15A/SIX1/EN1/ADM/CRB2/ERCC1/RIPOR2/NR4A3/OTX1/HES1/FOXF2/CEBPA/TEAD2/GATA3/PAX8/INSIG1/GATA4/CDX2/ALX3/TCF7/LBX1/POU3F4/HOXC4/ALDH1A3/COL2A1/ALX4/STK4/TAL1/CHST11/SOCS3/KDM2B/DLX5/BCR/DNAJB6/PDGFB/DLX2	52
GO:0007159	leukocyte cell-cell adhesion	43/1145	364/18866	2.24e-05	0.0237431	0.0219243	DUSP10/EFNB2/LGALS1/ADD2/MIA3/ZBTB16/HMGB1/ADAM8/HLA-G/STK10/RIPOR2/HLA-E/MADCAM1/NR4A3/HES1/MAD1L1/PLA2G2F/GATA3/CCL25/IRF1/CD55/CLECL1/NCK2/CD44/JAK3/STAT5B/SART1/TMEM131L/SEMA4D/IL7R/MSN/IL2RA/FYN/CTLA4/LEF1/CCR7/HLA-DRB1/ETS1/ADA/CLEC4G/IL6ST/MIR21/HL	43
GO:0031331	positive regulation of cellular catabolic process	45/1145	390/18866	2.62e-05	0.0237431	0.0219243	ENTPD5/PARK7/CNOT6L/PRXL2C/LRP1/TRIB1/TBK1/FTO/METTL16/ZFP36/HMGB1/ADAM8/PLK2/CPT1A/CBFA2T3/TOB1/LARP1/TRIM27/CEBPA/MID2/CNOT1/ENPP7/HNRNPD/ZC3HAV1/ADRB2/ZFP36L2/OSBPL7/ATG5/TNFRSF1B/PTK2/ELAPOR1/AGO2/ZC3H12D/KHSRP/FBXW7/TPCN1/MSN/SMURF1/HSPBP1/HSPB8/ATP5	45
GO:0002683	negative regulation of immune system process	51/1145	463/18866	2.77e-05	0.0237431	0.0219243	DUSP10/TTLL12/TRIB1/MIA3/ZFP36/ZBTB16/BST2/HMGB1/HLA-G/FCRLB/MMP28/SEC14L1/NLRP6/RIPOR2/HLA-E/TRIM27/HES1/GAL/MAD1L1/PLA2G2F/CCL25/IRF1/KLF13/HLA-B/H4C8/UBASH3B/CD55/PVRIG/JAK3/STAT5B/TAL1/TMEM131L/FBXW7/CD84/IL7R/BCR/NLRC5/IL2RA/GPR68/NFKBIA/CTLA4/HTRA1/	51
GO:0050779	RNA destabilization	10/1145	35/18866	2.96e-05	0.0237431	0.0219243	CNOT6L/FTO/METTL16/ZFP36/HNRNPD/ZFP36L2/TNFRSF1B/ZC3H12D/KHSRP/MEX3D	10
GO:0045687	positive regulation of glial cell differentiation	11/1145	44/18866	4.7e-05	0.0319878	0.0295375	SERPINE2/TTBK1/SPINT1/TP73/RHEB/GSX2/HES1/TNFRSF1B/NKX2-2/CXCR4/IL6ST	11
GO:0014015	positive regulation of gliogenesis	15/1145	77/18866	5.13e-05	0.0319878	0.0295375	SERPINE2/LRP1/TTBK1/SPINT1/SOX8/TSPO/TP73/RHEB/GSX2/HES1/TIAM1/TNFRSF1B/NKX2-2/CXCR4/IL6ST	15
GO:0042110	T cell activation	51/1145	483/18866	8.31e-05	0.0414241	0.0382509	DUSP10/EFNB2/LGALS1/RUNX2/SP3/ZBTB16/HMGB1/ADAM8/HLA-G/RIPOR2/HLA-E/HES1/BCL11B/MAD1L1/PLA2G2F/GATA3/CD7/IRF1/ZFP36L2/LY9/ATG5/TNFRSF1B/ITK/TCF7/CD55/TNFRSF18/CLECL1/NCK2/CD44/JAK3/STAT5B/SART1/LCP1/TMEM131L/IL7R/CYP26B1/MSN/IL2RA/FYN/CTLA4/FOXP1/LEF1/CCR	51
GO:0061157	mRNA destabilization	9/1145	32/18866	8.51e-05	0.0414241	0.0382509	CNOT6L/FTO/METTL16/ZFP36/HNRNPD/ZFP36L2/ZC3H12D/KHSRP/MEX3D	9
GO:0021527	spinal cord association neuron differentiation	6/1145	14/18866	9.71e-05	0.0414241	0.0382509	LHX5/GDF7/GSX2/LBX1/TAL1/PAX7	6
GO:1903037	regulation of leukocyte cell-cell adhesion	38/1145	329/18866	0.000106008	0.0414241	0.0382509	DUSP10/EFNB2/LGALS1/MIA3/ZBTB16/HMGB1/ADAM8/HLA-G/RIPOR2/HLA-E/NR4A3/HES1/MAD1L1/PLA2G2F/GATA3/CCL25/IRF1/CD55/CLECL1/NCK2/CD44/JAK3/STAT5B/SART1/TMEM131L/IL7R/IL2RA/FYN/CTLA4/LEF1/CCR7/HLA-DRB1/ETS1/ADA/CLEC4G/IL6ST/MIR21/HLA-DPB1	38
GO:1903313	positive regulation of mRNA metabolic process	15/1145	82/18866	0.000109034	0.0414241	0.0382509	CNOT6L/FTO/METTL16/ZFP36/CIRBP/TOB1/CNOT1/HNRNPD/ZC3HAV1/ZFP36L2/AGO2/ZC3H12D/KHSRP/MEX3D/PABPC1	15
GO:0009409	response to cold	11/1145	48/18866	0.00011072	0.0414241	0.0382509	HSPA2/CIRBP/PCSK1N/ADM/ADRB2/VGF/METRNL/NFKBIA/UCP3/FOS/THRA	11
GO:0009896	positive regulation of catabolic process	48/1145	454/18866	0.000129046	0.0432003	0.039891	ENTPD5/PARK7/CNOT6L/PRXL2C/LRP1/TRIB1/GGA1/TBK1/FTO/METTL16/ZFP36/HMGB1/ADAM8/PLK2/CPT1A/CBFA2T3/TOB1/LARP1/SORL1/TRIM27/CEBPA/MID2/CNOT1/ENPP7/HNRNPD/ZC3HAV1/ADRB2/ZFP36L2/OSBPL7/ATG5/TNFRSF1B/PTK2/ELAPOR1/AGO2/ZC3H12D/KHSRP/FBXW7/TPCN1/MSN/SMURF1/HSPBP1	48
GO:0021515	cell differentiation in spinal cord	12/1145	57/18866	0.000130863	0.0432003	0.039891	DBX1/FOXN4/LHX5/GDF7/ABT1/GSX2/SOX6/NKX2-2/LBX1/TAL1/PAX7/PTCH1	12
GO:0071104	response to interleukin-9	5/1145	10/18866	0.000159067	0.0495934	0.0457945	STAT5A/JAK3/STAT5B/IL9R/STAT1	5
Neonate H3K4me3 GO
ID	Description	GeneRatio	BgRatio	pvalue	p.adjust	qvalue	geneID	Count
GO:0050769	positive regulation of neurogenesis	71/1201	485/18866	3.60681e-11	2.00358e-07	1.73772e-07	DAB2IP/WNT5A/HDAC1/ROBO1/KIT/GJC2/SEMA6A/SOX11/NSMF/GSX2/ETV5/EPHA3/PLXND1/SYT1/ZNF609/NKX6-2/SERPINF1/SRF/LRP8/ATOH1/ATP8A2/SH3GL3/NTN1/BMP2/PLXNC1/RIMS1/MME/PTPRD/MEF2C/NLGN1/TIMP2/LPAR1/BAIAP2/IRX3/TCF4/COBL/TIAM2/VEGFC/ROR2/DAB1/SLIT2/ITSN1/PRKCH/DLG5	71
GO:0030900	forebrain development	57/1201	391/18866	3.71659e-09	6.88189e-06	5.96872e-06	DAB2IP/BTBD3/WNT5A/EXT1/MFSD2A/SYNE2/HDAC1/ROBO1/BCL11B/AVPR1A/LHX8/MYO1D/GSX2/GBX2/SATB2/SKI/SRF/KCNC2/LRP8/ATOH1/BMP2/SLC8A1/SLC7A11/PITX2/LPAR1/PAX5/NRG1/DAB1/DLC1/POU3F3/SLIT2/LRRK2/EOMES/NR2F2/TMEM108/RTN4RL1/GNG12/TOX/NOTCH3/DLX2/DLX1/GLI3/FGFR2/ZMI	57
GO:0045165	cell fate commitment	44/1201	278/18866	1.94679e-08	2.16289e-05	1.87589e-05	WNT5A/KLF4/PAX7/AR/BCL11B/TBX18/GSX2/CTSL/MITF/SATB2/WNT11/NKX6-2/ATOH1/JAG2/BMP2/ZNF521/MEF2C/WT1/SOX17/PML/SPRY2/ROR2/SOX5/NRG1/SMAD5/TBX4/EOMES/NR2F2/SIX2/NTRK3/TOX/PPARG/NOTCH3/DLX2/DLX1/TBX15/GLI3/ONECUT2/FGFR2/POU4F1/SMAD1/PTCH2/LMO4/ZBTB7B	44
GO:0007409	axonogenesis	62/1201	482/18866	9.4166e-08	8.7182e-05	7.56136e-05	WNT5A/EXT1/GFRA1/ROBO1/NDN/LAMA1/BCL11B/SEMA6A/EPHA3/ANK3/PLXND1/AUTS2/GBX2/LGR6/SEMA3C/SRF/ATOH1/ATP8A2/ETV1/BOC/NTN1/PALLD/PARD3/PLXNC1/BAIAP2/COBL/TIAM2/NFASC/LHX9/EPHA7/UNC5C/MAP1A/PTPRM/DAB1/SLIT2/EFNB1/SEMA3B/NTRK3/NOTCH3/ARTN/UST/CDH4/GLI3/TIAM1/FG	62
GO:0071559	response to transforming growth factor beta	40/1201	258/18866	1.50751e-07	0.000119233	0.000103412	PDE3A/ROCK1/WNT5A/NREP/NPNT/NRROS/MIR15B/SOX11/LEFTY2/SKI/HPGD/ZFP36L2/PARD3/SPRY1/FBN2/MEF2C/ARRB2/CLEC3B/PML/SPRY2/COL1A2/SOX5/SMAD5/ZFHX3/THBS1/FBN1/PIN1/CLDN1/DLX1/CDKN2B/ONECUT2/FGFR2/ZMIZ1/SMAD1/PRDM16/CD109/LTBP1/PTPRK/SPRED2/CHST11	40
GO:0060562	epithelial tube morphogenesis	47/1201	331/18866	1.93176e-07	0.000119233	0.000103412	WNT5A/AR/NPNT/LAMA1/MIR15B/SOX11/ETV5/PLXND1/GBX2/WNT11/SKI/SRF/IRX1/NTN1/BMP2/SPRY1/MEF2C/HHIP/WT1/SOX17/PML/SPRY2/IRX3/ALX1/COBL/EPHA7/DLC1/SLIT2/EOMES/COL4A1/MET/DLG5/SIX2/NDRG4/SOX4/PTK7/GLI3/FGFR2/LGR5/RPS7/MTSS1/LMO4/FZD1/CEP290/MTHFD1L/GLMN/EPHA4	47
GO:0071560	cellular response to transforming growth factor beta stimulus	38/1201	252/18866	6.26906e-07	0.000290205	0.000251697	PDE3A/WNT5A/NREP/NPNT/NRROS/MIR15B/SOX11/LEFTY2/SKI/HPGD/ZFP36L2/PARD3/SPRY1/FBN2/MEF2C/ARRB2/CLEC3B/PML/SPRY2/COL1A2/SOX5/SMAD5/THBS1/FBN1/PIN1/CLDN1/DLX1/CDKN2B/ONECUT2/FGFR2/ZMIZ1/SMAD1/PRDM16/CD109/LTBP1/PTPRK/SPRED2/CHST11	38
GO:0050919	negative chemotaxis	14/1201	47/18866	7.8042e-07	0.00033348	0.000289229	WNT5A/ROBO1/SEMA6A/LGR6/SEMA3C/NTN1/EPHA7/UNC5C/NRG1/SLIT2/SEMA3B/SLIT1/PDGFA/PLXNA4	14
GO:0001667	ameboidal-type cell migration	59/1201	481/18866	9.59519e-07	0.000380723	0.000330204	DAB2IP/WNT5A/EPPK1/HDAC5/KLF4/ROBO1/KIT/MIR15B/RIN2/SEMA6A/DOCK5/HDAC7/PLXND1/S100P/GBX2/STAT5A/WNT11/PLPP3/SERPINF1/CIB1/SEMA3C/SRF/AMOTL1/SLC8A1/TIMP1/MEF2C/PTGS2/SOX17/PITX2/DOCK1/PML/ALX1/VEGFC/SP100/PTPRM/HDAC9/SASH1/THBS1/MYH9/SLIT2/EFNB1/SEMA3B/PTP	59
GO:0031346	positive regulation of cell projection organization	50/1201	394/18866	2.42839e-06	0.000843107	0.000731233	DAB2IP/WNT5A/ROBO1/KIT/EPHA3/PLXND1/AUTS2/SYT1/SERPINF1/CCR7/SRF/LRP8/ATP8A2/NTN1/PLXNC1/RIMS1/PTPRD/NLGN1/LPAR1/BAIAP2/COBL/TIAM2/ROR2/GPM6A/SLIT2/ITSN1/DLG5/NTRK3/SYT2/TOX/NDRG4/PTK7/CDH4/TIAM1/ROR1/CPNE9/NEGR1/HDAC4/ZMYND8/CEP135/PACSIN1/PLXNA4/VLDLR/C	50
GO:0008347	glial cell migration	14/1201	55/18866	6.15603e-06	0.00185135	0.00160569	DAB2IP/SYNE2/NDN/APCDD1/P2RY1/IDH2/STAP1/DAB1/GLI3/TIAM1/ZMIZ1/HEXB/LAMB1/EPHA4	14
GO:0040013	negative regulation of locomotion	49/1201	397/18866	6.64937e-06	0.00185135	0.00160569	DAB2IP/WNT5A/EPPK1/HDAC5/KLF4/SPOCK3/ROBO1/MIR15B/SEMA6A/MCTP1/ADORA2A/MITF/WNT11/DACH1/GTPBP4/SERPINF1/SEMA3C/SRF/SLURP1/ABR/IDH2/STAP1/TIMP1/MEF2C/SP100/MIR9-2/PTPRM/NRG1/DLC1/THBS1/SLIT2/SEMA3B/PTPRG/NR2F2/PIN1/DLG5/LIMCH1/NDRG4/PPARG/TCAF1/PLCB1/PODN/	49
GO:0050804	modulation of chemical synaptic transmission	54/1201	454/18866	6.87577e-06	0.00185135	0.00160569	PLCB4/CHRNB3/KIT/SHISA7/MCTP1/HRH2/ADORA2A/LZTS1/NSMF/CNR2/STAU1/SYT1/NETO1/NTF3/SRF/HRH1/P2RY1/GUCY1A1/LRP8/ABR/KISS1/CLSTN2/GRM2/RIMS1/MME/MEF2C/NLGN1/ARRB2/PTGS2/CHRNA3/CACNB2/SLC7A11/BAIAP2/ROR2/MAP1A/DGKZ/GUCY1B1/LRRK2/NLGN4X/TMEM108/SLC1A3/PCDH17/NT	54
GO:0099177	regulation of trans-synaptic signaling	54/1201	455/18866	7.33209e-06	0.00185135	0.00160569	PLCB4/CHRNB3/KIT/SHISA7/MCTP1/HRH2/ADORA2A/LZTS1/NSMF/CNR2/STAU1/SYT1/NETO1/NTF3/SRF/HRH1/P2RY1/GUCY1A1/LRP8/ABR/KISS1/CLSTN2/GRM2/RIMS1/MME/MEF2C/NLGN1/ARRB2/PTGS2/CHRNA3/CACNB2/SLC7A11/BAIAP2/ROR2/MAP1A/DGKZ/GUCY1B1/LRRK2/NLGN4X/TMEM108/SLC1A3/PCDH17/NT	54
GO:0050808	synapse organization	52/1201	433/18866	7.71518e-06	0.00186338	0.00161613	DAB2IP/GPC6/LRFN1/WNT5A/COL4A5/NRXN2/SYNDIG1/SHISA7/GLRB/ETV5/GABRB2/ANK3/PLXND1/STAU1/LRRN3/LRP8/ELFN1/NTN1/CLSTN2/PTPRD/MEF2C/NLGN1/CACNB2/SLC7A11/BAIAP2/PTPRF/DLG2/NFASC/EPHA7/GPM6A/NRG1/LRRK2/NLGN4X/ITSN1/PIN1/TANC1/COL4A1/TMEM108/DLG5/NTRK3/PCDH17/TI	52
GO:0043087	regulation of GTPase activity	56/1201	481/18866	8.85963e-06	0.00205064	0.00177853	DAB2IP/WNT5A/RGS3/RGS12/RIN2/AGAP3/RASA3/DOCK5/EPHA3/PLXND1/ARHGAP1/ARHGAP24/WNT11/NTF3/CCR7/ARFGAP2/PREX1/ABR/RDX/ARHGAP42/SPRY1/PLXNC1/ARRB2/ARHGAP23/DOCK1/SPRY2/AGAP7P/STARD8/DOCK9/TIAM2/VAV2/DLC1/SLIT2/LRRK2/PIN1/ARFGAP1/NTRK3/TBC1D9/BCAR3/RGS6/MTSS2/	56
GO:0072001	renal system development	39/1201	292/18866	9.25868e-06	0.00205728	0.00178429	WNT5A/NPNT/TBX18/NDUFS6/SOX11/WNT11/SERPINF1/IRX1/HPGD/BMP2/SPRY1/MME/MEF2C/WT1/SOX17/C1GALT1/IRX3/EPHA7/SMAD5/POU3F3/SLIT2/LRRK2/FBN1/COL4A1/DLG5/SULF2/SIX2/ANGPT1/NOTCH3/SOX4/GLI3/FGFR2/LGR5/SMAD1/PDGFA/MTSS1/SULF1/CEP290/EPHA4	39
GO:0001763	morphogenesis of a branching structure	30/1201	201/18866	1.1376e-05	0.00243052	0.00210801	WNT5A/AR/NPNT/LAMA1/MIR15B/ETV5/PLXND1/GBX2/SEMA3C/SRF/BMP2/SPRY1/BCL11A/HHIP/WT1/PML/SPRY2/COL13A1/EPHA7/SLIT2/LRRK2/COL4A1/MET/DLG5/SIX2/DLX2/GLI3/FGFR2/PDGFA/SULF1	30
GO:0051058	negative regulation of small GTPase mediated signal transduction	14/1201	59/18866	1.4802e-05	0.00293124	0.00254229	DAB2IP/SPRY3/RASA3/ARHGAP24/ARHGAP42/SPRY1/TIMP2/SPRY2/CYRIB/DLC1/SLIT2/MET/CGNL1/SYNGAP1	14
GO:0048663	neuron fate commitment	15/1201	67/18866	1.57151e-05	0.00293124	0.00254229	PAX7/BCL11B/GSX2/SATB2/NKX6-2/ATOH1/JAG2/ZNF521/NRG1/NTRK3/NOTCH3/DLX2/DLX1/GLI3/POU4F1	15
GO:0051271	negative regulation of cellular component movement	48/1201	400/18866	1.74382e-05	0.00312481	0.00271017	DAB2IP/WNT5A/EPPK1/HDAC5/KLF4/SPOCK3/ROBO1/MIR15B/SEMA6A/MCTP1/MITF/WNT11/DACH1/GTPBP4/SERPINF1/SEMA3C/SRF/SLURP1/ABR/IDH2/STAP1/TIMP1/MEF2C/SP100/MIR9-2/PTPRM/NRG1/DLC1/THBS1/SLIT2/SEMA3B/PTPRG/NR2F2/PIN1/DLG5/LIMCH1/NDRG4/PPARG/TCAF1/PLCB1/PODN/ZMYND8/I	48
GO:0030168	platelet activation	25/1201	158/18866	2.1907e-05	0.00363273	0.0031507	THBD/UBASH3B/CD40LG/SRF/P2RY1/PIK3R6/ADRA2A/ARRB2/SLC7A11/GNA14/GP6/COL1A2/PLA2G4A/VAV2/MYH9/DGKZ/PRKCH/GNA15/NOS3/SYK/PIK3R1/PDGFA/PLCG2/C1QTNF1/HSPB1	25
GO:0048706	embryonic skeletal system development	22/1201	130/18866	2.31722e-05	0.00367776	0.00318975	WNT5A/EXT1/PAX7/SOX11/SATB2/WNT11/MMP16/MEF2C/ALX1/PAX5/IRX5/SULF2/SIX2/DLX2/DLX1/TBX15/GLI3/FGFR2/MDFI/SULF1/MTHFD1L/CHST11	22
GO:0003018	vascular process in circulatory system	28/1201	190/18866	2.79141e-05	0.00418134	0.00362651	PDE3A/ROCK1/MFSD2A/KCNMB1/AVPR1A/DOCK5/HRH2/ADORA2A/MIR153-2/HRH1/P2RY1/GUCY1A1/ABR/ARHGAP42/SLC8A1/ADRA2A/PTGS2/DBH/PTPRM/SLIT2/ANGPT1/NOS3/SH3GL2/ADRA1B/AKAP12/DDAH1/ADRB1/ABCG2	28
GO:0043116	negative regulation of vascular permeability	7/1201	16/18866	2.86032e-05	0.00418134	0.00362651	PDE3A/ADORA2A/SLIT2/ANGPT1/SH3GL2/AKAP12/DDAH1	7
GO:0060850	regulation of transcription involved in cell fate commitment	7/1201	16/18866	2.86032e-05	0.00418134	0.00362651	NKX6-2/SOX17/NR2F2/PPARG/DLX2/DLX1/ZBTB7B	7
GO:0006940	regulation of smooth muscle contraction	14/1201	65/18866	4.74411e-05	0.00585634	0.00507925	NPNT/KIT/DOCK5/CALCRL/MIR153-2/SRF/GUCY1A1/ARHGAP42/ADRA2A/PTGS2/CHRNA3/TACR1/KCNB2/CHRNB4	14
GO:0007178	transmembrane receptor protein serine/threonine kinase signaling pathway	43/1201	359/18866	4.91044e-05	0.00592989	0.00514304	WNT5A/NREP/RGMA/NPNT/NRROS/MIR15B/CHRDL1/SOX11/LEFTY2/SKI/HPGD/PARD3/BMP2/SPRY1/FBN2/ARRB2/PML/PPM1L/TMPRSS6/SPRY2/COL1A2/ROR2/SMAD5/THBS1/FBN1/PIN1/SFRP4/DLX1/CDKN2B/ONECUT2/ZMIZ1/SMAD1/FSTL1/PRDM16/CD109/LTBP1/SULF1/FZD1/PTPRK/PELO/ZNF8/SPRED2/CHST11	43
GO:0006939	smooth muscle contraction	19/1201	109/18866	5.39616e-05	0.0063778	0.00553151	ROCK1/NPNT/KIT/DOCK5/CALCRL/MIR153-2/SRF/GUCY1A1/ARHGAP42/SLC8A1/ADRA2A/PTGS2/CHRNA3/SULF2/TACR1/KCNB2/CHRNB4/SULF1/PDE4D	19
GO:0050807	regulation of synapse organization	31/1201	229/18866	5.72346e-05	0.00642092	0.00556891	DAB2IP/GPC6/LRFN1/WNT5A/SYNDIG1/SHISA7/ETV5/LRRN3/LRP8/NTN1/CLSTN2/PTPRD/MEF2C/NLGN1/SLC7A11/BAIAP2/EPHA7/GPM6A/LRRK2/ITSN1/DLG5/NTRK3/TIAM1/NEUROD2/CDH2/SLIT1/SLITRK5/ZMYND8/CAMK1/FZD1/EPHA4	31
GO:0010092	specification of animal organ identity	10/1201	36/18866	5.82154e-05	0.00642092	0.00556891	WNT5A/AR/ROBO1/WNT11/AXIN2/BMP2/SPRY1/MEF2C/GLI3/FGFR2	10
GO:0045841	negative regulation of mitotic metaphase/anaphase transition	10/1201	36/18866	5.82154e-05	0.00642092	0.00556891	MAD1L1/PCID2/PSMG2/AURKB/PLK1/CCNB1/NDC80/BUB1B/FBXO5/BUB1	10
GO:0050803	regulation of synapse structure or activity	32/1201	240/18866	5.89499e-05	0.00642092	0.00556891	DAB2IP/GPC6/LRFN1/WNT5A/SYNDIG1/SHISA7/ETV5/LRRN3/LRP8/NTN1/CLSTN2/PTPRD/MEF2C/NLGN1/SLC7A11/BAIAP2/EPHA7/GPM6A/LRRK2/ITSN1/DLG5/NTRK3/TIAM1/NEUROD2/CDH2/SLIT1/SLITRK5/SYNGAP1/ZMYND8/CAMK1/FZD1/EPHA4	32
GO:0051961	negative regulation of nervous system development	39/1201	319/18866	6.94621e-05	0.00719257	0.00623817	WNT5A/RGMA/SEMA6A/SOX11/NEPRO/SKI/NKX6-2/CIB1/SEMA3C/ZHX2/IDH2/STAP1/NTN1/BCL11A/NLGN1/LPAR1/IRX3/MEIS1/EPHA7/NRG1/DAB1/SLIT2/LRRK2/SEMA3B/PTPRG/RTN4RL1/NTRK3/NOTCH3/DLX2/DLX1/GLI3/NEUROD2/SLIT1/SYNGAP1/ASPM/TNFRSF21/PRTG/EPHA4/HOOK3	39
GO:0010721	negative regulation of cell development	41/1201	343/18866	7.62717e-05	0.00727629	0.00631078	WNT5A/RGMA/SEMA6A/SOX11/RFLNA/CTDP1/NEPRO/SKI/NKX6-2/CIB1/SEMA3C/ZHX2/IDH2/STAP1/NTN1/BCL11A/NLGN1/LPAR1/IRX3/MEIS1/EPHA7/NRG1/DAB1/SLIT2/LRRK2/SEMA3B/PTPRG/FBN1/RTN4RL1/NTRK3/NOTCH3/DLX2/DLX1/GLI3/SYNGAP1/FRZB/ASPM/FBLN1/PRTG/EPHA4/HOOK3	41
GO:0051098	regulation of binding	43/1201	367/18866	8.19705e-05	0.00758911	0.00658209	ROCK1/WNT5A/HDAC5/KLF4/UBASH3B/PAX7/GZMA/SOX11/PLXND1/SKI/GTPBP4/PON1/ZNF462/P2RY1/LDLRAP1/BMP2/ARRB2/ZBTB7C/PTPRF/SP100/HMGA2/LRRK2/PIN1/MET/ANGPT1/WAPL/PPARG/ARHGAP28/TIAM1/HJURP/POU4F1/HDAC4/RAMP1/MDFI/RPL11/AURKB/PLK1/NEK2/CAMK1/KDM1A/MED25/EPHA4/LFNG	43
GO:0090132	epithelium migration	43/1201	368/18866	8.72504e-05	0.00785477	0.00681251	DAB2IP/WNT5A/EPPK1/HDAC5/KLF4/ROBO1/KIT/MIR15B/RIN2/DOCK5/HDAC7/PLXND1/S100P/STAT5A/PLPP3/SERPINF1/CIB1/SRF/AMOTL1/MEF2C/PTGS2/DOCK1/VEGFC/SP100/PTPRM/HDAC9/SASH1/THBS1/MYH9/SLIT2/PTPRG/NR2F2/MET/ANGPT1/NOS3/PPARG/ANXA3/PLCG2/PIK3R3/EPHB4/HBEGF/ITGB2/HSPB	43
GO:0051985	negative regulation of chromosome segregation	11/1201	45/18866	9.0496e-05	0.00785477	0.00681251	MAD1L1/PCID2/PSMG2/WAPL/AURKB/PLK1/CCNB1/NDC80/BUB1B/FBXO5/BUB1	11
GO:0022604	regulation of cell morphogenesis	54/1201	499/18866	9.43346e-05	0.00806198	0.00699221	WNT5A/LIMS2/MFSD2A/ROBO1/KIT/SEMA6A/DOCK5/LZTS1/NSMF/PLXND1/SYT1/CIB1/SEMA3C/SRF/P2RY1/LRP8/PREX1/RDX/NTN1/PLXNC1/RIMS1/BCL11A/PTPRD/NLGN1/CHRNA3/DOCK1/LPAR1/BAIAP2/TIAM2/EPHA7/RHOBTB1/DAB1/DLC1/MYH9/MSN/SLIT2/LRRK2/SEMA3B/NTRK3/SYT2/UST/CDH4/TIAM1/CPNE9/	54
GO:0060560	developmental growth involved in morphogenesis	31/1201	236/18866	0.000101141	0.00845654	0.00733442	WNT5A/NDN/SEMA6A/AUTS2/SYT1/WNT11/SEMA3C/SRF/BIN3/NTN1/SPRY1/RIMS1/BCL11A/SPRY2/COBL/EPHA7/SLIT2/SEMA3B/TMEM108/NTRK3/SYT2/PTK7/CDH4/SH3GL2/TIAM1/FGFR2/CPNE9/SLIT1/PAK6/PLXNA4/LLPH	31
GO:0051216	cartilage development	27/1201	197/18866	0.000136224	0.0100897	0.00875086	WNT5A/PAX7/RFLNA/SATB2/WNT11/SRF/AXIN2/BMP2/TIMP1/MEF2C/CYTL1/HMGA2/ROR2/SOX5/SMAD5/SULF2/SIX2/MAF/SNORC/DLX2/GLI3/BARX2/SMAD1/ITGB8/FRZB/SULF1/CHST11	27
GO:0042326	negative regulation of phosphorylation	52/1201	484/18866	0.00015134	0.0107781	0.00934796	DAB2IP/RGS3/SPRY3/CBFA2T3/MECOM/KLF4/UBASH3B/PID1/SEMA6A/PIK3IP1/ADORA2A/PLPP3/CIB1/NTF3/STAP1/KIRREL1/PARD3/SPRY1/SLC8A1/ARRB2/DUSP4/SPRY2/TIMP3/RPTOR/ITPRIP/SLIT2/LRRK2/PRR5L/NR2F2/PIN1/DMD/ANGPT1/NTRK3/SH3GL2/CDKN2B/PTPRB/HDAC4/PTPN13/ATF3/CD109/CNKSR3	52
GO:1905819	negative regulation of chromosome separation	10/1201	40/18866	0.00015378	0.0108132	0.00937841	MAD1L1/PCID2/PSMG2/AURKB/PLK1/CCNB1/NDC80/BUB1B/FBXO5/BUB1	10
GO:0007163	establishment or maintenance of cell polarity	29/1201	220/18866	0.000156992	0.0109011	0.00945462	ROCK1/WNT5A/LAMA1/WNT11/CCR7/AMOTL1/PARD3/SPRY1/FRMD4B/SPRY2/CYRIB/DLG2/RHOBTB1/SLC9A1/MYH9/MSN/DLG5/PTK7/UST/FRMD4A/FAT1/PDLIM1/PARVB/WWC1/AMOTL2/PLK1/NDC80/RHOBTB3/MPP7	29
GO:0048701	embryonic cranial skeleton morphogenesis	11/1201	48/18866	0.000168951	0.0111729	0.00969036	MMP16/MEF2C/PAX5/IRX5/SIX2/DLX2/TBX15/GLI3/FGFR2/MTHFD1L/CHST11	11
GO:0045807	positive regulation of endocytosis	17/1201	100/18866	0.00017982	0.0116151	0.0100739	WNT5A/ABCA7/NTF3/STAP1/LDLRAP1/NLGN1/ARRB2/LRRK2/SGIP1/ITSN1/CLIP3/SFRP4/ANGPT1/PPARG/RAB31/SYK/PLCG2	17
GO:0031577	spindle checkpoint	9/1201	34/18866	0.000204698	0.0120968	0.0104916	MAD1L1/PCID2/PSMG2/AURKB/PLK1/CCNB1/NDC80/BUB1B/BUB1	9
GO:0071173	spindle assembly checkpoint	9/1201	34/18866	0.000204698	0.0120968	0.0104916	MAD1L1/PCID2/PSMG2/AURKB/PLK1/CCNB1/NDC80/BUB1B/BUB1	9
GO:0071174	mitotic spindle checkpoint	9/1201	34/18866	0.000204698	0.0120968	0.0104916	MAD1L1/PCID2/PSMG2/AURKB/PLK1/CCNB1/NDC80/BUB1B/BUB1	9
GO:0019932	second-messenger-mediated signaling	49/1201	456/18866	0.000231071	0.0133829	0.0116071	PDE3A/ADGRL2/FHL2/AVPR1A/ADGRE2/MCTP1/ADGRG5/ADORA2A/CNR2/CALCRL/PDE9A/CIB1/CALML3/CCR7/HRH1/KCNC2/PDE10A/GUCY1A1/PTGIR/NR5A2/SLC8A1/ADRA2A/LPAR1/PEX5L/NRG1/SLC9A1/THBS1/GUCY1B1/LRRK2/CALML4/DMD/NOS3/JPH1/ADRA1B/GUCY1A2/NEUROD2/HDAC4/RAMP1/LGR5/SYK/PLCG2/	49
GO:0001933	negative regulation of protein phosphorylation	48/1201	444/18866	0.000231606	0.0133829	0.0116071	DAB2IP/RGS3/SPRY3/MECOM/KLF4/UBASH3B/PID1/SEMA6A/ADORA2A/PLPP3/CIB1/NTF3/KIRREL1/PARD3/SPRY1/SLC8A1/ARRB2/DUSP4/SPRY2/TIMP3/RPTOR/ITPRIP/SLIT2/LRRK2/PRR5L/NR2F2/PIN1/DMD/ANGPT1/NTRK3/SH3GL2/CDKN2B/PTPRB/PTPN13/ATF3/CD109/CNKSR3/PLK1/BTN2A2/TESC/FBLN1/CCNB	48
GO:0043551	regulation of phosphatidylinositol 3-kinase activity	12/1201	58/18866	0.000243326	0.0133829	0.0116071	DAB2IP/KLF4/KIT/PIK3IP1/CCR7/PIK3R6/FLT1/VAV2/SOCS6/TNFAIP8L3/PIK3R1/PIK3R3	12
GO:0034329	cell junction assembly	47/1201	434/18866	0.000257495	0.0140234	0.0121626	GPC6/LRFN1/ROCK1/WNT5A/LIMS2/CNTNAP1/NRXN2/SYNDIG1/EPHA3/GABRB2/HDAC7/PLXND1/ITGA5/LRRN3/WNT11/SRF/NTN1/CLSTN2/PARD3/PTPRD/MEF2C/NLGN1/CLDN23/NFASC/EPHA7/CLDN10/GPM6A/NRG1/SLC9A1/DLC1/THBS1/NLGN4X/TRIP6/PRKCH/DLG5/CLDN1/NTRK3/PCDH17/LIMCH1/CDH2/SLIT1/SLIT	47
GO:0007416	synapse assembly	25/1201	184/18866	0.00027168	0.0145114	0.0125858	GPC6/LRFN1/WNT5A/NRXN2/SYNDIG1/GABRB2/PLXND1/LRRN3/NTN1/CLSTN2/PTPRD/MEF2C/NLGN1/EPHA7/GPM6A/NRG1/NLGN4X/DLG5/NTRK3/PCDH17/CDH2/SLIT1/SLITRK5/POU4F1/FZD1	25
GO:0097484	dendrite extension	9/1201	36/18866	0.000327431	0.0169989	0.0147432	AUTS2/SYT1/RIMS1/BCL11A/TMEM108/SYT2/SH3GL2/CPNE9/LLPH	9
GO:0071902	positive regulation of protein serine/threonine kinase activity	39/1201	345/18866	0.000358726	0.0176347	0.0152947	DAB2IP/WNT5A/ROBO1/KIT/CD40LG/CIB1/NTF3/PIK3R6/BMP2/ADRA2A/LPAR1/PDE6G/SPRY2/PDGFC/RPTOR/FLT1/HMGA2/ROR2/MAP2K2/NRG1/SASH1/THBS1/MAP2K6/LRRK2/NTRK3/CARTPT/TIAM1/MAP3K20/SYK/PDGFA/RPS3/CAMK1/CCNB1/PBK/CKS2/MAP3K4/MLST8/MNAT1/EPHA4	39
GO:0060485	mesenchyme development	34/1201	290/18866	0.000431785	0.0202974	0.0176041	DAB2IP/MEOX1/WNT5A/ROBO1/BNC2/SEMA6A/SOX11/EPHA3/GBX2/WNT11/SEMA3C/DPPA4/AXIN2/BMP2/SPRY1/MEF2C/ZFPM2/WT1/PITX2/SPRY2/ALX1/HMGA2/NRG1/EOMES/EFNB1/SEMA3B/DLG5/SIX2/NOS3/PTK7/TIAM1/FGFR2/FRZB/SPRED2	34
GO:0060412	ventricular septum morphogenesis	10/1201	45/18866	0.000432858	0.0202974	0.0176041	WNT5A/ROBO1/SOX11/WNT11/ZFPM2/SLIT2/NOS3/SOX4/FGFR2/FZD1	10
GO:0090596	sensory organ morphogenesis	32/1201	269/18866	0.000487382	0.0220114	0.0190907	WNT5A/MFSD2A/HDAC1/SOX11/GBX2/SKI/ZHX2/ABR/ATOH1/ATP8A2/NTN1/FBN2/PITX2/SPRY2/MEIS1/ROR2/PTPRM/INTU/FBN1/IRX5/SIX2/COL5A1/BCAR3/PTK7/GLI3/FGFR2/AGTPBP1/FAT1/TSKU/FRZB/INSIG2/CEP290	32
GO:0030111	regulation of Wnt signaling pathway	41/1201	375/18866	0.000511237	0.0229026	0.0198636	DAB2IP/WNT5A/HDAC1/VGLL4/TBX18/APCDD1/WNT11/PLPP3/SKI/LGR6/AXIN2/IGFBP2/BMP2/ATP6AP2/RBMS3/SOX17/DKK2/ROR2/LRRK2/PIN1/SFRP4/SULF2/SOX4/PTK7/BARX1/GLI3/TIAM1/FGFR2/CDH2/BICC1/LGR5/TSKU/MDFI/FRZB/ASPM/RNF220/SULF1/USP8/FZD1/DEPDC1B/RUVBL1	41
GO:0006029	proteoglycan metabolic process	15/1201	90/18866	0.000526375	0.0233921	0.0202881	EXT1/SPOCK3/NDST3/HS6ST1/EGFLAM/BMP2/CYTL1/VCAN/SULF2/UST/HEXB/CHST15/CHSY3/SULF1/CHST11	15
GO:0009154	purine ribonucleotide catabolic process	8/1201	31/18866	0.000556174	0.0243272	0.0210991	ABCD1/PDE9A/PDE10A/AMPD3/ITPA/NT5E/PDE8B/PDE4D	8
GO:0060348	bone development	26/1201	204/18866	0.000566746	0.0245959	0.0213322	PLS3/KIT/RFLNA/SKI/SRF/AXIN2/SIGLEC15/MMP16/BMP2/MEF2C/PITX2/MEIS1/PDGFC/COL13A1/SMAD5/FBN1/SFRP4/SULF2/GLI3/FGFR2/SMAD1/PAPSS2/SULF1/INSIG2/PTGER4/RPL13	26
GO:0016331	morphogenesis of embryonic epithelium	21/1201	151/18866	0.000594862	0.0254189	0.022046	WNT5A/AR/TBX18/SOX11/SKI/IRX1/JAG2/IRX3/ALX1/COBL/VEGFC/DLC1/SOX4/PTK7/FGFR2/RPS7/LMO4/SULF1/FZD1/MTHFD1L/GLMN	21
GO:1903034	regulation of response to wounding	24/1201	183/18866	0.000601255	0.025496	0.0221129	THBD/EPPK1/KLF4/UBASH3B/RGMA/TFPI/MIR15B/PLPP3/ADRA2A/PTPRF/PLA2G4A/THBS1/MYH9/RTN4RL1/CLDN1/NTRK3/NOS3/F3/SYK/PDGFA/CD109/HBEGF/C1QTNF1/EPHA4	24
GO:0008542	visual learning	10/1201	47/18866	0.000625684	0.025716	0.0223037	KIT/HRH2/NETO1/HRH1/PIAS1/SLC7A11/DBH/TANC1/NDRG4/SYNGAP1	10
GO:0010839	negative regulation of keratinocyte proliferation	6/1201	18/18866	0.000627646	0.025716	0.0223037	EPPK1/SLURP1/INTU/FGFR2/CD109/PTPRK	6
GO:0051782	negative regulation of cell division	6/1201	18/18866	0.000627646	0.025716	0.0223037	E2F7/C10orf99/INTU/BLM/ASPM/AURKB	6
GO:0051306	mitotic sister chromatid separation	12/1201	64/18866	0.00062977	0.025716	0.0223037	MAD1L1/CDC27/PCID2/NEK6/PSMG2/AURKB/PLK1/CCNB1/NDC80/BUB1B/FBXO5/BUB1	12
GO:0048705	skeletal system morphogenesis	28/1201	228/18866	0.000646834	0.0258501	0.02242	SOX11/RFLNA/MMP2/SATB2/SKI/AXIN2/MMP16/FBN2/MEF2C/HHIP/ALX1/COL13A1/PAX5/ROR2/SOX5/TBX4/IRX5/SFRP4/SIX2/DLX2/TBX15/GLI3/FGFR2/BARX2/MDFI/INSIG2/MTHFD1L/CHST11	28
GO:0048145	regulation of fibroblast proliferation	14/1201	83/18866	0.000705494	0.0275987	0.0239366	DAB2IP/WNT5A/SKI/DACH1/PML/PDGFC/WAPL/PPARG/PAWR/ZMIZ1/PDGFA/CCNB1/CCNA2/MED25	14
GO:2000243	positive regulation of reproductive process	14/1201	83/18866	0.000705494	0.0275987	0.0239366	PDE3A/WNT5A/AR/CIB1/P2RY1/ZFPM2/WT1/TACR1/ZNF711/HDAC4/PLCB1/CDC25C/LHFPL2/LFNG	14
GO:0010769	regulation of cell morphogenesis involved in differentiation	35/1201	310/18866	0.000717601	0.0278761	0.0241771	WNT5A/LIMS2/ROBO1/SEMA6A/DOCK5/LZTS1/NSMF/PLXND1/CIB1/SEMA3C/SRF/LRP8/PREX1/NTN1/PLXNC1/PTPRD/NLGN1/CHRNA3/DOCK1/BAIAP2/TIAM2/EPHA7/DAB1/SLIT2/LRRK2/SEMA3B/NTRK3/UST/CDH4/TIAM1/CDH2/SYNGAP1/PLXNA4/FBLN1/EPHA4	35
GO:0043547	positive regulation of GTPase activity	43/1201	406/18866	0.000731837	0.0279247	0.0242193	DAB2IP/WNT5A/RGS3/RGS12/RIN2/AGAP3/RASA3/DOCK5/ARHGAP1/ARHGAP24/WNT11/NTF3/CCR7/ARFGAP2/PREX1/ABR/ARHGAP42/ARHGAP23/DOCK1/AGAP7P/STARD8/DOCK9/TIAM2/DLC1/LRRK2/PIN1/ARFGAP1/NTRK3/TBC1D9/BCAR3/RGS6/MTSS2/ARHGAP28/TIAM1/PLCB1/DEPDC1/SYNGAP1/MMUT/ASAP2/ADRB1/	43
GO:0007389	pattern specification process	47/1201	455/18866	0.000733197	0.0279247	0.0242193	MEOX1/WNT5A/PAX7/AR/ROBO1/TBX18/GSX2/GBX2/SATB2/WNT11/SKI/NKX6-2/SEMA3C/SRF/IRX1/AXIN2/BMP2/SPRY1/MEF2C/HHIP/ATP6AP2/WT1/SOX17/PITX2/IRX3/MEIS1/ALX1/COBL/ROR2/SMAD5/INTU/EOMES/EFNB1/NR2F2/SIX2/NDRG4/DLX2/DLX1/BARX1/DNAH11/GLI3/FGFR2/BICC1/SMAD1/SYNGAP1/MD	47
GO:0048839	inner ear development	25/1201	197/18866	0.000763395	0.0283193	0.0245615	WNT5A/GABRB2/GBX2/ABR/ATOH1/ATP8A2/NTN1/JAG2/BMP2/CYTL1/SPRY2/ROR2/MAF/NTRK3/PTK7/GLI3/FGFR2/ROR1/KCNQ1/LGR5/FRZB/INSIG2/CCNA2/CEP290/EPHA4	25
GO:0007517	muscle organ development	43/1201	407/18866	0.000769346	0.0283193	0.0245615	CAPN3/WNT5A/PAX7/VGLL4/MEF2A/SVIL/FRG1/SOX11/ITGA11/CTDP1/SKI/MYORG/ZNF609/BIN3/UNC45B/ETV1/BMP2/MYMK/MEF2C/ZFPM2/ARRB2/WT1/MEIS1/PAX5/HDAC9/NRG1/ZFHX3/EOMES/NR2F2/PIN1/DMD/JPH1/FGFR2/POU4F1/HDAC4/ATF3/YBX3/HBEGF/CCNB1/FZD1/FOXK1/PRR14/SAP30	43
GO:0030198	extracellular matrix organization	42/1201	395/18866	0.000775142	0.0283284	0.0245694	COL6A2/COL4A5/ADAMTSL1/NPNT/LAMA1/PTX3/COL24A1/MMP2/ITGA5/CTSL/ITGA11/CST3/ADAMTS19/ADAMTS3/EGFLAM/MMP16/FBN2/TIMP1/WT1/TIMP2/LCP1/TMPRSS6/VCAN/COL1A2/COL13A1/THBS1/FBN1/COL4A1/SULF2/COL5A1/PXDN/APBB2/SH3PXD2A/ITGB8/PDGFA/HAPLN1/LAMA4/LAMB1/FBLN1/ITGB2/SU	42
GO:0048144	fibroblast proliferation	14/1201	84/18866	0.000797911	0.0287818	0.0249627	DAB2IP/WNT5A/SKI/DACH1/PML/PDGFC/WAPL/PPARG/PAWR/ZMIZ1/PDGFA/CCNB1/CCNA2/MED25	14
GO:0010632	regulation of epithelial cell migration	34/1201	301/18866	0.000841382	0.0295815	0.0256563	DAB2IP/WNT5A/EPPK1/HDAC5/KLF4/MIR15B/RIN2/DOCK5/HDAC7/STAT5A/PLPP3/SERPINF1/CIB1/AMOTL1/MEF2C/PTGS2/DOCK1/VEGFC/SP100/PTPRM/HDAC9/SASH1/THBS1/SLIT2/PTPRG/NR2F2/MET/ANGPT1/NOS3/PPARG/ANXA3/PLCG2/HBEGF/HSPB1	34
GO:0007171	activation of transmembrane receptor protein tyrosine kinase activity	5/1201	13/18866	0.000866874	0.0300968	0.0261032	PILRB/CHRNA3/PDGFC/NRG1/ANGPT1	5
GO:0051386	regulation of neurotrophin TRK receptor signaling pathway	5/1201	13/18866	0.000866874	0.0300968	0.0261032	NTF3/SPRY1/SPRY2/TMEM108/NTRK3	5
GO:0030324	lung development	23/1201	177/18866	0.000879277	0.0303378	0.0263122	WNT5A/LAMA1/SOX11/HS6ST1/WNT11/SRF/DPPA4/HSD11B1/SPRY1/MME/ZFPM2/HHIP/SLC7A11/SPRY2/TBX4/DLG5/NOS3/PTK7/SFTPD/GLI3/FGFR2/PDGFA/ATXN1L	23
GO:0050890	cognition	34/1201	302/18866	0.000891713	0.0303894	0.0263569	MFSD2A/ABCA7/NRXN2/KIT/SHISA7/LHX8/HRH2/ITGA5/NETO1/SERPINF1/NTF3/SRF/HRH1/PIAS1/TUSC3/MME/MEF2C/PTGS2/SLC7A11/DBH/MAP1A/NLGN4X/TANC1/NDRG4/NTSR1/DNAH11/NEUROD2/PAK6/PLCB1/SYNGAP1/ST3GAL4/VLDLR/MGAT3/ATXN1L	34
GO:0040037	negative regulation of fibroblast growth factor receptor signaling pathway	7/1201	26/18866	0.000937205	0.0312192	0.0270767	WNT5A/SPRY3/SPRY1/SPRY2/THBS1/SULF2/SULF1	7
GO:0006614	SRP-dependent cotranslational protein targeting to membrane	16/1201	105/18866	0.000960696	0.0315779	0.0273878	TRAM1L1/RPL36A/RPL8/RPL34/RPL11/RPL29/RPS3/RPS7/RPL35/RPL12/RPL27/RPL9/RPL35A/RPL24/RPL36/RPL13	16
GO:0001503	ossification	43/1201	412/18866	0.000983599	0.0321405	0.0278757	WNT5A/EXT1/FHL2/NPNT/CHRDL1/SOX11/RFLNA/HDAC7/MMP2/ITGA11/SATB2/WNT11/SKI/GTPBP4/AXIN2/MMP16/BMP2/FBN2/SLC8A1/MEF2C/CLEC3B/PTGS2/VCAN/COL1A2/COL13A1/VEGFC/ROR2/MIR9-2/IGSF10/SMAD5/INTU/RRBP1/SIX2/GLI3/FGFR2/HDAC4/MRC2/SMAD1/IFITM1/KLF10/FZD1/FBXO5/PTGER4	43
GO:0007422	peripheral nervous system development	13/1201	77/18866	0.00107098	0.0347912	0.0301747	CNTNAP1/SKI/NTF3/ETV1/PARD3/NFASC/NRG1/CLDN1/NTRK3/ARTN/ONECUT2/POU4F1/PLXNA4	13
GO:1904888	cranial skeletal system development	12/1201	68/18866	0.00110448	0.0352608	0.0305819	MMP16/MEF2C/PAX5/IRX5/SIX2/DLX2/TBX15/GLI3/FGFR2/INSIG2/MTHFD1L/CHST11	12
GO:0048013	ephrin receptor signaling pathway	14/1201	87/18866	0.00113864	0.035336	0.0306472	ROCK1/EPHA3/MMP2/EPHA7/VAV2/EFNB1/ITSN1/ANKS1A/ANKS1B/NTRK3/TIAM1/EPHB4/ARPC4/EPHA4	14
GO:0051963	regulation of synapse assembly	16/1201	107/18866	0.00118096	0.0355103	0.0307984	GPC6/LRFN1/WNT5A/SYNDIG1/LRRN3/NTN1/CLSTN2/PTPRD/MEF2C/NLGN1/EPHA7/DLG5/NTRK3/SLIT1/SLITRK5/FZD1	16
GO:0043281	regulation of cysteine-type endopeptidase activity involved in apoptotic process	26/1201	215/18866	0.00124223	0.0364814	0.0316406	KLF4/ROBO1/DAPK1/ST18/ADORA2A/TNFSF10/ARRB2/PTGS2/PML/EGLN3/EPHA7/CARD8/DLC1/THBS1/BBC3/PPARG/SH3RF1/F3/BIRC5/SYK/BOK/RPS3/BEX3/UACA/CASP2/CYCS	26
GO:0072089	stem cell proliferation	18/1201	128/18866	0.00124779	0.0364814	0.0316406	WNT5A/MECOM/SOX11/HHIP/SOX17/VEGFC/HMGA2/SOX5/DAGLB/LRRK2/SIX2/ARTN/GLI3/FGFR2/ASPM/FBLN1/KDM1A/ATXN1L	18
GO:0042659	regulation of cell fate specification	5/1201	14/18866	0.00127813	0.0367877	0.0319063	WNT5A/AR/WNT11/SOX17/LMO4	5
GO:0061448	connective tissue development	30/1201	262/18866	0.00133204	0.0381417	0.0330806	WNT5A/PAX7/RFLNA/SATB2/WNT11/SRF/AXIN2/BMP2/TIMP1/MEF2C/WT1/CYTL1/HMGA2/ROR2/SOX5/SMAD5/SULF2/SIX2/MAF/SNORC/COL5A1/DLX2/GLI3/BARX2/SMAD1/ITGB8/FRZB/SULF1/CRIP1/CHST11	30
GO:0061572	actin filament bundle organization	21/1201	161/18866	0.00137471	0.0391616	0.0339651	PLS3/ROCK1/RFLNA/WNT11/SRF/RDX/LCP1/LPAR1/BAIAP2/SLC9A1/DLC1/MET/LIMCH1/ARHGAP28/CGNL1/PAWR/PDLIM1/PIK3R1/SWAP70/AIF1L/PTGER4	21
GO:0008625	extrinsic apoptotic signaling pathway via death domain receptors	14/1201	89/18866	0.00142768	0.04037	0.0350132	DAB2IP/DAPK1/TNFSF10/TNFRSF10C/TIMP3/MAL/SP100/ZSWIM2/ITPRIP/THBS1/NOS3/ATF3/PIK3R1/BEX3	14
GO:0052548	regulation of endopeptidase activity	44/1201	434/18866	0.00154461	0.0427803	0.0371036	ROCK1/KLF4/SPOCK3/HDAC1/ROBO1/TFPI/DAPK1/ST18/ADORA2A/PCID2/GAPDH/SERPINF1/CST3/TNFSF10/TFPI2/TIMP1/SPINK7/ARRB2/PTGS2/TIMP2/PML/MBP/TIMP3/EGLN3/EPHA7/CARD8/DLC1/THBS1/BBC3/PPARG/SH3RF1/TIMP4/F3/BIRC5/SYK/CD109/BOK/RPS3/BEX3/UACA/CASP2/UBE2Z/CYCS/EPHA4	44
GO:0007599	hemostasis	37/1201	348/18866	0.00154794	0.0427803	0.0371036	THBD/UBASH3B/HDAC1/TFPI/CD40LG/ADORA2A/SRF/P2RY1/PIK3R6/TFPI2/ADRA2A/ZFPM2/ARRB2/SLC7A11/GNA14/DOCK1/GP6/COL1A2/DOCK9/PLA2G4A/VAV2/THBS1/MYH9/DGKZ/PRKCH/GNA15/NOS3/F3/SYK/PIK3R1/PDGFA/PLCG2/PAPSS2/FBLN1/C1QTNF1/HSPB1/KDM1A	37
GO:0045197	establishment or maintenance of epithelial cell apical/basal polarity	9/1201	44/18866	0.00155811	0.042848	0.0371624	WNT5A/LAMA1/WNT11/PARD3/DLG2/MSN/DLG5/PTK7/FAT1	9
GO:0050817	coagulation	37/1201	349/18866	0.00162842	0.0443634	0.0384767	THBD/UBASH3B/HDAC1/TFPI/CD40LG/ADORA2A/SRF/P2RY1/PIK3R6/TFPI2/ADRA2A/ZFPM2/ARRB2/SLC7A11/GNA14/DOCK1/GP6/COL1A2/DOCK9/PLA2G4A/VAV2/THBS1/MYH9/DGKZ/PRKCH/GNA15/NOS3/F3/SYK/PIK3R1/PDGFA/PLCG2/PAPSS2/FBLN1/C1QTNF1/HSPB1/KDM1A	37
GO:0033627	cell adhesion mediated by integrin	12/1201	71/18866	0.00162919	0.0443634	0.0384767	NPNT/ITGA5/ITGA11/PLPP3/CIB1/PIEZO1/FBN1/SYK/ITGB8/TESC/SWAP70/ITGB2	12
GO:0070371	ERK1 and ERK2 cascade	35/1201	325/18866	0.00164424	0.0445549	0.0386428	DAB2IP/KLF4/ABCA7/NPNT/SEMA6A/CIB1/CCR7/P2RY1/ZFP36L2/BMP2/SPRY1/ARRB2/DUSP4/SPRY2/PDGFC/TIMP3/EPHA7/MAP2K2/PIN1/ANGPT1/TNFAIP8L3/NDRG4/TIAM1/FGFR2/AKAP12/ATF3/SYK/PDGFA/CNKSR3/BTN2A2/HCRTR1/FBLN1/NLRP6/SPRED2/PTGER4	35
GO:0060021	roof of mouth development	14/1201	91/18866	0.0017755	0.0476468	0.0413245	WNT5A/BNC2/SOX11/SATB2/WNT11/SKI/JAG2/MEF2C/ALX1/INTU/GLI3/PRDM16/INSIG2/FZD1	14
GO:1902043	positive regulation of extrinsic apoptotic signaling pathway via death domain receptors	5/1201	15/18866	0.00181737	0.0479417	0.0415802	TIMP3/MAL/ZSWIM2/THBS1/ATF3	5
GO:0035296	regulation of tube diameter	19/1201	143/18866	0.0018313	0.0479417	0.0415802	ROCK1/KCNMB1/AVPR1A/DOCK5/HRH2/ADORA2A/MIR153-2/HRH1/P2RY1/GUCY1A1/ARHGAP42/SLC8A1/ADRA2A/PTGS2/DBH/PTPRM/NOS3/ADRA1B/ADRB1	19
GO:0097746	regulation of blood vessel diameter	19/1201	143/18866	0.0018313	0.0479417	0.0415802	ROCK1/KCNMB1/AVPR1A/DOCK5/HRH2/ADORA2A/MIR153-2/HRH1/P2RY1/GUCY1A1/ARHGAP42/SLC8A1/ADRA2A/PTGS2/DBH/PTPRM/NOS3/ADRA1B/ADRB1	19
GO:0099565	chemical synaptic transmission, postsynaptic	16/1201	112/18866	0.0019249	0.0492756	0.0427371	CHRNB3/ADORA2A/GLRB/NETO1/RIMS1/MEF2C/NLGN1/ARRB2/CHRNA3/BAIAP2/LRRK2/NLGN4X/TMEM108/NTSR1/CHRNB4/ZMYND8	16
