# Supplementary material for: Differences in H3K4me3 and chromatin accessibility contribute to altered T‐cell receptor signaling in neonatal naïve CD4 T cells
Source: Immunol Cell Biol. 2022 Jun 20;100(7):562–79. doi: 10.1111/imcb.12561 (PMC9357221; doi:10.1111/imcb.12561)
Supplement: Supplementary file 6 [file IMCB-100-562-s004.xlsx]

## Sheet: Adult ATAC
Supplementary table 5: Adult ATAC-seq annotated consensus peaks
seqnames	start	end	width	strand	Score	annotation	geneLength	geneStrand	geneId	transcriptId	distanceToTSS	ENSEMBL	SYMBOL	GENENAME
chr19	58867705	58868185	481	*	0.00023435	Exon (uc002qsh.2/162968, exon 3 of 3)	6694	2	1	uc002qsd.4	-2840	ENSG00000121410	A1BG	alpha-1-B glycoprotein
chr19	58873675	58874513	839	*	0.000543546	Promoter	14383	2	1	uc002qsf.2	0	ENSG00000121410	A1BG	alpha-1-B glycoprotein
chr19	58858195	58859354	1160	*	0.000240118	Promoter	7433	1	503538	uc002qse.3	0	ENSG00000268895	A1BG-AS1	A1BG antisense RNA 1
chr12	9276980	9277737	758	*	0.000110704	Distal Intergenic	48255	2	2	uc009zgk.1	-8422	ENSG00000175899	A2M	alpha-2-macroglobulin
chr12	9216832	9218357	1526	*	0.000371626	Promoter	2879	1	144571	uc009zgj.1	0	ENSG00000245105	A2M-AS1	A2M antisense RNA 1
chr12	9218879	9219175	297	*	0.000120966	Exon (uc009zgj.1/144571, exon 3 of 3)	2879	1	144571	uc009zgj.1	1106	ENSG00000245105	A2M-AS1	A2M antisense RNA 1
chr12	8939550	8940357	808	*	0.000112899	Distal Intergenic	54232	1	144568	uc001quz.5	-34793	ENSG00000166535	A2ML1	alpha-2-macroglobulin like 1
chr12	8980610	8981158	549	*	0.000159649	Intron (uc001quz.5/144568, intron 3 of 35)	54232	1	144568	uc001quz.5	5460	ENSG00000166535	A2ML1	alpha-2-macroglobulin like 1
chr12	9043304	9043678	375	*	0.000192396	Distal Intergenic	19160	1	144568	uc001qvb.1	22866	ENSG00000166535	A2ML1	alpha-2-macroglobulin like 1
chr1	33760317	33760625	309	*	0.000124891	Exon (uc001bxc.1/149076, exon 7 of 9)	14333	2	127550	uc031plq.1	26074	ENSG00000184389	A3GALT2	alpha 1,3-galactosyltransferase 2
chr1	33761115	33761342	228	*	0.000172554	Intron (uc001bxc.1/149076, intron 8 of 8)	14333	2	127550	uc031plq.1	25357	ENSG00000184389	A3GALT2	alpha 1,3-galactosyltransferase 2
chr22	43116136	43116681	546	*	0.000115895	Promoter	28750	2	53947	uc003bdb.3	195	ENSG00000128274	A4GALT	alpha 1,4-galactosyltransferase (P blood group)
chr22	43146405	43146816	412	*	0.000114902	Distal Intergenic	29160	2	53947	uc010gzd.3	-29119	ENSG00000128274	A4GALT	alpha 1,4-galactosyltransferase (P blood group)
chr12	53714953	53715516	564	*	0.000556093	Promoter	14173	2	8086	uc001scr.4	0	ENSG00000094914	AAAS	aladin WD repeat nucleoporin
chr12	53717979	53719208	1230	*	0.000177415	Downstream (1-2kb)	14173	2	8086	uc001scs.4	-2567	ENSG00000094914	AAAS	aladin WD repeat nucleoporin
chr12	125533944	125534570	627	*	0.00116821	Distal Intergenic	41890	1	65985	uc009zyg.2	-15355	ENSG00000081760	AACS	acetoacetyl-CoA synthetase
chr12	125549649	125550877	1229	*	0.000468717	Promoter	41890	1	65985	uc009zyg.2	0	ENSG00000081760	AACS	acetoacetyl-CoA synthetase
chr12	125563706	125563924	219	*	8.37593e-05	Intron (uc009zyg.2/65985, intron 4 of 8)	66835	1	65985	uc009zyh.3	2669	ENSG00000081760	AACS	acetoacetyl-CoA synthetase
chr12	125599037	125599284	248	*	0.00011798	5' UTR	38175	1	65985	uc009zyi.3	9340	ENSG00000081760	AACS	acetoacetyl-CoA synthetase
chr12	125618033	125618475	443	*	8.09318e-05	Intron (uc001uhc.3/65985, intron 14 of 17)	38175	1	65985	uc009zyi.3	28336	ENSG00000081760	AACS	acetoacetyl-CoA synthetase
chr12	125667833	125668489	657	*	0.000129895	Distal Intergenic	38175	1	65985	uc009zyi.3	78136	ENSG00000081760	AACS	acetoacetyl-CoA synthetase
chr4	171012332	171012710	379	*	0.000116256	Promoter	30000	2	51166	uc003ist.3	-960	ENSG00000109576	AADAT	aminoadipate aminotransferase
chr4	171048807	171049345	539	*	9.72831e-05	Distal Intergenic	30000	2	51166	uc003ist.3	-37435	ENSG00000109576	AADAT	aminoadipate aminotransferase
chr4	171352595	171353224	630	*	0.000198561	Distal Intergenic	30000	2	51166	uc003ist.3	-341223	ENSG00000109576	AADAT	aminoadipate aminotransferase
chr4	171386647	171387144	498	*	0.000100234	Distal Intergenic	30000	2	51166	uc003ist.3	-375275	ENSG00000109576	AADAT	aminoadipate aminotransferase
chr4	171431770	171432012	243	*	7.12605e-05	Distal Intergenic	30000	2	51166	uc003ist.3	-420398	ENSG00000109576	AADAT	aminoadipate aminotransferase
chr2	69848865	69849415	551	*	0.000155808	Intron (uc002sfp.2/22848, intron 2 of 21)	160735	2	22848	uc010fdk.2	20991	ENSG00000115977	AAK1	AP2 associated kinase 1
chr2	69870434	69871883	1450	*	0.000281284	Promoter	185851	2	22848	uc002sfp.2	0	ENSG00000115977	AAK1	AP2 associated kinase 1
chr11	77530465	77532368	1904	*	0.00140305	Promoter	97268	1	28971	uc001oyp.3	0	ENSG00000087884	AAMDC	adipogenesis associated Mth938 domain containing
chr11	77597472	77597765	294	*	0.0035873	Intron (uc001oyp.3/28971, intron 3 of 3)	79553	1	28971	uc001oyr.1	65264	ENSG00000087884	AAMDC	adipogenesis associated Mth938 domain containing
chr2	219134653	219135479	827	*	0.00181606	Promoter	6042	2	14	uc002vhk.3	0	ENSG00000127837	AAMP	angio associated migratory cell protein
chr17	74448583	74449613	1031	*	0.000720693	Promoter	16767	1	15	uc021udg.1	0	ENSG00000129673	AANAT	aralkylamine N-acetyltransferase
chr20	34824237	34824640	404	*	0.00029862	Promoter	20525	1	25980	uc002xfc.3	0	ENSG00000131043	AAR2	AAR2 splicing factor
chr20	34827857	34828140	284	*	8.40766e-05	Exon (uc002xfc.3/25980, exon 2 of 4)	20525	1	25980	uc002xfe.2	3518	ENSG00000131043	AAR2	AAR2 splicing factor
chr20	34855387	34855592	206	*	8.46038e-05	Distal Intergenic	20525	1	25980	uc002xfe.2	31048	ENSG00000131043	AAR2	AAR2 splicing factor
chr8	117950443	117951075	633	*	0.000230323	Promoter	5776	1	441376	uc003yof.3	0	ENSG00000205002	AARD	alanine and arginine rich domain containing protein
chr16	70322740	70323616	877	*	0.00061596	Promoter	37116	2	16	uc002eyn.1	0	ENSG00000090861	AARS1	alanyl-tRNA synthetase 1
chr6	44280651	44281375	725	*	0.00039749	Promoter	14601	2	57505	uc010jza.1	0	ENSG00000124608	AARS2	alanyl-tRNA synthetase 2, mitochondrial
chr17	41116139	41117082	944	*	0.00035208	Promoter	13973	2	80755	uc031raq.1	0	ENSG00000266967	AARSD1	alanyl-tRNA synthetase domain containing 1
chr4	57229243	57229580	338	*	0.000138587	Intron (uc010ihb.3/132949, intron 3 of 9)	44307	2	132949	uc010ihb.3	19183	ENSG00000157426	AASDH	aminoadipate-semialdehyde dehydrogenase
chr4	57253126	57254063	938	*	0.00100378	Promoter	49182	2	132949	uc003hbn.3	0	ENSG00000157426	AASDH	aminoadipate-semialdehyde dehydrogenase
chr11	106187982	106188450	469	*	0.000190128	Distal Intergenic	8143	1	60496	uc001pjd.1	226705	ENSG00000149313	AASDHPPT	aminoadipate-semialdehyde dehydrogenase-phosphopantetheinyl transferase
chr11	106422601	106423552	952	*	0.000153985	Distal Intergenic	8143	1	60496	uc001pjd.1	461324	ENSG00000149313	AASDHPPT	aminoadipate-semialdehyde dehydrogenase-phosphopantetheinyl transferase
chr11	106423966	106424435	470	*	0.00011708	Distal Intergenic	8143	1	60496	uc001pjd.1	462689	ENSG00000149313	AASDHPPT	aminoadipate-semialdehyde dehydrogenase-phosphopantetheinyl transferase
chr7	121783504	121784730	1227	*	0.000599738	Promoter	70747	2	10157	uc003vkb.3	0	ENSG00000008311	AASS	aminoadipate-semialdehyde synthase
chr21	45230572	45231316	745	*	0.00020474	Promoter	4604	2	284837	uc010gpn.2	-330	ENSG00000215458	AATBC	apoptosis associated transcript in bladder cancer
chr17	35305697	35306801	1105	*	0.00106357	Promoter	107997	1	26574	uc002hni.3	0	ENSG00000275700	AATF	apoptosis antagonizing transcription factor
chr17	79093155	79093677	523	*	0.000152396	Exon (uc010dhz.3/9625, exon 5 of 6)	5131	2	9625	uc010dhz.3	2549	ENSG00000181409	AATK	apoptosis associated tyrosine kinase
chr16	8767997	8768719	723	*	0.000842974	Promoter	109989	1	18	uc002czc.4	0	ENSG00000183044	ABAT	4-aminobutyrate aminotransferase
chr9	107688817	107690779	1963	*	0.000306623	Promoter	147244	2	19	uc004bcl.3	0	ENSG00000165029	ABCA1	ATP binding cassette subfamily A member 1
chr9	107730470	107731040	571	*	0.0007523	Distal Intergenic	66809	2	19	uc004bcm.3	-39943	ENSG00000165029	ABCA1	ATP binding cassette subfamily A member 1
chr9	107753204	107754348	1145	*	0.000529562	Distal Intergenic	66809	2	19	uc004bcm.3	-62677	ENSG00000165029	ABCA1	ATP binding cassette subfamily A member 1
chr9	107814237	107814595	359	*	0.000163016	Distal Intergenic	66809	2	19	uc004bcm.3	-123710	ENSG00000165029	ABCA1	ATP binding cassette subfamily A member 1
chr17	67192174	67192803	630	*	0.000116407	5' UTR	32699	2	10349	uc010dfb.1	18189	ENSG00000154263	ABCA10	ATP binding cassette subfamily A member 10
chr4	473250	473568	319	*	0.000107437	Intron (uc003gag.4/170960, intron 1 of 2)	48395	2	79963	uc011buv.2	-5252	ENSG00000251595	ABCA11P	ATP binding cassette subfamily A member 11, pseudogene
chr2	216028676	216028905	230	*	9.23051e-05	Distal Intergenic	206886	2	26154	uc010zjn.2	-25525	ENSG00000144452	ABCA12	ATP binding cassette subfamily A member 12
chr2	216046838	216047266	429	*	9.5706e-05	Distal Intergenic	206886	2	26154	uc010zjn.2	-43687	ENSG00000144452	ABCA12	ATP binding cassette subfamily A member 12
chr2	216072594	216073157	564	*	0.000143104	Distal Intergenic	206886	2	26154	uc010zjn.2	-69443	ENSG00000144452	ABCA12	ATP binding cassette subfamily A member 12
chr2	216083846	216084173	328	*	0.000138338	Distal Intergenic	206886	2	26154	uc010zjn.2	-80695	ENSG00000144452	ABCA12	ATP binding cassette subfamily A member 12
chr7	48242412	48243021	610	*	0.00015733	Intron (uc003top.2/154664, intron 3 of 5)	476035	1	154664	uc003toq.2	31355	ENSG00000179869	ABCA13	ATP binding cassette subfamily A member 13
chr7	48494098	48494734	637	*	0.000111862	Promoter	192458	1	154664	uc010kyu.1	0	ENSG00000179869	ABCA13	ATP binding cassette subfamily A member 13
chr16	2367748	2368054	307	*	0.000103518	Exon (uc002cpy.1/21, exon 9 of 33)	6512	2	21	uc002cpz.1	11801	ENSG00000167972	ABCA3	ATP binding cassette subfamily A member 3
chr16	2389772	2391445	1674	*	0.000591884	Promoter	64869	2	21	uc002cpy.1	0	ENSG00000167972	ABCA3	ATP binding cassette subfamily A member 3
chr17	67322761	67323919	1159	*	0.00214257	Promoter	82748	2	23461	uc002jig.2	0	ENSG00000154265	ABCA5	ATP binding cassette subfamily A member 5
chr19	1039768	1040257	490	*	0.000632729	Promoter	2642	1	10347	uc010dsa.3	0	ENSG00000064687	ABCA7	ATP binding cassette subfamily A member 7
chr7	87229494	87230442	949	*	0.000452562	Promoter	96328	2	5243	uc011khc.2	0	ENSG00000085563	ABCB1	ATP binding cassette subfamily B member 1
chr7	87376582	87377015	434	*	0.000100368	Intron (uc011khd.1/154661, intron 6 of 9)	113207	2	5243	uc010lei.2	-33943	ENSG00000085563	ABCB1	ATP binding cassette subfamily B member 1
chr7	87414336	87414936	601	*	0.000121296	Intron (uc011khd.1/154661, intron 8 of 9)	113207	2	5243	uc010lei.2	-71697	ENSG00000085563	ABCB1	ATP binding cassette subfamily B member 1
chr7	87414964	87415320	357	*	0.000110748	Intron (uc011khd.1/154661, intron 8 of 9)	113207	2	5243	uc010lei.2	-72325	ENSG00000085563	ABCB1	ATP binding cassette subfamily B member 1
chr1	229693748	229695080	1333	*	0.000733674	Promoter	42114	2	23456	uc001htp.4	0	ENSG00000135776	ABCB10	ATP binding cassette subfamily B member 10
chr2	169830016	169830441	426	*	0.000113458	Exon (uc002ueo.1/8647, exon 13 of 28)	49123	2	8647	uc010zdb.1	-1445	ENSG00000073734	ABCB11	ATP binding cassette subfamily B member 11
chr7	87094452	87094745	294	*	9.00573e-05	Intron (uc003uiv.1/5244, intron 3 of 27)	23076	2	5244	uc003uiy.3	10042	ENSG00000005471	ABCB4	ATP binding cassette subfamily B member 4
chr7	87104735	87105426	692	*	0.0001786	Promoter	73659	2	5244	uc003uiv.1	0	ENSG00000005471	ABCB4	ATP binding cassette subfamily B member 4
chr7	87113368	87113603	236	*	9.40325e-05	Distal Intergenic	73659	2	5244	uc003uix.1	-8349	ENSG00000005471	ABCB4	ATP binding cassette subfamily B member 4
chr7	20535271	20536203	933	*	0.000139459	Distal Intergenic	141393	1	340273	uc010kuh.3	-119042	ENSG00000004846	ABCB5	ATP binding cassette subfamily B member 5
chr7	20599999	20600344	346	*	0.000101405	Distal Intergenic	141393	1	340273	uc010kuh.3	-54901	ENSG00000004846	ABCB5	ATP binding cassette subfamily B member 5
chr7	20707848	20708971	1124	*	0.000272232	Intron (uc010kuh.3/340273, intron 14 of 27)	109672	1	340273	uc003suw.4	20882	ENSG00000004846	ABCB5	ATP binding cassette subfamily B member 5
chr2	220082948	220084036	1089	*	0.000317733	5' UTR	10687	2	10058	uc002vkc.2	1138	ENSG00000115657	ABCB6	ATP binding cassette subfamily B member 6 (Langereis blood group)
chrX	74375809	74376228	420	*	0.00017552	Promoter	103169	2	22	uc004ebz.4	0	ENSG00000131269	ABCB7	ATP binding cassette subfamily B member 7
chrX	74399265	74399761	497	*	0.000119147	Distal Intergenic	103169	2	22	uc011mqn.3	-23090	ENSG00000131269	ABCB7	ATP binding cassette subfamily B member 7
chr7	150725025	150725993	969	*	0.000872882	Promoter	8227	1	11194	uc003wii.2	0	ENSG00000197150	ABCB8	ATP binding cassette subfamily B member 8
chr12	123436770	123437261	492	*	0.000115033	Intron (uc021rfo.1/23457, intron 2 of 11)	15648	2	23457	uc010tai.2	-7584	ENSG00000150967	ABCB9	ATP binding cassette subfamily B member 9
chr12	123450377	123451398	1022	*	0.000525589	Promoter	45559	2	23457	uc021rfo.1	0	ENSG00000150967	ABCB9	ATP binding cassette subfamily B member 9
chr12	123458949	123459983	1035	*	0.000574659	Promoter	43014	2	23457	uc021rfq.1	0	ENSG00000150967	ABCB9	ATP binding cassette subfamily B member 9
chr16	16042892	16044512	1621	*	0.000190157	Promoter	193497	1	4363	uc010bvi.3	0	ENSG00000103222	ABCC1	ATP binding cassette subfamily C member 1
chr16	16054986	16055560	575	*	0.000282276	Intron (uc010bvi.3/4363, intron 1 of 30)	193497	1	4363	uc010bvi.3	11552	ENSG00000103222	ABCC1	ATP binding cassette subfamily C member 1
chr16	16198507	16198958	452	*	0.000151484	Intron (uc010bvi.3/4363, intron 20 of 30)	17170	1	4363	uc021tds.1	-9665	ENSG00000103222	ABCC1	ATP binding cassette subfamily C member 1
chr16	16221279	16221744	466	*	0.000147133	Intron (uc010bvi.3/4363, intron 26 of 30)	17170	1	4363	uc021tdt.1	12656	ENSG00000103222	ABCC1	ATP binding cassette subfamily C member 1
chr16	16244264	16244488	225	*	8.10439e-05	Exon (uc002den.4/368, exon 30 of 31)	17170	1	4363	uc021tdt.1	35641	ENSG00000103222	ABCC1	ATP binding cassette subfamily C member 1
chr6	43381255	43381657	403	*	0.000172675	Distal Intergenic	22872	1	89845	uc003ouy.1	-13635	ENSG00000124574	ABCC10	ATP binding cassette subfamily C member 10
chr6	43394908	43395980	1073	*	0.000707517	Promoter	22872	1	89845	uc003ouy.1	0	ENSG00000124574	ABCC10	ATP binding cassette subfamily C member 10
chr16	48093138	48093592	455	*	0.000143247	Distal Intergenic	63502	2	94160	uc002eey.1	86793	ENSG00000140798	ABCC12	ATP binding cassette subfamily C member 12
chr16	48150735	48150965	231	*	8.68781e-05	Intron (uc002eey.1/94160, intron 12 of 28)	63502	2	94160	uc002eey.1	29420	ENSG00000140798	ABCC12	ATP binding cassette subfamily C member 12
chr21	15626131	15626356	226	*	0.000140118	Distal Intergenic	17587	1	150000	uc002yjq.3	-19764	ENSG00000243064	ABCC13	ATP binding cassette subfamily C member 13 (pseudogene)
chr21	15646147	15646452	306	*	0.000125372	Promoter	64218	1	150000	uc002yjs.3	27	ENSG00000243064	ABCC13	ATP binding cassette subfamily C member 13 (pseudogene)
chr10	101597781	101599287	1507	*	0.000486234	Intron (uc001kqf.2/1244, intron 25 of 31)	69200	1	1244	uc001kqf.2	55318	ENSG00000023839	ABCC2	ATP binding cassette subfamily C member 2
chr17	48766762	48767118	357	*	0.00011297	Intron (uc002isl.3/8714, intron 30 of 30)	12804	1	8714	uc002isn.3	10502	ENSG00000108846	ABCC3	ATP binding cassette subfamily C member 3
chr13	95619897	95620914	1018	*	0.000191	Distal Intergenic	43031	2	10257	uc010afj.3	94199	ENSG00000125257	ABCC4	ATP binding cassette subfamily C member 4
chr13	95655159	95655701	543	*	0.000156153	Distal Intergenic	43031	2	10257	uc010afj.3	59412	ENSG00000125257	ABCC4	ATP binding cassette subfamily C member 4
chr13	95828918	95829321	404	*	0.000394885	Intron (uc001vmd.4/10257, intron 13 of 30)	43031	2	10257	uc010afj.3	-113805	ENSG00000125257	ABCC4	ATP binding cassette subfamily C member 4
chr13	95838101	95838389	289	*	0.000698831	Intron (uc001vmd.4/10257, intron 11 of 30)	281605	2	10257	uc001vmd.4	115298	ENSG00000125257	ABCC4	ATP binding cassette subfamily C member 4
chr13	95844155	95844475	321	*	0.000107278	Intron (uc001vmd.4/10257, intron 9 of 30)	281605	2	10257	uc001vmd.4	109212	ENSG00000125257	ABCC4	ATP binding cassette subfamily C member 4
chr13	95953065	95954366	1302	*	0.00039795	Promoter	281605	2	10257	uc001vmd.4	0	ENSG00000125257	ABCC4	ATP binding cassette subfamily C member 4
chr3	183734892	183736168	1277	*	0.000676258	Promoter	98004	2	10057	uc003fmg.3	0	ENSG00000114770	ABCC5	ATP binding cassette subfamily C member 5
chr16	16317057	16317842	786	*	0.000183771	Promoter	73907	2	368	uc002den.4	0	ENSG00000091262	ABCC6	ATP binding cassette subfamily C member 6
chr12	22094199	22094496	298	*	8.4155e-05	Promoter	18434	2	10060	uc001rfk.3	0	ENSG00000069431	ABCC9	ATP binding cassette subfamily C member 9
chr12	22095105	22095472	368	*	0.000109622	Promoter	18432	2	10060	uc001rfl.1	-769	ENSG00000069431	ABCC9	ATP binding cassette subfamily C member 9
chr12	22115291	22115856	566	*	0.000107809	Distal Intergenic	18432	2	10060	uc001rfl.1	-20955	ENSG00000069431	ABCC9	ATP binding cassette subfamily C member 9
chr12	40013168	40014247	1080	*	0.000586004	Promoter	68822	2	225	uc001rmb.2	0	ENSG00000173208	ABCD2	ATP binding cassette subfamily D member 2
chr12	40014956	40015137	182	*	0.000109932	Distal Intergenic	68822	2	225	uc001rmb.2	-1113	ENSG00000173208	ABCD2	ATP binding cassette subfamily D member 2
chr1	94850194	94850678	485	*	0.000132945	Distal Intergenic	60328	1	5825	uc001dqm.4	-33255	ENSG00000117528	ABCD3	ATP binding cassette subfamily D member 3
chr1	94883502	94884583	1082	*	0.00184873	Promoter	60328	1	5825	uc001dqm.4	0	ENSG00000117528	ABCD3	ATP binding cassette subfamily D member 3
chr1	94894983	94895742	760	*	0.000110591	Intron (uc001dqm.4/5825, intron 1 of 8)	100287	1	5825	uc010otp.2	11050	ENSG00000117528	ABCD3	ATP binding cassette subfamily D member 3
chr1	94947055	94947356	302	*	0.000112223	Promoter	37171	1	5825	uc001dqo.4	6	ENSG00000117528	ABCD3	ATP binding cassette subfamily D member 3
chr14	74768959	74769999	1041	*	0.00022329	Promoter	17788	2	5826	uc001xpr.2	0	ENSG00000119688	ABCD4	ATP binding cassette subfamily D member 4
chr6	30538675	30539550	876	*	0.00104711	Promoter	14599	1	23	uc003nqk.2	0	ENSG00000204574	ABCF1	ATP binding cassette subfamily F member 1
chr7	150923706	150924749	1044	*	0.00128686	Promoter	19395	2	10061	uc003wjo.1	0	ENSG00000033050	ABCF2	ATP binding cassette subfamily F member 2
chr3	183903368	183904508	1141	*	0.000955538	Promoter	7933	1	55324	uc003fmz.2	0	ENSG00000161204	ABCF3	ATP binding cassette subfamily F member 3
chr21	43608238	43608700	463	*	0.000604139	Distal Intergenic	97556	1	9619	uc002zam.3	-11099	ENSG00000160179	ABCG1	ATP binding cassette subfamily G member 1
chr21	43613714	43614012	299	*	8.06632e-05	Distal Intergenic	97556	1	9619	uc002zam.3	-5787	ENSG00000160179	ABCG1	ATP binding cassette subfamily G member 1
chr21	43620940	43621397	458	*	0.00025777	Intron (uc002zam.3/9619, intron 1 of 16)	97556	1	9619	uc002zan.3	1141	ENSG00000160179	ABCG1	ATP binding cassette subfamily G member 1
chr21	43621465	43621717	253	*	9.98104e-05	5' UTR	97556	1	9619	uc002zan.3	1666	ENSG00000160179	ABCG1	ATP binding cassette subfamily G member 1
chr21	43621946	43622233	288	*	0.000114844	Intron (uc002zam.3/9619, intron 2 of 16)	97556	1	9619	uc002zan.3	2147	ENSG00000160179	ABCG1	ATP binding cassette subfamily G member 1
chr21	43638952	43640825	1874	*	0.000417283	Promoter	78088	1	9619	uc002zap.3	0	ENSG00000160179	ABCG1	ATP binding cassette subfamily G member 1
chr21	43648055	43648742	688	*	0.000431101	Intron (uc002zam.3/9619, intron 4 of 16)	77347	1	9619	uc011aev.2	8047	ENSG00000160179	ABCG1	ATP binding cassette subfamily G member 1
chr21	43654587	43655394	808	*	0.00049652	Intron (uc002zam.3/9619, intron 4 of 16)	77347	1	9619	uc011aev.2	14579	ENSG00000160179	ABCG1	ATP binding cassette subfamily G member 1
chr21	43678783	43679033	251	*	0.00013823	Intron (uc002zam.3/9619, intron 4 of 16)	9456	1	9619	uc010gpb.2	-26957	ENSG00000160179	ABCG1	ATP binding cassette subfamily G member 1
chr21	43689392	43689723	332	*	7.14325e-05	Intron (uc002zam.3/9619, intron 4 of 16)	9456	1	9619	uc010gpb.2	-16267	ENSG00000160179	ABCG1	ATP binding cassette subfamily G member 1
chr21	43714271	43714564	294	*	9.25592e-05	Intron (uc002zam.3/9619, intron 15 of 16)	9456	1	9619	uc010gpb.2	8281	ENSG00000160179	ABCG1	ATP binding cassette subfamily G member 1
chr4	89079468	89080296	829	*	0.00020186	Promoter	68596	2	9429	uc003hrg.3	0	ENSG00000118777	ABCG2	ATP binding cassette subfamily G member 2 (Junior blood group)
chr4	89165077	89165653	577	*	0.000170226	Distal Intergenic	141059	2	9429	uc003hrh.3	-12603	ENSG00000118777	ABCG2	ATP binding cassette subfamily G member 2 (Junior blood group)
chr4	89165913	89166797	885	*	0.000263512	Distal Intergenic	141059	2	9429	uc003hrh.3	-13439	ENSG00000118777	ABCG2	ATP binding cassette subfamily G member 2 (Junior blood group)
chr11	119019748	119020777	1030	*	0.000193201	Promoter	13625	1	64137	uc001pvs.3	0	ENSG00000172350	ABCG4	ATP binding cassette subfamily G member 4
chr2	27346136	27346902	767	*	0.000243295	Promoter	7024	1	84696	uc002rit.3	0	ENSG00000143994	ABHD1	abhydrolase domain containing 1
chr3	111697487	111698479	993	*	0.001763	Promoter	14493	1	55347	uc003dyk.5	0	ENSG00000144827	ABHD10	abhydrolase domain containing 10, depalmitoylase
chr7	73152797	73153731	935	*	0.000768014	Promoter	2766	2	83451	uc003tza.3	0	ENSG00000106077	ABHD11	abhydrolase domain containing 11
chr20	25302059	25302377	319	*	0.000121645	Intron (uc002wuq.3/26090, intron 3 of 12)	96240	2	26090	uc002wuq.3	69241	ENSG00000100997	ABHD12	abhydrolase domain containing 12, lysophospholipase
chr20	25310951	25311315	365	*	0.000105789	Intron (uc002wuq.3/26090, intron 2 of 12)	96240	2	26090	uc002wuq.3	60303	ENSG00000100997	ABHD12	abhydrolase domain containing 12, lysophospholipase
chr20	25370419	25371856	1438	*	0.00132587	Promoter	96240	2	26090	uc002wuq.3	0	ENSG00000100997	ABHD12	abhydrolase domain containing 12, lysophospholipase
chr20	25379657	25379871	215	*	8.44878e-05	Distal Intergenic	90785	2	26090	uc002wus.2	-8039	ENSG00000100997	ABHD12	abhydrolase domain containing 12, lysophospholipase
chr14	51326393	51326992	600	*	0.000105147	Distal Intergenic	32811	1	145447	uc001wyq.3	-11886	ENSG00000131969	ABHD12B	abhydrolase domain containing 12B
chr14	51338727	51339053	327	*	0.000120408	Promoter	32811	1	145447	uc001wyq.3	0	ENSG00000131969	ABHD12B	abhydrolase domain containing 12B
chr3	52008876	52009364	489	*	0.000267264	Promoter	14177	1	100526760	uc011bea.2	0	ENSG00000114786	ABHD14A-ACY1	ABHD14A-ACY1 readthrough
chr3	52007759	52008670	912	*	0.00017382	Promoter	6121	2	84836	uc003dcm.3	0	ENSG00000114779	ABHD14B	abhydrolase domain containing 14B
chr3	52016813	52017613	801	*	0.000216288	Promoter	14900	2	84836	uc003dcn.3	0	ENSG00000114779	ABHD14B	abhydrolase domain containing 14B
chr17	27893212	27894163	952	*	0.000207012	Promoter	6354	2	116236	uc002hed.2	0	ENSG00000168792	ABHD15	abhydrolase domain containing 15
chr6	31670414	31671373	960	*	0.000648666	Promoter	16125	2	7920	uc003nvx.2	0	ENSG00000204427	ABHD16A	abhydrolase domain containing 16A, phospholipase
chr20	62477659	62477928	270	*	0.000126527	Distal Intergenic	1776	1	140701	uc002ygx.1	-14638	ENSG00000183260	ABHD16B	abhydrolase domain containing 16B
chr19	1875694	1876529	836	*	0.000284196	Downstream (<1kb)	4829	2	81926	uc002lud.3	5274	ENSG00000129968	ABHD17A	abhydrolase domain containing 17A, depalmitoylase
chr19	1885007	1885656	650	*	0.000312273	Promoter	8544	2	81926	uc002luf.3	0	ENSG00000129968	ABHD17A	abhydrolase domain containing 17A, depalmitoylase
chr15	80987544	80988493	950	*	0.000174363	Promoter	60311	1	58489	uc002bft.3	0	ENSG00000136379	ABHD17C	abhydrolase domain containing 17C, depalmitoylase
chr15	89560677	89561241	565	*	0.000278467	Distal Intergenic	28372	1	11057	uc010ups.1	-70140	ENSG00000140526	ABHD2	abhydrolase domain containing 2, acylglycerol lipase
chr15	89574548	89575376	829	*	0.000102982	Distal Intergenic	28372	1	11057	uc010ups.1	-56005	ENSG00000140526	ABHD2	abhydrolase domain containing 2, acylglycerol lipase
chr15	89592371	89592794	424	*	0.000195864	Distal Intergenic	28372	1	11057	uc010ups.1	-38587	ENSG00000140526	ABHD2	abhydrolase domain containing 2, acylglycerol lipase
chr15	89631036	89632224	1189	*	0.00133565	Promoter	28372	1	11057	uc010ups.1	0	ENSG00000140526	ABHD2	abhydrolase domain containing 2, acylglycerol lipase
chr18	19283544	19283824	281	*	0.000135092	Promoter	53909	2	171586	uc002ktl.2	942	ENSG00000158201	ABHD3	abhydrolase domain containing 3, phospholipase
chr18	19283917	19285078	1162	*	0.00114562	Promoter	53909	2	171586	uc002ktl.2	0	ENSG00000158201	ABHD3	abhydrolase domain containing 3, phospholipase
chr14	23066974	23067693	720	*	0.000177131	Promoter	6015	1	63874	uc010tmz.1	0	ENSG00000100439	ABHD4	abhydrolase domain containing 4, N-acyl phospholipase B
chr14	23089995	23090278	284	*	0.000107809	Distal Intergenic	14119	1	63874	uc010tnb.2	22848	ENSG00000100439	ABHD4	abhydrolase domain containing 4, N-acyl phospholipase B
chr14	23105877	23106418	542	*	0.000132628	Distal Intergenic	14119	1	63874	uc010tnb.2	38730	ENSG00000100439	ABHD4	abhydrolase domain containing 4, N-acyl phospholipase B
chr14	23106611	23107268	658	*	0.000270966	Distal Intergenic	14119	1	63874	uc010tnb.2	39464	ENSG00000100439	ABHD4	abhydrolase domain containing 4, N-acyl phospholipase B
chr14	23108247	23108707	461	*	0.000142883	Distal Intergenic	14119	1	63874	uc010tnb.2	41100	ENSG00000100439	ABHD4	abhydrolase domain containing 4, N-acyl phospholipase B
chr14	23135318	23135697	380	*	9.72831e-05	Distal Intergenic	14119	1	63874	uc010tnb.2	68171	ENSG00000100439	ABHD4	abhydrolase domain containing 4, N-acyl phospholipase B
chr3	43731824	43733121	1298	*	0.0011044	Promoter	31843	1	51099	uc003cmx.3	0	ENSG00000011198	ABHD5	abhydrolase domain containing 5, lysophosphatidic acid acyltransferase
chr3	43797125	43797364	240	*	0.000218342	Distal Intergenic	31843	1	51099	uc003cmx.3	64750	ENSG00000011198	ABHD5	abhydrolase domain containing 5, lysophosphatidic acid acyltransferase
chr3	43810963	43811402	440	*	0.000165448	Distal Intergenic	31843	1	51099	uc003cmx.3	78588	ENSG00000011198	ABHD5	abhydrolase domain containing 5, lysophosphatidic acid acyltransferase
chr3	43835316	43835596	281	*	0.000129047	Distal Intergenic	31843	1	51099	uc003cmx.3	102941	ENSG00000011198	ABHD5	abhydrolase domain containing 5, lysophosphatidic acid acyltransferase
chr3	43935766	43936131	366	*	7.66526e-05	Distal Intergenic	31843	1	51099	uc003cmx.3	203391	ENSG00000011198	ABHD5	abhydrolase domain containing 5, lysophosphatidic acid acyltransferase
chr3	58222819	58224019	1201	*	0.000689281	Promoter	57203	1	57406	uc003djs.4	0	ENSG00000163686	ABHD6	abhydrolase domain containing 6, acylglycerol lipase
chr19	17405013	17405463	451	*	0.000147732	Exon (uc002ngb.4/79575, exon 4 of 5)	11343	2	79575	uc002ngb.4	8819	ENSG00000127220	ABHD8	abhydrolase domain containing 8
chr19	17413599	17414457	859	*	0.000347785	Promoter	11343	2	79575	uc002ngb.4	0	ENSG00000127220	ABHD8	abhydrolase domain containing 8
chr10	27149222	27150272	1051	*	0.00154996	Promoter	114492	2	10006	uc001isx.3	0	ENSG00000136754	ABI1	abl interactor 1
chr10	27158215	27158614	400	*	7.80605e-05	Distal Intergenic	114492	2	10006	uc010qdk.2	-8199	ENSG00000136754	ABI1	abl interactor 1
chr2	204192565	204193748	1184	*	0.00025369	Promoter	67501	1	10152	uc010zig.1	0	ENSG00000138443	ABI2	abl interactor 2
chr2	204237316	204238001	686	*	0.000103082	Intron (uc010zig.1/10152, intron 2 of 7)	65289	1	10152	uc002vab.3	5712	ENSG00000138443	ABI2	abl interactor 2
chr3	100495538	100495843	306	*	0.000111975	Intron (uc003duj.3/25890, intron 17 of 25)	68161	2	25890	uc003duj.3	40496	ENSG00000154175	ABI3BP	ABI family member 3 binding protein
chr3	100827352	100827983	632	*	0.000100436	Distal Intergenic	131065	2	25890	uc003dup.4	-115018	ENSG00000154175	ABI3BP	ABI family member 3 binding protein
chr9	111695877	111697158	1282	*	0.000714778	Promoter	6565	1	54942	uc004bdn.3	0	ENSG00000119328	ABITRAM	actin binding transcription modulator
chr9	133588009	133588875	867	*	0.00115524	Promoter	173795	1	25	uc004bzv.3	-393	ENSG00000097007	ABL1	ABL proto-oncogene 1, non-receptor tyrosine kinase
chr9	133709772	133710637	866	*	0.000228054	Promoter	52232	1	25	uc004bzw.3	-194	ENSG00000097007	ABL1	ABL proto-oncogene 1, non-receptor tyrosine kinase
chr9	133710766	133711006	241	*	7.41946e-05	Promoter	52232	1	25	uc004bzw.3	0	ENSG00000097007	ABL1	ABL proto-oncogene 1, non-receptor tyrosine kinase
chr9	133738239	133738635	397	*	0.000109075	Exon (uc004bzv.3/25, exon 4 of 11)	52232	1	25	uc004bzw.3	27408	ENSG00000097007	ABL1	ABL proto-oncogene 1, non-receptor tyrosine kinase
chr1	179098559	179099469	911	*	0.000348666	Intron (uc001gmg.4/27, intron 3 of 12)	43763	2	27	uc001gmg.4	12755	ENSG00000143322	ABL2	ABL proto-oncogene 2, non-receptor tyrosine kinase
chr1	179104601	179105304	704	*	0.000168231	Intron (uc001gmg.4/27, intron 1 of 12)	43763	2	27	uc001gmg.4	6920	ENSG00000143322	ABL2	ABL proto-oncogene 2, non-receptor tyrosine kinase
chr1	179107897	179108096	200	*	9.42246e-05	Intron (uc001gmg.4/27, intron 1 of 12)	43763	2	27	uc001gmg.4	4128	ENSG00000143322	ABL2	ABL proto-oncogene 2, non-receptor tyrosine kinase
chr1	179198008	179199264	1257	*	0.000240074	Promoter	130358	2	27	uc001gmj.4	0	ENSG00000143322	ABL2	ABL proto-oncogene 2, non-receptor tyrosine kinase
chr10	116259350	116259879	530	*	0.000243975	Intron (uc021pyv.1/3983, intron 1 of 16)	60769	2	3983	uc021pyu.1	-7713	ENSG00000099204	ABLIM1	actin binding LIM protein 1
chr10	116286138	116287022	885	*	0.000869243	Promoter	95817	2	3983	uc021pyv.1	0	ENSG00000099204	ABLIM1	actin binding LIM protein 1
chr10	116298239	116298597	359	*	0.000180361	Intron (uc021pyw.1/3983, intron 6 of 21)	85910	2	3983	uc021pzc.1	-11554	ENSG00000099204	ABLIM1	actin binding LIM protein 1
chr10	116300745	116301461	717	*	0.000456914	Intron (uc021pyw.1/3983, intron 6 of 21)	85910	2	3983	uc021pzc.1	-14060	ENSG00000099204	ABLIM1	actin binding LIM protein 1
chr10	116303805	116304388	584	*	0.000445348	Intron (uc021pyw.1/3983, intron 6 of 21)	85910	2	3983	uc021pzc.1	-17120	ENSG00000099204	ABLIM1	actin binding LIM protein 1
chr10	116391686	116392082	397	*	0.000125524	Promoter	191325	2	3983	uc021pze.1	18	ENSG00000099204	ABLIM1	actin binding LIM protein 1
chr10	116527499	116528472	974	*	0.000141101	Promoter	166979	2	3983	uc001lbz.1	0	ENSG00000099204	ABLIM1	actin binding LIM protein 1
chr10	116546407	116547489	1083	*	0.000212484	Distal Intergenic	166979	2	3983	uc001lbz.1	-18388	ENSG00000099204	ABLIM1	actin binding LIM protein 1
chr10	116552536	116552846	311	*	8.79751e-05	Distal Intergenic	166979	2	3983	uc001lbz.1	-24517	ENSG00000099204	ABLIM1	actin binding LIM protein 1
chr4	8091797	8091986	190	*	9.33507e-05	Intron (uc003gkj.4/84448, intron 3 of 20)	106677	2	84448	uc003gkl.3	-18084	ENSG00000163995	ABLIM2	actin binding LIM protein family member 2
chr4	8098889	8099340	452	*	9.19987e-05	Exon (uc003gkj.4/84448, exon 3 of 21)	106677	2	84448	uc003gkl.3	-25176	ENSG00000163995	ABLIM2	actin binding LIM protein family member 2
chr4	8160120	8161353	1234	*	0.00139993	Promoter	193523	2	84448	uc003gkj.4	0	ENSG00000163995	ABLIM2	actin binding LIM protein family member 2
chr4	8178496	8178960	465	*	0.000115518	Distal Intergenic	151812	2	84448	uc003gks.3	-17937	ENSG00000163995	ABLIM2	actin binding LIM protein family member 2
chr5	148494323	148494696	374	*	0.000111853	Distal Intergenic	118946	1	22885	uc003lpy.2	-26358	ENSG00000173210	ABLIM3	actin binding LIM protein family member 3
chr5	148520899	148521501	603	*	0.000252864	Promoter	118946	1	22885	uc003lpy.2	0	ENSG00000173210	ABLIM3	actin binding LIM protein family member 3
chr9	136150363	136150990	628	*	9.37189e-05	Promoter	20068	2	28	uc004cda.1	0	ENSG00000175164	ABO	ABO, alpha 1-3-N-acetylgalactosaminyltransferase and alpha 1-3-galactosyltransferase
chr17	910083	910368	286	*	8.43738e-05	Intron (uc002fsf.4/29, intron 4 of 4)	9072	2	29	uc002fsf.4	5461	ENSG00000159842	ABR	ABR activator of RhoGEF and GTPase
chr17	959023	959442	420	*	9.35726e-05	Exon (uc010vqg.3/29, exon 9 of 18)	75629	2	29	uc010vqg.3	22944	ENSG00000159842	ABR	ABR activator of RhoGEF and GTPase
chr17	965480	967443	1964	*	0.000456887	Intron (uc010vqg.3/29, intron 5 of 17)	75629	2	29	uc010vqg.3	14943	ENSG00000159842	ABR	ABR activator of RhoGEF and GTPase
chr17	967595	968118	524	*	0.000148179	Intron (uc010vqg.3/29, intron 5 of 17)	75629	2	29	uc010vqg.3	14268	ENSG00000159842	ABR	ABR activator of RhoGEF and GTPase
chr17	968230	968522	293	*	7.4511e-05	Intron (uc010vqg.3/29, intron 5 of 17)	75629	2	29	uc010vqg.3	13864	ENSG00000159842	ABR	ABR activator of RhoGEF and GTPase
chr17	1011804	1013016	1213	*	0.000376575	Promoter	105583	2	29	uc002fsg.4	0	ENSG00000159842	ABR	ABR activator of RhoGEF and GTPase
chr17	1021485	1022103	619	*	0.00018252	Intron (uc002fsd.4/29, intron 2 of 22)	34186	2	29	uc010cjq.1	6987	ENSG00000159842	ABR	ABR activator of RhoGEF and GTPase
chr17	1056538	1057215	678	*	0.000154435	Intron (uc002fsd.4/29, intron 1 of 22)	176409	2	29	uc002fsd.4	25951	ENSG00000159842	ABR	ABR activator of RhoGEF and GTPase
chr17	1067132	1067773	642	*	0.000111802	Intron (uc002fsd.4/29, intron 1 of 22)	176409	2	29	uc002fsd.4	15393	ENSG00000159842	ABR	ABR activator of RhoGEF and GTPase
chr17	1082615	1083857	1243	*	0.000189609	Promoter	176409	2	29	uc002fsd.4	0	ENSG00000159842	ABR	ABR activator of RhoGEF and GTPase
chr17	1090245	1090848	604	*	0.0002725	Promoter	183859	2	29	uc002fse.4	0	ENSG00000159842	ABR	ABR activator of RhoGEF and GTPase
chr17	1101139	1101580	442	*	0.000113802	Distal Intergenic	183859	2	29	uc002fse.4	-10523	ENSG00000159842	ABR	ABR activator of RhoGEF and GTPase
chr17	1104472	1104773	302	*	0.000102395	Distal Intergenic	183859	2	29	uc002fse.4	-13856	ENSG00000159842	ABR	ABR activator of RhoGEF and GTPase
chr17	1106329	1106609	281	*	0.000105616	Distal Intergenic	183859	2	29	uc002fse.4	-15713	ENSG00000159842	ABR	ABR activator of RhoGEF and GTPase
chr17	1106774	1107205	432	*	0.000158712	Distal Intergenic	183859	2	29	uc002fse.4	-16158	ENSG00000159842	ABR	ABR activator of RhoGEF and GTPase
chr17	1131988	1132473	486	*	0.000146125	Distal Intergenic	183859	2	29	uc002fse.4	-41372	ENSG00000159842	ABR	ABR activator of RhoGEF and GTPase
chr8	107962339	107962785	447	*	9.46844e-05	Distal Intergenic	10762	2	137735	uc003ymm.4	-179867	ENSG00000174429	ABRA	actin binding Rho activating protein
chr6	139349532	139350870	1339	*	0.000508869	Promoter	14621	1	58527	uc003qil.2	0	ENSG00000146386	ABRACL	ABRA C-terminal like
chr4	84405725	84406676	952	*	0.00160672	Promoter	24197	2	84142	uc003hou.2	0	ENSG00000163322	ABRAXAS1	abraxas 1, BRCA1 A complex subunit
chr10	126490038	126490974	937	*	0.000526632	Promoter	34886	1	23172	uc001lib.4	0	ENSG00000165660	ABRAXAS2	abraxas 2, BRISC complex subunit
chr6	26568821	26569127	307	*	0.000192159	Exon (uc021yns.1/uc021yns.1, exon 1 of 1)	3107	1	29777	uc003nii.3	-28044	ENSG00000146109	ABT1	activator of basal transcription 1
chr6	26569415	26569679	265	*	0.000100816	Exon (uc003nih.3/uc003nih.3, exon 1 of 2)	3107	1	29777	uc003nii.3	-27492	ENSG00000146109	ABT1	activator of basal transcription 1
chr6	26595951	26596260	310	*	0.000197794	Promoter	3107	1	29777	uc003nii.3	-911	ENSG00000146109	ABT1	activator of basal transcription 1
chr6	26596909	26597533	625	*	0.000471479	Promoter	3107	1	29777	uc003nii.3	0	ENSG00000146109	ABT1	activator of basal transcription 1
chr6	26598597	26598932	336	*	0.000116401	3' UTR	3107	1	29777	uc003nii.3	1426	ENSG00000146109	ABT1	activator of basal transcription 1
chr6	26607718	26608067	350	*	0.000190045	Distal Intergenic	3107	1	29777	uc003nii.3	10547	ENSG00000146109	ABT1	activator of basal transcription 1
chr6	26613440	26614441	1002	*	0.000132876	Distal Intergenic	3107	1	29777	uc003nii.3	16269	ENSG00000146109	ABT1	activator of basal transcription 1
chr3	127371029	127371564	536	*	0.000122502	Intron (uc003ejq.3/50512, intron 2 of 7)	7989	1	80325	uc003ejr.3	-20217	ENSG00000114626	ABTB1	ankyrin repeat and BTB domain containing 1
chr3	127390757	127392288	1532	*	0.000431099	Promoter	7989	1	80325	uc003ejr.3	0	ENSG00000114626	ABTB1	ankyrin repeat and BTB domain containing 1
chr3	127409451	127410088	638	*	0.000116533	3' UTR	3960	1	80325	uc010hsm.3	13641	ENSG00000114626	ABTB1	ankyrin repeat and BTB domain containing 1
chr11	34255644	34256000	357	*	0.000250109	Intron (uc001mvl.2/25841, intron 1 of 16)	207022	2	25841	uc001mvl.2	123555	ENSG00000166016	ABTB2	ankyrin repeat and BTB domain containing 2
chr11	34270132	34270440	309	*	0.000144554	Intron (uc001mvl.2/25841, intron 1 of 16)	207022	2	25841	uc001mvl.2	109115	ENSG00000166016	ABTB2	ankyrin repeat and BTB domain containing 2
chr11	34272632	34273125	494	*	0.000372742	Intron (uc001mvl.2/25841, intron 1 of 16)	207022	2	25841	uc001mvl.2	106430	ENSG00000166016	ABTB2	ankyrin repeat and BTB domain containing 2
chr11	34378250	34380792	2543	*	0.000988771	Promoter	207022	2	25841	uc001mvl.2	0	ENSG00000166016	ABTB2	ankyrin repeat and BTB domain containing 2
chr3	38177344	38177660	317	*	0.000185108	Intron (uc003cht.3/30, intron 2 of 11)	14533	2	30	uc003cht.3	1073	ENSG00000060971	ACAA1	acetyl-CoA acyltransferase 1
chr3	38178253	38178914	662	*	0.000541413	Promoter	14533	2	30	uc003cht.3	0	ENSG00000060971	ACAA1	acetyl-CoA acyltransferase 1
chr18	47326485	47326750	266	*	0.000127007	Intron (uc002ldw.4/10449, intron 2 of 9)	30378	2	10449	uc002ldw.4	13501	ENSG00000167315	ACAA2	acetyl-CoA acyltransferase 2
chr18	47339361	47340916	1556	*	0.000381954	Promoter	30378	2	10449	uc002ldw.4	0	ENSG00000167315	ACAA2	acetyl-CoA acyltransferase 2
chr17	35447003	35447465	463	*	0.00019837	Intron (uc010wdb.2/31, intron 6 of 7)	37790	2	31	uc010wdb.2	32251	ENSG00000278540	ACACA	acetyl-CoA carboxylase alpha
chr17	35715512	35716777	1266	*	0.000741733	Promoter	274133	2	31	uc002hnm.3	0	ENSG00000278540	ACACA	acetyl-CoA carboxylase alpha
chr17	35766495	35767519	1025	*	0.000302678	Promoter	324976	2	31	uc002hnn.3	0	ENSG00000278540	ACACA	acetyl-CoA carboxylase alpha
chr12	109548823	109549413	591	*	0.000318634	Distal Intergenic	151631	1	32	uc001tob.3	-4987	ENSG00000076555	ACACB	acetyl-CoA carboxylase beta
chr12	109592337	109593087	751	*	0.000498583	Intron (uc001tob.3/32, intron 2 of 52)	128829	1	32	uc001toc.3	15135	ENSG00000076555	ACACB	acetyl-CoA carboxylase beta
chr12	112123370	112124211	842	*	0.000609381	Promoter	24265	1	80724	uc009zvw.2	0	ENSG00000111271	ACAD10	acyl-CoA dehydrogenase family member 10
chr12	112160728	112161409	682	*	0.000247989	Intron (uc001tsp.3/80724, intron 8 of 17)	41594	1	80724	uc001tss.1	7418	ENSG00000111271	ACAD10	acyl-CoA dehydrogenase family member 10
chr11	134122865	134123799	935	*	0.00141054	Promoter	6386	1	27034	uc009zdc.3	0	ENSG00000151498	ACAD8	acyl-CoA dehydrogenase family member 8
chr3	128598067	128598783	717	*	0.000972477	Promoter	29610	1	28976	uc010hsw.1	0	ENSG00000177646	ACAD9	acyl-CoA dehydrogenase family member 9
chr3	128641899	128642305	407	*	0.000190262	Intron (uc003elg.1/57501, intron 7 of 7)	8757	1	28976	uc003ele.3	18698	ENSG00000177646	ACAD9	acyl-CoA dehydrogenase family member 9
chr2	211089710	211090050	341	*	9.19165e-05	Promoter	37500	2	33	uc002vdz.4	165	ENSG00000115361	ACADL	acyl-CoA dehydrogenase long chain
chr2	211093193	211093774	582	*	0.000112004	Distal Intergenic	8017	2	33	uc010zjg.1	-2978	ENSG00000115361	ACADL	acyl-CoA dehydrogenase long chain
chr2	211128796	211128975	180	*	6.71384e-05	Distal Intergenic	8017	2	33	uc010zjg.1	-38581	ENSG00000115361	ACADL	acyl-CoA dehydrogenase long chain
chr1	76189895	76190680	786	*	0.000869559	Promoter	15753	1	34	uc010orc.1	0	ENSG00000117054	ACADM	acyl-CoA dehydrogenase medium chain
chr12	121163484	121163999	516	*	0.000624039	Promoter	13429	1	35	uc010szl.1	0	ENSG00000122971	ACADS	acyl-CoA dehydrogenase short chain
chr12	121175139	121175340	202	*	0.000106714	Exon (uc010szl.1/35, exon 4 of 9)	14241	1	35	uc001tza.4	11568	ENSG00000122971	ACADS	acyl-CoA dehydrogenase short chain
chr10	124767453	124769148	1696	*	0.000683985	Promoter	49378	1	36	uc001lhb.3	0	ENSG00000196177	ACADSB	acyl-CoA dehydrogenase short/branched chain
chr17	7117459	7118567	1109	*	0.000577065	Intron (uc010cly.3/1742, intron 1 of 19)	8143	1	37	uc010vtp.3	-1877	ENSG00000072778	ACADVL	acyl-CoA dehydrogenase very long chain
chr15	89390274	89390767	494	*	0.000102945	Exon (uc002bmx.3/176, exon 8 of 10)	71912	1	176	uc010upp.1	43600	ENSG00000157766	ACAN	aggrecan
chr17	7239738	7240511	774	*	0.000252505	Promoter	14946	1	9744	uc002ggd.2	0	ENSG00000072818	ACAP1	ArfGAP with coiled-coil, ankyrin repeat and PH domains 1
chr3	195162685	195164161	1477	*	0.00139647	Promoter	168353	2	23527	uc003fun.4	0	ENSG00000114331	ACAP2	ArfGAP with coiled-coil, ankyrin repeat and PH domains 2
chr3	195176472	195176951	480	*	8.66562e-05	Distal Intergenic	107173	2	23527	uc003fuo.3	-12655	ENSG00000114331	ACAP2	ArfGAP with coiled-coil, ankyrin repeat and PH domains 2
chr1	1232678	1233149	472	*	0.000141782	Intron (uc001ady.2/116983, intron 4 of 13)	6572	2	116983	uc001ady.2	1186	ENSG00000131584	ACAP3	ArfGAP with coiled-coil, ankyrin repeat and PH domains 3
chr11	107991973	107992721	749	*	0.000892578	Promoter	15409	1	38	uc001pjw.1	0	ENSG00000075239	ACAT1	acetyl-CoA acetyltransferase 1
chr1	226373944	226374831	888	*	0.000724199	Promoter	42044	2	64746	uc001hpy.3	0	ENSG00000182827	ACBD3	acyl-CoA binding domain containing 3
chr17	43212726	43213456	731	*	0.000325262	Promoter	7313	1	79777	uc002iid.2	0	ENSG00000181513	ACBD4	acyl-CoA binding domain containing 4
chr10	27529232	27530109	878	*	0.000240802	Promoter	45666	2	91452	uc010qdm.3	0	ENSG00000107897	ACBD5	acyl-CoA binding domain containing 5
chr10	27530721	27531325	605	*	0.000462264	Promoter	46926	2	91452	uc001ito.3	0	ENSG00000107897	ACBD5	acyl-CoA binding domain containing 5
chr10	27531926	27532437	512	*	0.000246457	Promoter	46926	2	91452	uc001itq.3	-858	ENSG00000107897	ACBD5	acyl-CoA binding domain containing 5
chr1	180471201	180472375	1175	*	0.00125828	Promoter	214671	2	84320	uc001gog.3	0	ENSG00000230124	ACBD6	acyl-CoA binding domain containing 6
chr1	180477659	180478214	556	*	0.000130314	Distal Intergenic	214671	2	84320	uc001gog.3	-5637	ENSG00000230124	ACBD6	acyl-CoA binding domain containing 6
chr1	180478740	180478939	200	*	9.99812e-05	Distal Intergenic	214671	2	84320	uc001gog.3	-6718	ENSG00000230124	ACBD6	acyl-CoA binding domain containing 6
chr1	180494002	180494369	368	*	0.000118302	Distal Intergenic	214671	2	84320	uc001gog.3	-21980	ENSG00000230124	ACBD6	acyl-CoA binding domain containing 6
chr10	15130396	15130971	576	*	0.000719648	Promoter	73705	2	414149	uc010qby.1	0	ENSG00000176244	ACBD7	acyl-CoA binding domain containing 7
chr11	44087485	44088229	745	*	0.00109866	Promoter	17841	1	84680	uc009yks.1	0	ENSG00000110455	ACCS	1-aminocyclopropane-1-carboxylate synthase homolog (inactive)
chr17	61553994	61554423	430	*	0.000120155	Promoter	1457	1	1636	uc010wph.2	0	ENSG00000159640	ACE	angiotensin I converting enzyme
chr9	19408662	19409473	812	*	0.000923148	Promoter	43576	1	340485	uc003zny.1	0	ENSG00000177076	ACER2	alkaline ceramidase 2
chr9	19433751	19434571	821	*	0.000130592	Intron (uc003znx.1/340485, intron 4 of 9)	43576	1	340485	uc003znz.1	24826	ENSG00000177076	ACER2	alkaline ceramidase 2
chr9	19464628	19465476	849	*	0.00101077	Distal Intergenic	43576	1	340485	uc003znz.1	55703	ENSG00000177076	ACER2	alkaline ceramidase 2
chr9	19471729	19472160	432	*	0.000121083	Distal Intergenic	43576	1	340485	uc003znz.1	62804	ENSG00000177076	ACER2	alkaline ceramidase 2
chr9	19504426	19504789	364	*	9.62212e-05	Downstream (2-3kb)	43576	1	340485	uc003znz.1	95501	ENSG00000177076	ACER2	alkaline ceramidase 2
chr9	19541481	19541841	361	*	7.66526e-05	Intron (uc003zoa.2/25769, intron 7 of 9)	43576	1	340485	uc003znz.1	132556	ENSG00000177076	ACER2	alkaline ceramidase 2
chr11	76571693	76572311	619	*	0.000372113	Promoter	154389	1	55331	uc010rsg.1	0	ENSG00000078124	ACER3	alkaline ceramidase 3
chr11	76631103	76631476	374	*	0.000164111	Intron (uc010rsg.1/55331, intron 2 of 8)	162868	1	55331	uc010rsj.1	59120	ENSG00000078124	ACER3	alkaline ceramidase 3
chr7	100493004	100493500	497	*	0.000118804	Promoter	5927	2	43	uc003uxe.3	41	ENSG00000087085	ACHE	acetylcholinesterase (Cartwright blood group)
chr7	100494791	100495101	311	*	0.000126311	Promoter	3754	2	43	uc003uxj.1	-252	ENSG00000087085	ACHE	acetylcholinesterase (Cartwright blood group)
chr7	100550753	100551213	461	*	0.00298171	5' UTR	3754	2	43	uc003uxj.1	-56214	ENSG00000087085	ACHE	acetylcholinesterase (Cartwright blood group)
chr14	23538085	23538549	465	*	0.000131558	Promoter	11053	2	22985	uc001wio.4	277	ENSG00000100813	ACIN1	apoptotic chromatin condensation inducer 1
chr14	23540590	23540974	385	*	0.000281042	Promoter	12974	2	22985	uc001wip.4	0	ENSG00000100813	ACIN1	apoptotic chromatin condensation inducer 1
chr14	23563696	23565055	1360	*	0.000820543	Promoter	37050	2	22985	uc001wit.4	0	ENSG00000100813	ACIN1	apoptotic chromatin condensation inducer 1
chr1	159175548	159175867	320	*	0.000107152	Promoter	1242	1	2532	uc001ftp.4	499	ENSG00000213088	ACKR1	atypical chemokine receptor 1 (Duffy blood group)
chr3	42845211	42846577	1367	*	0.00119316	Promoter	31020	1	1238	uc003cmc.1	0	ENSG00000144648	ACKR2	atypical chemokine receptor 2
chr2	237445481	237446016	536	*	0.000455429	Distal Intergenic	21571	1	57007	uc010fyq.3	-23408	ENSG00000144476	ACKR3	atypical chemokine receptor 3
chr2	237455218	237455735	518	*	0.000249763	Distal Intergenic	21571	1	57007	uc010fyq.3	-13689	ENSG00000144476	ACKR3	atypical chemokine receptor 3
chr2	237476360	237476895	536	*	0.000141499	Intron (uc010fyq.3/57007, intron 2 of 2)	12615	1	57007	uc002vwd.3	-1485	ENSG00000144476	ACKR3	atypical chemokine receptor 3
chr2	237476934	237477252	319	*	9.85391e-05	Intron (uc010fyq.3/57007, intron 2 of 2)	12615	1	57007	uc002vwd.3	-1128	ENSG00000144476	ACKR3	atypical chemokine receptor 3
chr2	237478173	237478579	407	*	0.000269967	Promoter	12615	1	57007	uc002vwd.3	0	ENSG00000144476	ACKR3	atypical chemokine receptor 3
chr2	237724872	237725436	565	*	0.000128379	Distal Intergenic	12615	1	57007	uc002vwd.3	246492	ENSG00000144476	ACKR3	atypical chemokine receptor 3
chr17	40074312	40075965	1654	*	0.000577505	Promoter	52094	2	47	uc002hyg.3	0	ENSG00000131473	ACLY	ATP citrate lyase
chr9	31496656	31496932	277	*	0.000130965	Distal Intergenic	51795	1	48	uc010mjh.1	-887669	ENSG00000122729	ACO1	aconitase 1
chr9	31598095	31598251	157	*	0.000172124	Distal Intergenic	51795	1	48	uc010mjh.1	-786350	ENSG00000122729	ACO1	aconitase 1
chr9	31820419	31821076	658	*	0.000137156	Distal Intergenic	51795	1	48	uc010mjh.1	-563525	ENSG00000122729	ACO1	aconitase 1
chr9	31950513	31950862	350	*	0.000111082	Distal Intergenic	51795	1	48	uc010mjh.1	-433739	ENSG00000122729	ACO1	aconitase 1
chr9	31981319	31981576	258	*	0.000124427	Distal Intergenic	51795	1	48	uc010mjh.1	-403025	ENSG00000122729	ACO1	aconitase 1
chr9	32010311	32010914	604	*	0.000151573	Distal Intergenic	51795	1	48	uc010mjh.1	-373687	ENSG00000122729	ACO1	aconitase 1
chr9	32011012	32011383	372	*	0.000100436	Distal Intergenic	51795	1	48	uc010mjh.1	-373218	ENSG00000122729	ACO1	aconitase 1
chr9	32128344	32128987	644	*	0.000160734	Distal Intergenic	51795	1	48	uc010mjh.1	-255614	ENSG00000122729	ACO1	aconitase 1
chr9	32290933	32291396	464	*	9.10737e-05	Distal Intergenic	51795	1	48	uc010mjh.1	-93205	ENSG00000122729	ACO1	aconitase 1
chr9	32379325	32379562	238	*	0.000173966	Distal Intergenic	51795	1	48	uc010mjh.1	-5039	ENSG00000122729	ACO1	aconitase 1
chr9	32384359	32385131	773	*	0.00112784	Promoter	51795	1	48	uc010mjh.1	0	ENSG00000122729	ACO1	aconitase 1
chr22	41864429	41865531	1103	*	0.000723659	Promoter	59865	1	50	uc003bac.3	0	ENSG00000100412	ACO2	aconitase 2
chr22	41875964	41876355	392	*	0.000134386	Intron (uc003bac.3/50, intron 1 of 17)	59865	1	50	uc003bac.3	10835	ENSG00000100412	ACO2	aconitase 2
chr1	54940209	54940849	641	*	0.000105281	Distal Intergenic	68076	1	26027	uc001cxj.2	-67081	ENSG00000162390	ACOT11	acyl-CoA thioesterase 11
chr1	54941032	54941449	418	*	0.000122255	Distal Intergenic	68076	1	26027	uc001cxj.2	-66481	ENSG00000162390	ACOT11	acyl-CoA thioesterase 11
chr1	54953811	54954242	432	*	0.000124041	Distal Intergenic	68076	1	26027	uc001cxj.2	-53688	ENSG00000162390	ACOT11	acyl-CoA thioesterase 11
chr1	54954881	54955460	580	*	0.000194439	Distal Intergenic	68076	1	26027	uc001cxj.2	-52470	ENSG00000162390	ACOT11	acyl-CoA thioesterase 11
chr1	54965030	54965676	647	*	0.000141718	Distal Intergenic	68076	1	26027	uc001cxj.2	-42254	ENSG00000162390	ACOT11	acyl-CoA thioesterase 11
chr1	55007574	55008339	766	*	0.000237488	Promoter	68076	1	26027	uc001cxj.2	0	ENSG00000162390	ACOT11	acyl-CoA thioesterase 11
chr1	55027322	55027965	644	*	0.000309743	Intron (uc001cxj.2/26027, intron 1 of 14)	86611	1	26027	uc001cxm.2	13515	ENSG00000162390	ACOT11	acyl-CoA thioesterase 11
chr1	55047346	55047636	291	*	8.43237e-05	Intron (uc001cxj.2/26027, intron 1 of 14)	86611	1	26027	uc001cxm.2	33539	ENSG00000162390	ACOT11	acyl-CoA thioesterase 11
chr5	80689568	80690218	651	*	0.000191242	Promoter	64042	2	134526	uc003khl.4	0	ENSG00000172497	ACOT12	acyl-CoA thioesterase 12
chr5	80728320	80728900	581	*	0.000101405	Intron (uc011cto.1/26829, intron 1 of 1)	34317	2	134526	uc003khm.3	-38332	ENSG00000172497	ACOT12	acyl-CoA thioesterase 12
chr5	80833883	80834471	589	*	0.00026684	Intron (uc003kho.4/23635, intron 4 of 16)	34317	2	134526	uc003khm.3	-143895	ENSG00000172497	ACOT12	acyl-CoA thioesterase 12
chr14	74035723	74036683	961	*	0.000325446	Promoter	6600	1	10965	uc001xon.5	0	ENSG00000119673	ACOT2	acyl-CoA thioesterase 2
chr14	74037761	74038067	307	*	0.000101717	Intron (uc010tuc.3/641371, intron 2 of 2)	6600	1	10965	uc001xon.5	1998	ENSG00000119673	ACOT2	acyl-CoA thioesterase 2
chr14	74058414	74059311	898	*	0.000481096	Promoter	4061	1	122970	uc001xoo.3	4	ENSG00000177465	ACOT4	acyl-CoA thioesterase 4
chr14	74079009	74079857	849	*	0.000539264	Distal Intergenic	3045	1	641372	uc001xop.3	-3691	ENSG00000205669	ACOT6	acyl-CoA thioesterase 6
chr1	6408060	6408494	435	*	0.000111947	Intron (uc001amq.3/11332, intron 2 of 8)	94673	2	11332	uc001amq.3	10510	ENSG00000097021	ACOT7	acyl-CoA thioesterase 7
chr1	6408718	6409110	393	*	0.000121889	Intron (uc001amq.3/11332, intron 2 of 8)	94673	2	11332	uc001amq.3	9894	ENSG00000097021	ACOT7	acyl-CoA thioesterase 7
chr1	6425185	6425486	302	*	0.000226936	Intron (uc001ams.3/11332, intron 1 of 8)	96433	2	11332	uc001amr.3	-4421	ENSG00000097021	ACOT7	acyl-CoA thioesterase 7
chr1	6452974	6454192	1219	*	0.000770969	Promoter	129495	2	11332	uc001amt.3	0	ENSG00000097021	ACOT7	acyl-CoA thioesterase 7
chr20	44485760	44486699	940	*	0.000812041	Promoter	15689	2	10005	uc002xqa.2	0	ENSG00000101473	ACOT8	acyl-CoA thioesterase 8
chrX	23761024	23761672	649	*	0.000363279	Promoter	39631	2	23597	uc004dao.3	0	ENSG00000123130	ACOT9	acyl-CoA thioesterase 9
chr17	73974859	73976180	1322	*	0.000757483	Promoter	37927	2	51	uc002jqe.3	0	ENSG00000161533	ACOX1	acyl-CoA oxidase 1
chr3	58518474	58518895	422	*	0.000164942	Intron (uc003dkl.3/8309, intron 5 of 14)	32067	2	8309	uc003dkl.3	4034	ENSG00000168306	ACOX2	acyl-CoA oxidase 2
chr3	58535354	58535876	523	*	0.000242589	Distal Intergenic	32067	2	8309	uc003dkl.3	-12425	ENSG00000168306	ACOX2	acyl-CoA oxidase 2
chr4	8411155	8411651	497	*	0.000159006	Intron (uc010idk.3/8310, intron 6 of 17)	62200	2	8310	uc010idk.3	18557	ENSG00000087008	ACOX3	acyl-CoA oxidase 3, pristanoyl
chr4	8429705	8430702	998	*	0.00057375	Promoter	62200	2	8310	uc010idk.3	0	ENSG00000087008	ACOX3	acyl-CoA oxidase 3, pristanoyl
chr2	111489942	111490678	737	*	0.000142607	Promoter	385650	1	55289	uc010yxk.1	0	ENSG00000153093	ACOXL	acyl-CoA oxidase like
chr2	111604253	111604983	731	*	0.000233165	Intron (uc010yxk.1/55289, intron 10 of 17)	295331	1	55289	uc021vmn.1	47662	ENSG00000153093	ACOXL	acyl-CoA oxidase like
chr2	111615918	111616298	381	*	0.000637065	Intron (uc010yxk.1/55289, intron 10 of 17)	295331	1	55289	uc021vmn.1	59327	ENSG00000153093	ACOXL	acyl-CoA oxidase like
chr2	111692709	111692970	262	*	8.89894e-05	Intron (uc010yxk.1/55289, intron 12 of 17)	295331	1	55289	uc021vmn.1	136118	ENSG00000153093	ACOXL	acyl-CoA oxidase like
chr19	51286568	51287011	444	*	0.000128264	Distal Intergenic	4810	1	93650	uc002pta.1	-6661	ENSG00000142513	ACP4	acid phosphatase 4
chr19	11689082	11689791	710	*	0.000119154	Promoter	4118	2	54	uc002msh.4	0	ENSG00000102575	ACP5	acid phosphatase 5, tartrate resistant
chr19	11698499	11698849	351	*	0.000131998	Distal Intergenic	2387	2	54	uc010dye.1	-8698	ENSG00000102575	ACP5	acid phosphatase 5, tartrate resistant
chr1	147119661	147120351	691	*	0.000116018	Exon (uc001epr.2/51205, exon 9 of 10)	23467	2	51205	uc001epr.2	22283	ENSG00000162836	ACP6	acid phosphatase 6, lysophosphatidic
chr1	147141606	147143066	1461	*	0.000480443	Promoter	23467	2	51205	uc001epr.2	0	ENSG00000162836	ACP6	acid phosphatase 6, lysophosphatidic
chr1	147153037	147153576	540	*	0.000122237	Distal Intergenic	20689	2	51205	uc009wjj.1	-10403	ENSG00000162836	ACP6	acid phosphatase 6, lysophosphatidic
chr1	147153717	147154154	438	*	0.000133125	Distal Intergenic	20689	2	51205	uc009wjj.1	-11083	ENSG00000162836	ACP6	acid phosphatase 6, lysophosphatidic
chr1	147171958	147172581	624	*	0.000310005	Distal Intergenic	20689	2	51205	uc009wjj.1	-29324	ENSG00000162836	ACP6	acid phosphatase 6, lysophosphatidic
chr19	39564149	39564551	403	*	0.000370864	Distal Intergenic	27184	1	390928	uc002oki.3	-10394	ENSG00000183760	ACP7	acid phosphatase 7, tartrate resistant (putative)
chr19	39574512	39575002	491	*	0.000131875	Promoter	27184	1	390928	uc002oki.3	0	ENSG00000183760	ACP7	acid phosphatase 7, tartrate resistant (putative)
chr22	51170529	51170865	337	*	0.000140919	3' UTR	2136	1	49	uc010hbh.1	-5787	ENSG00000100312	ACR	acrosin
chr11	125574544	125575107	564	*	0.000178214	Distal Intergenic	8565	2	56	uc001qcs.3	-23751	ENSG00000134940	ACRV1	acrosomal vesicle protein 1
chr15	78538410	78538797	388	*	8.65782e-05	Distal Intergenic	53953	2	23205	uc010umy.2	-11361	ENSG00000103740	ACSBG1	acyl-CoA synthetase bubblegum family member 1
chr19	6125671	6125909	239	*	0.000124029	Distal Intergenic	57462	1	81616	uc002mee.1	-9742	ENSG00000130377	ACSBG2	acyl-CoA synthetase bubblegum family member 2
chr19	6161239	6161714	476	*	0.000161353	5' UTR	57403	1	81616	uc010xiz.1	25529	ENSG00000130377	ACSBG2	acyl-CoA synthetase bubblegum family member 2
chr19	6199252	6199911	660	*	0.000838049	Exon (uc002mej.1/uc002mej.1, exon 1 of 2)	57403	1	81616	uc010xiz.1	63542	ENSG00000130377	ACSBG2	acyl-CoA synthetase bubblegum family member 2
chr17	48497029	48497371	343	*	9.10737e-05	Distal Intergenic	48682	1	80221	uc002iqu.2	-6148	ENSG00000167107	ACSF2	acyl-CoA synthetase family member 2
chr17	48502842	48503930	1089	*	0.000208918	Promoter	48682	1	80221	uc002iqu.2	0	ENSG00000167107	ACSF2	acyl-CoA synthetase family member 2
chr16	89150109	89150586	478	*	0.000234275	Distal Intergenic	61955	1	197322	uc002fmp.3	-9631	ENSG00000176715	ACSF3	acyl-CoA synthetase family member 3
chr16	89160069	89160783	715	*	0.00013647	Promoter	61955	1	197322	uc002fmp.3	0	ENSG00000176715	ACSF3	acyl-CoA synthetase family member 3
chr16	89163257	89164070	814	*	0.000359059	Intron (uc002fmp.3/197322, intron 1 of 10)	61955	1	197322	uc021tmq.1	3040	ENSG00000176715	ACSF3	acyl-CoA synthetase family member 3
chr16	89181462	89182231	770	*	0.000990642	Intron (uc002fmp.3/197322, intron 6 of 10)	19216	1	197322	uc031qxj.1	-20725	ENSG00000176715	ACSF3	acyl-CoA synthetase family member 3
chr16	89188547	89189316	770	*	0.000276021	Intron (uc002fmp.3/197322, intron 7 of 10)	19216	1	197322	uc031qxj.1	-13640	ENSG00000176715	ACSF3	acyl-CoA synthetase family member 3
chr16	89199789	89200054	266	*	0.000108832	Intron (uc002fmp.3/197322, intron 8 of 10)	19216	1	197322	uc031qxj.1	-2902	ENSG00000176715	ACSF3	acyl-CoA synthetase family member 3
chr4	185683269	185683953	685	*	0.000359062	Exon (uc003iws.1/2180, exon 5 of 9)	11162	2	2180	uc003iws.1	3957	ENSG00000151726	ACSL1	acyl-CoA synthetase long chain family member 1
chr4	185703904	185704415	512	*	0.000163919	Intron (uc003iww.2/2180, intron 4 of 20)	5560	2	2180	uc010ise.1	-8875	ENSG00000151726	ACSL1	acyl-CoA synthetase long chain family member 1
chr4	185746496	185747969	1474	*	0.000512581	Promoter	70467	2	2180	uc003iwu.1	0	ENSG00000151726	ACSL1	acyl-CoA synthetase long chain family member 1
chr2	223654260	223654759	500	*	0.000164504	Distal Intergenic	82388	1	2181	uc002vni.3	-70973	ENSG00000123983	ACSL3	acyl-CoA synthetase long chain family member 3
chr2	223680822	223681829	1008	*	0.000188547	Distal Intergenic	82388	1	2181	uc002vni.3	-43903	ENSG00000123983	ACSL3	acyl-CoA synthetase long chain family member 3
chr2	223725426	223726686	1261	*	0.00184993	Promoter	82388	1	2181	uc002vni.3	0	ENSG00000123983	ACSL3	acyl-CoA synthetase long chain family member 3
chr2	223760640	223761571	932	*	0.000203526	Intron (uc002vni.3/2181, intron 2 of 16)	82388	1	2181	uc002vnj.3	34908	ENSG00000123983	ACSL3	acyl-CoA synthetase long chain family member 3
chrX	108975866	108976988	1123	*	0.000557924	Promoter	92058	2	2182	uc004eoi.2	0	ENSG00000068366	ACSL4	acyl-CoA synthetase long chain family member 4
chr10	114134892	114135212	321	*	0.000103848	Promoter	53116	1	51703	uc001kzt.3	0	ENSG00000197142	ACSL5	acyl-CoA synthetase long chain family member 5
chr10	114135533	114136348	816	*	0.000175277	Promoter	52183	1	51703	uc001kzu.3	0	ENSG00000197142	ACSL5	acyl-CoA synthetase long chain family member 5
chr5	131310361	131311557	1197	*	0.00014509	Promoter	24062	2	23305	uc003kvw.2	-633	ENSG00000164398	ACSL6	acyl-CoA synthetase long chain family member 6
chr5	131346648	131346971	324	*	0.000100072	Promoter	61689	2	23305	uc003kvx.2	384	ENSG00000164398	ACSL6	acyl-CoA synthetase long chain family member 6
chr5	131347219	131347833	615	*	0.000124162	Promoter	61689	2	23305	uc003kvx.2	0	ENSG00000164398	ACSL6	acyl-CoA synthetase long chain family member 6
chr5	131355697	131356303	607	*	0.000205019	Distal Intergenic	22771	2	23305	uc003kwd.1	-7827	ENSG00000164398	ACSL6	acyl-CoA synthetase long chain family member 6
chr16	20503702	20503949	248	*	0.000105706	Distal Intergenic	12027	1	123876	uc002dhh.4	16737	ENSG00000183747	ACSM2A	acyl-CoA synthetase medium chain family member 2A
chr16	20542328	20542897	570	*	9.33537e-05	Distal Intergenic	39613	2	348158	uc002dhj.4	44798	ENSG00000066813	ACSM2B	acyl-CoA synthetase medium chain family member 2B
chr16	20774798	20775493	696	*	0.000274581	Promoter	22327	1	6296	uc002dhq.3	0	ENSG00000005187	ACSM3	acyl-CoA synthetase medium chain family member 3
chr16	20786165	20786405	241	*	8.00329e-05	Intron (uc002dhq.3/6296, intron 2 of 8)	27174	1	6296	uc010vba.2	4859	ENSG00000005187	ACSM3	acyl-CoA synthetase medium chain family member 3
chr10	96943245	96943968	724	*	0.00035172	Distal Intergenic	34730	1	142827	uc001kke.3	-9989	ENSG00000173124	ACSM6	acyl-CoA synthetase medium chain family member 6
chr10	96944566	96945061	496	*	9.07703e-05	Distal Intergenic	34730	1	142827	uc001kke.3	-8896	ENSG00000173124	ACSM6	acyl-CoA synthetase medium chain family member 6
chr10	96990661	96991008	348	*	0.000136231	Exon (uc001kkg.1/uc001kkg.1, exon 1 of 2)	30927	1	142827	uc009xuu.1	36439	ENSG00000173124	ACSM6	acyl-CoA synthetase medium chain family member 6
chr20	25023760	25024252	493	*	0.000207433	Intron (uc002wub.3/84532, intron 2 of 13)	26477	2	84532	uc021wbl.1	-10418	ENSG00000154930	ACSS1	acyl-CoA synthetase short chain family member 1
chr20	25037782	25039307	1526	*	0.000430337	Promoter	51953	2	84532	uc002wub.3	0	ENSG00000154930	ACSS1	acyl-CoA synthetase short chain family member 1
chr20	25046266	25046535	270	*	8.41209e-05	Distal Intergenic	51953	2	84532	uc031rsm.1	-7448	ENSG00000154930	ACSS1	acyl-CoA synthetase short chain family member 1
chr20	33463873	33464639	767	*	0.000362953	Promoter	50427	1	55902	uc010zum.1	0	ENSG00000131069	ACSS2	acyl-CoA synthetase short chain family member 2
chr20	33486628	33487034	407	*	0.000133125	Intron (uc002xbc.2/55902, intron 2 of 17)	51442	1	55902	uc010gey.2	22300	ENSG00000131069	ACSS2	acyl-CoA synthetase short chain family member 2
chr12	81471620	81472166	547	*	0.000128981	Promoter	177774	1	79611	uc001szl.1	0	ENSG00000111058	ACSS3	acyl-CoA synthetase short chain family member 3
chr10	90694466	90695481	1016	*	0.000149208	3' UTR	17750	2	59	uc001kfp.3	17099	ENSG00000107796	ACTA2	actin alpha 2, smooth muscle
chr7	5569164	5570650	1487	*	0.000754779	Promoter	2516	2	60	uc003sor.4	0	ENSG00000075624	ACTB	actin beta
chr7	5594956	5595325	370	*	0.000120408	Distal Intergenic	3454	2	60	uc003sot.4	-24724	ENSG00000075624	ACTB	actin beta
chr7	5595489	5596119	631	*	0.000140346	Distal Intergenic	3454	2	60	uc003sot.4	-25257	ENSG00000075624	ACTB	actin beta
chr7	5598489	5598766	278	*	0.00010667	Distal Intergenic	3454	2	60	uc003sot.4	-28257	ENSG00000075624	ACTB	actin beta
chr5	56652762	56653250	489	*	0.000112522	Distal Intergenic	2794	2	345651	uc003jrm.3	125386	ENSG00000169067	ACTBL2	actin beta like 2
chr5	56747308	56747737	430	*	0.000193065	Distal Intergenic	2794	2	345651	uc003jrm.3	30899	ENSG00000169067	ACTBL2	actin beta like 2
chr5	56790566	56790775	210	*	7.55617e-05	Distal Intergenic	2794	2	345651	uc003jrm.3	-11930	ENSG00000169067	ACTBL2	actin beta like 2
chr5	56791119	56791460	342	*	0.000107714	Distal Intergenic	2794	2	345651	uc003jrm.3	-12483	ENSG00000169067	ACTBL2	actin beta like 2
chr5	56946156	56946579	424	*	0.000125466	Distal Intergenic	2794	2	345651	uc003jrm.3	-167520	ENSG00000169067	ACTBL2	actin beta like 2
chr5	57165973	57166556	584	*	0.000124427	Distal Intergenic	2794	2	345651	uc003jrm.3	-387337	ENSG00000169067	ACTBL2	actin beta like 2
chr17	79450770	79451825	1056	*	0.000246621	Distal Intergenic	2896	2	71	uc002kag.3	28067	ENSG00000184009	ACTG1	actin gamma 1
chr17	79454802	79455284	483	*	0.000204614	Distal Intergenic	2896	2	71	uc002kag.3	24608	ENSG00000184009	ACTG1	actin gamma 1
chr17	79465885	79466957	1073	*	0.000122658	Distal Intergenic	2896	2	71	uc002kag.3	12935	ENSG00000184009	ACTG1	actin gamma 1
chr17	79479483	79480483	1001	*	0.000304448	Promoter	2896	2	71	uc002kag.3	0	ENSG00000184009	ACTG1	actin gamma 1
chr17	79480860	79481425	566	*	0.000105688	Promoter	2896	2	71	uc002kal.2	-968	ENSG00000184009	ACTG1	actin gamma 1
chr17	79481669	79482004	336	*	0.000104655	Distal Intergenic	2896	2	71	uc002kal.2	-1777	ENSG00000184009	ACTG1	actin gamma 1
chr17	79486047	79486931	885	*	0.000172669	Distal Intergenic	2896	2	71	uc002kal.2	-6155	ENSG00000184009	ACTG1	actin gamma 1
chr1	202842591	202843089	499	*	0.000109416	Exon (uc001gyk.1/148709, exon 3 of 3)	13488	1	148709	uc001gyk.1	11709	ENSG00000234996	ACTG1P25	actin gamma 1 pseudogene 25
chr2	74123866	74124314	449	*	0.000128444	5' UTR	26688	1	72	uc010yrn.2	3773	ENSG00000163017	ACTG2	actin gamma 2, smooth muscle
chr2	74135132	74135495	364	*	0.000119439	Intron (uc002sjw.3/72, intron 3 of 8)	26688	1	72	uc010yrn.2	15039	ENSG00000163017	ACTG2	actin gamma 2, smooth muscle
chr20	32254518	32255003	486	*	0.000115119	Promoter	2028	1	170487	uc002wzt.3	214	ENSG00000182584	ACTL10	actin like 10
chr20	32255063	32255970	908	*	0.000214879	Promoter	2028	1	170487	uc002wzt.3	759	ENSG00000182584	ACTL10	actin like 10
chr3	179280413	179281525	1113	*	0.00160529	Promoter	25486	1	86	uc003fjw.3	0	ENSG00000136518	ACTL6A	actin like 6A
chr7	100253296	100254185	890	*	0.00013929	Promoter	13359	2	51412	uc003uvy.3	0	ENSG00000077080	ACTL6B	actin like 6B
chr9	111010004	111010499	496	*	0.000129605	Distal Intergenic	1407	2	10880	uc004bdi.3	607776	ENSG00000148156	ACTL7B	actin like 7B
chr9	111155686	111156167	482	*	0.000145071	Distal Intergenic	1407	2	10880	uc004bdi.3	462108	ENSG00000148156	ACTL7B	actin like 7B
chr9	111617329	111617781	453	*	8.97127e-05	Promoter	1407	2	10880	uc004bdi.3	494	ENSG00000148156	ACTL7B	actin like 7B
chr19	8764213	8764502	290	*	0.000101561	Distal Intergenic	1422	2	284382	uc002mkl.2	44670	ENSG00000181786	ACTL9	actin like 9
chr19	8764759	8765417	659	*	0.000127741	Distal Intergenic	1422	2	284382	uc002mkl.2	43755	ENSG00000181786	ACTL9	actin like 9
chr19	8808436	8808741	306	*	0.000125465	Promoter	1422	2	284382	uc002mkl.2	431	ENSG00000181786	ACTL9	actin like 9
chr14	69310002	69310409	408	*	0.000128161	Distal Intergenic	7197	2	87	uc010ttc.2	41883	ENSG00000072110	ACTN1	actinin alpha 1
chr14	69330952	69331691	740	*	0.000150497	Distal Intergenic	7197	2	87	uc010ttc.2	20601	ENSG00000072110	ACTN1	actinin alpha 1
chr14	69378451	69378715	265	*	0.000233131	Intron (uc010ttb.2/87, intron 4 of 20)	14141	2	87	uc001xkk.3	-23471	ENSG00000072110	ACTN1	actinin alpha 1
chr14	69385517	69385750	234	*	0.000120835	Intron (uc010ttb.2/87, intron 3 of 20)	14141	2	87	uc001xkk.3	-30537	ENSG00000072110	ACTN1	actinin alpha 1
chr14	69404559	69405031	473	*	0.000132267	Intron (uc010ttb.2/87, intron 1 of 20)	103444	2	87	uc010ttb.2	39252	ENSG00000072110	ACTN1	actinin alpha 1
chr14	69434490	69435126	637	*	0.000564015	Intron (uc010ttb.2/87, intron 1 of 20)	103444	2	87	uc010ttb.2	9157	ENSG00000072110	ACTN1	actinin alpha 1
chr14	69436993	69437320	328	*	0.000313665	Intron (uc010ttb.2/87, intron 1 of 20)	103444	2	87	uc010ttb.2	6963	ENSG00000072110	ACTN1	actinin alpha 1
chr14	69444625	69446680	2056	*	0.000220275	Promoter	7782	1	161159	uc031qpf.1	0	ENSG00000259062	ACTN1-AS1	ACTN1 antisense RNA 1
chr14	69480974	69481258	285	*	8.89894e-05	Distal Intergenic	7782	1	161159	uc031qpf.1	34575	ENSG00000259062	ACTN1-AS1	ACTN1 antisense RNA 1
chr1	236849441	236850256	816	*	0.000312392	Promoter	77789	1	88	uc001hyf.2	0	ENSG00000077522	ACTN2	actinin alpha 2
chr1	236876917	236878311	1395	*	0.000665496	Intron (uc001hyf.2/88, intron 1 of 20)	33026	1	88	uc010pxu.1	-16222	ENSG00000077522	ACTN2	actinin alpha 2
chr1	236919117	236919533	417	*	0.000181564	Intron (uc001hyf.2/88, intron 17 of 20)	33026	1	88	uc010pxu.1	24584	ENSG00000077522	ACTN2	actinin alpha 2
chr19	39125480	39125798	319	*	0.000108998	3' UTR	74252	1	81	uc010egc.2	-12469	ENSG00000130402	ACTN4	actinin alpha 4
chr19	39127593	39128225	633	*	0.000166528	3' UTR	74252	1	81	uc010egc.2	-10042	ENSG00000130402	ACTN4	actinin alpha 4
chr19	39137995	39138602	608	*	0.000828577	Promoter	74252	1	81	uc010egc.2	0	ENSG00000130402	ACTN4	actinin alpha 4
chr19	39147343	39148014	672	*	0.000290387	Intron (uc010egc.2/81, intron 1 of 11)	82905	1	81	uc021uug.1	9076	ENSG00000130402	ACTN4	actinin alpha 4
chr14	58666352	58667454	1103	*	0.00118706	Promoter	35521	1	55860	uc001xdf.3	0	ENSG00000131966	ACTR10	actin related protein 10
chr10	104261701	104262761	1061	*	0.000664254	Promoter	23527	2	10121	uc001kvv.3	0	ENSG00000138107	ACTR1A	actin related protein 1A
chr2	98279821	98281001	1181	*	0.00145598	Promoter	8160	2	10120	uc002syb.2	0	ENSG00000115073	ACTR1B	actin related protein 1B
chr2	65454399	65455725	1327	*	0.000852339	Promoter	37673	1	10097	uc010yqf.1	0	ENSG00000138071	ACTR2	actin related protein 2
chr2	114634080	114634986	907	*	0.000642723	Distal Intergenic	71619	1	10096	uc002tkx.2	-12525	ENSG00000115091	ACTR3	actin related protein 3
chr2	114646981	114648696	1716	*	0.000691683	Promoter	71619	1	10096	uc002tkx.2	0	ENSG00000115091	ACTR3	actin related protein 3
chr7	152456550	152457483	934	*	0.000519839	Promoter	95631	1	57180	uc003wle.2	0	ENSG00000133627	ACTR3B	actin related protein 3B
chr7	152537344	152538017	674	*	0.000100071	Intron (uc003wle.2/57180, intron 9 of 11)	95631	1	57180	uc011kvp.2	80510	ENSG00000133627	ACTR3B	actin related protein 3B
chr7	152543195	152543860	666	*	0.00013169	Intron (uc003wle.2/57180, intron 9 of 11)	95631	1	57180	uc011kvp.2	86361	ENSG00000133627	ACTR3B	actin related protein 3B
chr7	152562518	152562925	408	*	9.96978e-05	Distal Intergenic	95631	1	57180	uc011kvp.2	105684	ENSG00000133627	ACTR3B	actin related protein 3B
chr7	152569535	152570237	703	*	0.000109652	Distal Intergenic	95631	1	57180	uc011kvp.2	112701	ENSG00000133627	ACTR3B	actin related protein 3B
chr7	152600014	152600458	445	*	0.000123315	Distal Intergenic	95631	1	57180	uc011kvp.2	143180	ENSG00000133627	ACTR3B	actin related protein 3B
chr7	152622785	152623121	337	*	7.60625e-05	Distal Intergenic	95631	1	57180	uc011kvp.2	165951	ENSG00000133627	ACTR3B	actin related protein 3B
chr7	152696658	152696876	219	*	7.994e-05	Distal Intergenic	95631	1	57180	uc011kvp.2	239824	ENSG00000133627	ACTR3B	actin related protein 3B
chr2	92065861	92066197	337	*	0.000178875	Distal Intergenic	1338	1	440888	uc010yuc.2	-62962	ENSG00000280263	ACTR3BP2	ACTR3B pseudogene 2
chr2	92067231	92067748	518	*	0.00013649	Distal Intergenic	1338	1	440888	uc010yuc.2	-61411	ENSG00000280263	ACTR3BP2	ACTR3B pseudogene 2
chr2	92105786	92106072	287	*	0.000154318	Distal Intergenic	1338	1	440888	uc010yuc.2	-23087	ENSG00000280263	ACTR3BP2	ACTR3B pseudogene 2
chr2	92155995	92156295	301	*	0.000189453	Distal Intergenic	1338	1	440888	uc010yuc.2	26836	ENSG00000280263	ACTR3BP2	ACTR3B pseudogene 2
chr2	92162687	92163315	629	*	0.000181172	Distal Intergenic	1338	1	440888	uc010yuc.2	33528	ENSG00000280263	ACTR3BP2	ACTR3B pseudogene 2
chr2	92169312	92169905	594	*	0.000128547	Distal Intergenic	1338	1	440888	uc010yuc.2	40153	ENSG00000280263	ACTR3BP2	ACTR3B pseudogene 2
chr2	92170968	92171449	482	*	0.000120534	Distal Intergenic	1338	1	440888	uc010yuc.2	41809	ENSG00000280263	ACTR3BP2	ACTR3B pseudogene 2
chr2	92172305	92172712	408	*	9.68599e-05	Distal Intergenic	1338	1	440888	uc010yuc.2	43146	ENSG00000280263	ACTR3BP2	ACTR3B pseudogene 2
chr2	92174268	92174562	295	*	0.000109737	Distal Intergenic	1338	1	440888	uc010yuc.2	45109	ENSG00000280263	ACTR3BP2	ACTR3B pseudogene 2
chr2	92187848	92188455	608	*	0.000135186	Distal Intergenic	1338	1	440888	uc010yuc.2	58689	ENSG00000280263	ACTR3BP2	ACTR3B pseudogene 2
chr2	92200593	92200930	338	*	9.85954e-05	Distal Intergenic	1338	1	440888	uc010yuc.2	71434	ENSG00000280263	ACTR3BP2	ACTR3B pseudogene 2
chr2	92216589	92216849	261	*	0.000117682	Distal Intergenic	1338	1	440888	uc010yuc.2	87430	ENSG00000280263	ACTR3BP2	ACTR3B pseudogene 2
chr2	92223643	92224161	519	*	0.000198783	Distal Intergenic	1338	1	440888	uc010yuc.2	94484	ENSG00000280263	ACTR3BP2	ACTR3B pseudogene 2
chr2	92226342	92226964	623	*	0.00014504	Distal Intergenic	1338	1	440888	uc010yuc.2	97183	ENSG00000280263	ACTR3BP2	ACTR3B pseudogene 2
chr2	92232654	92232923	270	*	0.00014144	Distal Intergenic	1338	1	440888	uc010yuc.2	103495	ENSG00000280263	ACTR3BP2	ACTR3B pseudogene 2
chr2	92243331	92243623	293	*	0.000111301	Distal Intergenic	1338	1	440888	uc010yuc.2	114172	ENSG00000280263	ACTR3BP2	ACTR3B pseudogene 2
chr2	92244994	92245242	249	*	9.10688e-05	Distal Intergenic	1338	1	440888	uc010yuc.2	115835	ENSG00000280263	ACTR3BP2	ACTR3B pseudogene 2
chr2	92245553	92246811	1259	*	0.000601838	Distal Intergenic	1338	1	440888	uc010yuc.2	116394	ENSG00000280263	ACTR3BP2	ACTR3B pseudogene 2
chr2	92251373	92251646	274	*	0.000146072	Distal Intergenic	1338	1	440888	uc010yuc.2	122214	ENSG00000280263	ACTR3BP2	ACTR3B pseudogene 2
chr2	92256280	92256594	315	*	0.000127511	Distal Intergenic	1338	1	440888	uc010yuc.2	127121	ENSG00000280263	ACTR3BP2	ACTR3B pseudogene 2
chr2	92258285	92258521	237	*	0.000174436	Distal Intergenic	1338	1	440888	uc010yuc.2	129126	ENSG00000280263	ACTR3BP2	ACTR3B pseudogene 2
chr2	92269066	92269772	707	*	0.0406043	Distal Intergenic	1338	1	440888	uc010yuc.2	139907	ENSG00000280263	ACTR3BP2	ACTR3B pseudogene 2
chr2	92275878	92276046	169	*	0.00953831	Distal Intergenic	1338	1	440888	uc010yuc.2	146719	ENSG00000280263	ACTR3BP2	ACTR3B pseudogene 2
chr2	92281253	92281563	311	*	0.012473	Distal Intergenic	1338	1	440888	uc010yuc.2	152094	ENSG00000280263	ACTR3BP2	ACTR3B pseudogene 2
chr2	92284235	92284424	190	*	0.00387869	Distal Intergenic	1338	1	440888	uc010yuc.2	155076	ENSG00000280263	ACTR3BP2	ACTR3B pseudogene 2
chr2	92290045	92290263	219	*	0.000351342	Distal Intergenic	1338	1	440888	uc010yuc.2	160886	ENSG00000280263	ACTR3BP2	ACTR3B pseudogene 2
chr2	92290472	92291625	1154	*	0.0215103	Distal Intergenic	1338	1	440888	uc010yuc.2	161313	ENSG00000280263	ACTR3BP2	ACTR3B pseudogene 2
chr2	92296030	92297596	1567	*	0.0217797	Distal Intergenic	1338	1	440888	uc010yuc.2	166871	ENSG00000280263	ACTR3BP2	ACTR3B pseudogene 2
chr2	92297867	92298146	280	*	0.00165061	Distal Intergenic	1338	1	440888	uc010yuc.2	168708	ENSG00000280263	ACTR3BP2	ACTR3B pseudogene 2
chr2	92300699	92301000	302	*	0.00517261	Distal Intergenic	1338	1	440888	uc010yuc.2	171540	ENSG00000280263	ACTR3BP2	ACTR3B pseudogene 2
chr2	92305627	92305830	204	*	0.00160609	Distal Intergenic	1338	1	440888	uc010yuc.2	176468	ENSG00000280263	ACTR3BP2	ACTR3B pseudogene 2
chr2	92305991	92306183	193	*	0.00352188	Distal Intergenic	1338	1	440888	uc010yuc.2	176832	ENSG00000280263	ACTR3BP2	ACTR3B pseudogene 2
chr2	92306682	92308116	1435	*	0.021204	Distal Intergenic	1338	1	440888	uc010yuc.2	177523	ENSG00000280263	ACTR3BP2	ACTR3B pseudogene 2
chr2	92308436	92308710	275	*	0.00331176	Distal Intergenic	1338	1	440888	uc010yuc.2	179277	ENSG00000280263	ACTR3BP2	ACTR3B pseudogene 2
chr2	92309458	92309799	342	*	0.00709579	Distal Intergenic	1338	1	440888	uc010yuc.2	180299	ENSG00000280263	ACTR3BP2	ACTR3B pseudogene 2
chr2	92309969	92310294	326	*	0.00739328	Distal Intergenic	1338	1	440888	uc010yuc.2	180810	ENSG00000280263	ACTR3BP2	ACTR3B pseudogene 2
chr2	92310570	92310925	356	*	0.00304134	Distal Intergenic	1338	1	440888	uc010yuc.2	181411	ENSG00000280263	ACTR3BP2	ACTR3B pseudogene 2
chr2	92312565	92313521	957	*	0.00839606	Distal Intergenic	1338	1	440888	uc010yuc.2	183406	ENSG00000280263	ACTR3BP2	ACTR3B pseudogene 2
chr2	92313793	92314150	358	*	0.00366863	Distal Intergenic	1338	1	440888	uc010yuc.2	184634	ENSG00000280263	ACTR3BP2	ACTR3B pseudogene 2
chr2	92315331	92315505	175	*	0.0227042	Distal Intergenic	1338	1	440888	uc010yuc.2	186172	ENSG00000280263	ACTR3BP2	ACTR3B pseudogene 2
chr2	92315745	92316755	1011	*	0.00191143	Distal Intergenic	1338	1	440888	uc010yuc.2	186586	ENSG00000280263	ACTR3BP2	ACTR3B pseudogene 2
chr2	92317722	92317879	158	*	0.00048516	Distal Intergenic	1338	1	440888	uc010yuc.2	188563	ENSG00000280263	ACTR3BP2	ACTR3B pseudogene 2
chr2	92318037	92319486	1450	*	0.00687937	Distal Intergenic	1338	1	440888	uc010yuc.2	188878	ENSG00000280263	ACTR3BP2	ACTR3B pseudogene 2
chr2	92319821	92320787	967	*	0.0174623	Distal Intergenic	1338	1	440888	uc010yuc.2	190662	ENSG00000280263	ACTR3BP2	ACTR3B pseudogene 2
chr2	92321709	92321869	161	*	0.0021443	Distal Intergenic	1338	1	440888	uc010yuc.2	192550	ENSG00000280263	ACTR3BP2	ACTR3B pseudogene 2
chr2	92322477	92322886	410	*	0.00144354	Distal Intergenic	1338	1	440888	uc010yuc.2	193318	ENSG00000280263	ACTR3BP2	ACTR3B pseudogene 2
chr2	92324066	92325940	1875	*	0.0431965	Distal Intergenic	1338	1	440888	uc010yuc.2	194907	ENSG00000280263	ACTR3BP2	ACTR3B pseudogene 2
chr10	38881604	38882006	403	*	0.00285759	Distal Intergenic	1645	1	399746	uc021ppf.1	-107721	NA	ACTR3BP5	ACTR3B pseudogene 5
chr10	38897320	38897775	456	*	0.000150839	Distal Intergenic	1645	1	399746	uc021ppf.1	-91952	NA	ACTR3BP5	ACTR3B pseudogene 5
chr10	38903449	38903748	300	*	0.000121463	Distal Intergenic	1645	1	399746	uc021ppf.1	-85979	NA	ACTR3BP5	ACTR3B pseudogene 5
chr10	39023201	39023932	732	*	0.000124765	Distal Intergenic	1645	1	399746	uc021ppf.1	33474	NA	ACTR3BP5	ACTR3B pseudogene 5
chr10	39030240	39030791	552	*	0.00016519	Distal Intergenic	1645	1	399746	uc021ppf.1	40513	NA	ACTR3BP5	ACTR3B pseudogene 5
chr10	39048103	39048292	190	*	9.77881e-05	Distal Intergenic	1645	1	399746	uc021ppf.1	58376	NA	ACTR3BP5	ACTR3B pseudogene 5
chr10	39078789	39079547	759	*	0.00110028	Distal Intergenic	1645	1	399746	uc021ppf.1	89062	NA	ACTR3BP5	ACTR3B pseudogene 5
chr10	39094132	39094384	253	*	0.00138378	Distal Intergenic	1645	1	399746	uc021ppf.1	104405	NA	ACTR3BP5	ACTR3B pseudogene 5
chr10	39107195	39107416	222	*	0.00392236	Distal Intergenic	1645	1	399746	uc021ppf.1	117468	NA	ACTR3BP5	ACTR3B pseudogene 5
chr10	39111949	39112084	136	*	0.00115223	Distal Intergenic	1645	1	399746	uc021ppf.1	122222	NA	ACTR3BP5	ACTR3B pseudogene 5
chr10	39125484	39125675	192	*	0.00195188	Distal Intergenic	1645	1	399746	uc021ppf.1	135757	NA	ACTR3BP5	ACTR3B pseudogene 5
chr10	39128599	39128948	350	*	0.00577309	Distal Intergenic	1645	1	399746	uc021ppf.1	138872	NA	ACTR3BP5	ACTR3B pseudogene 5
chr7	149895572	149896062	491	*	0.000118	Distal Intergenic	55769	2	653857	uc003wgu.2	104007	ENSG00000106526	ACTR3C	actin related protein 3C
chr7	149917635	149918119	485	*	0.000206985	Distal Intergenic	55769	2	653857	uc003wgu.2	81950	ENSG00000106526	ACTR3C	actin related protein 3C
chr7	150020202	150020979	778	*	0.000220461	Promoter	76458	2	653857	uc022aps.1	0	ENSG00000106526	ACTR3C	actin related protein 3C
chr20	37376354	37377576	1223	*	0.000793275	Promoter	23993	1	79913	uc002xjd.2	0	ENSG00000101442	ACTR5	actin related protein 5
chr12	100593156	100594962	1807	*	0.00100811	Promoter	8498	1	64431	uc010svh.3	0	ENSG00000075089	ACTR6	actin related protein 6
chr3	53915650	53916459	810	*	0.000449893	Promoter	14758	2	93973	uc003dhc.3	0	ENSG00000113812	ACTR8	actin related protein 8
chrX	127757491	127757816	326	*	9.72831e-05	Distal Intergenic	1442	2	139741	uc004eum.3	-571109	ENSG00000123165	ACTRT1	actin related protein T1
chrX	127917017	127917348	332	*	0.000175575	Distal Intergenic	1442	2	139741	uc004eum.3	-730635	ENSG00000123165	ACTRT1	actin related protein T1
chr1	2929168	2929784	617	*	9.31216e-05	Distal Intergenic	1422	1	140625	uc001ajz.3	-8262	ENSG00000169717	ACTRT2	actin related protein T2
chr1	2949593	2949904	312	*	0.000237121	Distal Intergenic	1422	1	140625	uc001ajz.3	11547	ENSG00000169717	ACTRT2	actin related protein T2
chr2	158608447	158608675	229	*	0.000113458	Intron (uc002tzm.3/90, intron 10 of 11)	101833	2	90	uc002tzm.3	86115	ENSG00000115170	ACVR1	activin A receptor type 1
chr2	158640664	158641166	503	*	9.18192e-05	Intron (uc002tzm.3/90, intron 4 of 11)	101833	2	90	uc002tzm.3	53624	ENSG00000115170	ACVR1	activin A receptor type 1
chr2	158732141	158733608	1468	*	0.000511193	Promoter	139417	2	90	uc010fog.2	0	ENSG00000115170	ACVR1	activin A receptor type 1
chr2	158753794	158754426	633	*	0.000226087	Distal Intergenic	139417	2	90	uc010fog.2	-21420	ENSG00000115170	ACVR1	activin A receptor type 1
chr12	52344897	52345975	1079	*	0.000431556	Promoter	35680	1	91	uc001rzl.3	0	ENSG00000135503	ACVR1B	activin A receptor type 1B
chr2	158453501	158454125	625	*	0.00011495	Promoter	70794	2	130399	uc010foe.3	0	ENSG00000123612	ACVR1C	activin A receptor type 1C
chr2	158484451	158485957	1507	*	0.00128288	Promoter	102121	2	130399	uc002tzk.4	0	ENSG00000123612	ACVR1C	activin A receptor type 1C
chr2	158555935	158556314	380	*	0.000104906	Distal Intergenic	102121	2	130399	uc010fof.3	-70536	ENSG00000123612	ACVR1C	activin A receptor type 1C
chr2	148055428	148055705	278	*	0.000138228	Distal Intergenic	86308	1	92	uc002twg.3	-546381	ENSG00000121989	ACVR2A	activin A receptor type 2A
chr2	148078891	148079382	492	*	0.000109259	Distal Intergenic	86308	1	92	uc002twg.3	-522704	ENSG00000121989	ACVR2A	activin A receptor type 2A
chr2	148215514	148215755	242	*	0.000127007	Distal Intergenic	86308	1	92	uc002twg.3	-386331	ENSG00000121989	ACVR2A	activin A receptor type 2A
chr2	148264394	148264569	176	*	9.88602e-05	Distal Intergenic	86308	1	92	uc002twg.3	-337517	ENSG00000121989	ACVR2A	activin A receptor type 2A
chr2	148264709	148265153	445	*	0.000100628	Distal Intergenic	86308	1	92	uc002twg.3	-336933	ENSG00000121989	ACVR2A	activin A receptor type 2A
chr2	148380943	148381380	438	*	0.000213609	Distal Intergenic	86308	1	92	uc002twg.3	-220706	ENSG00000121989	ACVR2A	activin A receptor type 2A
chr2	148420898	148421902	1005	*	0.000466596	Distal Intergenic	86308	1	92	uc002twg.3	-180184	ENSG00000121989	ACVR2A	activin A receptor type 2A
chr2	148443625	148444093	469	*	0.00013042	Distal Intergenic	86308	1	92	uc002twg.3	-157993	ENSG00000121989	ACVR2A	activin A receptor type 2A
chr2	148584282	148585105	824	*	0.000115468	Distal Intergenic	86308	1	92	uc002twg.3	-16981	ENSG00000121989	ACVR2A	activin A receptor type 2A
chr2	148601383	148602391	1009	*	0.000508434	Promoter	86308	1	92	uc002twg.3	0	ENSG00000121989	ACVR2A	activin A receptor type 2A
chr3	38468288	38468699	412	*	0.000327959	Distal Intergenic	38844	1	93	uc003cif.3	-27091	ENSG00000114739	ACVR2B	activin A receptor type 2B
chr3	38494875	38495409	535	*	0.000194982	Promoter	38844	1	93	uc003cif.3	-381	ENSG00000114739	ACVR2B	activin A receptor type 2B
chr3	38495595	38496369	775	*	0.0002149	Promoter	3794	2	100128640	uc003cie.2	0	ENSG00000229589	ACVR2B-AS1	ACVR2B antisense RNA 1
chr12	52317332	52317613	282	*	0.000121879	Distal Intergenic	11033	1	94	uc010snm.2	11219	ENSG00000139567	ACVRL1	activin A receptor like type 1
chr11	67415737	67415982	246	*	9.5614e-05	Intron (uc001omq.3/91703, intron 1 of 7)	8105	2	91703	uc001omq.3	2148	ENSG00000132744	ACY3	aminoacylase 3
chr11	67426813	67427090	278	*	0.000195627	Downstream (2-3kb)	8105	2	91703	uc001omq.3	-8683	ENSG00000132744	ACY3	aminoacylase 3
chr14	75530334	75531019	686	*	0.000440007	Promoter	10809	2	97	uc001xrf.3	0	ENSG00000119640	ACYP1	acylphosphatase 1
chr2	54280375	54280649	275	*	0.000112996	Distal Intergenic	190026	1	98	uc002rxq.4	-61761	ENSG00000170634	ACYP2	acylphosphatase 2
chr2	54322588	54322952	365	*	0.000275948	Distal Intergenic	190026	1	98	uc002rxq.4	-19458	ENSG00000170634	ACYP2	acylphosphatase 2
chr2	54323282	54323744	463	*	0.000102978	Distal Intergenic	190026	1	98	uc002rxq.4	-18666	ENSG00000170634	ACYP2	acylphosphatase 2
chr2	54342475	54343229	755	*	0.000876916	Promoter	190026	1	98	uc002rxq.4	65	ENSG00000170634	ACYP2	acylphosphatase 2
chr20	43227117	43227496	380	*	0.000147095	Intron (uc002xmg.3/11142, intron 4 of 5)	32214	2	100	uc002xmj.3	52880	ENSG00000196839	ADA	adenosine deaminase
chr20	43238396	43239225	830	*	0.000175132	Intron (uc002xmg.3/11142, intron 4 of 5)	32214	2	100	uc002xmj.3	41151	ENSG00000196839	ADA	adenosine deaminase
chr20	43279589	43280748	1160	*	0.000186499	Promoter	32214	2	100	uc002xmj.3	0	ENSG00000196839	ADA	adenosine deaminase
chr22	17671215	17672065	851	*	0.000113988	3' UTR	20354	2	51816	uc002zmj.1	8480	ENSG00000093072	ADA2	adenosine deaminase 2
chr22	17700147	17700537	391	*	0.000220783	Promoter	40272	2	51816	uc010gqu.1	0	ENSG00000093072	ADA2	adenosine deaminase 2
chr4	123286387	123286746	360	*	0.000125466	Distal Intergenic	50827	1	132612	uc003ieo.3	-13375	ENSG00000164113	ADAD1	adenosine deaminase domain containing 1
chr4	123300426	123300773	348	*	9.83337e-05	Promoter	50353	1	132612	uc003iep.3	0	ENSG00000164113	ADAD1	adenosine deaminase domain containing 1
chr4	123325078	123325384	307	*	0.000121296	Intron (uc003ieo.3/132612, intron 7 of 12)	50353	1	132612	uc003ieq.3	24483	ENSG00000164113	ADAD1	adenosine deaminase domain containing 1
chr16	84228091	84228390	300	*	0.000127091	Exon (uc002fhq.2/161931, exon 3 of 11)	6050	1	161931	uc002fhr.2	3368	ENSG00000140955	ADAD2	adenosine deaminase domain containing 2
chr16	84229582	84229903	322	*	9.86438e-05	Exon (uc002fhq.2/161931, exon 8 of 11)	6050	1	161931	uc002fhr.2	4859	ENSG00000140955	ADAD2	adenosine deaminase domain containing 2
chr15	43621875	43623106	1232	*	0.000751	Promoter	18744	1	161823	uc001zrh.3	0	ENSG00000168803	ADAL	adenosine deaminase like
chr15	59040931	59042459	1529	*	0.000862223	Promoter	153668	2	102	uc002afd.1	0	ENSG00000137845	ADAM10	ADAM metallopeptidase domain 10
chr17	42835923	42836225	303	*	0.00013074	Promoter	22647	1	4185	uc002ihh.3	-343	ENSG00000073670	ADAM11	ADAM metallopeptidase domain 11
chr17	42836924	42837296	373	*	0.000142588	Promoter	22647	1	4185	uc010wjd.2	356	ENSG00000073670	ADAM11	ADAM metallopeptidase domain 11
chr17	42852193	42853554	1362	*	0.000331858	Exon (uc002ihh.3/4185, exon 15 of 27)	4375	1	4185	uc002ihi.3	-1286	ENSG00000073670	ADAM11	ADAM metallopeptidase domain 11
chr17	42856566	42856927	362	*	0.000124784	Exon (uc002ihh.3/4185, exon 26 of 27)	4375	1	4185	uc002ihi.3	1726	ENSG00000073670	ADAM11	ADAM metallopeptidase domain 11
chr10	128076410	128076718	309	*	0.000101596	Promoter	374226	2	8038	uc001ljk.2	409	ENSG00000148848	ADAM12	ADAM metallopeptidase domain 12
chr2	9695201	9696566	1366	*	0.000546785	Promoter	66507	2	6868	uc002qzu.3	0	ENSG00000151694	ADAM17	ADAM metallopeptidase domain 17
chr5	157002214	157003121	908	*	0.000184014	Promoter	180290	2	8728	uc003lww.3	0	ENSG00000135074	ADAM19	ADAM metallopeptidase domain 19
chr14	70721887	70722425	539	*	0.000124578	Distal Intergenic	2049	2	145241	uc010ttg.2	-7369	ENSG00000235812	ADAM21P1	ADAM metallopeptidase domain 21 pseudogene 1
chr7	87563043	87563895	853	*	0.00114126	Promoter	194426	1	53616	uc003uji.2	0	ENSG00000008277	ADAM22	ADAM metallopeptidase domain 22
chr7	87564213	87564608	396	*	0.000125691	Promoter	247269	1	53616	uc003ujp.1	142	ENSG00000008277	ADAM22	ADAM metallopeptidase domain 22
chr7	87585103	87585451	349	*	0.0001318	Intron (uc003uji.2/53616, intron 2 of 8)	247269	1	53616	uc003ujp.1	21032	ENSG00000008277	ADAM22	ADAM metallopeptidase domain 22
chr7	87662575	87663020	446	*	9.76471e-05	Intron (uc003uji.2/53616, intron 3 of 8)	247269	1	53616	uc003ujp.1	98504	ENSG00000008277	ADAM22	ADAM metallopeptidase domain 22
chr2	207265375	207266346	972	*	0.000212582	Distal Intergenic	177487	1	8745	uc002vbq.4	-42022	ENSG00000114948	ADAM23	ADAM metallopeptidase domain 23
chr2	207308019	207308893	875	*	0.000154814	Promoter	177487	1	8745	uc002vbq.4	0	ENSG00000114948	ADAM23	ADAM metallopeptidase domain 23
chr2	207395484	207395963	480	*	0.000374809	Exon (uc002vbq.4/8745, exon 4 of 26)	175824	1	8745	uc010ziv.3	85453	ENSG00000114948	ADAM23	ADAM metallopeptidase domain 23
chr4	175869995	175870371	377	*	0.000113458	Intron (uc003iuc.3/11086, intron 4 of 4)	59823	1	11086	uc031shw.1	30486	ENSG00000168594	ADAM29	ADAM metallopeptidase domain 29
chr4	175983450	175983963	514	*	0.000110009	Distal Intergenic	59823	1	11086	uc031shw.1	143941	ENSG00000168594	ADAM29	ADAM metallopeptidase domain 29
chr4	176013186	176014039	854	*	0.000176313	Distal Intergenic	59823	1	11086	uc031shw.1	173677	ENSG00000168594	ADAM29	ADAM metallopeptidase domain 29
chr4	176173370	176173749	380	*	0.000101243	Distal Intergenic	59823	1	11086	uc031shw.1	333861	ENSG00000168594	ADAM29	ADAM metallopeptidase domain 29
chr4	176174407	176174861	455	*	0.000123137	Distal Intergenic	59823	1	11086	uc031shw.1	334898	ENSG00000168594	ADAM29	ADAM metallopeptidase domain 29
chr1	120448992	120449408	417	*	0.000105087	Distal Intergenic	2992	2	11085	uc001eij.3	-9845	ENSG00000134249	ADAM30	ADAM metallopeptidase domain 30
chr1	120458007	120458376	370	*	9.88418e-05	Exon (uc001eik.3/4853, exon 34 of 34)	2992	2	11085	uc001eij.3	-18860	ENSG00000134249	ADAM30	ADAM metallopeptidase domain 30
chr1	120458603	120459163	561	*	0.000102614	Exon (uc001eik.3/4853, exon 34 of 34)	2992	2	11085	uc001eij.3	-19456	ENSG00000134249	ADAM30	ADAM metallopeptidase domain 30
chr1	120510789	120511051	263	*	0.000104906	Exon (uc001eik.3/4853, exon 7 of 34)	2992	2	11085	uc001eij.3	-71642	ENSG00000134249	ADAM30	ADAM metallopeptidase domain 30
chr8	39075830	39076259	430	*	0.000104903	Intron (uc003xmt.4/203102, intron 12 of 24)	63983	1	203102	uc003xmv.3	-2195	ENSG00000197140	ADAM32	ADAM metallopeptidase domain 32
chr20	3657428	3657683	256	*	0.000100606	3' UTR	5775	2	80332	uc002wis.3	-3034	ENSG00000149451	ADAM33	ADAM metallopeptidase domain 33
chr8	39196478	39197210	733	*	0.00017426	Intron (uc003xmx.1/255926, intron 7 of 14)	102716	1	255926	uc003xnc.3	24296	ENSG00000196115	ADAM5	ADAM metallopeptidase domain 5 (pseudogene)
chr14	106410980	106411348	369	*	0.000130603	Exon (uc031qqx.1/uc031qqx.1, exon 3421 of 5065)	2540	2	8755	uc001ysu.1	27010	ENSG00000271968	ADAM6	ADAM metallopeptidase domain 6 (pseudogene)
chr14	106439938	106440228	291	*	0.000133672	Exon (uc031qqx.1/uc031qqx.1, exon 3144 of 5065)	2540	2	8755	uc001ysu.1	-1580	ENSG00000271968	ADAM6	ADAM metallopeptidase domain 6 (pseudogene)
chr14	106440450	106440944	495	*	0.000125923	Exon (uc031qqx.1/uc031qqx.1, exon 3138 of 5065)	2540	2	8755	uc001ysu.1	-2092	ENSG00000271968	ADAM6	ADAM metallopeptidase domain 6 (pseudogene)
chr14	106447654	106447876	223	*	0.000214578	Exon (uc031qqx.1/uc031qqx.1, exon 3065 of 5065)	2540	2	8755	uc001ysu.1	-9296	ENSG00000271968	ADAM6	ADAM metallopeptidase domain 6 (pseudogene)
chr14	106452604	106453221	618	*	0.000347654	Exon (uc031qqx.1/uc031qqx.1, exon 3004 of 5065)	2540	2	8755	uc001ysu.1	-14246	ENSG00000271968	ADAM6	ADAM metallopeptidase domain 6 (pseudogene)
chr14	106465433	106466068	636	*	9.88218e-05	Exon (uc031qqx.1/uc031qqx.1, exon 2917 of 5065)	2540	2	8755	uc001ysu.1	-27075	ENSG00000271968	ADAM6	ADAM metallopeptidase domain 6 (pseudogene)
chr14	106466816	106467609	794	*	0.000138808	Exon (uc031qqx.1/uc031qqx.1, exon 2906 of 5065)	2540	2	8755	uc001ysu.1	-28458	ENSG00000271968	ADAM6	ADAM metallopeptidase domain 6 (pseudogene)
chr14	106471166	106471673	508	*	0.000357207	Exon (uc031qqx.1/uc031qqx.1, exon 2882 of 5065)	2540	2	8755	uc001ysu.1	-32808	ENSG00000271968	ADAM6	ADAM metallopeptidase domain 6 (pseudogene)
chr14	106472878	106473152	275	*	0.000111947	Intron (uc031qqx.1/uc031qqx.1, intron 2827 of 4910)	2540	2	8755	uc001ysu.1	-34520	ENSG00000271968	ADAM6	ADAM metallopeptidase domain 6 (pseudogene)
chr14	106477906	106478229	324	*	0.000434542	Exon (uc031qqx.1/uc031qqx.1, exon 2827 of 5065)	2540	2	8755	uc001ysu.1	-39548	ENSG00000271968	ADAM6	ADAM metallopeptidase domain 6 (pseudogene)
chr14	106483618	106484212	595	*	0.000126305	Exon (uc031qqx.1/uc031qqx.1, exon 2778 of 5065)	2540	2	8755	uc001ysu.1	-45260	ENSG00000271968	ADAM6	ADAM metallopeptidase domain 6 (pseudogene)
chr14	106501423	106501846	424	*	0.000188836	Exon (uc031qqx.1/uc031qqx.1, exon 2650 of 5065)	2540	2	8755	uc001ysu.1	-63065	ENSG00000271968	ADAM6	ADAM metallopeptidase domain 6 (pseudogene)
chr14	106511793	106512167	375	*	8.81916e-05	Exon (uc031qqx.1/uc031qqx.1, exon 2573 of 5065)	2540	2	8755	uc001ysu.1	-73435	ENSG00000271968	ADAM6	ADAM metallopeptidase domain 6 (pseudogene)
chr14	106518094	106518765	672	*	0.000615366	Exon (uc031qqx.1/uc031qqx.1, exon 2524 of 5065)	2540	2	8755	uc001ysu.1	-79736	ENSG00000271968	ADAM6	ADAM metallopeptidase domain 6 (pseudogene)
chr14	106572934	106573535	602	*	0.00017115	Exon (uc031qqx.1/uc031qqx.1, exon 2167 of 5065)	2540	2	8755	uc001ysu.1	-134576	ENSG00000271968	ADAM6	ADAM metallopeptidase domain 6 (pseudogene)
chr8	24272631	24272846	216	*	7.12605e-05	Distal Intergenic	26643	1	8756	uc003xea.1	-25663	ENSG00000069206	ADAM7	ADAM metallopeptidase domain 7
chr10	135088271	135088762	492	*	0.000120747	Promoter	4181	2	101	uc010qvb.1	736	ENSG00000151651	ADAM8	ADAM metallopeptidase domain 8
chr10	135090058	135090457	400	*	0.000110742	Promoter	14488	2	101	uc009ybi.3	0	ENSG00000151651	ADAM8	ADAM metallopeptidase domain 8
chr21	28104529	28105045	517	*	0.000118093	Distal Intergenic	9123	2	9510	uc002ymf.3	112683	ENSG00000154734	ADAMTS1	ADAM metallopeptidase with thrombospondin type 1 motif 1
chr21	28216563	28216865	303	*	9.44368e-05	Promoter	9123	2	9510	uc002ymf.3	863	ENSG00000154734	ADAMTS1	ADAM metallopeptidase with thrombospondin type 1 motif 1
chr21	28223569	28223871	303	*	0.000127223	Distal Intergenic	9123	2	9510	uc002ymf.3	-5841	ENSG00000154734	ADAMTS1	ADAM metallopeptidase with thrombospondin type 1 motif 1
chr19	8649792	8650210	419	*	0.000125176	Exon (uc002mki.1/81794, exon 11 of 13)	11955	2	81794	uc002mki.1	6870	ENSG00000142303	ADAMTS10	ADAM metallopeptidase with thrombospondin type 1 motif 10
chr19	8656614	8657932	1319	*	0.000383306	Promoter	11955	2	81794	uc002mki.1	0	ENSG00000142303	ADAMTS10	ADAM metallopeptidase with thrombospondin type 1 motif 10
chr19	8675148	8675751	604	*	0.000206567	Promoter	30463	2	81794	uc002mkj.1	0	ENSG00000142303	ADAMTS10	ADAM metallopeptidase with thrombospondin type 1 motif 10
chr5	33727031	33727356	326	*	9.33507e-05	Intron (uc003jia.1/81792, intron 3 of 23)	364838	2	81792	uc003jia.1	164768	ENSG00000151388	ADAMTS12	ADAM metallopeptidase with thrombospondin type 1 motif 12
chr5	33859063	33859904	842	*	0.000269316	Intron (uc003jia.1/81792, intron 2 of 23)	364838	2	81792	uc003jia.1	32220	ENSG00000151388	ADAMTS12	ADAM metallopeptidase with thrombospondin type 1 motif 12
chr9	136271974	136272351	378	*	0.000120841	3' UTR	45050	1	11093	uc004cdp.4	-7108	ENSG00000160323	ADAMTS13	ADAM metallopeptidase with thrombospondin type 1 motif 13
chr9	136294809	136295200	392	*	0.000133938	Promoter	29474	1	11093	uc004cdz.4	0	ENSG00000160323	ADAMTS13	ADAM metallopeptidase with thrombospondin type 1 motif 13
chr10	72446685	72447582	898	*	0.000201417	Intron (uc001jrg.3/140766, intron 2 of 21)	89637	1	140766	uc001jrh.3	14126	ENSG00000138316	ADAMTS14	ADAM metallopeptidase with thrombospondin type 1 motif 14
chr10	72511633	72511909	277	*	0.000113608	Exon (uc001jrg.3/140766, exon 18 of 22)	12687	1	140766	uc001jri.1	17919	ENSG00000138316	ADAMTS14	ADAM metallopeptidase with thrombospondin type 1 motif 14
chr11	130319174	130319395	222	*	9.8621e-05	Promoter	27671	1	170689	uc010scd.2	305	ENSG00000166106	ADAMTS15	ADAM metallopeptidase with thrombospondin type 1 motif 15
chr11	130325672	130325939	268	*	0.000122248	Intron (uc010scd.2/170689, intron 1 of 7)	27671	1	170689	uc010scd.2	6803	ENSG00000166106	ADAMTS15	ADAM metallopeptidase with thrombospondin type 1 motif 15
chr5	5132632	5133173	542	*	9.3749e-05	Exon (uc003jdi.1/uc003jdi.1, exon 3 of 3)	83398	1	170690	uc003jdj.1	-7270	ENSG00000145536	ADAMTS16	ADAM metallopeptidase with thrombospondin type 1 motif 16
chr5	5138007	5138311	305	*	7.55571e-05	Distal Intergenic	83398	1	170690	uc003jdj.1	-2132	ENSG00000145536	ADAMTS16	ADAM metallopeptidase with thrombospondin type 1 motif 16
chr5	5139428	5140231	804	*	0.000138851	Promoter	83398	1	170690	uc003jdj.1	-212	ENSG00000145536	ADAMTS16	ADAM metallopeptidase with thrombospondin type 1 motif 16
chr5	5140376	5140841	466	*	9.84309e-05	Promoter	83398	1	170690	uc003jdj.1	0	ENSG00000145536	ADAMTS16	ADAM metallopeptidase with thrombospondin type 1 motif 16
chr5	5183560	5183811	252	*	8.81916e-05	Intron (uc003jdj.1/170690, intron 4 of 10)	179970	1	170690	uc003jdl.3	43117	ENSG00000145536	ADAMTS16	ADAM metallopeptidase with thrombospondin type 1 motif 16
chr5	5305169	5305611	443	*	0.000306613	Intron (uc003jdl.3/170690, intron 20 of 22)	4261	1	170690	uc010itk.1	70042	ENSG00000145536	ADAMTS16	ADAM metallopeptidase with thrombospondin type 1 motif 16
chr15	100466215	100466830	616	*	0.000273702	Distal Intergenic	3316	2	170691	uc002bvw.1	49646	ENSG00000140470	ADAMTS17	ADAM metallopeptidase with thrombospondin type 1 motif 17
chr15	100468424	100469252	829	*	0.000491223	Distal Intergenic	3316	2	170691	uc002bvw.1	47224	ENSG00000140470	ADAMTS17	ADAM metallopeptidase with thrombospondin type 1 motif 17
chr15	100740785	100741132	348	*	0.000138133	Intron (uc002bvv.1/170691, intron 7 of 21)	275487	2	170691	uc002bvx.1	138173	ENSG00000140470	ADAMTS17	ADAM metallopeptidase with thrombospondin type 1 motif 17
chr15	100796533	100796976	444	*	0.000112223	Intron (uc002bvv.1/170691, intron 6 of 21)	275487	2	170691	uc002bvx.1	82329	ENSG00000140470	ADAMTS17	ADAM metallopeptidase with thrombospondin type 1 motif 17
chr15	100849498	100849772	275	*	0.000106085	Intron (uc002bvv.1/170691, intron 3 of 21)	275487	2	170691	uc002bvx.1	29533	ENSG00000140470	ADAMTS17	ADAM metallopeptidase with thrombospondin type 1 motif 17
chr15	100870664	100871304	641	*	0.000270791	5' UTR	275487	2	170691	uc002bvx.1	8001	ENSG00000140470	ADAMTS17	ADAM metallopeptidase with thrombospondin type 1 motif 17
chr15	100881382	100882592	1211	*	0.000605165	Promoter	370541	2	170691	uc002bvv.1	0	ENSG00000140470	ADAMTS17	ADAM metallopeptidase with thrombospondin type 1 motif 17
chr5	128795490	128795846	357	*	0.000121296	Promoter	278274	1	171019	uc003kvb.1	-257	ENSG00000145808	ADAMTS19	ADAM metallopeptidase with thrombospondin type 1 motif 19
chr5	178655453	178655977	525	*	0.000102644	Intron (uc003mjw.3/9509, intron 3 of 21)	234580	2	9509	uc003mjw.3	116454	ENSG00000087116	ADAMTS2	ADAM metallopeptidase with thrombospondin type 1 motif 2
chr5	178682829	178683137	309	*	8.61413e-05	Intron (uc003mjw.3/9509, intron 3 of 21)	234580	2	9509	uc003mjw.3	89294	ENSG00000087116	ADAMTS2	ADAM metallopeptidase with thrombospondin type 1 motif 2
chr5	178752168	178752794	627	*	0.000146225	Intron (uc003mjw.3/9509, intron 2 of 21)	234580	2	9509	uc003mjw.3	19637	ENSG00000087116	ADAMTS2	ADAM metallopeptidase with thrombospondin type 1 motif 2
chr5	178864514	178864837	324	*	8.21932e-05	Distal Intergenic	194546	2	9509	uc011dgm.2	-92083	ENSG00000087116	ADAMTS2	ADAM metallopeptidase with thrombospondin type 1 motif 2
chr12	43479019	43479481	463	*	0.000119256	Distal Intergenic	16933	2	80070	uc001rno.1	354073	ENSG00000173157	ADAMTS20	ADAM metallopeptidase with thrombospondin type 1 motif 20
chr12	43617944	43618501	558	*	0.000151563	Distal Intergenic	16933	2	80070	uc001rno.1	215053	ENSG00000173157	ADAMTS20	ADAM metallopeptidase with thrombospondin type 1 motif 20
chr12	43621818	43622224	407	*	0.000118133	Distal Intergenic	16933	2	80070	uc001rno.1	211330	ENSG00000173157	ADAMTS20	ADAM metallopeptidase with thrombospondin type 1 motif 20
chr12	43781212	43781507	296	*	8.65706e-05	Intron (uc010skx.2/80070, intron 29 of 38)	16933	2	80070	uc001rno.1	52047	ENSG00000173157	ADAMTS20	ADAM metallopeptidase with thrombospondin type 1 motif 20
chr12	43865083	43865471	389	*	0.000104848	Intron (uc010skx.2/80070, intron 7 of 38)	11523	2	80070	uc001rnp.1	-31517	ENSG00000173157	ADAMTS20	ADAM metallopeptidase with thrombospondin type 1 motif 20
chr12	43945126	43946129	1004	*	0.000157676	Promoter	197713	2	80070	uc010skx.2	0	ENSG00000173157	ADAMTS20	ADAM metallopeptidase with thrombospondin type 1 motif 20
chr4	73082357	73082893	537	*	0.000155577	Distal Intergenic	14031	2	9508	uc003hgl.3	95079	ENSG00000156140	ADAMTS3	ADAM metallopeptidase with thrombospondin type 1 motif 3
chr4	73102189	73102515	327	*	0.000111024	Distal Intergenic	14031	2	9508	uc003hgl.3	75457	ENSG00000156140	ADAMTS3	ADAM metallopeptidase with thrombospondin type 1 motif 3
chr4	73266046	73266507	462	*	0.000116288	Intron (uc003hgk.2/9508, intron 4 of 21)	14031	2	9508	uc003hgl.3	-88074	ENSG00000156140	ADAMTS3	ADAM metallopeptidase with thrombospondin type 1 motif 3
chr4	73433632	73434170	539	*	9.69639e-05	Promoter	287831	2	9508	uc003hgk.2	346	ENSG00000156140	ADAMTS3	ADAM metallopeptidase with thrombospondin type 1 motif 3
chr4	73434897	73435476	580	*	0.00013171	Promoter	287831	2	9508	uc003hgk.2	-381	ENSG00000156140	ADAMTS3	ADAM metallopeptidase with thrombospondin type 1 motif 3
chr4	73640430	73641011	582	*	0.000109559	Distal Intergenic	287831	2	9508	uc003hgk.2	-205914	ENSG00000156140	ADAMTS3	ADAM metallopeptidase with thrombospondin type 1 motif 3
chr21	28337839	28338732	894	*	0.000189111	Promoter	49209	2	11096	uc002ymg.3	707	ENSG00000154736	ADAMTS5	ADAM metallopeptidase with thrombospondin type 1 motif 5
chr21	28515662	28516254	593	*	0.000165403	Distal Intergenic	49209	2	11096	uc002ymg.3	-176223	ENSG00000154736	ADAMTS5	ADAM metallopeptidase with thrombospondin type 1 motif 5
chr5	64460359	64460591	233	*	0.000118006	Intron (uc003jto.4/11174, intron 24 of 24)	325217	2	11174	uc003jto.4	309188	ENSG00000049192	ADAMTS6	ADAM metallopeptidase with thrombospondin type 1 motif 6
chr5	64711586	64711864	279	*	8.45183e-05	Intron (uc003jto.4/11174, intron 6 of 24)	325217	2	11174	uc003jto.4	57915	ENSG00000049192	ADAMTS6	ADAM metallopeptidase with thrombospondin type 1 motif 6
chr5	64777583	64777936	354	*	0.000281569	Promoter	333142	2	11174	uc003jtp.3	0	ENSG00000049192	ADAMTS6	ADAM metallopeptidase with thrombospondin type 1 motif 6
chr5	64781102	64781606	505	*	0.000132418	Distal Intergenic	333142	2	11174	uc003jtq.3	-3398	ENSG00000049192	ADAMTS6	ADAM metallopeptidase with thrombospondin type 1 motif 6
chr15	79102616	79103087	472	*	9.62525e-05	Promoter	52229	2	11173	uc002bej.4	686	ENSG00000136378	ADAMTS7	ADAM metallopeptidase with thrombospondin type 1 motif 7
chr15	79103257	79104433	1177	*	0.000136026	Promoter	52229	2	11173	uc002bej.4	0	ENSG00000136378	ADAMTS7	ADAM metallopeptidase with thrombospondin type 1 motif 7
chr15	79123244	79123732	489	*	0.000140531	Distal Intergenic	40806	2	11173	uc002bek.1	-19471	ENSG00000136378	ADAMTS7	ADAM metallopeptidase with thrombospondin type 1 motif 7
chr15	82590855	82591302	448	*	0.000204687	Exon (uc021ssl.1/390660, exon 2 of 24)	41295	1	390660	uc021ssl.1	5234	ENSG00000274376	ADAMTS7P1	ADAMTS7 pseudogene 1
chr15	82888178	82888669	492	*	0.000250939	Exon (uc021ssv.1/390660, exon 2 of 24)	41297	1	390660	uc021ssv.1	5232	ENSG00000274376	ADAMTS7P1	ADAMTS7 pseudogene 1
chr11	130264226	130264641	416	*	9.51114e-05	Intron (uc010scb.1/uc010scb.1, intron 3 of 5)	7191	2	11095	uc001qgf.3	17367	ENSG00000134917	ADAMTS8	ADAM metallopeptidase with thrombospondin type 1 motif 8
chr11	130304487	130305029	543	*	0.000207001	Distal Intergenic	23722	2	11095	uc001qgg.4	-5948	ENSG00000134917	ADAMTS8	ADAM metallopeptidase with thrombospondin type 1 motif 8
chr3	64461982	64462335	354	*	0.000343108	Distal Intergenic	94690	2	56999	uc011bfp.1	139511	ENSG00000163638	ADAMTS9	ADAM metallopeptidase with thrombospondin type 1 motif 9
chr9	18777331	18777960	630	*	9.91632e-05	Exon (uc003zne.4/92949, exon 19 of 29)	84812	1	92949	uc003znf.4	-48176	ENSG00000178031	ADAMTSL1	ADAMTS like 1
chr9	18928342	18928721	380	*	9.81216e-05	Exon (uc003zni.2/158297, exon 4 of 4)	4171	1	92949	uc003zng.1	22853	ENSG00000178031	ADAMTSL1	ADAMTS like 1
chr9	136398012	136398392	381	*	0.000161339	Promoter	43356	1	9719	uc011mdl.2	726	ENSG00000197859	ADAMTSL2	ADAMTS like 2
chr15	84308112	84308503	392	*	0.000104278	Distal Intergenic	208594	1	57188	uc002bjy.1	-14335	ENSG00000156218	ADAMTSL3	ADAMTS like 3
chr15	84490490	84491619	1130	*	0.000152363	Intron (uc002bjy.1/57188, intron 6 of 8)	385756	1	57188	uc002bjz.4	167652	ENSG00000156218	ADAMTSL3	ADAMTS like 3
chr1	150521285	150522065	781	*	0.000174503	Promoter	9326	1	54507	uc001euw.3	0	ENSG00000143382	ADAMTSL4	ADAMTS like 4
chr1	150533533	150534830	1298	*	0.000184666	Distal Intergenic	2992	1	54507	uc009wlx.3	3112	ENSG00000143382	ADAMTSL4	ADAMTS like 4
chr1	150535863	150536363	501	*	0.000187883	Distal Intergenic	2992	1	54507	uc009wlx.3	5442	ENSG00000143382	ADAMTSL4	ADAMTS like 4
chr19	1503267	1503744	478	*	8.8475e-05	Downstream (1-2kb)	6119	2	339366	uc010dsl.2	7391	ENSG00000185761	ADAMTSL5	ADAMTS like 5
chr19	1507833	1508223	391	*	0.000323869	5' UTR	6119	2	339366	uc010dsl.2	2912	ENSG00000185761	ADAMTSL5	ADAMTS like 5
chr19	1512955	1513800	846	*	0.000162696	Promoter	8172	2	339366	uc002ltd.2	0	ENSG00000185761	ADAMTSL5	ADAMTS like 5
chr7	948290	949255	966	*	0.000138976	Intron (uc011jvs.2/11033, intron 2 of 8)	7373	2	11033	uc003sjm.4	-3381	ENSG00000105963	ADAP1	ArfGAP with dual PH domains 1
chr7	962708	963317	610	*	0.000389203	Intron (uc003sjn.4/11033, intron 2 of 9)	22977	2	11033	uc011jvs.2	-2195	ENSG00000105963	ADAP1	ArfGAP with dual PH domains 1
chr7	985462	985931	470	*	0.000112613	Intron (uc003sjo.4/11033, intron 1 of 10)	56770	2	11033	uc003sjo.4	8375	ENSG00000105963	ADAP1	ArfGAP with dual PH domains 1
chr7	993506	994714	1209	*	0.000143092	Promoter	56770	2	11033	uc003sjo.4	0	ENSG00000105963	ADAP1	ArfGAP with dual PH domains 1
chr7	1014562	1015583	1022	*	0.000592529	Promoter	77699	2	11033	uc010ksc.3	0	ENSG00000105963	ADAP1	ArfGAP with dual PH domains 1
chr17	29248810	29249897	1088	*	0.000135517	Promoter	37458	1	55803	uc010csl.3	56	ENSG00000184060	ADAP2	ArfGAP with dual PH domains 2
chr1	154580065	154580883	819	*	0.00030883	Promoter	26191	2	103	uc001ffh.3	0	ENSG00000160710	ADAR	adenosine deaminase RNA specific
chr1	154599482	154600697	1216	*	0.000344913	Promoter	45923	2	103	uc001ffk.3	0	ENSG00000160710	ADAR	adenosine deaminase RNA specific
chr1	154642201	154642584	384	*	0.000185729	Distal Intergenic	45923	2	103	uc001ffk.3	-41745	ENSG00000160710	ADAR	adenosine deaminase RNA specific
chr1	154643170	154643834	665	*	0.000147263	Distal Intergenic	45923	2	103	uc001ffk.3	-42714	ENSG00000160710	ADAR	adenosine deaminase RNA specific
chr1	154686599	154686950	352	*	0.000101956	Intron (uc001ffo.3/3782, intron 6 of 7)	45923	2	103	uc001ffk.3	-86143	ENSG00000160710	ADAR	adenosine deaminase RNA specific
chr21	46493986	46494392	407	*	0.000180585	Promoter	71718	1	104	uc002zgp.2	-101	ENSG00000197381	ADARB1	adenosine deaminase RNA specific B1
chr21	46494812	46495503	692	*	0.000145134	Promoter	151986	1	104	uc010gpx.2	319	ENSG00000197381	ADARB1	adenosine deaminase RNA specific B1
chr21	46498862	46499200	339	*	0.000252707	Intron (uc002zgp.2/104, intron 1 of 9)	151986	1	104	uc010gpx.2	4369	ENSG00000197381	ADARB1	adenosine deaminase RNA specific B1
chr21	46515005	46515276	272	*	9.30934e-05	Intron (uc002zgp.2/104, intron 1 of 9)	151986	1	104	uc010gpx.2	20512	ENSG00000197381	ADARB1	adenosine deaminase RNA specific B1
chr21	46553667	46554430	764	*	0.000145019	Intron (uc002zgp.2/104, intron 7 of 9)	24057	1	104	uc011afo.1	-18093	ENSG00000197381	ADARB1	adenosine deaminase RNA specific B1
chr21	46572235	46572496	262	*	0.000225291	Promoter	24057	1	104	uc011afo.1	-27	ENSG00000197381	ADARB1	adenosine deaminase RNA specific B1
chr21	46574737	46575215	479	*	0.000139634	Intron (uc002zgq.2/104, intron 2 of 12)	24057	1	104	uc011afo.1	2214	ENSG00000197381	ADARB1	adenosine deaminase RNA specific B1
chr21	46621818	46622136	319	*	7.88978e-05	Intron (uc002zgq.2/104, intron 9 of 12)	24057	1	104	uc011afo.1	49295	ENSG00000197381	ADARB1	adenosine deaminase RNA specific B1
chr10	1245842	1246185	344	*	0.000112752	Promoter	23079	2	105	uc001igm.4	146	ENSG00000185736	ADARB2	adenosine deaminase RNA specific B2 (inactive)
chr10	1258487	1258746	260	*	9.99462e-05	Intron (uc009xhq.3/105, intron 7 of 9)	23079	2	105	uc001igm.4	-12156	ENSG00000185736	ADARB2	adenosine deaminase RNA specific B2 (inactive)
chr10	1281446	1282626	1181	*	0.00102064	Intron (uc009xhq.3/105, intron 5 of 9)	23079	2	105	uc001igm.4	-35115	ENSG00000185736	ADARB2	adenosine deaminase RNA specific B2 (inactive)
chr10	1290002	1290528	527	*	0.000109797	Intron (uc009xhq.3/105, intron 4 of 9)	23079	2	105	uc001igm.4	-43671	ENSG00000185736	ADARB2	adenosine deaminase RNA specific B2 (inactive)
chr10	1307568	1308658	1091	*	0.000184132	Intron (uc009xhq.3/105, intron 4 of 9)	23079	2	105	uc001igm.4	-61237	ENSG00000185736	ADARB2	adenosine deaminase RNA specific B2 (inactive)
chr10	1369689	1370228	540	*	0.000154107	Intron (uc009xhq.3/105, intron 3 of 9)	23079	2	105	uc001igm.4	-123358	ENSG00000185736	ADARB2	adenosine deaminase RNA specific B2 (inactive)
chr10	1382367	1382555	189	*	9.36217e-05	Intron (uc009xhq.3/105, intron 3 of 9)	23079	2	105	uc001igm.4	-136036	ENSG00000185736	ADARB2	adenosine deaminase RNA specific B2 (inactive)
chr10	1702124	1702320	197	*	8.59984e-05	Intron (uc009xhq.3/105, intron 1 of 9)	556418	2	105	uc009xhq.3	77350	ENSG00000185736	ADARB2	adenosine deaminase RNA specific B2 (inactive)
chr10	1833022	1833417	396	*	9.69639e-05	Distal Intergenic	556418	2	105	uc009xhq.3	-53352	ENSG00000185736	ADARB2	adenosine deaminase RNA specific B2 (inactive)
chr10	1878731	1879050	320	*	8.9451e-05	Distal Intergenic	556418	2	105	uc009xhq.3	-99061	ENSG00000185736	ADARB2	adenosine deaminase RNA specific B2 (inactive)
chr10	1439609	1440082	474	*	0.000115659	Intron (uc009xhq.3/105, intron 1 of 9)	30355	1	642394	uc001ign.3	-128743	ENSG00000205696	ADARB2-AS1	ADARB2 antisense RNA 1
chr10	1462975	1463366	392	*	0.000163868	Intron (uc009xhq.3/105, intron 1 of 9)	30355	1	642394	uc001ign.3	-105459	ENSG00000205696	ADARB2-AS1	ADARB2 antisense RNA 1
chr10	1480601	1480915	315	*	0.000100368	Intron (uc009xhq.3/105, intron 1 of 9)	30355	1	642394	uc001ign.3	-87910	ENSG00000205696	ADARB2-AS1	ADARB2 antisense RNA 1
chr10	1481308	1481882	575	*	8.79751e-05	Intron (uc009xhq.3/105, intron 1 of 9)	30355	1	642394	uc001ign.3	-86943	ENSG00000205696	ADARB2-AS1	ADARB2 antisense RNA 1
chr10	1506259	1507094	836	*	0.000155082	Intron (uc009xhq.3/105, intron 1 of 9)	30355	1	642394	uc001ign.3	-61731	ENSG00000205696	ADARB2-AS1	ADARB2 antisense RNA 1
chr10	1514216	1514670	455	*	9.88873e-05	Intron (uc009xhq.3/105, intron 1 of 9)	30355	1	642394	uc001ign.3	-54155	ENSG00000205696	ADARB2-AS1	ADARB2 antisense RNA 1
chr10	1571573	1572212	640	*	0.000108578	Intron (uc001ign.3/642394, intron 1 of 1)	30355	1	642394	uc001ign.3	2748	ENSG00000205696	ADARB2-AS1	ADARB2 antisense RNA 1
chr10	1583542	1583909	368	*	0.000172249	Intron (uc001ign.3/642394, intron 1 of 1)	30355	1	642394	uc001ign.3	14717	ENSG00000205696	ADARB2-AS1	ADARB2 antisense RNA 1
chr10	1605217	1605497	281	*	0.000123673	Intron (uc009xhq.3/105, intron 1 of 9)	30355	1	642394	uc001ign.3	36392	ENSG00000205696	ADARB2-AS1	ADARB2 antisense RNA 1
chr10	1634535	1635514	980	*	0.000264439	Intron (uc009xhq.3/105, intron 1 of 9)	30355	1	642394	uc001ign.3	65710	ENSG00000205696	ADARB2-AS1	ADARB2 antisense RNA 1
chr10	1658718	1659458	741	*	0.000218529	Intron (uc009xhq.3/105, intron 1 of 9)	30355	1	642394	uc001ign.3	89893	ENSG00000205696	ADARB2-AS1	ADARB2 antisense RNA 1
chr16	75656743	75657486	744	*	0.00109036	Promoter	24975	2	23536	uc002feo.2	0	ENSG00000065457	ADAT1	adenosine deaminase tRNA specific 1
chr6	143748318	143748603	286	*	0.000325167	3' UTR	8847	2	134637	uc003qjk.1	15211	ENSG00000189007	ADAT2	adenosine deaminase tRNA specific 2
chr6	143771298	143772261	964	*	0.00159227	Promoter	27873	2	134637	uc003qjj.3	0	ENSG00000189007	ADAT2	adenosine deaminase tRNA specific 2
chr14	78266165	78267123	959	*	0.000862539	Promoter	125879	1	57143	uc010tvo.1	0	ENSG00000063761	ADCK1	aarF domain containing kinase 1
chr14	78447214	78447730	517	*	9.5706e-05	Distal Intergenic	10723	1	57143	uc001xul.3	57639	ENSG00000063761	ADCK1	aarF domain containing kinase 1
chr14	78460028	78460199	172	*	0.000115468	Distal Intergenic	10723	1	57143	uc001xul.3	70453	ENSG00000063761	ADCK1	aarF domain containing kinase 1
chr7	140372579	140373751	1173	*	0.000749202	Promoter	21956	1	90956	uc003vvy.1	0	ENSG00000133597	ADCK2	aarF domain containing kinase 2
chr8	145596909	145598370	1462	*	0.000606713	Promoter	20723	1	203054	uc003zch.3	0	ENSG00000173137	ADCK5	aarF domain containing kinase 5
chr8	145606760	145607176	417	*	0.000119622	Intron (uc003zch.3/203054, intron 2 of 14)	20723	1	203054	uc003zch.3	9029	ENSG00000173137	ADCK5	aarF domain containing kinase 5
chr7	45438864	45439102	239	*	7.31396e-05	Distal Intergenic	90533	1	107	uc003tnd.3	-174637	ENSG00000164742	ADCY1	adenylate cyclase 1
chr1	167772656	167772947	292	*	0.000155856	Distal Intergenic	24691	2	55811	uc009wvj.3	30368	ENSG00000143199	ADCY10	adenylate cyclase 10
chr1	167774504	167774791	288	*	0.000129979	Distal Intergenic	24691	2	55811	uc009wvj.3	28524	ENSG00000143199	ADCY10	adenylate cyclase 10
chr5	7394354	7395309	956	*	0.000120461	Distal Intergenic	433852	1	108	uc003jdz.1	-1034	ENSG00000078295	ADCY2	adenylate cyclase 2
chr5	7396548	7396802	255	*	0.000123465	Promoter	433852	1	108	uc003jdz.1	205	ENSG00000078295	ADCY2	adenylate cyclase 2
chr5	7816303	7816794	492	*	0.00018738	Intron (uc003jdz.1/108, intron 22 of 24)	47909	1	108	uc010itm.1	34017	ENSG00000078295	ADCY2	adenylate cyclase 2
chr2	25042429	25042656	228	*	0.000104304	3' UTR	22498	2	109	uc002rfr.4	21880	ENSG00000138031	ADCY3	adenylate cyclase 3
chr2	25050414	25051038	625	*	0.000188495	Exon (uc002rfr.4/109, exon 11 of 19)	22498	2	109	uc002rfr.4	13498	ENSG00000138031	ADCY3	adenylate cyclase 3
chr2	25142481	25143711	1231	*	0.000132111	Promoter	100017	2	109	uc010ykm.2	-426	ENSG00000138031	ADCY3	adenylate cyclase 3
chr14	24801475	24802164	690	*	0.00034407	5' UTR	16723	2	196883	uc001wow.3	2113	ENSG00000129467	ADCY4	adenylate cyclase 4
chr3	123071033	123071242	210	*	0.000141512	Intron (uc021xdd.1/111, intron 2 of 20)	104442	2	111	uc003egi.1	52166	ENSG00000173175	ADCY5	adenylate cyclase 5
chr12	49189255	49189867	613	*	0.000105655	Distal Intergenic	22846	2	112	uc001rsj.4	-6435	ENSG00000174233	ADCY6	adenylate cyclase 6
chr12	49194549	49194810	262	*	0.00010371	Distal Intergenic	22846	2	112	uc001rsj.4	-11729	ENSG00000174233	ADCY6	adenylate cyclase 6
chr16	50244088	50244709	622	*	0.000155638	Intron (uc002efz.3/64282, intron 2 of 12)	38409	1	113	uc002egb.1	-55753	ENSG00000121281	ADCY7	adenylate cyclase 7
chr16	50279906	50280667	762	*	0.000146525	Distal Intergenic	38409	1	113	uc002egb.1	-19795	ENSG00000121281	ADCY7	adenylate cyclase 7
chr16	50285630	50286026	397	*	9.89102e-05	Distal Intergenic	38409	1	113	uc002egb.1	-14436	ENSG00000121281	ADCY7	adenylate cyclase 7
chr16	50299092	50299706	615	*	0.000102794	Promoter	38409	1	113	uc002egb.1	-756	ENSG00000121281	ADCY7	adenylate cyclase 7
chr16	50300319	50300718	400	*	0.000196863	Promoter	38409	1	113	uc002egb.1	0	ENSG00000121281	ADCY7	adenylate cyclase 7
chr16	50308290	50308636	347	*	0.000139431	Intron (uc002egb.1/113, intron 1 of 11)	43979	1	113	uc002egc.2	7828	ENSG00000121281	ADCY7	adenylate cyclase 7
chr16	50315286	50315646	361	*	7.91063e-05	Intron (uc002egb.1/113, intron 1 of 11)	30221	1	113	uc002egd.1	-6177	ENSG00000121281	ADCY7	adenylate cyclase 7
chr16	50315725	50316250	526	*	9.64394e-05	Intron (uc002egb.1/113, intron 1 of 11)	30221	1	113	uc002egd.1	-5573	ENSG00000121281	ADCY7	adenylate cyclase 7
chr16	50360880	50361663	784	*	0.000307125	Intron (uc002ege.2/29117, intron 9 of 16)	30221	1	113	uc002egd.1	39057	ENSG00000121281	ADCY7	adenylate cyclase 7
chr8	131803667	131803865	199	*	7.25306e-05	Intron (uc003ytd.4/114, intron 15 of 17)	260289	2	114	uc003ytd.4	248970	ENSG00000155897	ADCY8	adenylate cyclase 8
chr8	132263015	132263362	348	*	0.000170548	Distal Intergenic	260289	2	114	uc010mds.3	-210180	ENSG00000155897	ADCY8	adenylate cyclase 8
chr8	132439635	132440012	378	*	0.00012106	Distal Intergenic	260289	2	114	uc010mds.3	-386800	ENSG00000155897	ADCY8	adenylate cyclase 8
chr16	4131545	4131991	447	*	0.00014866	Intron (uc002cvx.3/115, intron 2 of 10)	153537	2	115	uc002cvx.3	34195	ENSG00000162104	ADCY9	adenylate cyclase 9
chr16	4165102	4165947	846	*	0.000190961	Promoter	153537	2	115	uc002cvx.3	239	ENSG00000162104	ADCY9	adenylate cyclase 9
chr18	907237	907505	269	*	0.000110426	Intron (uc010dkg.3/116, intron 2 of 4)	6977	1	116	uc010dkh.4	2040	ENSG00000141433	ADCYAP1	adenylate cyclase activating polypeptide 1
chr18	949871	950315	445	*	8.09539e-05	Distal Intergenic	6977	1	116	uc010dkh.4	44674	ENSG00000141433	ADCYAP1	adenylate cyclase activating polypeptide 1
chr7	31126345	31127133	789	*	0.000123026	Promoter	16424	1	117	uc003tcf.1	0	ENSG00000078549	ADCYAP1R1	ADCYAP receptor type I
chr4	2839569	2840180	612	*	0.000287974	3' UTR	55921	1	118	uc010ico.1	-5404	ENSG00000087274	ADD1	adducin 1
chr4	2844883	2845991	1109	*	0.000617852	Promoter	55921	1	118	uc010ico.1	0	ENSG00000087274	ADD1	adducin 1
chr2	70867145	70867424	280	*	8.01451e-05	Intron (uc010fds.2/119, intron 20 of 20)	39857	2	119	uc010fdt.2	72892	ENSG00000075340	ADD2	adducin 2
chr2	70872731	70873055	325	*	9.10396e-05	Intron (uc010fds.2/119, intron 18 of 20)	39857	2	119	uc010fdt.2	67261	ENSG00000075340	ADD2	adducin 2
chr2	70875039	70875225	187	*	9.55365e-05	Exon (uc010fds.2/119, exon 18 of 21)	39857	2	119	uc010fdt.2	65091	ENSG00000075340	ADD2	adducin 2
chr2	70883789	70884101	313	*	0.000164995	Intron (uc010fds.2/119, intron 16 of 20)	39857	2	119	uc010fdt.2	56215	ENSG00000075340	ADD2	adducin 2
chr2	70995034	70995448	415	*	0.000195477	Promoter	160626	2	119	uc010fds.2	0	ENSG00000075340	ADD2	adducin 2
chr10	111827833	111828091	259	*	0.00014028	Intron (uc001kyt.4/120, intron 2 of 15)	12546	1	120	uc001kyx.3	-54687	ENSG00000148700	ADD3	adducin 3
chr10	111836470	111836904	435	*	0.000281719	Intron (uc001kyt.4/120, intron 2 of 15)	12546	1	120	uc001kyx.3	-45874	ENSG00000148700	ADD3	adducin 3
chr10	111910957	111911578	622	*	0.000141439	Distal Intergenic	12546	1	120	uc001kyx.3	28179	ENSG00000148700	ADD3	adducin 3
chr10	111916468	111917181	714	*	0.000327704	Distal Intergenic	12546	1	120	uc001kyx.3	33690	ENSG00000148700	ADD3	adducin 3
chr10	111766920	111768353	1434	*	0.000811734	Promoter	62823	2	100505933	uc021pya.1	0	ENSG00000203876	ADD3-AS1	ADD3 antisense RNA 1
chr10	111769924	111770194	271	*	0.000663774	Intron (uc001kyt.4/120, intron 2 of 15)	62823	2	100505933	uc021pya.1	-1785	ENSG00000203876	ADD3-AS1	ADD3 antisense RNA 1
chr10	111809168	111809367	200	*	8.09539e-05	Intron (uc001kyt.4/120, intron 2 of 15)	62823	2	100505933	uc021pya.1	-41029	ENSG00000203876	ADD3-AS1	ADD3 antisense RNA 1
chr6	146932167	146932565	399	*	0.000111975	Intron (uc003qlp.3/79747, intron 1 of 31)	216462	1	79747	uc010khx.3	12031	ENSG00000118492	ADGB	androglobin
chr10	134918263	134918491	229	*	0.000110278	Intron (uc001llw.3/84435, intron 14 of 15)	43771	1	84435	uc001llx.4	16854	ENSG00000197177	ADGRA1	adhesion G protein-coupled receptor A1
chr10	134924696	134925411	716	*	0.000575428	Intron (uc001llw.3/84435, intron 14 of 15)	43771	1	84435	uc001llx.4	23287	ENSG00000197177	ADGRA1	adhesion G protein-coupled receptor A1
chr8	37637307	37637569	263	*	8.24935e-05	Distal Intergenic	32844	1	25960	uc003xki.3	-16832	ENSG00000020181	ADGRA2	adhesion G protein-coupled receptor A2
chr8	37653990	37655051	1062	*	0.00016674	Promoter	32844	1	25960	uc003xki.3	0	ENSG00000020181	ADGRA2	adhesion G protein-coupled receptor A2
chr8	37677996	37678280	285	*	0.000107996	Intron (uc003xki.3/25960, intron 2 of 4)	47104	1	25960	uc010lvy.3	23595	ENSG00000020181	ADGRA2	adhesion G protein-coupled receptor A2
chr4	22391062	22391395	334	*	0.000138338	Intron (uc003gql.2/166647, intron 1 of 2)	7495	2	166647	uc003gql.2	5096	ENSG00000152990	ADGRA3	adhesion G protein-coupled receptor A3
chr4	22445960	22446270	311	*	0.00012013	Intron (uc010ieo.2/166647, intron 4 of 16)	28942	2	166647	uc003gqn.1	-1202	ENSG00000152990	ADGRA3	adhesion G protein-coupled receptor A3
chr4	22516694	22518128	1435	*	0.000393292	Promoter	128681	2	166647	uc003gqm.2	0	ENSG00000152990	ADGRA3	adhesion G protein-coupled receptor A3
chr4	22525646	22525942	297	*	8.89894e-05	Distal Intergenic	96017	2	166647	uc003gqo.4	-7969	ENSG00000152990	ADGRA3	adhesion G protein-coupled receptor A3
chr8	143534017	143534746	730	*	0.000122065	Distal Intergenic	80992	1	575	uc003ywm.3	-10631	ENSG00000181790	ADGRB1	adhesion G protein-coupled receptor B1
chr8	143553438	143553680	243	*	0.000112884	Intron (uc003ywm.3/575, intron 1 of 29)	80992	1	575	uc003ywm.3	8061	ENSG00000181790	ADGRB1	adhesion G protein-coupled receptor B1
chr8	143556649	143557341	693	*	0.000124678	Exon (uc003ywm.3/575, exon 2 of 30)	80992	1	575	uc003ywm.3	11272	ENSG00000181790	ADGRB1	adhesion G protein-coupled receptor B1
chr1	32228370	32228653	284	*	0.000151054	Promoter	36931	2	576	uc001btn.3	995	ENSG00000121753	ADGRB2	adhesion G protein-coupled receptor B2
chr1	32237528	32238503	976	*	0.000104223	Distal Intergenic	36931	2	576	uc001bto.3	-7880	ENSG00000121753	ADGRB2	adhesion G protein-coupled receptor B2
chr6	67929994	67930200	207	*	7.81162e-05	Distal Intergenic	753772	1	577	uc003pev.4	-1415432	ENSG00000135298	ADGRB3	adhesion G protein-coupled receptor B3
chr6	67949045	67949504	460	*	0.000122852	Distal Intergenic	753772	1	577	uc003pev.4	-1396128	ENSG00000135298	ADGRB3	adhesion G protein-coupled receptor B3
chr6	67975812	67976687	876	*	0.000145997	Distal Intergenic	753772	1	577	uc003pev.4	-1368945	ENSG00000135298	ADGRB3	adhesion G protein-coupled receptor B3
chr6	68056047	68056467	421	*	9.9016e-05	Distal Intergenic	753772	1	577	uc003pev.4	-1289165	ENSG00000135298	ADGRB3	adhesion G protein-coupled receptor B3
chr6	68058157	68058719	563	*	0.000126934	Distal Intergenic	753772	1	577	uc003pev.4	-1286913	ENSG00000135298	ADGRB3	adhesion G protein-coupled receptor B3
chr6	68215970	68216292	323	*	0.000100436	Distal Intergenic	753772	1	577	uc003pev.4	-1129340	ENSG00000135298	ADGRB3	adhesion G protein-coupled receptor B3
chr6	68267506	68268126	621	*	0.00015273	Distal Intergenic	753772	1	577	uc003pev.4	-1077506	ENSG00000135298	ADGRB3	adhesion G protein-coupled receptor B3
chr6	68373065	68373590	526	*	0.00011581	Distal Intergenic	753772	1	577	uc003pev.4	-972042	ENSG00000135298	ADGRB3	adhesion G protein-coupled receptor B3
chr6	68432652	68433397	746	*	0.000165532	Distal Intergenic	753772	1	577	uc003pev.4	-912235	ENSG00000135298	ADGRB3	adhesion G protein-coupled receptor B3
chr6	68467852	68468232	381	*	8.09539e-05	Distal Intergenic	753772	1	577	uc003pev.4	-877400	ENSG00000135298	ADGRB3	adhesion G protein-coupled receptor B3
chr6	68468306	68468943	638	*	0.000111283	Distal Intergenic	753772	1	577	uc003pev.4	-876689	ENSG00000135298	ADGRB3	adhesion G protein-coupled receptor B3
chr6	68535148	68535747	600	*	0.00021177	Distal Intergenic	753772	1	577	uc003pev.4	-809885	ENSG00000135298	ADGRB3	adhesion G protein-coupled receptor B3
chr6	68557542	68558249	708	*	8.5425e-05	Distal Intergenic	753772	1	577	uc003pev.4	-787383	ENSG00000135298	ADGRB3	adhesion G protein-coupled receptor B3
chr6	68748397	68749016	620	*	0.000100643	Distal Intergenic	753772	1	577	uc003pev.4	-596616	ENSG00000135298	ADGRB3	adhesion G protein-coupled receptor B3
chr6	68854754	68855165	412	*	7.89089e-05	Distal Intergenic	753772	1	577	uc003pev.4	-490467	ENSG00000135298	ADGRB3	adhesion G protein-coupled receptor B3
chr6	68904482	68905353	872	*	0.000125372	Distal Intergenic	753772	1	577	uc003pev.4	-440279	ENSG00000135298	ADGRB3	adhesion G protein-coupled receptor B3
chr6	68994131	68994494	364	*	0.000121296	Distal Intergenic	753772	1	577	uc003pev.4	-351138	ENSG00000135298	ADGRB3	adhesion G protein-coupled receptor B3
chr6	69002980	69003458	479	*	0.000133125	Distal Intergenic	753772	1	577	uc003pev.4	-342174	ENSG00000135298	ADGRB3	adhesion G protein-coupled receptor B3
chr6	69007284	69007584	301	*	0.000115468	Distal Intergenic	753772	1	577	uc003pev.4	-338048	ENSG00000135298	ADGRB3	adhesion G protein-coupled receptor B3
chr6	69068329	69068882	554	*	0.000153895	Distal Intergenic	753772	1	577	uc003pev.4	-276750	ENSG00000135298	ADGRB3	adhesion G protein-coupled receptor B3
chr6	69109784	69110359	576	*	0.000175456	Distal Intergenic	753772	1	577	uc003pev.4	-235273	ENSG00000135298	ADGRB3	adhesion G protein-coupled receptor B3
chr6	69165574	69166382	809	*	0.000100368	Distal Intergenic	753772	1	577	uc003pev.4	-179250	ENSG00000135298	ADGRB3	adhesion G protein-coupled receptor B3
chr6	69204859	69205453	595	*	0.00015957	Distal Intergenic	753772	1	577	uc003pev.4	-140179	ENSG00000135298	ADGRB3	adhesion G protein-coupled receptor B3
chr6	69243182	69243689	508	*	0.000142136	Distal Intergenic	753772	1	577	uc003pev.4	-101943	ENSG00000135298	ADGRB3	adhesion G protein-coupled receptor B3
chr6	69344686	69345385	700	*	0.000161022	Promoter	753772	1	577	uc003pev.4	-247	ENSG00000135298	ADGRB3	adhesion G protein-coupled receptor B3
chr6	69680369	69680728	360	*	0.000121076	Intron (uc003pev.4/577, intron 8 of 31)	157106	1	577	uc011dxx.2	-261570	ENSG00000135298	ADGRB3	adhesion G protein-coupled receptor B3
chr6	69831434	69831826	393	*	0.0001003	Intron (uc003pev.4/577, intron 17 of 31)	157106	1	577	uc011dxx.2	-110472	ENSG00000135298	ADGRB3	adhesion G protein-coupled receptor B3
chr6	69856080	69856559	480	*	0.000110726	Intron (uc003pev.4/577, intron 17 of 31)	157106	1	577	uc011dxx.2	-85739	ENSG00000135298	ADGRB3	adhesion G protein-coupled receptor B3
chr6	70142808	70143682	875	*	0.000166726	Distal Intergenic	157106	1	577	uc011dxx.2	200510	ENSG00000135298	ADGRB3	adhesion G protein-coupled receptor B3
chr6	70154820	70155214	395	*	9.69639e-05	Distal Intergenic	157106	1	577	uc011dxx.2	212522	ENSG00000135298	ADGRB3	adhesion G protein-coupled receptor B3
chr6	70176941	70177950	1010	*	0.000128603	Distal Intergenic	157106	1	577	uc011dxx.2	234643	ENSG00000135298	ADGRB3	adhesion G protein-coupled receptor B3
chr12	131418168	131418569	402	*	0.000100436	Distal Intergenic	187557	1	283383	uc001uit.4	-19883	ENSG00000111452	ADGRD1	adhesion G protein-coupled receptor D1
chr12	131461908	131462379	472	*	0.000105871	Intron (uc001uit.4/283383, intron 4 of 24)	187557	1	283383	uc010tbm.2	23456	ENSG00000111452	ADGRD1	adhesion G protein-coupled receptor D1
chr12	131480866	131481697	832	*	0.000279773	Intron (uc001uit.4/283383, intron 8 of 24)	187557	1	283383	uc010tbm.2	42414	ENSG00000111452	ADGRD1	adhesion G protein-coupled receptor D1
chr12	131510370	131510749	380	*	7.75782e-05	Exon (uc001uiu.1/uc001uiu.1, exon 1 of 1)	70611	1	283383	uc009zyo.3	-44649	ENSG00000111452	ADGRD1	adhesion G protein-coupled receptor D1
chr12	131589170	131589594	425	*	0.000148607	Promoter	36633	1	283383	uc009zyp.3	0	ENSG00000111452	ADGRD1	adhesion G protein-coupled receptor D1
chr12	131590333	131590742	410	*	0.000147219	Promoter	36633	1	283383	uc009zyp.3	957	ENSG00000111452	ADGRD1	adhesion G protein-coupled receptor D1
chr12	131617022	131617626	605	*	0.000173334	Intron (uc001uit.4/283383, intron 21 of 24)	36633	1	283383	uc009zyp.3	27646	ENSG00000111452	ADGRD1	adhesion G protein-coupled receptor D1
chr19	6862664	6863091	428	*	0.00032272	Distal Intergenic	52905	1	2015	uc002mfw.4	-24469	ENSG00000174837	ADGRE1	adhesion G protein-coupled receptor E1
chr19	6863455	6863966	512	*	0.000177969	Distal Intergenic	52905	1	2015	uc002mfw.4	-23594	ENSG00000174837	ADGRE1	adhesion G protein-coupled receptor E1
chr19	6890394	6890768	375	*	0.000205688	Exon (uc002mfw.4/2015, exon 2 of 21)	52905	1	2015	uc010xjj.3	2834	ENSG00000174837	ADGRE1	adhesion G protein-coupled receptor E1
chr19	6891960	6892484	525	*	0.000149058	Intron (uc002mfw.4/2015, intron 2 of 20)	52905	1	2015	uc010xjj.3	4400	ENSG00000174837	ADGRE1	adhesion G protein-coupled receptor E1
chr19	14887505	14887901	397	*	0.000154641	Promoter	44231	2	30817	uc010xnw.2	0	ENSG00000127507	ADGRE2	adhesion G protein-coupled receptor E2
chr19	14412953	14413276	324	*	9.34399e-05	Distal Intergenic	27582	1	976	uc002myl.3	-78680	ENSG00000123146	ADGRE5	adhesion G protein-coupled receptor E5
chr19	14459210	14459506	297	*	0.0001306	Distal Intergenic	27582	1	976	uc002myl.3	-32450	ENSG00000123146	ADGRE5	adhesion G protein-coupled receptor E5
chr19	14466711	14467005	295	*	0.000136753	Distal Intergenic	27582	1	976	uc002myl.3	-24951	ENSG00000123146	ADGRE5	adhesion G protein-coupled receptor E5
chr19	14472742	14472947	206	*	0.000121525	Distal Intergenic	27582	1	976	uc002myl.3	-19009	ENSG00000123146	ADGRE5	adhesion G protein-coupled receptor E5
chr19	14477439	14477814	376	*	0.000206569	Distal Intergenic	27582	1	976	uc002myl.3	-14142	ENSG00000123146	ADGRE5	adhesion G protein-coupled receptor E5
chr19	14478892	14479171	280	*	0.000130831	Distal Intergenic	27582	1	976	uc002myl.3	-12785	ENSG00000123146	ADGRE5	adhesion G protein-coupled receptor E5
chr19	14480433	14480810	378	*	0.000155234	Distal Intergenic	27582	1	976	uc002myl.3	-11146	ENSG00000123146	ADGRE5	adhesion G protein-coupled receptor E5
chr19	14486070	14486974	905	*	0.000230927	Distal Intergenic	27582	1	976	uc002myl.3	-4982	ENSG00000123146	ADGRE5	adhesion G protein-coupled receptor E5
chr19	14491828	14493175	1348	*	0.000208837	Promoter	27582	1	976	uc002myl.3	0	ENSG00000123146	ADGRE5	adhesion G protein-coupled receptor E5
chr2	26521332	26522363	1032	*	0.000169622	Distal Intergenic	9106	2	165082	uc002rhe.4	19554	ENSG00000173567	ADGRF3	adhesion G protein-coupled receptor F3
chr2	26568346	26569743	1398	*	0.00122584	Promoter	37629	2	165082	uc002rhb.1	0	ENSG00000173567	ADGRF3	adhesion G protein-coupled receptor F3
chr2	26593174	26594430	1257	*	0.000186134	Intron (uc010eyl.1/85465, intron 4 of 9)	38306	2	165082	uc002rhd.1	-23489	ENSG00000173567	ADGRF3	adhesion G protein-coupled receptor F3
chr16	57626335	57626984	650	*	0.00043917	Distal Intergenic	41139	1	9289	uc002elz.1	-26666	ENSG00000205336	ADGRG1	adhesion G protein-coupled receptor G1
chr16	57634045	57634755	711	*	0.000202042	Distal Intergenic	41139	1	9289	uc002elz.1	-18895	ENSG00000205336	ADGRG1	adhesion G protein-coupled receptor G1
chr16	57635794	57636279	486	*	0.000147696	Distal Intergenic	41139	1	9289	uc002elz.1	-17371	ENSG00000205336	ADGRG1	adhesion G protein-coupled receptor G1
chr16	57640946	57641263	318	*	7.66989e-05	Distal Intergenic	41139	1	9289	uc002elz.1	-12387	ENSG00000205336	ADGRG1	adhesion G protein-coupled receptor G1
chr16	57682949	57683232	284	*	0.00011104	Intron (uc002elz.1/9289, intron 2 of 11)	25738	1	9289	uc010vhu.1	9742	ENSG00000205336	ADGRG1	adhesion G protein-coupled receptor G1
chrX	19161254	19161484	231	*	0.000110178	Distal Intergenic	133331	2	10149	uc004czf.3	-20499	ENSG00000173698	ADGRG2	adhesion G protein-coupled receptor G2
chr16	57702304	57702606	303	*	9.86238e-05	Promoter	21134	1	222487	uc010vhv.2	147	ENSG00000182885	ADGRG3	adhesion G protein-coupled receptor G3
chr16	57611803	57612063	261	*	0.000103117	Distal Intergenic	34500	1	221188	uc002ely.3	35202	ENSG00000159618	ADGRG5	adhesion G protein-coupled receptor G5
chr6	142553344	142554260	917	*	0.00106856	Distal Intergenic	69036	1	57211	uc003qix.2	-68796	ENSG00000112414	ADGRG6	adhesion G protein-coupled receptor G6
chr6	142622581	142623383	803	*	0.000447195	Promoter	69036	1	57211	uc003qix.2	0	ENSG00000112414	ADGRG6	adhesion G protein-coupled receptor G6
chr6	142652341	142652610	270	*	0.000358638	Intron (uc003qix.2/57211, intron 2 of 3)	144348	1	57211	uc010khf.3	29285	ENSG00000112414	ADGRG6	adhesion G protein-coupled receptor G6
chr6	142716851	142717319	469	*	0.000842068	Intron (uc010khc.3/57211, intron 9 of 25)	29158	1	57211	uc011edv.2	-20927	ENSG00000112414	ADGRG6	adhesion G protein-coupled receptor G6
chr3	100309162	100309626	465	*	0.00020633	Distal Intergenic	85891	1	84873	uc003duc.3	-18807	ENSG00000144820	ADGRG7	adhesion G protein-coupled receptor G7
chr3	100319289	100319529	241	*	0.000102417	Distal Intergenic	85891	1	84873	uc003duc.3	-8904	ENSG00000144820	ADGRG7	adhesion G protein-coupled receptor G7
chr3	100319563	100320336	774	*	8.66026e-05	Distal Intergenic	85891	1	84873	uc003duc.3	-8097	ENSG00000144820	ADGRG7	adhesion G protein-coupled receptor G7
chr19	14316295	14316872	578	*	0.000104709	Promoter	58449	2	22859	uc010xnn.2	125	ENSG00000072071	ADGRL1	adhesion G protein-coupled receptor L1
chr19	14317586	14318460	875	*	0.000187862	Promoter	58449	2	22859	uc010xno.2	-589	ENSG00000072071	ADGRL1	adhesion G protein-coupled receptor L1
chr19	14327938	14328585	648	*	0.000245448	Distal Intergenic	58449	2	22859	uc010xno.2	-10941	ENSG00000072071	ADGRL1	adhesion G protein-coupled receptor L1
chr19	14332287	14332787	501	*	0.000377363	Distal Intergenic	58449	2	22859	uc010xno.2	-15290	ENSG00000072071	ADGRL1	adhesion G protein-coupled receptor L1
chr19	14359610	14360252	643	*	0.000142736	Distal Intergenic	58449	2	22859	uc010xno.2	-42613	ENSG00000072071	ADGRL1	adhesion G protein-coupled receptor L1
chr19	14378152	14378552	401	*	0.000118478	Distal Intergenic	58449	2	22859	uc010xno.2	-61155	ENSG00000072071	ADGRL1	adhesion G protein-coupled receptor L1
chr1	80726000	80726651	652	*	0.000135697	Distal Intergenic	686263	1	23266	uc001dis.3	-1045194	ENSG00000117114	ADGRL2	adhesion G protein-coupled receptor L2
chr1	80865664	80866047	384	*	0.000111975	Distal Intergenic	686263	1	23266	uc001dis.3	-905798	ENSG00000117114	ADGRL2	adhesion G protein-coupled receptor L2
chr1	81097990	81098494	505	*	0.000147746	Distal Intergenic	686263	1	23266	uc001dis.3	-673351	ENSG00000117114	ADGRL2	adhesion G protein-coupled receptor L2
chr1	81188135	81188801	667	*	0.000147389	Distal Intergenic	686263	1	23266	uc001dis.3	-583044	ENSG00000117114	ADGRL2	adhesion G protein-coupled receptor L2
chr1	81244006	81244242	237	*	0.000130399	Distal Intergenic	686263	1	23266	uc001dis.3	-527603	ENSG00000117114	ADGRL2	adhesion G protein-coupled receptor L2
chr1	81313736	81314320	585	*	0.000142359	Distal Intergenic	686263	1	23266	uc001dis.3	-457525	ENSG00000117114	ADGRL2	adhesion G protein-coupled receptor L2
chr1	81574514	81575379	866	*	0.000107714	Distal Intergenic	686263	1	23266	uc001dis.3	-196466	ENSG00000117114	ADGRL2	adhesion G protein-coupled receptor L2
chr1	81641199	81641418	220	*	7.67395e-05	Distal Intergenic	686263	1	23266	uc001dis.3	-130427	ENSG00000117114	ADGRL2	adhesion G protein-coupled receptor L2
chr1	81644180	81644802	623	*	0.000135536	Distal Intergenic	686263	1	23266	uc001dis.3	-127043	ENSG00000117114	ADGRL2	adhesion G protein-coupled receptor L2
chr1	81686408	81687531	1124	*	0.000179397	Distal Intergenic	686263	1	23266	uc001dis.3	-84314	ENSG00000117114	ADGRL2	adhesion G protein-coupled receptor L2
chr1	81856834	81857086	253	*	8.66209e-05	Intron (uc001dis.3/23266, intron 1 of 8)	686263	1	23266	uc001dis.3	84989	ENSG00000117114	ADGRL2	adhesion G protein-coupled receptor L2
chr1	81905215	81905470	256	*	8.99104e-05	Intron (uc001dis.3/23266, intron 1 of 8)	686263	1	23266	uc001dis.3	133370	ENSG00000117114	ADGRL2	adhesion G protein-coupled receptor L2
chr1	81924144	81924505	362	*	0.000127255	Intron (uc001dis.3/23266, intron 2 of 8)	686263	1	23266	uc001dis.3	152299	ENSG00000117114	ADGRL2	adhesion G protein-coupled receptor L2
chr1	81970439	81971187	749	*	0.000113323	Intron (uc001dis.3/23266, intron 2 of 8)	292653	1	23266	uc001dit.4	-194268	ENSG00000117114	ADGRL2	adhesion G protein-coupled receptor L2
chr1	82266962	82267990	1029	*	0.000138522	Promoter	192026	1	23266	uc009wcd.3	880	ENSG00000117114	ADGRL2	adhesion G protein-coupled receptor L2
chr1	82268313	82269139	827	*	0.000109134	Intron (uc001dis.3/23266, intron 5 of 8)	192026	1	23266	uc009wcd.3	2231	ENSG00000117114	ADGRL2	adhesion G protein-coupled receptor L2
chr1	82795971	82796603	633	*	0.000112909	Distal Intergenic	11663	1	23266	uc009wce.1	359973	ENSG00000117114	ADGRL2	adhesion G protein-coupled receptor L2
chr1	83242306	83242976	671	*	0.000150209	Distal Intergenic	11663	1	23266	uc009wce.1	806308	ENSG00000117114	ADGRL2	adhesion G protein-coupled receptor L2
chr4	60045083	60045372	290	*	0.000150396	Distal Intergenic	532299	1	23284	uc010ihg.1	-2021602	ENSG00000150471	ADGRL3	adhesion G protein-coupled receptor L3
chr4	60103651	60104211	561	*	0.000127524	Distal Intergenic	532299	1	23284	uc010ihg.1	-1962763	ENSG00000150471	ADGRL3	adhesion G protein-coupled receptor L3
chr4	60260222	60260536	315	*	7.49145e-05	Distal Intergenic	532299	1	23284	uc010ihg.1	-1806438	ENSG00000150471	ADGRL3	adhesion G protein-coupled receptor L3
chr4	60382801	60383139	339	*	0.000117425	Distal Intergenic	532299	1	23284	uc010ihg.1	-1683835	ENSG00000150471	ADGRL3	adhesion G protein-coupled receptor L3
chr4	60383149	60384075	927	*	0.000161015	Distal Intergenic	532299	1	23284	uc010ihg.1	-1682899	ENSG00000150471	ADGRL3	adhesion G protein-coupled receptor L3
chr4	60384329	60385217	889	*	0.000521909	Distal Intergenic	532299	1	23284	uc010ihg.1	-1681757	ENSG00000150471	ADGRL3	adhesion G protein-coupled receptor L3
chr4	60521935	60522318	384	*	0.000137363	Distal Intergenic	532299	1	23284	uc010ihg.1	-1544656	ENSG00000150471	ADGRL3	adhesion G protein-coupled receptor L3
chr4	60899846	60900189	344	*	0.000144644	Distal Intergenic	532299	1	23284	uc010ihg.1	-1166785	ENSG00000150471	ADGRL3	adhesion G protein-coupled receptor L3
chr4	60907764	60908475	712	*	0.000176188	Distal Intergenic	532299	1	23284	uc010ihg.1	-1158499	ENSG00000150471	ADGRL3	adhesion G protein-coupled receptor L3
chr4	61099387	61099967	581	*	0.000111975	Distal Intergenic	532299	1	23284	uc010ihg.1	-967007	ENSG00000150471	ADGRL3	adhesion G protein-coupled receptor L3
chr4	61234939	61235346	408	*	9.18785e-05	Distal Intergenic	532299	1	23284	uc010ihg.1	-831628	ENSG00000150471	ADGRL3	adhesion G protein-coupled receptor L3
chr4	61308987	61309762	776	*	0.000115621	Distal Intergenic	532299	1	23284	uc010ihg.1	-757212	ENSG00000150471	ADGRL3	adhesion G protein-coupled receptor L3
chr4	61561841	61562258	418	*	0.000111024	Distal Intergenic	532299	1	23284	uc010ihg.1	-504716	ENSG00000150471	ADGRL3	adhesion G protein-coupled receptor L3
chr4	61639675	61640188	514	*	0.000123398	Distal Intergenic	532299	1	23284	uc010ihg.1	-426786	ENSG00000150471	ADGRL3	adhesion G protein-coupled receptor L3
chr4	62068125	62068864	740	*	9.81598e-05	Intron (uc010ihg.1/23284, intron 1 of 7)	871195	1	23284	uc003hcq.4	1151	ENSG00000150471	ADGRL3	adhesion G protein-coupled receptor L3
chr4	62238382	62238829	448	*	9.70071e-05	Intron (uc010ihg.1/23284, intron 1 of 7)	575330	1	23284	uc010ihh.3	-124010	ENSG00000150471	ADGRL3	adhesion G protein-coupled receptor L3
chr4	62382916	62383335	420	*	0.000166767	Exon (uc010ihg.1/23284, exon 4 of 8)	575330	1	23284	uc010ihh.3	20077	ENSG00000150471	ADGRL3	adhesion G protein-coupled receptor L3
chr4	62527893	62528380	488	*	0.000133955	Intron (uc010ihg.1/23284, intron 5 of 7)	202270	1	23284	uc003hcs.1	-70092	ENSG00000150471	ADGRL3	adhesion G protein-coupled receptor L3
chr4	62528778	62529082	305	*	0.000113458	Intron (uc010ihg.1/23284, intron 5 of 7)	202270	1	23284	uc003hcs.1	-69390	ENSG00000150471	ADGRL3	adhesion G protein-coupled receptor L3
chr4	62625517	62626034	518	*	0.000102805	Intron (uc003hcq.4/23284, intron 7 of 25)	202270	1	23284	uc003hcs.1	27045	ENSG00000150471	ADGRL3	adhesion G protein-coupled receptor L3
chr4	62811301	62811614	314	*	0.0001125	Intron (uc003hcq.4/23284, intron 14 of 25)	162891	1	23284	uc003hct.3	36023	ENSG00000150471	ADGRL3	adhesion G protein-coupled receptor L3
chr4	62996561	62996971	411	*	0.000100436	Distal Intergenic	162891	1	23284	uc003hct.3	221283	ENSG00000150471	ADGRL3	adhesion G protein-coupled receptor L3
chr4	63357358	63358154	797	*	0.000151282	Distal Intergenic	162891	1	23284	uc003hct.3	582080	ENSG00000150471	ADGRL3	adhesion G protein-coupled receptor L3
chr4	63437511	63437723	213	*	8.23014e-05	Distal Intergenic	162891	1	23284	uc003hct.3	662233	ENSG00000150471	ADGRL3	adhesion G protein-coupled receptor L3
chr4	63468188	63468665	478	*	0.000101922	Distal Intergenic	162891	1	23284	uc003hct.3	692910	ENSG00000150471	ADGRL3	adhesion G protein-coupled receptor L3
chr4	63549831	63550474	644	*	0.000127524	Distal Intergenic	162891	1	23284	uc003hct.3	774553	ENSG00000150471	ADGRL3	adhesion G protein-coupled receptor L3
chr4	63598104	63598566	463	*	0.000125372	Distal Intergenic	162891	1	23284	uc003hct.3	822826	ENSG00000150471	ADGRL3	adhesion G protein-coupled receptor L3
chr4	63762523	63762809	287	*	9.72831e-05	Distal Intergenic	162891	1	23284	uc003hct.3	987245	ENSG00000150471	ADGRL3	adhesion G protein-coupled receptor L3
chr4	63763529	63764161	633	*	0.000121778	Distal Intergenic	162891	1	23284	uc003hct.3	988251	ENSG00000150471	ADGRL3	adhesion G protein-coupled receptor L3
chr1	79316531	79316828	298	*	0.000101405	Distal Intergenic	117047	2	64123	uc001diq.4	155667	ENSG00000162618	ADGRL4	adhesion G protein-coupled receptor L4
chr1	79510798	79511049	252	*	0.000134807	Distal Intergenic	117047	2	64123	uc001diq.4	-38303	ENSG00000162618	ADGRL4	adhesion G protein-coupled receptor L4
chr1	79736992	79737450	459	*	0.000140761	Distal Intergenic	117047	2	64123	uc001diq.4	-264497	ENSG00000162618	ADGRL4	adhesion G protein-coupled receptor L4
chr1	79880171	79880564	394	*	9.01876e-05	Distal Intergenic	117047	2	64123	uc001diq.4	-407676	ENSG00000162618	ADGRL4	adhesion G protein-coupled receptor L4
chr1	79929985	79930213	229	*	9.86109e-05	Distal Intergenic	117047	2	64123	uc001diq.4	-457490	ENSG00000162618	ADGRL4	adhesion G protein-coupled receptor L4
chr1	79943954	79944403	450	*	0.000135697	Distal Intergenic	117047	2	64123	uc001diq.4	-471459	ENSG00000162618	ADGRL4	adhesion G protein-coupled receptor L4
chr1	80024232	80024867	636	*	0.000109951	Distal Intergenic	117047	2	64123	uc001diq.4	-551737	ENSG00000162618	ADGRL4	adhesion G protein-coupled receptor L4
chr1	80027002	80027707	706	*	0.00015148	Distal Intergenic	117047	2	64123	uc001diq.4	-554507	ENSG00000162618	ADGRL4	adhesion G protein-coupled receptor L4
chr1	80262263	80262692	430	*	8.66026e-05	Distal Intergenic	117047	2	64123	uc001diq.4	-789768	ENSG00000162618	ADGRL4	adhesion G protein-coupled receptor L4
chr1	80324048	80325067	1020	*	0.000135185	Distal Intergenic	117047	2	64123	uc001diq.4	-851553	ENSG00000162618	ADGRL4	adhesion G protein-coupled receptor L4
chr1	80340859	80341549	691	*	0.000142155	Distal Intergenic	117047	2	64123	uc001diq.4	-868364	ENSG00000162618	ADGRL4	adhesion G protein-coupled receptor L4
chr1	80359939	80360286	348	*	0.000127255	Distal Intergenic	117047	2	64123	uc001diq.4	-887444	ENSG00000162618	ADGRL4	adhesion G protein-coupled receptor L4
chr1	80519110	80519930	821	*	0.000123401	Distal Intergenic	117047	2	64123	uc001diq.4	-1046615	ENSG00000162618	ADGRL4	adhesion G protein-coupled receptor L4
chr1	80603550	80604164	615	*	0.000111082	Distal Intergenic	117047	2	64123	uc001diq.4	-1131055	ENSG00000162618	ADGRL4	adhesion G protein-coupled receptor L4
chr1	80608067	80608579	513	*	9.3067e-05	Distal Intergenic	117047	2	64123	uc001diq.4	-1135572	ENSG00000162618	ADGRL4	adhesion G protein-coupled receptor L4
chr5	89854234	89854902	669	*	0.000111024	Promoter	605417	1	84059	uc003kjt.4	0	ENSG00000164199	ADGRV1	adhesion G protein-coupled receptor V1
chr5	89890797	89891680	884	*	0.000451135	Intron (uc003kjt.4/84059, intron 1 of 89)	605417	1	84059	uc003kju.3	36180	ENSG00000164199	ADGRV1	adhesion G protein-coupled receptor V1
chr5	89892286	89892540	255	*	9.54088e-05	Intron (uc003kjt.4/84059, intron 1 of 89)	605417	1	84059	uc003kju.3	37669	ENSG00000164199	ADGRV1	adhesion G protein-coupled receptor V1
chr5	90117518	90118212	695	*	9.22944e-05	Intron (uc003kjt.4/84059, intron 75 of 89)	383136	1	84059	uc003kjw.3	40620	ENSG00000164199	ADGRV1	adhesion G protein-coupled receptor V1
chr5	90143393	90143796	404	*	0.000111024	Intron (uc003kjt.4/84059, intron 78 of 89)	264955	1	84059	uc003kjx.3	-51283	ENSG00000164199	ADGRV1	adhesion G protein-coupled receptor V1
chr5	90168867	90169325	459	*	0.000169173	Intron (uc003kjt.4/84059, intron 83 of 89)	264955	1	84059	uc003kjx.3	-25754	ENSG00000164199	ADGRV1	adhesion G protein-coupled receptor V1
chr5	90224715	90225078	364	*	9.72985e-05	Intron (uc003kjt.4/84059, intron 83 of 89)	264955	1	84059	uc003kjx.3	29636	ENSG00000164199	ADGRV1	adhesion G protein-coupled receptor V1
chr5	90236485	90236695	211	*	0.000398358	Intron (uc003kjt.4/84059, intron 83 of 89)	264955	1	84059	uc003kjx.3	41406	ENSG00000164199	ADGRV1	adhesion G protein-coupled receptor V1
chr4	100280759	100281302	544	*	0.000141055	Distal Intergenic	16269	2	126	uc031sgp.1	-6842	ENSG00000248144	ADH1C	alcohol dehydrogenase 1C (class I), gamma polypeptide
chr4	100374859	100375504	646	*	9.84076e-05	Distal Intergenic	23250	2	131	uc003huv.2	-18192	ENSG00000196344	ADH7	alcohol dehydrogenase 7 (class IV), mu or sigma polypeptide
chr8	67344541	67345062	522	*	0.000213306	Promoter	21675	1	137872	uc011leq.1	0	ENSG00000147576	ADHFE1	alcohol dehydrogenase iron containing 1
chr8	67351256	67351963	708	*	0.000196429	Intron (uc011leq.1/137872, intron 1 of 8)	36327	1	137872	uc011les.2	6538	ENSG00000147576	ADHFE1	alcohol dehydrogenase iron containing 1
chr8	67372174	67372460	287	*	0.000105706	Intron (uc003xwb.4/137872, intron 12 of 13)	36327	1	137872	uc011les.2	27456	ENSG00000147576	ADHFE1	alcohol dehydrogenase iron containing 1
chr2	3522245	3523580	1336	*	0.000700524	Promoter	21661	2	55256	uc002qxp.4	0	ENSG00000182551	ADI1	acireductone dioxygenase 1
chr3	186543219	186543793	575	*	0.000171818	Distal Intergenic	15790	1	9370	uc003fra.3	-16670	ENSG00000181092	ADIPOQ	adiponectin, C1Q and collagen domain containing
chr3	186544961	186545625	665	*	0.00040581	Distal Intergenic	15790	1	9370	uc003fra.3	-14838	ENSG00000181092	ADIPOQ	adiponectin, C1Q and collagen domain containing
chr3	186582219	186582787	569	*	0.000423007	Distal Intergenic	4237	2	100874095	uc031sct.1	-8307	ENSG00000226482	ADIPOQ-AS1	ADIPOQ antisense RNA 1
chr3	186602681	186603006	326	*	0.000133125	Distal Intergenic	4237	2	100874095	uc031sct.1	-28769	ENSG00000226482	ADIPOQ-AS1	ADIPOQ antisense RNA 1
chr1	202926885	202927791	907	*	0.00144359	Promoter	17565	2	51094	uc001gyq.5	0	ENSG00000159346	ADIPOR1	adiponectin receptor 1
chr12	1799779	1800790	1012	*	0.00139868	Promoter	97599	1	79602	uc001qjm.3	0	ENSG00000006831	ADIPOR2	adiponectin receptor 2
chr10	88726252	88726697	446	*	0.000216179	Distal Intergenic	2479	1	10974	uc001ked.2	-1491	ENSG00000148671	ADIRF	adipogenesis regulatory factor
chr10	75910187	75911521	1335	*	0.00089495	Promoter	558119	1	132	uc001jwi.3	0	ENSG00000156110	ADK	adenosine kinase
chr10	75928493	75928966	474	*	0.000134238	Intron (uc001jwi.3/132, intron 1 of 10)	532815	1	132	uc001jwj.3	-7281	ENSG00000156110	ADK	adenosine kinase
chr10	75936038	75937001	964	*	0.00151819	Promoter	532815	1	132	uc001jwj.3	0	ENSG00000156110	ADK	adenosine kinase
chr10	75950004	75950179	176	*	0.000171498	Intron (uc001jwi.3/132, intron 1 of 10)	532815	1	132	uc010qlc.2	13757	ENSG00000156110	ADK	adenosine kinase
chr10	75954421	75954599	179	*	0.000184291	Intron (uc001jwi.3/132, intron 1 of 10)	532815	1	132	uc010qlc.2	18174	ENSG00000156110	ADK	adenosine kinase
chr10	75966568	75967194	627	*	0.000104906	Intron (uc001jwi.3/132, intron 2 of 10)	532815	1	132	uc010qlc.2	30321	ENSG00000156110	ADK	adenosine kinase
chr10	75967286	75967870	585	*	7.6095e-05	Intron (uc001jwi.3/132, intron 2 of 10)	532815	1	132	uc010qlc.2	31039	ENSG00000156110	ADK	adenosine kinase
chr10	75976792	75977343	552	*	0.000132655	Intron (uc001jwi.3/132, intron 2 of 10)	532815	1	132	uc010qlc.2	40545	ENSG00000156110	ADK	adenosine kinase
chr10	75987402	75987746	345	*	0.000165746	Intron (uc001jwi.3/132, intron 3 of 10)	532815	1	132	uc010qlc.2	51155	ENSG00000156110	ADK	adenosine kinase
chr10	76025876	76026249	374	*	0.000198562	Intron (uc001jwi.3/132, intron 3 of 10)	532815	1	132	uc010qlc.2	89629	ENSG00000156110	ADK	adenosine kinase
chr11	10324114	10324586	473	*	0.000125754	Distal Intergenic	2282	1	133	uc001mil.1	-2056	ENSG00000148926	ADM	adrenomedullin
chr11	10326931	10327362	432	*	0.000148933	Promoter	2282	1	133	uc001mil.1	289	ENSG00000148926	ADM	adrenomedullin
chr11	10328922	10329769	848	*	0.00021808	3' UTR	2282	1	133	uc001mil.1	2280	ENSG00000148926	ADM	adrenomedullin
chr11	10361310	10361903	594	*	0.000101405	Intron (uc009yfv.1/uc009yfv.1, intron 1 of 2)	2282	1	133	uc001mil.1	34668	ENSG00000148926	ADM	adrenomedullin
chr11	10388095	10388452	358	*	0.0001125	Intron (uc009yfv.1/uc009yfv.1, intron 1 of 2)	2282	1	133	uc001mil.1	61453	ENSG00000148926	ADM	adrenomedullin
chr22	50919710	50920822	1113	*	0.000166686	Promoter	4882	1	79924	uc003blj.3	0	ENSG00000128165	ADM2	adrenomedullin 2
chr20	49545974	49546190	217	*	0.000266185	Intron (uc002xvt.1/23394, intron 1 of 4)	40645	2	23394	uc002xvt.1	1337	ENSG00000101126	ADNP	activity dependent neuroprotector homeobox
chr20	49546916	49547364	449	*	0.00022854	Promoter	40645	2	23394	uc002xvt.1	163	ENSG00000101126	ADNP	activity dependent neuroprotector homeobox
chr20	49547569	49548636	1068	*	0.000509564	Promoter	40645	2	23394	uc002xvu.1	-42	ENSG00000101126	ADNP	activity dependent neuroprotector homeobox
chr18	77866668	77867725	1058	*	0.000462761	Promoter	31314	1	22850	uc002lnw.3	0	ENSG00000101544	ADNP2	ADNP homeobox 2
chr10	64492638	64493400	763	*	0.000609965	Distal Intergenic	3724	1	84890	uc001jmg.3	-71116	ENSG00000181915	ADO	2-aminoethanethiol dioxygenase
chr10	64539271	64539457	187	*	0.000515497	Distal Intergenic	3724	1	84890	uc001jmg.3	-25059	ENSG00000181915	ADO	2-aminoethanethiol dioxygenase
chr10	64542478	64542898	421	*	9.00221e-05	Distal Intergenic	3724	1	84890	uc001jmg.3	-21618	ENSG00000181915	ADO	2-aminoethanethiol dioxygenase
chr10	64563920	64565610	1691	*	0.000853022	Promoter	3724	1	84890	uc001jmg.3	0	ENSG00000181915	ADO	2-aminoethanethiol dioxygenase
chr22	24819812	24820234	423	*	0.000145039	Intron (uc021wne.1/23384, intron 18 of 19)	14796	1	135	uc002zzy.4	-3296	ENSG00000128271	ADORA2A	adenosine A2a receptor
chr22	24823275	24824186	912	*	0.000423617	Promoter	14796	1	135	uc002zzy.4	0	ENSG00000128271	ADORA2A	adenosine A2a receptor
chr22	24830516	24830876	361	*	0.000147951	Intron (uc021wne.1/23384, intron 19 of 19)	9234	1	135	uc003aab.3	1424	ENSG00000128271	ADORA2A	adenosine A2a receptor
chr17	15790053	15790458	406	*	0.000181956	Distal Intergenic	30980	1	136	uc002gpd.1	-57773	ENSG00000170425	ADORA2B	adenosine A2b receptor
chr17	15820744	15821232	489	*	0.000148685	Distal Intergenic	30980	1	136	uc002gpd.1	-26999	ENSG00000170425	ADORA2B	adenosine A2b receptor
chr17	15847845	15848880	1036	*	0.000212068	Promoter	30980	1	136	uc002gpd.1	0	ENSG00000170425	ADORA2B	adenosine A2b receptor
chr1	112048365	112048631	267	*	0.000161604	Intron (uc001ebg.4/140, intron 1 of 5)	4693	2	140	uc001ebh.4	-1622	ENSG00000282608	ADORA3	adenosine A3 receptor
chr1	112050036	112051109	1074	*	0.000230382	Intron (uc001ebg.4/140, intron 1 of 5)	4693	2	140	uc001ebh.4	-3293	ENSG00000282608	ADORA3	adenosine A3 receptor
chr1	112058051	112059164	1114	*	0.000227651	Intron (uc001ebg.4/140, intron 1 of 5)	4693	2	140	uc001ebh.4	-11308	ENSG00000282608	ADORA3	adenosine A3 receptor
chr15	73075609	73076947	1339	*	0.000881234	Promoter	32419	2	83440	uc002avf.4	0	ENSG00000159322	ADPGK	ADP dependent glucokinase
chr15	73088972	73089826	855	*	0.000129672	Intron (uc002avk.1/100287559, intron 2 of 2)	32419	2	83440	uc002avi.4	-12846	ENSG00000159322	ADPGK	ADP dependent glucokinase
chr15	73099189	73099616	428	*	0.000163791	Distal Intergenic	32419	2	83440	uc002avi.4	-23063	ENSG00000159322	ADPGK	ADP dependent glucokinase
chr15	73113850	73114123	274	*	6.71148e-05	Distal Intergenic	32419	2	83440	uc002avi.4	-37724	ENSG00000159322	ADPGK	ADP dependent glucokinase
chr3	119298316	119298900	585	*	0.000175475	Promoter	10270	1	141	uc003ecs.3	0	ENSG00000144843	ADPRH	ADP-ribosylarginine hydrolase
chr3	119305125	119305437	313	*	0.0001318	5' UTR	7881	1	141	uc003ect.3	4213	ENSG00000144843	ADPRH	ADP-ribosylarginine hydrolase
chr13	114067147	114067435	289	*	0.000273227	Distal Intergenic	27198	2	113622	uc001vtp.1	36022	ENSG00000153531	ADPRHL1	ADP-ribosylhydrolase like 1
chr13	114088998	114089388	391	*	0.000111257	Intron (uc001vtp.1/113622, intron 2 of 6)	27198	2	113622	uc001vtp.1	14069	ENSG00000153531	ADPRHL1	ADP-ribosylhydrolase like 1
chr13	114090020	114090594	575	*	0.000292003	Intron (uc001vtp.1/113622, intron 2 of 6)	27198	2	113622	uc001vtp.1	12863	ENSG00000153531	ADPRHL1	ADP-ribosylhydrolase like 1
chr13	114090778	114091036	259	*	9.66099e-05	Intron (uc001vtp.1/113622, intron 2 of 6)	27198	2	113622	uc001vtp.1	12421	ENSG00000153531	ADPRHL1	ADP-ribosylhydrolase like 1
chr13	114112728	114113049	322	*	8.45183e-05	Intron (uc001vtr.1/55208, intron 6 of 6)	31580	2	113622	uc001vtq.1	-4889	ENSG00000153531	ADPRHL1	ADP-ribosylhydrolase like 1
chr17	10600444	10601299	856	*	0.000713097	Promoter	13949	1	56985	uc002gmt.3	0	ENSG00000170222	ADPRM	ADP-ribose/CDP-alcohol diphosphatase, manganese dependent
chr17	10603091	10603445	355	*	0.000161803	Intron (uc002gmt.3/56985, intron 1 of 3)	13949	1	56985	uc002gmv.3	2164	ENSG00000170222	ADPRM	ADP-ribose/CDP-alcohol diphosphatase, manganese dependent
chr1	36553999	36555048	1050	*	0.000367171	Promoter	5081	1	54936	uc001bzt.3	0	ENSG00000116863	ADPRS	ADP-ribosylserine hydrolase
chr8	26870266	26870624	359	*	0.000110335	Distal Intergenic	95701	2	148	uc003xfh.1	-147344	ENSG00000120907	ADRA1A	adrenoceptor alpha 1A
chr5	159200225	159200722	498	*	0.000127006	Distal Intergenic	56278	1	147	uc003lxt.1	-143018	ENSG00000170214	ADRA1B	adrenoceptor alpha 1B
chr5	159343200	159343852	653	*	0.000148514	Promoter	56278	1	147	uc003lxt.1	0	ENSG00000170214	ADRA1B	adrenoceptor alpha 1B
chr20	4202260	4202688	429	*	9.37044e-05	Exon (uc002wkr.2/146, exon 2 of 2)	28382	2	146	uc002wkr.2	26971	ENSG00000171873	ADRA1D	adrenoceptor alpha 1D
chr10	112835967	112836146	180	*	0.000158925	Promoter	3873	1	150	uc001kzo.3	-644	ENSG00000150594	ADRA2A	adrenoceptor alpha 2A
chr10	112836336	112837202	867	*	0.00014189	Promoter	3873	1	150	uc001kzo.3	0	ENSG00000150594	ADRA2A	adrenoceptor alpha 2A
chr10	112967746	112967939	194	*	0.000102605	Distal Intergenic	3873	1	150	uc001kzo.3	130956	ENSG00000150594	ADRA2A	adrenoceptor alpha 2A
chr10	113009518	113009769	252	*	0.000104945	Distal Intergenic	3873	1	150	uc001kzo.3	172728	ENSG00000150594	ADRA2A	adrenoceptor alpha 2A
chr2	96756946	96757333	388	*	8.57536e-05	Distal Intergenic	3266	2	151	uc021vlh.1	24555	ENSG00000274286	ADRA2B	adrenoceptor alpha 2B
chr2	96781905	96783006	1102	*	0.000206384	Promoter	3266	2	151	uc021vlh.1	-17	ENSG00000274286	ADRA2B	adrenoceptor alpha 2B
chr4	3816629	3816871	243	*	0.000384249	Distal Intergenic	1958	1	152	uc003ghm.3	48333	ENSG00000184160	ADRA2C	adrenoceptor alpha 2C
chr10	115743067	115743642	576	*	0.000110931	Distal Intergenic	2862	1	153	uc001lba.3	-60164	ENSG00000043591	ADRB1	adrenoceptor beta 1
chr10	115802874	115803483	610	*	0.000121303	Promoter	2862	1	153	uc001lba.3	-323	ENSG00000043591	ADRB1	adrenoceptor beta 1
chr10	115803727	115804458	732	*	0.000116383	Promoter	2862	1	153	uc001lba.3	0	ENSG00000043591	ADRB1	adrenoceptor beta 1
chr10	115804912	115805406	495	*	0.000130056	3' UTR	2862	1	153	uc001lba.3	1106	ENSG00000043591	ADRB1	adrenoceptor beta 1
chr10	115844045	115844503	459	*	0.000140854	Distal Intergenic	2862	1	153	uc001lba.3	40239	ENSG00000043591	ADRB1	adrenoceptor beta 1
chr5	148188504	148189123	620	*	0.000152929	Intron (uc003lpp.1/79628, intron 20 of 26)	2042	1	154	uc003lpr.2	-17033	ENSG00000169252	ADRB2	adrenoceptor beta 2
chr5	148205458	148206601	1144	*	0.000612813	Promoter	2042	1	154	uc003lpr.2	0	ENSG00000169252	ADRB2	adrenoceptor beta 2
chr20	60876936	60877283	348	*	0.00015763	Promoter	3606	1	11047	uc011aai.1	-744	ENSG00000130706	ADRM1	adhesion regulating molecule 1
chr20	60877522	60878478	957	*	0.000734333	Promoter	3606	1	11047	uc011aai.1	0	ENSG00000130706	ADRM1	adhesion regulating molecule 1
chr22	40720495	40721755	1261	*	0.000417255	3' UTR	20072	1	158	uc003ayp.4	-20749	ENSG00000239900	ADSL	adenylosuccinate lyase
chr22	40728385	40728739	355	*	0.000170092	3' UTR	20072	1	158	uc003ayp.4	-13765	ENSG00000239900	ADSL	adenylosuccinate lyase
chr22	40741887	40743011	1125	*	0.000353898	Promoter	20072	1	158	uc003ayp.4	0	ENSG00000239900	ADSL	adenylosuccinate lyase
chr14	105189864	105190808	945	*	0.000140523	Promoter	23114	1	122622	uc001ypd.3	0	ENSG00000185100	ADSS1	adenylosuccinate synthase 1
chr1	244602702	244603032	331	*	6.85982e-05	Intron (uc001iaj.3/159, intron 1 of 12)	43643	2	159	uc001iaj.3	12404	ENSG00000035687	ADSS2	adenylosuccinate synthase 2
chr1	244614348	244615653	1306	*	0.00175926	Promoter	43643	2	159	uc001iaj.3	0	ENSG00000035687	ADSS2	adenylosuccinate synthase 2
chr6	11702160	11702560	401	*	9.56796e-05	Distal Intergenic	14903	2	84830	uc031smt.1	26230	ENSG00000111863	ADTRP	androgen dependent TFPI regulating protein
chr6	11710522	11710739	218	*	0.000201866	Distal Intergenic	14903	2	84830	uc031smt.1	18051	ENSG00000111863	ADTRP	androgen dependent TFPI regulating protein
chr6	11714626	11715068	443	*	0.000205182	3' UTR	14903	2	84830	uc031smt.1	13722	ENSG00000111863	ADTRP	androgen dependent TFPI regulating protein
chr6	11723610	11723817	208	*	0.000112742	Exon (uc031smt.1/84830, exon 2 of 3)	14903	2	84830	uc031smt.1	4973	ENSG00000111863	ADTRP	androgen dependent TFPI regulating protein
chr6	11728475	11728936	462	*	0.000246697	Promoter	14903	2	84830	uc031smt.1	0	ENSG00000111863	ADTRP	androgen dependent TFPI regulating protein
chr6	11729525	11729705	181	*	0.000177249	Promoter	14903	2	84830	uc031smt.1	-735	ENSG00000111863	ADTRP	androgen dependent TFPI regulating protein
chr7	44144341	44144883	543	*	0.000110425	Promoter	10205	1	165	uc003tkb.4	381	ENSG00000106624	AEBP1	AE binding protein 1
chr12	19592052	19593668	1617	*	0.0015161	Promoter	82566	1	121536	uc001ree.2	0	ENSG00000139154	AEBP2	AE binding protein 2
chr12	19635573	19636001	429	*	0.000144082	Intron (uc001ree.2/121536, intron 3 of 7)	81659	1	121536	uc001reg.2	42058	ENSG00000139154	AEBP2	AE binding protein 2
chr12	19726306	19726941	636	*	9.41421e-05	Distal Intergenic	81659	1	121536	uc001reg.2	132791	ENSG00000139154	AEBP2	AE binding protein 2
chr12	19754489	19754728	240	*	9.72831e-05	Distal Intergenic	81659	1	121536	uc001reg.2	160974	ENSG00000139154	AEBP2	AE binding protein 2
chr12	19878877	19879767	891	*	0.000120215	Distal Intergenic	81659	1	121536	uc001reg.2	285362	ENSG00000139154	AEBP2	AE binding protein 2
chr15	89164269	89165013	745	*	0.000484138	Promoter	6046	1	64782	uc010bnl.2	0	ENSG00000181026	AEN	apoptosis enhancing nuclease
chr15	89167882	89168281	400	*	0.000183276	Intron (uc010bnl.2/64782, intron 1 of 1)	6136	1	64782	uc010bnm.1	-1096	ENSG00000181026	AEN	apoptosis enhancing nuclease
chr15	89170719	89171011	293	*	0.000279619	Intron (uc002bmt.2/64782, intron 2 of 3)	6136	1	64782	uc010bnm.1	1342	ENSG00000181026	AEN	apoptosis enhancing nuclease
chr4	7856662	7857058	397	*	0.000338475	Intron (uc003gkg.1/60312, intron 4 of 16)	181214	2	60312	uc003gkg.1	84595	ENSG00000196526	AFAP1	actin filament associated protein 1
chr4	7865669	7865878	210	*	0.00122798	Intron (uc003gkg.1/60312, intron 3 of 16)	181214	2	60312	uc003gkg.1	75775	ENSG00000196526	AFAP1	actin filament associated protein 1
chr4	7873043	7873369	327	*	9.33673e-05	Intron (uc003gkg.1/60312, intron 2 of 16)	181214	2	60312	uc003gkg.1	68284	ENSG00000196526	AFAP1	actin filament associated protein 1
chr4	7940924	7941896	973	*	0.000871164	Promoter	181214	2	60312	uc003gkg.1	0	ENSG00000196526	AFAP1	actin filament associated protein 1
chr4	7721256	7721704	449	*	0.000167689	Intron (uc003gkb.4/57537, intron 18 of 26)	24838	1	84740	uc003gkd.4	-34113	ENSG00000272620	AFAP1-AS1	AFAP1 antisense RNA 1
chr4	7761088	7761462	375	*	0.000211764	3' UTR	24838	1	84740	uc003gkd.4	5271	ENSG00000272620	AFAP1-AS1	AFAP1 antisense RNA 1
chr4	7763506	7763725	220	*	8.26686e-05	3' UTR	24838	1	84740	uc003gkd.4	7689	ENSG00000272620	AFAP1-AS1	AFAP1 antisense RNA 1
chr4	7830019	7830589	571	*	0.00015399	Intron (uc003gkg.1/60312, intron 6 of 16)	24838	1	84740	uc003gkd.4	74202	ENSG00000272620	AFAP1-AS1	AFAP1 antisense RNA 1
chr4	7836768	7837490	723	*	0.000166341	Intron (uc003gkg.1/60312, intron 6 of 16)	24838	1	84740	uc003gkd.4	80951	ENSG00000272620	AFAP1-AS1	AFAP1 antisense RNA 1
chr5	148596652	148597028	377	*	0.000101999	Intron (uc003lpy.2/22885, intron 8 of 23)	40538	1	134265	uc003lqg.4	-54373	ENSG00000157510	AFAP1L1	actin filament associated protein 1 like 1
chr5	148619329	148619597	269	*	7.15111e-05	Exon (uc003lpy.2/22885, exon 13 of 24)	40538	1	134265	uc003lqg.4	-31804	ENSG00000157510	AFAP1L1	actin filament associated protein 1 like 1
chr5	148619840	148620433	594	*	0.00038463	Exon (uc003lpy.2/22885, exon 14 of 24)	40538	1	134265	uc003lqg.4	-30968	ENSG00000157510	AFAP1L1	actin filament associated protein 1 like 1
chr5	148643892	148644599	708	*	0.000328376	Distal Intergenic	40538	1	134265	uc003lqg.4	-6802	ENSG00000157510	AFAP1L1	actin filament associated protein 1 like 1
chr5	148651106	148651600	495	*	0.000170009	Promoter	40538	1	134265	uc003lqg.4	0	ENSG00000157510	AFAP1L1	actin filament associated protein 1 like 1
chr5	148677639	148677997	359	*	0.000100103	Intron (uc003lqg.4/134265, intron 1 of 8)	26165	1	134265	uc003lqi.2	-17206	ENSG00000157510	AFAP1L1	actin filament associated protein 1 like 1
chr5	148678577	148679006	430	*	0.000130599	Intron (uc003lqg.4/134265, intron 1 of 8)	26165	1	134265	uc003lqi.2	-16197	ENSG00000157510	AFAP1L1	actin filament associated protein 1 like 1
chr10	116038234	116038533	300	*	9.83989e-05	5' UTR	6642	2	84632	uc001lbm.3	22691	ENSG00000169129	AFAP1L2	actin filament associated protein 1 like 2
chr10	116048669	116049202	534	*	0.000118781	Exon (uc001lbk.2/340706, exon 12 of 12)	6642	2	84632	uc001lbm.3	12022	ENSG00000169129	AFAP1L2	actin filament associated protein 1 like 2
chr10	116056678	116056885	208	*	6.91305e-05	3' UTR	6642	2	84632	uc001lbm.3	4339	ENSG00000169129	AFAP1L2	actin filament associated protein 1 like 2
chr10	116064392	116064848	457	*	0.000158064	Promoter	10123	2	84632	uc010qsd.2	0	ENSG00000169129	AFAP1L2	actin filament associated protein 1 like 2
chr10	116105484	116105735	252	*	9.01583e-05	Intron (uc001lbn.3/84632, intron 1 of 18)	10123	2	84632	uc010qsd.2	-40779	ENSG00000169129	AFAP1L2	actin filament associated protein 1 like 2
chr10	116163955	116164655	701	*	0.00012926	Promoter	109933	2	84632	uc001lbn.3	0	ENSG00000169129	AFAP1L2	actin filament associated protein 1 like 2
chr6	168227650	168227933	284	*	0.000172591	Promoter	125272	1	4301	uc003qwb.1	0	ENSG00000130396	AFDN	afadin, adherens junction formation factor
chr6	168228195	168228651	457	*	0.000116945	Promoter	144386	1	4301	uc021zik.1	0	ENSG00000130396	AFDN	afadin, adherens junction formation factor
chr6	168340923	168341651	729	*	0.000199733	Intron (uc003qwb.1/4301, intron 21 of 27)	50679	1	4301	uc003qwg.1	26702	ENSG00000130396	AFDN	afadin, adherens junction formation factor
chr6	168226323	168227481	1159	*	0.00027766	Promoter	2907	2	653483	uc003qwa.2	0	NA	AFDN-DT	AFDN divergent transcript
chr4	87916837	87917396	560	*	0.000167782	Intron (uc011ccx.2/4299, intron 2 of 2)	134054	1	4299	uc003hqj.4	-10757	ENSG00000172493	AFF1	AF4/FMR2 family member 1
chr4	87927535	87928670	1136	*	0.0010392	Promoter	134054	1	4299	uc003hqj.4	0	ENSG00000172493	AFF1	AF4/FMR2 family member 1
chr4	87994973	87995231	259	*	0.000248421	Intron (uc003hqh.2/4299, intron 4 of 6)	134054	1	4299	uc011cda.2	66820	ENSG00000172493	AFF1	AF4/FMR2 family member 1
chr4	88014649	88015097	449	*	0.00012646	Intron (uc011ccy.2/4299, intron 6 of 7)	134054	1	4299	uc011cda.2	86496	ENSG00000172493	AFF1	AF4/FMR2 family member 1
chr4	87843646	87843984	339	*	0.000251238	Downstream (2-3kb)	9957	2	100506746	uc003hqf.1	12018	NA	AFF1-AS1	AFF1 antisense RNA 1
chr4	87855744	87857638	1895	*	0.000934011	Promoter	9957	2	100506746	uc003hqf.1	0	NA	AFF1-AS1	AFF1 antisense RNA 1
chrX	147391786	147392300	515	*	0.000269481	Distal Intergenic	403769	1	2334	uc004fco.3	-189839	ENSG00000155966	AFF2	AF4/FMR2 family member 2
chrX	147415572	147415798	227	*	0.000238561	Distal Intergenic	403769	1	2334	uc004fco.3	-166341	ENSG00000155966	AFF2	AF4/FMR2 family member 2
chr2	100677419	100677603	185	*	8.81916e-05	Intron (uc002taf.3/3899, intron 2 of 23)	521900	2	3899	uc010fiq.1	43556	ENSG00000144218	AFF3	AF4/FMR2 family member 3
chr2	100721319	100722237	919	*	0.000173409	Promoter	558330	2	3899	uc002taf.3	0	ENSG00000144218	AFF3	AF4/FMR2 family member 3
chr2	100758750	100759227	478	*	0.000173222	Promoter	595322	2	3899	uc002tag.3	0	ENSG00000144218	AFF3	AF4/FMR2 family member 3
chr5	132298781	132299767	987	*	0.000799598	Promoter	88284	2	27125	uc003kyd.3	0	ENSG00000072364	AFF4	AF4/FMR2 family member 4
chr5	132318617	132318916	300	*	0.000122469	Distal Intergenic	36938	2	27125	uc003kyf.4	-19263	ENSG00000072364	AFF4	AF4/FMR2 family member 4
chr6	108615591	108616743	1153	*	0.000664793	Promoter	228154	1	246269	uc003psj.3	0	ENSG00000135537	AFG1L	AFG1 like ATPase
chr6	108700921	108701133	213	*	8.5425e-05	Intron (uc003psj.3/246269, intron 6 of 12)	228154	1	246269	uc003psj.3	84823	ENSG00000135537	AFG1L	AFG1 like ATPase
chr16	90038225	90039603	1379	*	0.000463763	Promoter	12122	1	172	uc002fps.1	0	ENSG00000223959	AFG3L1P	AFG3 like matrix AAA peptidase subunit 1, pseudogene
chr16	90070155	90070769	615	*	0.000131062	Downstream (<1kb)	2182	1	172	uc002fqd.1	5141	ENSG00000223959	AFG3L1P	AFG3 like matrix AAA peptidase subunit 1, pseudogene
chr18	12376669	12377936	1268	*	0.00148703	Promoter	48333	2	10939	uc002kqz.2	0	ENSG00000141385	AFG3L2	AFG3 like matrix AAA peptidase subunit 2
chr4	74342614	74343269	656	*	0.000127929	Distal Intergenic	22257	1	173	uc003hhb.3	-4193	ENSG00000079557	AFM	afamin
chr17	76182916	76183543	628	*	0.000220389	Promoter	10244	1	125061	uc002juy.3	0	ENSG00000183077	AFMID	arylformamidase
chr2	64738745	64738953	209	*	0.000265597	Distal Intergenic	68700	1	54812	uc002scz.3	-12486	ENSG00000119844	AFTPH	aftiphilin
chr2	64739877	64740296	420	*	0.000111822	Distal Intergenic	68700	1	54812	uc002scz.3	-11143	ENSG00000119844	AFTPH	aftiphilin
chr2	64751166	64752357	1192	*	0.00161824	Promoter	68700	1	54812	uc002scz.3	0	ENSG00000119844	AFTPH	aftiphilin
chr4	178314389	178314855	467	*	0.000348476	Distal Intergenic	3707	2	175	uc010irt.2	40780	ENSG00000038002	AGA	aspartylglucosaminidase
chr4	178363047	178364098	1052	*	0.00164822	Promoter	11729	2	175	uc003iuu.2	0	ENSG00000038002	AGA	aspartylglucosaminidase
chr4	178416638	178417241	604	*	0.000142948	Intron (uc003iux.1/uc003iux.1, intron 2 of 5)	11729	2	175	uc003iuw.3	-52981	ENSG00000038002	AGA	aspartylglucosaminidase
chr2	236336230	236336648	419	*	0.000110497	Distal Intergenic	359114	1	116987	uc021vyp.1	-66085	ENSG00000157985	AGAP1	ArfGAP with GTPase domain, ankyrin repeat and PH domain 1
chr2	236579456	236579686	231	*	7.34613e-05	Intron (uc021vyp.1/116987, intron 1 of 9)	637712	1	116987	uc002vvt.3	176723	ENSG00000157985	AGAP1	ArfGAP with GTPase domain, ankyrin repeat and PH domain 1
chr2	236680013	236680322	310	*	0.00011573	Intron (uc021vyp.1/116987, intron 6 of 9)	637712	1	116987	uc002vvt.3	277280	ENSG00000157985	AGAP1	ArfGAP with GTPase domain, ankyrin repeat and PH domain 1
chr2	236722097	236722318	222	*	7.96985e-05	Intron (uc021vyp.1/116987, intron 9 of 9)	637712	1	116987	uc002vvt.3	319364	ENSG00000157985	AGAP1	ArfGAP with GTPase domain, ankyrin repeat and PH domain 1
chr2	236727324	236727673	350	*	9.72985e-05	Intron (uc021vyp.1/116987, intron 9 of 9)	637712	1	116987	uc002vvt.3	324591	ENSG00000157985	AGAP1	ArfGAP with GTPase domain, ankyrin repeat and PH domain 1
chr10	88730745	88731624	880	*	0.000788278	Promoter	39463	1	119385	uc001kee.2	247	ENSG00000271880	AGAP11	ArfGAP with GTPase domain, ankyrin repeat and PH domain 11
chr10	88739960	88740383	424	*	9.22696e-05	Intron (uc001kee.2/119385, intron 1 of 11)	39463	1	119385	uc001kee.2	9462	ENSG00000271880	AGAP11	ArfGAP with GTPase domain, ankyrin repeat and PH domain 11
chr12	58134903	58135147	245	*	0.000310306	Promoter	17869	2	116986	uc001spr.3	797	ENSG00000135439	AGAP2	ArfGAP with GTPase domain, ankyrin repeat and PH domain 2
chr12	58135857	58136105	249	*	0.000187342	Promoter	17869	2	116986	uc001spr.3	0	ENSG00000135439	AGAP2	ArfGAP with GTPase domain, ankyrin repeat and PH domain 2
chr12	58119902	58120440	539	*	0.000145295	Promoter	2117	1	100130776	uc001sps.4	0	ENSG00000255737	AGAP2-AS1	AGAP2 antisense RNA 1
chr7	150784152	150784758	607	*	0.000113254	Promoter	57698	1	116988	uc003wjg.1	326	ENSG00000133612	AGAP3	ArfGAP with GTPase domain, ankyrin repeat and PH domain 3
chr7	150798656	150799073	418	*	9.62525e-05	Intron (uc003wje.1/116988, intron 1 of 15)	8961	1	116988	uc003wjh.1	-12692	ENSG00000133612	AGAP3	ArfGAP with GTPase domain, ankyrin repeat and PH domain 3
chr7	150808184	150808564	381	*	0.000151603	Intron (uc003wje.1/116988, intron 1 of 15)	8961	1	116988	uc003wjh.1	-3201	ENSG00000133612	AGAP3	ArfGAP with GTPase domain, ankyrin repeat and PH domain 3
chr10	75449393	75449869	477	*	0.000154235	Intron (uc009xri.3/729092, intron 4 of 7)	23522	2	729092	uc009xri.3	7685	ENSG00000172650	AGAP5	ArfGAP with GTPase domain, ankyrin repeat and PH domain 5
chr10	75457242	75457866	625	*	0.00011415	Promoter	23522	2	729092	uc009xri.3	0	ENSG00000172650	AGAP5	ArfGAP with GTPase domain, ankyrin repeat and PH domain 5
chr10	75489797	75490543	747	*	0.000413603	Promoter	56240	2	729092	uc001juu.4	0	ENSG00000172650	AGAP5	ArfGAP with GTPase domain, ankyrin repeat and PH domain 5
chr10	51748129	51748432	304	*	0.000197545	Promoter	22182	1	414189	uc001jix.4	51	ENSG00000204149	AGAP6	ArfGAP with GTPase domain, ankyrin repeat and PH domain 6
chr10	51777927	51778479	553	*	0.000110941	Downstream (2-3kb)	22182	1	414189	uc001jix.4	29849	ENSG00000204149	AGAP6	ArfGAP with GTPase domain, ankyrin repeat and PH domain 6
chr10	51784489	51785354	866	*	9.77281e-05	Intron (uc001jiz.1/326332, intron 6 of 6)	22182	1	414189	uc001jix.4	36411	ENSG00000204149	AGAP6	ArfGAP with GTPase domain, ankyrin repeat and PH domain 6
chr10	51488805	51489790	986	*	0.000444272	Intron (uc001jin.3/uc001jin.3, intron 7 of 7)	22177	2	653268	uc001jio.4	-2478	NA	AGAP7P	ArfGAP with GTPase domain, ankyrin repeat and PH domain 7, pseudogene
chr10	51501496	51501822	327	*	0.000189167	Intron (uc001jin.3/uc001jin.3, intron 7 of 7)	22177	2	653268	uc001jio.4	-15169	NA	AGAP7P	ArfGAP with GTPase domain, ankyrin repeat and PH domain 7, pseudogene
chr10	51502932	51504688	1757	*	0.000144257	Intron (uc001jin.3/uc001jin.3, intron 7 of 7)	22177	2	653268	uc001jio.4	-16605	NA	AGAP7P	ArfGAP with GTPase domain, ankyrin repeat and PH domain 7, pseudogene
chr10	47243094	47243900	807	*	0.000195181	Promoter	51704	2	642517	uc001jei.3	0	ENSG00000204172	AGAP9	ArfGAP with GTPase domain, ankyrin repeat and PH domain 9
chr10	48185382	48186475	1094	*	0.000198073	Promoter	51706	1	642517	uc001jet.3	0	ENSG00000204172	AGAP9	ArfGAP with GTPase domain, ankyrin repeat and PH domain 9
chr15	87071717	87071982	266	*	8.12288e-05	Intron (uc002blz.1/123624, intron 18 of 23)	20135	2	727915	uc031qtm.1	-211518	ENSG00000260125	AGBL1-AS1	AGBL1 antisense RNA 1
chr11	47736577	47737151	575	*	0.000526794	Promoter	55786	2	79841	uc001ngg.3	0	ENSG00000165923	AGBL2	ATP/GTP binding protein like 2
chr7	134670953	134671897	945	*	0.0010895	Promoter	149272	1	340351	uc011kpw.2	0	ENSG00000146856	AGBL3	ATP/GTP binding protein like 3
chr1	49472051	49472480	430	*	0.000100395	Intron (uc001cru.2/84871, intron 5 of 13)	461931	2	84871	uc001crv.1	38992	ENSG00000186094	AGBL4	ATP/GTP binding protein like 4
chr1	49723363	49723713	351	*	8.02171e-05	Intron (uc001cru.2/84871, intron 3 of 13)	461931	2	84871	uc010omy.1	-211891	ENSG00000186094	AGBL4	ATP/GTP binding protein like 4
chr1	49758630	49759010	381	*	9.5706e-05	Intron (uc001cru.2/84871, intron 3 of 13)	461931	2	84871	uc010omy.1	-247158	ENSG00000186094	AGBL4	ATP/GTP binding protein like 4
chr1	50006999	50007629	631	*	0.000149431	Intron (uc001cru.2/84871, intron 3 of 13)	1491100	2	84871	uc001cru.2	481997	ENSG00000186094	AGBL4	ATP/GTP binding protein like 4
chr1	50022459	50022883	425	*	0.000103833	Intron (uc001cru.2/84871, intron 3 of 13)	1491100	2	84871	uc001cru.2	466743	ENSG00000186094	AGBL4	ATP/GTP binding protein like 4
chr1	50489264	50489802	539	*	0.00011447	Promoter	1491100	2	84871	uc001cru.2	0	ENSG00000186094	AGBL4	ATP/GTP binding protein like 4
chr2	27272703	27275065	2363	*	0.000387953	Promoter	7913	1	60509	uc002rid.3	0	ENSG00000084693	AGBL5	ATP/GTP binding protein like 5
chr7	100120343	100121859	1517	*	0.00021224	Distal Intergenic	17157	1	3268	uc003uvg.1	-14975	ENSG00000106351	AGFG2	ArfGAP with FG repeats 2
chr7	100136305	100137123	819	*	0.002004	Promoter	17157	1	3268	uc003uvg.1	0	ENSG00000106351	AGFG2	ArfGAP with FG repeats 2
chr5	76325926	76326839	914	*	0.000964064	Promoter	5669	1	55109	uc003kes.3	0	ENSG00000164252	AGGF1	angiogenic factor with G-patch and FHA domains 1
chr5	76338214	76339783	1570	*	0.000538864	Intron (uc003ket.3/55109, intron 5 of 13)	9231	1	55109	uc003keu.1	11900	ENSG00000164252	AGGF1	angiogenic factor with G-patch and FHA domains 1
chr7	141211484	141211782	299	*	7.25136e-05	Distal Intergenic	42913	1	55750	uc003vwh.2	-39296	ENSG00000006530	AGK	acylglycerol kinase
chr7	141250914	141251591	678	*	0.000360199	Promoter	42913	1	55750	uc003vwh.2	0	ENSG00000006530	AGK	acylglycerol kinase
chr1	100274203	100274649	447	*	0.000161379	Distal Intergenic	73940	1	178	uc001dsi.1	-40991	ENSG00000162688	AGL	amylo-alpha-1, 6-glucosidase, 4-alpha-glucanotransferase
chr1	100288791	100289405	615	*	0.000107714	Distal Intergenic	73940	1	178	uc001dsi.1	-26235	ENSG00000162688	AGL	amylo-alpha-1, 6-glucosidase, 4-alpha-glucanotransferase
chr1	100315343	100316154	812	*	0.00119599	Promoter	73940	1	178	uc001dsi.1	0	ENSG00000162688	AGL	amylo-alpha-1, 6-glucosidase, 4-alpha-glucanotransferase
chr1	100322532	100323281	750	*	0.000144508	Intron (uc001dsi.1/178, intron 2 of 33)	62814	1	178	uc001dsn.1	-3485	ENSG00000162688	AGL	amylo-alpha-1, 6-glucosidase, 4-alpha-glucanotransferase
chr1	15905156	15906092	937	*	0.000198622	Exon (uc001awv.2/79814, exon 4 of 7)	13412	2	79814	uc001awv.2	5513	ENSG00000116771	AGMAT	agmatinase
chr1	15910943	15911744	802	*	0.000297617	Promoter	13412	2	79814	uc001awv.2	0	ENSG00000116771	AGMAT	agmatinase
chr7	15272952	15273246	295	*	0.000123398	Intron (uc003stb.1/392636, intron 12 of 12)	361698	2	392636	uc003stb.1	328394	ENSG00000187546	AGMO	alkylglycerol monooxygenase
chr7	15380035	15380430	396	*	9.99879e-05	Intron (uc003stb.1/392636, intron 12 of 12)	361698	2	392636	uc003stb.1	221210	ENSG00000187546	AGMO	alkylglycerol monooxygenase
chr7	15436641	15437140	500	*	0.000229299	Intron (uc003stb.1/392636, intron 5 of 12)	361698	2	392636	uc003stb.1	164500	ENSG00000187546	AGMO	alkylglycerol monooxygenase
chr7	15482336	15482880	545	*	9.91272e-05	Intron (uc003stb.1/392636, intron 3 of 12)	361698	2	392636	uc003stb.1	118760	ENSG00000187546	AGMO	alkylglycerol monooxygenase
chr7	15565296	15565748	453	*	0.000105424	Intron (uc003stb.1/392636, intron 3 of 12)	361698	2	392636	uc003stb.1	35892	ENSG00000187546	AGMO	alkylglycerol monooxygenase
chr7	15586964	15587655	692	*	0.0001318	Intron (uc003stb.1/392636, intron 2 of 12)	361698	2	392636	uc003stb.1	13985	ENSG00000187546	AGMO	alkylglycerol monooxygenase
chr7	15638941	15640122	1182	*	0.00014388	Distal Intergenic	361698	2	392636	uc003stb.1	-37301	ENSG00000187546	AGMO	alkylglycerol monooxygenase
chr1	36348361	36349606	1246	*	0.000762494	Promoter	41090	1	26523	uc001bzl.3	0	ENSG00000092847	AGO1	argonaute RISC component 1
chr8	141600711	141601767	1057	*	0.000298469	Intron (uc003yvn.3/27161, intron 1 of 18)	104383	2	27161	uc003yvn.3	43879	ENSG00000123908	AGO2	argonaute RISC catalytic component 2
chr8	141606784	141607496	713	*	0.000577134	Intron (uc003yvn.3/27161, intron 1 of 18)	104383	2	27161	uc003yvn.3	38150	ENSG00000123908	AGO2	argonaute RISC catalytic component 2
chr8	141607890	141608240	351	*	0.000110826	Intron (uc003yvn.3/27161, intron 1 of 18)	104383	2	27161	uc003yvn.3	37406	ENSG00000123908	AGO2	argonaute RISC catalytic component 2
chr8	141608624	141609196	573	*	0.000157387	Intron (uc003yvn.3/27161, intron 1 of 18)	104383	2	27161	uc003yvn.3	36450	ENSG00000123908	AGO2	argonaute RISC catalytic component 2
chr8	141644375	141644617	243	*	0.000107234	Intron (uc003yvn.3/27161, intron 1 of 18)	104383	2	27161	uc003yvn.3	1029	ENSG00000123908	AGO2	argonaute RISC catalytic component 2
chr8	141644847	141645279	433	*	0.000147758	Promoter	104383	2	27161	uc003yvn.3	367	ENSG00000123908	AGO2	argonaute RISC catalytic component 2
chr8	141645943	141646501	559	*	0.000236908	Promoter	104383	2	27161	uc010meo.3	-297	ENSG00000123908	AGO2	argonaute RISC catalytic component 2
chr8	141647458	141647921	464	*	0.00018507	Distal Intergenic	104383	2	27161	uc010meo.3	-1812	ENSG00000123908	AGO2	argonaute RISC catalytic component 2
chr1	36396283	36397425	1143	*	0.000898798	Promoter	52692	1	192669	uc001bzn.1	0	ENSG00000126070	AGO3	argonaute RISC catalytic component 3
chr1	36273394	36274245	852	*	0.000150843	Promoter	49663	1	192670	uc001bzj.2	0	ENSG00000134698	AGO4	argonaute RISC component 4
chr6	32143511	32144019	509	*	0.000209148	Promoter	7934	2	10554	uc003oae.3	0	ENSG00000204310	AGPAT1	1-acylglycerol-3-phosphate O-acyltransferase 1
chr6	32145362	32146431	1070	*	0.000711258	Promoter	9906	2	10554	uc003oah.3	0	ENSG00000204310	AGPAT1	1-acylglycerol-3-phosphate O-acyltransferase 1
chr9	139581590	139582029	440	*	0.000132097	Promoter	14317	2	10555	uc004cii.1	0	ENSG00000169692	AGPAT2	1-acylglycerol-3-phosphate O-acyltransferase 2
chr21	45284121	45284635	515	*	0.0001666	Promoter	122360	1	56894	uc002zdv.3	-481	ENSG00000160216	AGPAT3	1-acylglycerol-3-phosphate O-acyltransferase 3
chr21	45284987	45285934	948	*	0.000150284	Promoter	122360	1	56894	uc002zdv.3	0	ENSG00000160216	AGPAT3	1-acylglycerol-3-phosphate O-acyltransferase 3
chr21	45286496	45287133	638	*	0.000142103	Intron (uc002zdv.3/56894, intron 1 of 9)	122360	1	56894	uc002zdv.3	1380	ENSG00000160216	AGPAT3	1-acylglycerol-3-phosphate O-acyltransferase 3
chr21	45336718	45337547	830	*	0.000327506	Intron (uc002zdv.3/56894, intron 2 of 9)	62197	1	56894	uc002zdw.3	-7732	ENSG00000160216	AGPAT3	1-acylglycerol-3-phosphate O-acyltransferase 3
chr21	45342073	45342491	419	*	0.000179653	Intron (uc002zdv.3/56894, intron 2 of 9)	62197	1	56894	uc002zdw.3	-2788	ENSG00000160216	AGPAT3	1-acylglycerol-3-phosphate O-acyltransferase 3
chr21	45358751	45359197	447	*	0.00033515	Intron (uc002zdv.3/56894, intron 2 of 9)	40665	1	56894	uc002zdx.3	-7614	ENSG00000160216	AGPAT3	1-acylglycerol-3-phosphate O-acyltransferase 3
chr21	45395081	45395585	505	*	0.000270992	Intron (uc002zdv.3/56894, intron 7 of 9)	27961	1	56894	uc002zdy.3	15566	ENSG00000160216	AGPAT3	1-acylglycerol-3-phosphate O-acyltransferase 3
chr6	161647456	161647695	240	*	0.000119348	Intron (uc003qtr.1/56895, intron 2 of 8)	83098	2	56895	uc003qtt.1	5639	ENSG00000026652	AGPAT4	1-acylglycerol-3-phosphate O-acyltransferase 4
chr6	161664343	161664693	351	*	0.000122243	Intron (uc003qtr.1/56895, intron 1 of 8)	83098	2	56895	uc003qtt.1	-11009	ENSG00000026652	AGPAT4	1-acylglycerol-3-phosphate O-acyltransferase 4
chr6	161686199	161686631	433	*	0.000144441	Intron (uc003qtr.1/56895, intron 1 of 8)	144051	2	56895	uc003qtr.1	8476	ENSG00000026652	AGPAT4	1-acylglycerol-3-phosphate O-acyltransferase 4
chr6	161694413	161694772	360	*	0.000120438	Promoter	144051	2	56895	uc003qtr.1	335	ENSG00000026652	AGPAT4	1-acylglycerol-3-phosphate O-acyltransferase 4
chr6	161694948	161695284	337	*	0.00043023	Promoter	144051	2	56895	uc003qtr.1	0	ENSG00000026652	AGPAT4	1-acylglycerol-3-phosphate O-acyltransferase 4
chr6	161695427	161695805	379	*	0.000124487	Promoter	120730	2	56895	uc011ege.1	-320	ENSG00000026652	AGPAT4	1-acylglycerol-3-phosphate O-acyltransferase 4
chr6	161831041	161831440	400	*	0.000112133	Intron (uc011egf.2/5071, intron 4 of 6)	120730	2	56895	uc011ege.1	-135934	ENSG00000026652	AGPAT4	1-acylglycerol-3-phosphate O-acyltransferase 4
chr6	161560894	161561126	233	*	9.53651e-05	Intron (uc003qtr.1/56895, intron 7 of 8)	1851	2	79992	uc003qtu.4	21888	NA	AGPAT4-IT1	AGPAT4 intronic transcript 1
chr8	6565337	6566738	1402	*	0.00109134	Promoter	53144	1	55326	uc003wqo.3	0	ENSG00000155189	AGPAT5	1-acylglycerol-3-phosphate O-acyltransferase 5
chr8	6575631	6576140	510	*	0.000898293	Intron (uc003wqo.3/55326, intron 1 of 7)	53144	1	55326	uc011kwm.2	9753	ENSG00000155189	AGPAT5	1-acylglycerol-3-phosphate O-acyltransferase 5
chr2	178331177	178331696	520	*	0.000121117	Intron (uc002ull.2/8540, intron 9 of 19)	150796	1	8540	uc010zfb.1	73408	ENSG00000018510	AGPS	alkylglycerone phosphate synthase
chr7	16890441	16890993	553	*	0.000137091	Distal Intergenic	22584	2	155465	uc003sts.3	30620	ENSG00000173467	AGR3	anterior gradient 3, protein disulphide isomerase family member
chr7	16982509	16983182	674	*	0.000126556	Distal Intergenic	22584	2	155465	uc003sts.3	-60896	ENSG00000173467	AGR3	anterior gradient 3, protein disulphide isomerase family member
chr7	17015416	17015761	346	*	9.86109e-05	Distal Intergenic	22584	2	155465	uc003sts.3	-93803	ENSG00000173467	AGR3	anterior gradient 3, protein disulphide isomerase family member
chr1	954648	955244	597	*	0.000194222	Promoter	35997	1	375790	uc001ack.2	-259	ENSG00000188157	AGRN	agrin
chr1	955498	955776	279	*	0.000138654	Promoter	35997	1	375790	uc001ack.2	0	ENSG00000188157	AGRN	agrin
chr1	968146	968833	688	*	0.000185722	Intron (uc001ack.2/375790, intron 2 of 35)	35997	1	375790	uc001ack.2	12643	ENSG00000188157	AGRN	agrin
chr1	975959	976276	318	*	0.000245961	Exon (uc001ack.2/375790, exon 4 of 36)	35997	1	375790	uc001ack.2	20456	ENSG00000188157	AGRN	agrin
chr1	976525	977077	553	*	0.000121061	Exon (uc001ack.2/375790, exon 5 of 36)	35997	1	375790	uc001ack.2	21022	ENSG00000188157	AGRN	agrin
chr16	67538426	67538707	282	*	0.000116789	Distal Intergenic	1243	2	181	uc002etg.1	-20710	ENSG00000159723	AGRP	agouti related neuropeptide
chr9	87903907	87904516	610	*	0.000160223	Distal Intergenic	96805	2	23287	uc004aod.4	353742	ENSG00000135049	AGTPBP1	ATP/GTP binding protein 1
chr9	88338058	88338628	571	*	0.000594528	Intron (uc010mqc.3/23287, intron 1 of 25)	166028	2	23287	uc011ltd.2	-10577	ENSG00000135049	AGTPBP1	ATP/GTP binding protein 1
chr9	88355924	88357438	1515	*	0.00117078	Promoter	195491	2	23287	uc010mqc.3	0	ENSG00000135049	AGTPBP1	ATP/GTP binding protein 1
chr3	147998239	147998873	635	*	0.000162319	Distal Intergenic	45133	1	185	uc003ewg.4	-416785	ENSG00000144891	AGTR1	angiotensin II receptor type 1
chr3	148065192	148065468	277	*	8.89894e-05	Distal Intergenic	45133	1	185	uc003ewg.4	-350190	ENSG00000144891	AGTR1	angiotensin II receptor type 1
chr3	148237054	148237752	699	*	0.0001318	Distal Intergenic	45133	1	185	uc003ewg.4	-177906	ENSG00000144891	AGTR1	angiotensin II receptor type 1
chr3	148415707	148415972	266	*	0.000107714	Promoter	45133	1	185	uc003ewj.3	49	ENSG00000144891	AGTR1	angiotensin II receptor type 1
chr1	11779334	11780292	959	*	0.000275963	3' UTR	14687	1	57085	uc001ast.3	-15850	ENSG00000177674	AGTRAP	angiotensin II receptor associated protein
chr1	11790221	11790636	416	*	0.000135188	Distal Intergenic	14687	1	57085	uc001ast.3	-5506	ENSG00000177674	AGTRAP	angiotensin II receptor associated protein
chr1	11795907	11796272	366	*	0.000125219	Promoter	14687	1	57085	uc001ast.3	0	ENSG00000177674	AGTRAP	angiotensin II receptor associated protein
chr1	11796460	11796705	246	*	0.000104267	Promoter	14687	1	57085	uc001asx.3	318	ENSG00000177674	AGTRAP	angiotensin II receptor associated protein
chr1	11809159	11809504	346	*	0.000121008	Intron (uc001ast.3/57085, intron 5 of 5)	14687	1	57085	uc001asx.3	13017	ENSG00000177674	AGTRAP	angiotensin II receptor associated protein
chr2	241789732	241790032	301	*	7.46372e-05	Distal Intergenic	4844	1	189	uc010zoi.1	-18130	ENSG00000172482	AGXT	alanine--glyoxylate and serine--pyruvate aminotransferase
chr2	241790397	241791160	764	*	0.000157761	Distal Intergenic	4844	1	189	uc010zoi.1	-17002	ENSG00000172482	AGXT	alanine--glyoxylate and serine--pyruvate aminotransferase
chr1	247001156	247001559	404	*	0.000103082	Downstream (<1kb)	27467	2	25909	uc001ibw.1	38824	ENSG00000153207	AHCTF1	AT-hook containing transcription factor 1
chr1	247094429	247095799	1371	*	0.00131604	Promoter	92325	2	25909	uc001ibv.2	0	ENSG00000153207	AHCTF1	AT-hook containing transcription factor 1
chr2	162336480	162337249	770	*	0.000138927	Distal Intergenic	8836	2	285116	uc031rpw.1	27164	NA	AHCTF1P1	AT-hook containing transcription factor 1 pseudogene 1
chr2	162370093	162370512	420	*	0.000111314	Distal Intergenic	8836	2	285116	uc031rpw.1	-5680	NA	AHCTF1P1	AT-hook containing transcription factor 1 pseudogene 1
chr20	32883083	32883354	272	*	7.83119e-05	5' UTR	23145	2	191	uc002xai.3	7861	ENSG00000101444	AHCY	adenosylhomocysteinase
chr20	32890510	32891402	893	*	0.00107419	Promoter	23145	2	191	uc002xai.3	0	ENSG00000101444	AHCY	adenosylhomocysteinase
chr20	32900420	32900791	372	*	0.000401944	Promoter	31538	2	191	uc002xaj.3	-812	ENSG00000101444	AHCY	adenosylhomocysteinase
chr1	110526698	110527939	1242	*	0.00105281	Promoter	38978	1	10768	uc001dyx.3	0	ENSG00000168710	AHCYL1	adenosylhomocysteinase like 1
chr7	128858381	128858842	462	*	0.000118674	Distal Intergenic	205198	1	23382	uc003vot.3	-6013	ENSG00000158467	AHCYL2	adenosylhomocysteinase like 2
chr7	128864312	128865527	1216	*	0.00201988	Promoter	205198	1	23382	uc003vot.3	0	ENSG00000158467	AHCYL2	adenosylhomocysteinase like 2
chr7	128911704	128911998	295	*	0.000148302	Intron (uc003vot.3/23382, intron 1 of 16)	205198	1	23382	uc011kov.2	46849	ENSG00000158467	AHCYL2	adenosylhomocysteinase like 2
chr7	129007269	129008052	784	*	0.000150976	Promoter	62089	1	23382	uc003vov.3	0	ENSG00000158467	AHCYL2	adenosylhomocysteinase like 2
chr1	27894734	27895485	752	*	0.000349444	Intron (uc009vsy.3/27245, intron 1 of 6)	69388	2	27245	uc009vsy.3	34658	ENSG00000126705	AHDC1	AT-hook DNA binding motif containing 1
chr1	27930347	27930804	458	*	0.000224998	Promoter	52982	2	27245	uc001boh.1	0	ENSG00000126705	AHDC1	AT-hook DNA binding motif containing 1
chr6	135684693	135685376	684	*	0.000273783	Intron (uc003qgf.3/54806, intron 10 of 18)	158743	2	54806	uc003qgf.3	78476	ENSG00000135541	AHI1	Abelson helper integration site 1
chr6	135761239	135761908	670	*	0.000147767	Intron (uc003qgf.3/54806, intron 1 of 18)	158743	2	54806	uc003qgf.3	1944	ENSG00000135541	AHI1	Abelson helper integration site 1
chr11	62310203	62310837	635	*	8.77018e-05	Intron (uc001ntk.2/79026, intron 1 of 5)	113319	2	79026	uc001ntk.2	3495	ENSG00000124942	AHNAK	AHNAK nucleoprotein
chr11	62312625	62313033	409	*	0.000156273	Intron (uc001ntk.2/79026, intron 1 of 5)	113319	2	79026	uc001ntk.2	1299	ENSG00000124942	AHNAK	AHNAK nucleoprotein
chr11	62314061	62314518	458	*	0.000128793	Promoter	113319	2	79026	uc001ntk.2	0	ENSG00000124942	AHNAK	AHNAK nucleoprotein
chr11	62319146	62319526	381	*	0.000175066	Distal Intergenic	30959	2	79026	uc001ntl.3	-4814	ENSG00000124942	AHNAK	AHNAK nucleoprotein
chr11	62323776	62324397	622	*	0.00019561	Downstream (2-3kb)	30959	2	79026	uc001ntl.3	-9444	ENSG00000124942	AHNAK	AHNAK nucleoprotein
chr14	105432903	105433088	186	*	7.76528e-05	Intron (uc001ypx.2/113146, intron 1 of 6)	33230	2	113146	uc001ypx.2	3732	ENSG00000185567	AHNAK2	AHNAK nucleoprotein 2
chr7	17273734	17274571	838	*	0.000339569	Distal Intergenic	47500	1	196	uc011jxz.1	-63705	ENSG00000106546	AHR	aryl hydrocarbon receptor
chr7	17338036	17339412	1377	*	0.000781708	Promoter	47500	1	196	uc011jxz.1	0	ENSG00000106546	AHR	aryl hydrocarbon receptor
chr7	17534382	17534650	269	*	7.25306e-05	Distal Intergenic	47500	1	196	uc011jxz.1	196106	ENSG00000106546	AHR	aryl hydrocarbon receptor
chr5	297100	297374	275	*	0.000117173	Intron (uc003jat.1/10016, intron 2 of 5)	134114	1	57491	uc003jav.3	-6918	ENSG00000286169	AHRR	aryl-hydrocarbon receptor repressor
chr5	302610	302969	360	*	7.82853e-05	Intron (uc003jat.1/10016, intron 2 of 5)	134114	1	57491	uc003jav.3	-1323	ENSG00000286169	AHRR	aryl-hydrocarbon receptor repressor
chr5	309739	310236	498	*	0.00023026	Intron (uc003jat.1/10016, intron 4 of 5)	134114	1	57491	uc010isy.3	5447	ENSG00000286169	AHRR	aryl-hydrocarbon receptor repressor
chr5	321682	322248	567	*	0.00016393	Promoter	115704	1	57491	uc010isz.3	-454	ENSG00000286169	AHRR	aryl-hydrocarbon receptor repressor
chr5	337854	338050	197	*	0.000113458	Intron (uc003jav.3/57491, intron 1 of 11)	115704	1	57491	uc010isz.3	15152	ENSG00000286169	AHRR	aryl-hydrocarbon receptor repressor
chr5	343653	344838	1186	*	0.000993507	5' UTR	115704	1	57491	uc010isz.3	20951	ENSG00000286169	AHRR	aryl-hydrocarbon receptor repressor
chr5	356677	357613	937	*	0.000141935	Intron (uc003jav.3/57491, intron 3 of 11)	115704	1	57491	uc010isz.3	33975	ENSG00000286169	AHRR	aryl-hydrocarbon receptor repressor
chr5	391486	392791	1306	*	0.000357881	Intron (uc003jav.3/57491, intron 4 of 11)	17371	1	57491	uc003jax.3	-28244	ENSG00000286169	AHRR	aryl-hydrocarbon receptor repressor
chr5	415307	415851	545	*	0.00158418	Intron (uc003jav.3/57491, intron 5 of 11)	17371	1	57491	uc003jax.3	-5184	ENSG00000286169	AHRR	aryl-hydrocarbon receptor repressor
chr14	77923584	77925051	1468	*	0.000931717	Promoter	10697	1	10598	uc010tvk.1	0	ENSG00000100591	AHSA1	activator of HSP90 ATPase activity 1
chr2	61404008	61405374	1367	*	0.000657014	Promoter	10134	1	130872	uc002sbb.2	0	ENSG00000173209	AHSA2P	activator of HSP90 ATPase homolog 2, pseudogene
chr3	186334819	186335369	551	*	0.000640334	3' UTR	8258	1	197	uc003fqk.4	3969	ENSG00000145192	AHSG	alpha 2-HS glycoprotein
chr16	31548765	31549233	469	*	0.000121778	Distal Intergenic	922	1	51327	uc002ecj.3	9562	ENSG00000169877	AHSP	alpha hemoglobin stabilizing protein
chr12	8757818	8758045	228	*	8.45183e-05	Exon (uc001qup.1/57379, exon 2 of 4)	4847	2	57379	uc001qup.1	1563	ENSG00000111732	AICDA	activation induced cytidine deaminase
chr12	8777256	8777823	568	*	9.25436e-05	Distal Intergenic	10681	2	57379	uc001qur.2	-11814	ENSG00000111732	AICDA	activation induced cytidine deaminase
chr12	8777928	8778820	893	*	0.0004732	Distal Intergenic	10681	2	57379	uc001qur.2	-12486	ENSG00000111732	AICDA	activation induced cytidine deaminase
chr9	133972111	133972429	319	*	0.000154615	Promoter	26677	1	83543	uc004cae.2	248	ENSG00000126878	AIF1L	allograft inflammatory factor 1 like
chrX	129299377	129300267	891	*	0.000511041	Promoter	36524	2	9131	uc004evg.3	0	ENSG00000156709	AIFM1	apoptosis inducing factor mitochondria associated 1
chr10	71851771	71852312	542	*	0.00026402	Intron (uc001jqm.3/55506, intron 4 of 8)	25878	2	84883	uc010qjg.2	31544	ENSG00000042286	AIFM2	apoptosis inducing factor mitochondria associated 2
chr10	71876035	71876484	450	*	0.000103235	Exon (uc010qjg.2/84883, exon 6 of 9)	25878	2	84883	uc010qjg.2	7372	ENSG00000042286	AIFM2	apoptosis inducing factor mitochondria associated 2
chr10	71892252	71892709	458	*	0.000154627	Promoter	20668	2	84883	uc001jqp.2	0	ENSG00000042286	AIFM2	apoptosis inducing factor mitochondria associated 2
chr22	21319914	21320225	312	*	0.000124868	Promoter	16232	1	150209	uc002ztk.2	496	ENSG00000183773	AIFM3	apoptosis inducing factor mitochondria associated 3
chr22	21321307	21321587	281	*	0.000101968	Promoter	14203	1	150209	uc002ztl.2	0	ENSG00000183773	AIFM3	apoptosis inducing factor mitochondria associated 3
chr6	143381449	143382508	1060	*	0.000414324	Promoter	127639	1	51390	uc011edw.1	0	ENSG00000146416	AIG1	androgen induced 1
chr6	143418480	143419040	561	*	0.000305963	Intron (uc003qjf.3/51390, intron 2 of 6)	279358	1	51390	uc003qji.3	36396	ENSG00000146416	AIG1	androgen induced 1
chr4	107236724	107238045	1322	*	0.000808466	Promoter	33615	1	9255	uc011cfg.2	0	ENSG00000164022	AIMP1	aminoacyl tRNA synthetase complex interacting multifunctional protein 1
chr11	67243650	67243896	247	*	9.5248e-05	Distal Intergenic	8075	1	9049	uc001olv.3	-6609	ENSG00000110711	AIP	aryl hydrocarbon receptor interacting protein
chr11	67250268	67251197	930	*	0.000468903	Promoter	8075	1	9049	uc001olv.3	0	ENSG00000110711	AIP	aryl hydrocarbon receptor interacting protein
chr11	67251358	67251992	635	*	0.000196233	Promoter	8075	1	9049	uc001olv.3	853	ENSG00000110711	AIP	aryl hydrocarbon receptor interacting protein
chr17	6331412	6331863	452	*	0.000167782	Exon (uc021toq.1/23746, exon 3 of 6)	11394	2	23746	uc021toq.1	6589	ENSG00000129221	AIPL1	aryl hydrocarbon receptor interacting protein like 1
chr17	6339205	6339607	403	*	0.000173894	Promoter	9879	2	23746	uc021tor.1	-686	ENSG00000129221	AIPL1	aryl hydrocarbon receptor interacting protein like 1
chr6	160417881	160418571	691	*	0.00013747	Intron (uc003qta.3/3482, intron 2 of 47)	4374	2	100271873	uc031sqx.1	10125	ENSG00000268257	AIRN	antisense of IGF2R non-protein coding RNA
chr6	160426928	160427698	771	*	0.000142992	Promoter	4374	2	100271873	uc031sqx.1	998	ENSG00000268257	AIRN	antisense of IGF2R non-protein coding RNA
chr6	160436975	160437718	744	*	0.000282065	Intron (uc003qta.3/3482, intron 4 of 47)	4374	2	100271873	uc031sqy.1	-8279	ENSG00000268257	AIRN	antisense of IGF2R non-protein coding RNA
chr1	4693253	4693673	421	*	0.000121088	Distal Intergenic	122750	1	55966	uc001alm.1	-21432	ENSG00000196581	AJAP1	adherens junctions associated protein 1
chr1	4712782	4713234	453	*	0.000115167	Distal Intergenic	122750	1	55966	uc001alm.1	-1871	ENSG00000196581	AJAP1	adherens junctions associated protein 1
chr9	139736761	139737261	501	*	0.00027213	Distal Intergenic	2931	1	389813	uc011meh.2	-1606	ENSG00000232434	AJM1	apical junction component 1 homolog
chr14	23442414	23443245	832	*	0.000131666	3' UTR	6023	2	84962	uc001why.3	3187	ENSG00000129474	AJUBA	ajuba LIM protein
chr14	23450314	23451240	927	*	0.000145863	Promoter	11439	2	84962	uc001whz.3	608	ENSG00000129474	AJUBA	ajuba LIM protein
chr14	23451511	23452191	681	*	0.000137776	Promoter	11439	2	84962	uc001whz.3	0	ENSG00000129474	AJUBA	ajuba LIM protein
chr14	23455901	23456177	277	*	0.00012574	3' UTR	11439	2	84962	uc001whz.3	-4053	ENSG00000129474	AJUBA	ajuba LIM protein
chr1	33502216	33502730	515	*	0.000749329	Promoter	28972	2	204	uc001bwo.2	0	ENSG00000004455	AK2	adenylate kinase 2
chr1	33517475	33518569	1095	*	0.000319541	Distal Intergenic	25687	2	204	uc010ohr.2	-14963	ENSG00000004455	AK2	adenylate kinase 2
chr9	4713919	4714185	267	*	0.000222775	Intron (uc022bcz.1/50808, intron 4 of 4)	16671	2	50808	uc022bcz.1	12042	ENSG00000147853	AK3	adenylate kinase 3
chr9	4740611	4741848	1238	*	0.00118704	Promoter	31753	2	50808	uc003ziq.2	0	ENSG00000147853	AK3	adenylate kinase 3
chr9	4759395	4759687	293	*	0.000106471	Distal Intergenic	32487	2	50808	uc003zir.2	-17352	ENSG00000147853	AK3	adenylate kinase 3
chr1	65613174	65614870	1697	*	0.000179	Promoter	84597	1	205	uc001dby.3	0	ENSG00000162433	AK4	adenylate kinase 4
chr1	77732812	77733046	235	*	0.000178444	Distal Intergenic	33084	1	26289	uc001dhm.2	-14616	ENSG00000154027	AK5	adenylate kinase 5
chr1	77735277	77735778	502	*	8.39362e-05	Distal Intergenic	33084	1	26289	uc001dhm.2	-11884	ENSG00000154027	AK5	adenylate kinase 5
chr1	77747324	77748403	1080	*	0.000444648	Promoter	33084	1	26289	uc001dhm.2	0	ENSG00000154027	AK5	adenylate kinase 5
chr1	77748601	77748799	199	*	0.000121722	Promoter	277368	1	26289	uc001dho.3	314	ENSG00000154027	AK5	adenylate kinase 5
chr1	77774526	77775219	694	*	0.000143505	Intron (uc001dhm.2/26289, intron 5 of 5)	277368	1	26289	uc001dho.3	26239	ENSG00000154027	AK5	adenylate kinase 5
chr1	77779204	77779522	319	*	0.000120937	Exon (uc001dhm.2/26289, exon 6 of 6)	277368	1	26289	uc001dho.3	30917	ENSG00000154027	AK5	adenylate kinase 5
chr1	77871115	77871463	349	*	0.000133125	Intron (uc001dhn.3/26289, intron 6 of 13)	277368	1	26289	uc001dho.3	122828	ENSG00000154027	AK5	adenylate kinase 5
chr1	77887149	77887631	483	*	0.000246029	Intron (uc001dhn.3/26289, intron 8 of 13)	277368	1	26289	uc001dho.3	138862	ENSG00000154027	AK5	adenylate kinase 5
chr1	77896725	77897370	646	*	0.000317796	Intron (uc001dhn.3/26289, intron 8 of 13)	277368	1	26289	uc001dho.3	148438	ENSG00000154027	AK5	adenylate kinase 5
chr1	77913849	77914097	249	*	7.66526e-05	Intron (uc001dhn.3/26289, intron 8 of 13)	277368	1	26289	uc001dho.3	165562	ENSG00000154027	AK5	adenylate kinase 5
chr14	96857575	96858850	1276	*	0.00089882	Promoter	7181	1	122481	uc001yfm.1	0	ENSG00000140057	AK7	adenylate kinase 7
chr14	96890175	96890584	410	*	0.000107714	Intron (uc001yfn.3/122481, intron 5 of 17)	97317	1	122481	uc001yfn.3	31727	ENSG00000140057	AK7	adenylate kinase 7
chr6	109831103	109831287	185	*	7.95468e-05	Intron (uc003ptn.2/221264, intron 32 of 40)	13692	2	221264	uc011eas.1	-3353	ENSG00000155085	AK9	adenylate kinase 9
chr6	109848041	109848384	344	*	0.000119596	Intron (uc003ptn.2/221264, intron 29 of 40)	13692	2	221264	uc011eas.1	-20291	ENSG00000155085	AK9	adenylate kinase 9
chr6	109927508	109927939	432	*	0.000275204	Intron (uc003ptn.2/221264, intron 17 of 40)	21667	2	221264	uc011eat.1	-55768	ENSG00000155085	AK9	adenylate kinase 9
chr6	110011603	110013014	1412	*	0.000539919	Promoter	198357	2	221264	uc003ptn.2	0	ENSG00000155085	AK9	adenylate kinase 9
chr18	4974584	4974843	260	*	0.000107809	Distal Intergenic	53584	2	642597	uc010wzc.1	222412	ENSG00000231824	AKAIN1	A-kinase anchor inhibitor 1
chr18	4993042	4993519	478	*	9.86109e-05	Distal Intergenic	53584	2	642597	uc010wzc.1	203736	ENSG00000231824	AKAIN1	A-kinase anchor inhibitor 1
chr18	5004375	5004679	305	*	0.000166351	Distal Intergenic	53584	2	642597	uc010wzc.1	192576	ENSG00000231824	AKAIN1	A-kinase anchor inhibitor 1
chr18	5058829	5059361	533	*	0.000255877	Distal Intergenic	53584	2	642597	uc010wzc.1	137894	ENSG00000231824	AKAIN1	A-kinase anchor inhibitor 1
chr18	5122145	5122862	718	*	0.000231278	Distal Intergenic	53584	2	642597	uc010wzc.1	74393	ENSG00000231824	AKAIN1	A-kinase anchor inhibitor 1
chr18	5159125	5159353	229	*	0.000305989	Intron (uc010wzc.1/642597, intron 1 of 1)	53584	2	642597	uc010wzc.1	37902	ENSG00000231824	AKAIN1	A-kinase anchor inhibitor 1
chr18	5167737	5168144	408	*	0.000104945	Intron (uc010wzc.1/642597, intron 1 of 1)	53584	2	642597	uc010wzc.1	29111	ENSG00000231824	AKAIN1	A-kinase anchor inhibitor 1
chr18	5196475	5197430	956	*	0.000167247	Promoter	53584	2	642597	uc010wzc.1	0	ENSG00000231824	AKAIN1	A-kinase anchor inhibitor 1
chr17	55162128	55163451	1324	*	0.00133828	Promoter	36158	1	8165	uc002iux.3	0	ENSG00000121057	AKAP1	A-kinase anchoring protein 1
chr17	55177015	55177224	210	*	7.36072e-05	Intron (uc002iux.3/8165, intron 1 of 10)	18046	1	8165	uc002iuy.3	3063	ENSG00000121057	AKAP1	A-kinase anchoring protein 1
chr17	55191460	55191817	358	*	9.03505e-05	Intron (uc002iux.3/8165, intron 5 of 10)	18046	1	8165	uc002iuy.3	17508	ENSG00000121057	AKAP1	A-kinase anchoring protein 1
chr17	55202379	55202679	301	*	0.000103847	Distal Intergenic	18046	1	8165	uc002iuy.3	28427	ENSG00000121057	AKAP1	A-kinase anchoring protein 1
chr17	55215549	55215840	292	*	0.000174531	Distal Intergenic	18046	1	8165	uc002iuy.3	41597	ENSG00000121057	AKAP1	A-kinase anchoring protein 1
chr17	19853964	19854714	751	*	0.00014362	Intron (uc002gwo.4/11216, intron 4 of 14)	73405	2	11216	uc002gwo.4	26455	ENSG00000108599	AKAP10	A-kinase anchoring protein 10
chr17	19880624	19881775	1152	*	0.000537682	Promoter	73405	2	11216	uc002gwo.4	0	ENSG00000108599	AKAP10	A-kinase anchoring protein 10
chr17	19896164	19896608	445	*	0.0003086	Distal Intergenic	30450	2	11216	uc010vze.2	-14995	ENSG00000108599	AKAP10	A-kinase anchoring protein 10
chr13	42845499	42846864	1366	*	0.000663863	Promoter	51115	1	11215	uc001uys.2	0	ENSG00000023516	AKAP11	A-kinase anchoring protein 11
chr13	42907982	42908763	782	*	0.000138671	Distal Intergenic	51115	1	11215	uc001uys.2	61693	ENSG00000023516	AKAP11	A-kinase anchoring protein 11
chr13	42929129	42929881	753	*	0.000650111	Distal Intergenic	51115	1	11215	uc001uys.2	82840	ENSG00000023516	AKAP11	A-kinase anchoring protein 11
chr13	42969222	42969482	261	*	8.66489e-05	Distal Intergenic	51115	1	11215	uc001uys.2	122933	ENSG00000023516	AKAP11	A-kinase anchoring protein 11
chr6	151412005	151412312	308	*	9.96094e-05	Intron (uc011een.2/25902, intron 27 of 27)	118561	1	9590	uc011eep.2	-148822	ENSG00000131016	AKAP12	A-kinase anchoring protein 12
chr6	151460864	151461324	461	*	0.000121103	Distal Intergenic	118561	1	9590	uc011eep.2	-99810	ENSG00000131016	AKAP12	A-kinase anchoring protein 12
chr6	151645336	151645740	405	*	0.000119587	Promoter	33029	1	9590	uc003qof.3	-926	ENSG00000131016	AKAP12	A-kinase anchoring protein 12
chr6	151646728	151647039	312	*	0.000100675	Promoter	33029	1	9590	uc010kim.3	62	ENSG00000131016	AKAP12	A-kinase anchoring protein 12
chr15	85839895	85840447	553	*	0.000154267	Distal Intergenic	156381	1	11214	uc002bls.4	-83400	ENSG00000170776	AKAP13	A-kinase anchoring protein 13
chr15	85872833	85873161	329	*	9.98989e-05	Distal Intergenic	156381	1	11214	uc002bls.4	-50686	ENSG00000170776	AKAP13	A-kinase anchoring protein 13
chr15	85874196	85874771	576	*	0.000133757	Distal Intergenic	156381	1	11214	uc002bls.4	-49076	ENSG00000170776	AKAP13	A-kinase anchoring protein 13
chr15	85923450	85924643	1194	*	0.000913868	Promoter	156381	1	11214	uc002bls.4	0	ENSG00000170776	AKAP13	A-kinase anchoring protein 13
chr15	85956803	85957033	231	*	0.000208849	Intron (uc002bls.4/11214, intron 1 of 3)	368743	1	11214	uc002blv.2	32956	ENSG00000170776	AKAP13	A-kinase anchoring protein 13
chr15	85977501	85977823	323	*	0.000102417	Intron (uc002bls.4/11214, intron 1 of 3)	368743	1	11214	uc002blv.2	53654	ENSG00000170776	AKAP13	A-kinase anchoring protein 13
chr15	86086903	86087309	407	*	0.000125182	Exon (uc002blt.2/11214, exon 5 of 15)	101960	1	11214	uc010bne.1	-38836	ENSG00000170776	AKAP13	A-kinase anchoring protein 13
chr15	86124638	86125178	541	*	0.000178099	Promoter	101960	1	11214	uc010bne.1	-967	ENSG00000170776	AKAP13	A-kinase anchoring protein 13
chr15	86125915	86126356	442	*	0.000329144	Promoter	101960	1	11214	uc010bne.1	0	ENSG00000170776	AKAP13	A-kinase anchoring protein 13
chr15	86232978	86233306	329	*	0.000270032	Intron (uc002blu.2/11214, intron 16 of 36)	72322	1	11214	uc002blx.2	12710	ENSG00000170776	AKAP13	A-kinase anchoring protein 13
chr15	86246596	86246880	285	*	9.95006e-05	Intron (uc002blu.2/11214, intron 17 of 36)	72322	1	11214	uc002blx.2	26328	ENSG00000170776	AKAP13	A-kinase anchoring protein 13
chr15	86250052	86250848	797	*	0.000321083	Intron (uc002blu.2/11214, intron 17 of 36)	72322	1	11214	uc002blx.2	29784	ENSG00000170776	AKAP13	A-kinase anchoring protein 13
chrX	1689380	1690094	715	*	0.000158863	Distal Intergenic	8711	1	8227	uc010ncx.1	-20392	ENSG00000197976	AKAP17A	A-kinase anchoring protein 17A
chrX	1710318	1710773	456	*	0.000630476	Promoter	8711	1	8227	uc010ncx.1	0	ENSG00000197976	AKAP17A	A-kinase anchoring protein 17A
chrX	1710904	1711400	497	*	0.000140144	Promoter	10926	1	8227	uc004cqb.3	418	ENSG00000197976	AKAP17A	A-kinase anchoring protein 17A
chr12	4757793	4758574	782	*	0.000433856	Promoter	33538	2	10566	uc031qfv.1	0	ENSG00000111254	AKAP3	A-kinase anchoring protein 3
chr14	64931934	64932714	781	*	0.000305025	Promoter	9005	1	9495	uc001xhd.4	0	ENSG00000179841	AKAP5	A-kinase anchoring protein 5
chr14	32672284	32672992	709	*	0.000650254	Distal Intergenic	405341	1	9472	uc010aml.3	-125487	ENSG00000151320	AKAP6	A-kinase anchoring protein 6
chr14	32721322	32721729	408	*	0.000187038	Distal Intergenic	405341	1	9472	uc010aml.3	-76750	ENSG00000151320	AKAP6	A-kinase anchoring protein 6
chr14	32724267	32724567	301	*	0.000141626	Distal Intergenic	405341	1	9472	uc010aml.3	-73912	ENSG00000151320	AKAP6	A-kinase anchoring protein 6
chr14	32954018	32954324	307	*	0.0728437	Exon (uc021rse.1/uc021rse.1, exon 1 of 1)	503790	1	9472	uc001wrq.3	155539	ENSG00000151320	AKAP6	A-kinase anchoring protein 6
chr6	131456295	131457335	1041	*	0.00038811	Promoter	147850	1	9465	uc003qck.4	0	ENSG00000118507	AKAP7	A-kinase anchoring protein 7
chr6	131504838	131505169	332	*	0.000153604	Intron (uc003qck.4/9465, intron 5 of 7)	147850	1	9465	uc003qck.4	48012	ENSG00000118507	AKAP7	A-kinase anchoring protein 7
chr6	131519004	131519278	275	*	0.000336401	Intron (uc003qck.4/9465, intron 5 of 7)	33377	1	9465	uc003qcm.2	-52021	ENSG00000118507	AKAP7	A-kinase anchoring protein 7
chr6	131520736	131521516	781	*	0.001395	Intron (uc003qck.4/9465, intron 6 of 7)	33377	1	9465	uc003qcm.2	-49783	ENSG00000118507	AKAP7	A-kinase anchoring protein 7
chr6	131561543	131561864	322	*	0.000123398	Intron (uc003qck.4/9465, intron 7 of 7)	33377	1	9465	uc003qcm.2	-9435	ENSG00000118507	AKAP7	A-kinase anchoring protein 7
chr6	131571337	131571706	370	*	0.000115215	Promoter	33377	1	9465	uc003qcn.2	38	ENSG00000118507	AKAP7	A-kinase anchoring protein 7
chr6	131602565	131603198	634	*	0.00125317	3' UTR	33377	1	9465	uc003qcn.2	31266	ENSG00000118507	AKAP7	A-kinase anchoring protein 7
chr19	15473850	15474141	292	*	7.68874e-05	Intron (uc010dzy.3/10270, intron 6 of 10)	19820	2	10270	uc010dzy.3	10010	ENSG00000105127	AKAP8	A-kinase anchoring protein 8
chr19	15489663	15491409	1747	*	0.00085722	Promoter	26281	2	10270	uc002nav.3	0	ENSG00000105127	AKAP8	A-kinase anchoring protein 8
chr19	15509561	15510076	516	*	9.71646e-05	Exon (uc002nax.1/26993, exon 11 of 16)	1196	2	26993	uc002naz.3	2338	ENSG00000011243	AKAP8L	A-kinase anchoring protein 8 like
chr19	15529302	15530207	906	*	0.00112462	Promoter	38975	2	26993	uc002naw.1	0	ENSG00000011243	AKAP8L	A-kinase anchoring protein 8 like
chr7	91569649	91570656	1008	*	0.0015122	Promoter	55178	1	10142	uc003uld.4	0	ENSG00000127914	AKAP9	A-kinase anchoring protein 9
chr7	91655914	91656792	879	*	0.000153928	Intron (uc003ule.2/10142, intron 15 of 18)	109826	1	10142	uc003uli.3	25752	ENSG00000127914	AKAP9	A-kinase anchoring protein 9
chr11	8932028	8933381	1354	*	0.000226142	Promoter	8926	1	56672	uc001mgx.3	0	ENSG00000166452	AKIP1	A-kinase interacting protein 1
chr11	8935659	8936107	449	*	0.000120767	Intron (uc001mgx.3/56672, intron 3 of 5)	8888	1	56672	uc021qdi.1	2920	ENSG00000166452	AKIP1	A-kinase interacting protein 1
chr1	39443405	39444177	773	*	0.000221009	Distal Intergenic	14822	1	79647	uc001ccw.3	-12739	ENSG00000174574	AKIRIN1	akirin 1
chr1	39456266	39457493	1228	*	0.000790313	Promoter	14822	1	79647	uc001ccw.3	0	ENSG00000174574	AKIRIN1	akirin 1
chr6	88411041	88412309	1269	*	0.00116121	Promoter	27408	2	55122	uc003pmk.3	0	ENSG00000135334	AKIRIN2	akirin 2
chr6	88451900	88452181	282	*	0.000198965	Distal Intergenic	27408	2	55122	uc003pmk.3	-39915	ENSG00000135334	AKIRIN2	akirin 2
chr6	88460641	88461219	579	*	0.00010462	Distal Intergenic	27408	2	55122	uc003pmk.3	-48656	ENSG00000135334	AKIRIN2	akirin 2
chr6	88581606	88581970	365	*	0.000125767	Intron (uc003pmm.3/uc003pmm.3, intron 2 of 4)	27408	2	55122	uc003pmk.3	-169621	ENSG00000135334	AKIRIN2	akirin 2
chr9	117111063	117111269	207	*	0.000142273	Intron (uc004bin.3/80709, intron 6 of 12)	25946	2	80709	uc004bin.3	11109	ENSG00000106948	AKNA	AT-hook transcription factor
chr9	117120304	117120594	291	*	9.62438e-05	Exon (uc004bin.3/80709, exon 3 of 13)	25946	2	80709	uc004bin.3	1784	ENSG00000106948	AKNA	AT-hook transcription factor
chr9	117135258	117135726	469	*	0.000703313	Intron (uc004bio.3/80709, intron 2 of 20)	42908	2	80709	uc004bio.3	3614	ENSG00000106948	AKNA	AT-hook transcription factor
chr9	117147674	117148354	681	*	0.000622644	Intron (uc004bir.3/80709, intron 1 of 21)	53811	2	80709	uc004bir.3	1889	ENSG00000106948	AKNA	AT-hook transcription factor
chr9	117150055	117150760	706	*	0.000297804	Promoter	53811	2	80709	uc004bir.3	0	ENSG00000106948	AKNA	AT-hook transcription factor
chr9	117159987	117161113	1127	*	0.000469767	Promoter	22675	2	80709	uc004biw.1	0	ENSG00000106948	AKNA	AT-hook transcription factor
chr9	117167844	117168226	383	*	0.000175101	Intron (uc004bix.3/25861, intron 5 of 7)	22675	2	80709	uc004biw.1	-7092	ENSG00000106948	AKNA	AT-hook transcription factor
chr1	109370691	109371169	479	*	0.00010465	Intron (uc001dwa.4/254268, intron 10 of 15)	41207	2	254268	uc001dwa.4	28557	ENSG00000162641	AKNAD1	AKNA domain containing 1
chr1	46009418	46009962	545	*	0.000206171	Distal Intergenic	19269	1	10327	uc001cod.3	-6493	ENSG00000117448	AKR1A1	aldo-keto reductase family 1 member A1
chr1	46016195	46016935	741	*	0.000695942	Promoter	19269	1	10327	uc001cod.3	0	ENSG00000117448	AKR1A1	aldo-keto reductase family 1 member A1
chr1	46035788	46036168	381	*	0.000108864	Distal Intergenic	2503	1	10327	uc001cof.4	2567	ENSG00000117448	AKR1A1	aldo-keto reductase family 1 member A1
chr7	134108531	134108729	199	*	7.8564e-05	Distal Intergenic	16782	2	231	uc003vrp.1	35159	ENSG00000085662	AKR1B1	aldo-keto reductase family 1 member B
chr7	134117172	134118050	879	*	0.000281487	Distal Intergenic	16782	2	231	uc003vrp.1	25838	ENSG00000085662	AKR1B1	aldo-keto reductase family 1 member B
chr7	134143166	134144253	1088	*	0.000780019	Promoter	16782	2	231	uc003vrp.1	0	ENSG00000085662	AKR1B1	aldo-keto reductase family 1 member B
chr7	134246871	134247299	429	*	0.000317053	Intron (uc011kpr.2/441282, intron 2 of 11)	5687	1	441282	uc031szd.1	-2241	ENSG00000227471	AKR1B15	aldo-keto reductase family 1 member B15
chr10	5074688	5075169	482	*	0.00013337	Intron (uc001ihr.3/8644, intron 2 of 8)	30258	2	1646	uc001iht.3	-14463	ENSG00000151632	AKR1C2	aldo-keto reductase family 1 member C2
chr10	5102922	5103554	633	*	0.000113643	Intron (uc001ihr.3/8644, intron 2 of 8)	58921	1	8644	uc021pml.1	11964	ENSG00000196139	AKR1C3	aldo-keto reductase family 1 member C3
chr10	5136498	5137009	512	*	0.000100395	Promoter	3801	1	8644	uc010qaq.1	0	ENSG00000196139	AKR1C3	aldo-keto reductase family 1 member C3
chr10	5294301	5294762	462	*	9.77881e-05	Distal Intergenic	22113	1	1109	uc001ihw.2	55503	ENSG00000198610	AKR1C4	aldo-keto reductase family 1 member C4
chr10	4857481	4858122	642	*	0.000202502	Distal Intergenic	20023	1	83592	uc010qam.2	-10247	ENSG00000165568	AKR1E2	aldo-keto reductase family 1 member E2
chr10	4867721	4869055	1335	*	0.00074718	Promoter	20023	1	83592	uc010qam.2	0	ENSG00000165568	AKR1E2	aldo-keto reductase family 1 member E2
chr10	4877775	4878062	288	*	0.000140785	Exon (uc010qam.2/83592, exon 3 of 6)	21883	1	83592	uc031ptd.1	9406	ENSG00000165568	AKR1E2	aldo-keto reductase family 1 member E2
chr10	4891840	4892324	485	*	0.000199569	Distal Intergenic	21883	1	83592	uc031ptd.1	23471	ENSG00000165568	AKR1E2	aldo-keto reductase family 1 member E2
chr1	113397195	113397692	498	*	9.9086e-05	Intron (uc021orw.1/uc021orw.1, intron 1 of 1)	1324	1	246182	uc001eda.1	-68280	NA	AKR7A2P1	AKR7A2 pseudogene 1
chr1	113440894	113441958	1065	*	0.000272376	Distal Intergenic	1324	1	246182	uc001eda.1	-24014	NA	AKR7A2P1	AKR7A2 pseudogene 1
chr1	19614869	19615673	805	*	0.000184848	Promoter	6224	2	22977	uc001bbv.1	0	ENSG00000162482	AKR7A3	aldo-keto reductase family 7 member A3
chr14	105234778	105235244	467	*	0.000218772	Downstream (<1kb)	2372	2	207	uc001ypj.3	2814	ENSG00000142208	AKT1	AKT serine/threonine kinase 1
chr19	40762658	40762992	335	*	0.000100921	5' UTR	35035	2	208	uc010egs.3	8266	ENSG00000105221	AKT2	AKT serine/threonine kinase 2
chr19	40763105	40763388	284	*	0.000104063	Intron (uc010egs.3/208, intron 1 of 11)	35035	2	208	uc010egs.3	7870	ENSG00000105221	AKT2	AKT serine/threonine kinase 2
chr19	40780552	40781020	469	*	0.000131429	Intron (uc002onf.3/208, intron 1 of 13)	39741	2	208	uc010xvk.1	4217	ENSG00000105221	AKT2	AKT serine/threonine kinase 2
chr19	40790348	40791774	1427	*	0.000769889	Promoter	55079	2	208	uc002onf.3	0	ENSG00000105221	AKT2	AKT serine/threonine kinase 2
chr1	243970541	243971186	646	*	0.000348731	Intron (uc001hzz.1/10000, intron 1 of 13)	355050	2	10000	uc001hzz.1	35398	ENSG00000117020	AKT3	AKT serine/threonine kinase 3
chr1	243982303	243982778	476	*	0.000112223	Intron (uc001hzz.1/10000, intron 1 of 13)	355050	2	10000	uc001hzz.1	23806	ENSG00000117020	AKT3	AKT serine/threonine kinase 3
chr1	244012452	244014555	2104	*	0.000648096	Distal Intergenic	343866	2	10000	uc021plu.1	-5566	ENSG00000117020	AKT3	AKT serine/threonine kinase 3
chr16	53536472	53537850	1379	*	0.00204679	Promoter	11979	2	64400	uc002ehk.3	0	ENSG00000166971	AKTIP	AKT interacting protein
chr16	53552583	53553082	500	*	0.000301054	Distal Intergenic	8479	2	64400	uc010vgx.2	-15413	ENSG00000166971	AKTIP	AKT interacting protein
chr16	53572892	53573529	638	*	0.000129801	Distal Intergenic	8479	2	64400	uc010vgx.2	-35722	ENSG00000166971	AKTIP	AKT interacting protein
chr16	53579401	53579609	209	*	0.000240899	Distal Intergenic	8479	2	64400	uc010vgx.2	-42231	ENSG00000166971	AKTIP	AKT interacting protein
chr9	116163219	116164102	884	*	0.00141914	Promoter	14809	2	210	uc011lxe.2	0	ENSG00000148218	ALAD	aminolevulinate dehydratase
chr3	52231499	52232820	1322	*	0.000502649	Promoter	4652	1	211	uc003dcx.2	0	ENSG00000023330	ALAS1	5'-aminolevulinate synthase 1
chr3	104624894	104625418	525	*	0.000160219	Distal Intergenic	158674	1	214	uc003dvv.3	-460139	ENSG00000170017	ALCAM	activated leukocyte cell adhesion molecule
chr3	104675529	104675840	312	*	0.000119576	Distal Intergenic	158674	1	214	uc003dvv.3	-409717	ENSG00000170017	ALCAM	activated leukocyte cell adhesion molecule
chr3	104715562	104715866	305	*	9.72831e-05	Distal Intergenic	158674	1	214	uc003dvv.3	-369691	ENSG00000170017	ALCAM	activated leukocyte cell adhesion molecule
chr3	105015224	105015725	502	*	0.000106988	Distal Intergenic	158674	1	214	uc003dvv.3	-69832	ENSG00000170017	ALCAM	activated leukocyte cell adhesion molecule
chr3	105085265	105086003	739	*	0.0007422	Promoter	158674	1	214	uc003dvv.3	0	ENSG00000170017	ALCAM	activated leukocyte cell adhesion molecule
chr3	105086233	105086680	448	*	0.000199196	Promoter	210201	1	214	uc003dvy.3	676	ENSG00000170017	ALCAM	activated leukocyte cell adhesion molecule
chr3	105087548	105088769	1222	*	0.000293794	Intron (uc003dvv.3/214, intron 1 of 2)	210201	1	214	uc003dvy.3	1991	ENSG00000170017	ALCAM	activated leukocyte cell adhesion molecule
chr3	105303118	105303518	401	*	0.000142387	Distal Intergenic	32312	1	214	uc003dvz.3	39672	ENSG00000170017	ALCAM	activated leukocyte cell adhesion molecule
chr19	49956242	49957065	824	*	0.000740066	Promoter	17833	1	126133	uc002pnt.3	0	ENSG00000161618	ALDH16A1	aldehyde dehydrogenase 16 family member A1
chr19	49964331	49964831	501	*	0.000515835	Intron (uc002pnt.3/126133, intron 5 of 16)	17833	1	126133	uc010yat.3	7858	ENSG00000161618	ALDH16A1	aldehyde dehydrogenase 16 family member A1
chr19	49966463	49966767	305	*	0.000168623	Intron (uc002pnt.3/126133, intron 8 of 16)	17833	1	126133	uc010yat.3	9990	ENSG00000161618	ALDH16A1	aldehyde dehydrogenase 16 family member A1
chr10	97415678	97416797	1120	*	0.000640332	Promoter	50882	2	5832	uc001kky.3	0	ENSG00000059573	ALDH18A1	aldehyde dehydrogenase 18 family member A1
chr9	75421129	75421451	323	*	0.000139496	Intron (uc004aiz.1/117531, intron 18 of 23)	24951	2	216	uc011lsg.2	119077	ENSG00000165092	ALDH1A1	aldehyde dehydrogenase 1 family member A1
chr9	75455074	75456782	1709	*	0.000248724	Distal Intergenic	24951	2	216	uc011lsg.2	83746	ENSG00000165092	ALDH1A1	aldehyde dehydrogenase 1 family member A1
chr9	75465871	75466459	589	*	0.000237852	Distal Intergenic	24951	2	216	uc011lsg.2	74069	ENSG00000165092	ALDH1A1	aldehyde dehydrogenase 1 family member A1
chr15	58357332	58358874	1543	*	0.000186169	Promoter	112500	2	8854	uc002aex.3	0	ENSG00000128918	ALDH1A2	aldehyde dehydrogenase 1 family member A2
chr15	58524647	58524925	279	*	9.5485e-05	Intron (uc010ugw.2/8854, intron 1 of 12)	325841	2	8854	uc010ugw.2	46537	ENSG00000128918	ALDH1A2	aldehyde dehydrogenase 1 family member A2
chr15	58544826	58545149	324	*	9.73799e-05	Intron (uc010ugw.2/8854, intron 1 of 12)	325841	2	8854	uc010ugw.2	26313	ENSG00000128918	ALDH1A2	aldehyde dehydrogenase 1 family member A2
chr15	101389712	101390225	514	*	0.000173863	Exon (uc021sxr.1/uc021sxr.1, exon 1 of 5)	36822	1	220	uc002bwn.4	-29784	ENSG00000184254	ALDH1A3	aldehyde dehydrogenase 1 family member A3
chr15	101419407	101419847	441	*	0.000173751	Promoter	36822	1	220	uc002bwn.4	-162	ENSG00000184254	ALDH1A3	aldehyde dehydrogenase 1 family member A3
chr15	101420005	101420481	477	*	0.00010232	Promoter	36822	1	220	uc002bwn.4	0	ENSG00000184254	ALDH1A3	aldehyde dehydrogenase 1 family member A3
chr9	38242212	38242806	595	*	0.000213302	Distal Intergenic	6002	1	219	uc004aay.3	-149855	ENSG00000137124	ALDH1B1	aldehyde dehydrogenase 1 family member B1
chr9	38324287	38324654	368	*	0.000125466	Distal Intergenic	6002	1	219	uc004aay.3	-68007	ENSG00000137124	ALDH1B1	aldehyde dehydrogenase 1 family member B1
chr9	38324774	38325382	609	*	0.000146908	Distal Intergenic	6002	1	219	uc004aay.3	-67279	ENSG00000137124	ALDH1B1	aldehyde dehydrogenase 1 family member B1
chr9	38362842	38363218	377	*	8.91892e-05	Distal Intergenic	6002	1	219	uc004aay.3	-29443	ENSG00000137124	ALDH1B1	aldehyde dehydrogenase 1 family member B1
chr9	38392392	38393280	889	*	0.000345763	Promoter	6002	1	219	uc004aay.3	0	ENSG00000137124	ALDH1B1	aldehyde dehydrogenase 1 family member B1
chr3	125873454	125873818	365	*	8.87247e-05	5' UTR	28294	2	10840	uc003eio.3	1708	ENSG00000144908	ALDH1L1	aldehyde dehydrogenase 1 family member L1
chr3	125931760	125932554	795	*	9.80528e-05	Distal Intergenic	77626	2	10840	uc031sbp.1	-31731	ENSG00000144908	ALDH1L1	aldehyde dehydrogenase 1 family member L1
chr12	105458345	105458597	253	*	0.000125466	Intron (uc009zuo.3/160428, intron 2 of 18)	46882	2	160428	uc009zuo.3	1846	ENSG00000136010	ALDH1L2	aldehyde dehydrogenase 1 family member L2
chr12	105477752	105478770	1019	*	0.000261584	Promoter	64780	2	160428	uc001tlc.3	0	ENSG00000136010	ALDH1L2	aldehyde dehydrogenase 1 family member L2
chr12	112204486	112205108	623	*	0.000167257	Promoter	43099	1	217	uc001tst.3	0	ENSG00000111275	ALDH2	aldehyde dehydrogenase 2 family member
chr12	112229901	112230309	409	*	0.000125693	Exon (uc001tst.3/217, exon 8 of 13)	43099	1	217	uc010syi.2	25210	ENSG00000111275	ALDH2	aldehyde dehydrogenase 2 family member
chr17	19647937	19648584	648	*	0.000221118	Promoter	6446	2	218	uc002gwl.1	0	ENSG00000108602	ALDH3A1	aldehyde dehydrogenase 3 family member A1
chr17	19665883	19666213	331	*	0.000131217	Distal Intergenic	10449	2	218	uc010cqv.3	-14137	ENSG00000108602	ALDH3A1	aldehyde dehydrogenase 3 family member A1
chr17	19669895	19670225	331	*	0.000278511	Distal Intergenic	10449	2	218	uc010cqv.3	-18149	ENSG00000108602	ALDH3A1	aldehyde dehydrogenase 3 family member A1
chr17	19675044	19675801	758	*	0.000485567	3' UTR	10449	2	218	uc010cqv.3	-23298	ENSG00000108602	ALDH3A1	aldehyde dehydrogenase 3 family member A1
chr17	19530975	19531621	647	*	0.000190128	Distal Intergenic	28845	1	224	uc002gwa.1	-20443	ENSG00000072210	ALDH3A2	aldehyde dehydrogenase 3 family member A2
chr17	19551210	19552494	1285	*	0.000992421	Promoter	28845	1	224	uc002gwa.1	0	ENSG00000072210	ALDH3A2	aldehyde dehydrogenase 3 family member A2
chr17	19557490	19558069	580	*	0.000102672	Intron (uc002gwa.1/224, intron 3 of 10)	21451	1	224	uc002gwd.1	-1389	ENSG00000072210	ALDH3A2	aldehyde dehydrogenase 3 family member A2
chr11	67478476	67478793	318	*	8.46715e-05	Distal Intergenic	19053	2	222	uc001oms.3	-29791	ENSG00000132746	ALDH3B2	aldehyde dehydrogenase 3 family member B2
chr11	67481268	67481835	568	*	0.000196884	Distal Intergenic	19053	2	222	uc001oms.3	-32583	ENSG00000132746	ALDH3B2	aldehyde dehydrogenase 3 family member B2
chr11	67499480	67499894	415	*	0.000196268	Distal Intergenic	19053	2	222	uc001oms.3	-50795	ENSG00000132746	ALDH3B2	aldehyde dehydrogenase 3 family member B2
chr1	19228816	19229690	875	*	0.000499125	Promoter	31370	2	8659	uc001bbb.3	0	ENSG00000159423	ALDH4A1	aldehyde dehydrogenase 4 family member A1
chr1	19239489	19239953	465	*	0.000123819	Intron (uc001bbd.2/126917, intron 5 of 8)	31370	2	8659	uc021ohl.1	-10196	ENSG00000159423	ALDH4A1	aldehyde dehydrogenase 4 family member A1
chr1	19253047	19253672	626	*	0.000235902	Intron (uc001bbd.2/126917, intron 1 of 8)	31370	2	8659	uc021ohl.1	-23754	ENSG00000159423	ALDH4A1	aldehyde dehydrogenase 4 family member A1
chr1	19253719	19254360	642	*	0.000164548	Intron (uc001bbd.2/126917, intron 1 of 8)	31370	2	8659	uc021ohl.1	-24426	ENSG00000159423	ALDH4A1	aldehyde dehydrogenase 4 family member A1
chr6	24494779	24495994	1216	*	0.000683688	Promoter	42239	1	7915	uc003nef.3	0	ENSG00000112294	ALDH5A1	aldehyde dehydrogenase 5 family member A1
chr14	74550785	74551907	1123	*	0.00154052	Promoter	24325	2	4329	uc001xpo.3	0	ENSG00000119711	ALDH6A1	aldehyde dehydrogenase 6 family member A1
chr5	125870942	125871200	259	*	9.5428e-05	Distal Intergenic	19643	2	501	uc003ktv.3	25975	ENSG00000164904	ALDH7A1	aldehyde dehydrogenase 7 family member A1
chr5	125879772	125880021	250	*	0.00011767	3' UTR	19643	2	501	uc003ktv.3	17154	ENSG00000164904	ALDH7A1	aldehyde dehydrogenase 7 family member A1
chr5	125930498	125930922	425	*	0.000187268	Promoter	53550	2	501	uc003ktx.3	160	ENSG00000164904	ALDH7A1	aldehyde dehydrogenase 7 family member A1
chr6	135150316	135150685	370	*	9.087e-05	Distal Intergenic	32733	2	64577	uc003qew.3	120575	ENSG00000118514	ALDH8A1	aldehyde dehydrogenase 8 family member A1
chr6	135195043	135195375	333	*	0.000147163	Distal Intergenic	32733	2	64577	uc003qew.3	75885	ENSG00000118514	ALDH8A1	aldehyde dehydrogenase 8 family member A1
chr6	135225549	135226496	948	*	0.000214703	Distal Intergenic	32733	2	64577	uc003qew.3	44764	ENSG00000118514	ALDH8A1	aldehyde dehydrogenase 8 family member A1
chr1	165667182	165668144	963	*	0.00112246	Promoter	36375	2	223	uc010pky.1	0	ENSG00000143149	ALDH9A1	aldehyde dehydrogenase 9 family member A1
chr16	30064174	30064967	794	*	0.000239024	Promoter	14277	1	226	uc010bzo.2	0	ENSG00000149925	ALDOA	aldolase, fructose-bisphosphate A
chr16	30076164	30077382	1219	*	0.000485286	Promoter	4748	1	226	uc002dwc.3	0	ENSG00000149925	ALDOA	aldolase, fructose-bisphosphate A
chr9	104211479	104211908	430	*	0.000186476	Distal Intergenic	15221	2	229	uc004bbk.2	-13417	ENSG00000136872	ALDOB	aldolase, fructose-bisphosphate B
chr17	26903816	26904256	441	*	0.000510481	Promoter	3819	2	230	uc002hbp.3	0	ENSG00000109107	ALDOC	aldolase, fructose-bisphosphate C
chr16	5121648	5122496	849	*	0.000486508	Promoter	15571	1	56052	uc002cym.3	0	ENSG00000033011	ALG1	ALG1 chitobiosyldiphosphodolichol beta-mannosyltransferase
chr12	33898656	33899018	363	*	0.000106085	Distal Intergenic	6021	1	84920	uc001rlm.3	-276198	ENSG00000139133	ALG10	ALG10 alpha-1,2-glucosyltransferase
chr12	33926085	33926660	576	*	0.000145997	Distal Intergenic	6021	1	84920	uc001rlm.3	-248556	ENSG00000139133	ALG10	ALG10 alpha-1,2-glucosyltransferase
chr12	33955106	33955654	549	*	0.000111853	Distal Intergenic	6021	1	84920	uc001rlm.3	-219562	ENSG00000139133	ALG10	ALG10 alpha-1,2-glucosyltransferase
chr12	33970869	33971549	681	*	0.00012518	Distal Intergenic	6021	1	84920	uc001rlm.3	-203667	ENSG00000139133	ALG10	ALG10 alpha-1,2-glucosyltransferase
chr12	34012049	34012378	330	*	8.09539e-05	Distal Intergenic	6021	1	84920	uc001rlm.3	-162838	ENSG00000139133	ALG10	ALG10 alpha-1,2-glucosyltransferase
chr12	34073326	34073847	522	*	0.0001217	Distal Intergenic	6021	1	84920	uc001rlm.3	-101369	ENSG00000139133	ALG10	ALG10 alpha-1,2-glucosyltransferase
chr12	34103488	34103984	497	*	0.000100643	Distal Intergenic	6021	1	84920	uc001rlm.3	-71232	ENSG00000139133	ALG10	ALG10 alpha-1,2-glucosyltransferase
chr12	34174910	34175978	1069	*	0.00091742	Promoter	6021	1	84920	uc001rlm.3	0	ENSG00000139133	ALG10	ALG10 alpha-1,2-glucosyltransferase
chr12	34260922	34261995	1074	*	0.00010897	Distal Intergenic	6021	1	84920	uc001rlm.3	85706	ENSG00000139133	ALG10	ALG10 alpha-1,2-glucosyltransferase
chr12	34295549	34296321	773	*	0.00010229	Distal Intergenic	6021	1	84920	uc001rlm.3	120333	ENSG00000139133	ALG10	ALG10 alpha-1,2-glucosyltransferase
chr12	34323984	34324578	595	*	0.000139046	Distal Intergenic	6021	1	84920	uc001rlm.3	148768	ENSG00000139133	ALG10	ALG10 alpha-1,2-glucosyltransferase
chr12	34343421	34343651	231	*	9.22696e-05	Distal Intergenic	6021	1	84920	uc001rlm.3	168205	ENSG00000139133	ALG10	ALG10 alpha-1,2-glucosyltransferase
chr12	34759772	34760113	342	*	8.99013e-05	Distal Intergenic	6021	1	84920	uc001rlm.3	584556	ENSG00000139133	ALG10	ALG10 alpha-1,2-glucosyltransferase
chr12	34831178	34831812	635	*	0.000338876	Distal Intergenic	6021	1	84920	uc001rlm.3	655962	ENSG00000139133	ALG10	ALG10 alpha-1,2-glucosyltransferase
chr12	34834533	34834695	163	*	0.000426729	Distal Intergenic	6021	1	84920	uc001rlm.3	659317	ENSG00000139133	ALG10	ALG10 alpha-1,2-glucosyltransferase
chr12	34841428	34842241	814	*	0.00245267	Distal Intergenic	6021	1	84920	uc001rlm.3	666212	ENSG00000139133	ALG10	ALG10 alpha-1,2-glucosyltransferase
chr12	34846308	34846501	194	*	0.00173241	Distal Intergenic	6021	1	84920	uc001rlm.3	671092	ENSG00000139133	ALG10	ALG10 alpha-1,2-glucosyltransferase
chr12	37876516	37876766	251	*	0.000142492	Distal Intergenic	12972	1	144245	uc001rln.4	-833791	ENSG00000175548	ALG10B	ALG10 alpha-1,2-glucosyltransferase B
chr12	37929566	37929884	319	*	0.000110773	Distal Intergenic	12972	1	144245	uc001rln.4	-780673	ENSG00000175548	ALG10B	ALG10 alpha-1,2-glucosyltransferase B
chr12	37991862	37992023	162	*	0.000428046	Distal Intergenic	12972	1	144245	uc001rln.4	-718534	ENSG00000175548	ALG10B	ALG10 alpha-1,2-glucosyltransferase B
chr12	38008577	38008883	307	*	0.000337122	Distal Intergenic	12972	1	144245	uc001rln.4	-701674	ENSG00000175548	ALG10B	ALG10 alpha-1,2-glucosyltransferase B
chr12	38016270	38016490	221	*	0.00131973	Distal Intergenic	12972	1	144245	uc001rln.4	-694067	ENSG00000175548	ALG10B	ALG10 alpha-1,2-glucosyltransferase B
chr12	38028896	38029135	240	*	0.000832451	Distal Intergenic	12972	1	144245	uc001rln.4	-681422	ENSG00000175548	ALG10B	ALG10 alpha-1,2-glucosyltransferase B
chr12	38037140	38037369	230	*	0.00138066	Distal Intergenic	12972	1	144245	uc001rln.4	-673188	ENSG00000175548	ALG10B	ALG10 alpha-1,2-glucosyltransferase B
chr12	38049762	38050187	426	*	0.00034189	Distal Intergenic	12972	1	144245	uc001rln.4	-660370	ENSG00000175548	ALG10B	ALG10 alpha-1,2-glucosyltransferase B
chr12	38060024	38060367	344	*	0.000158388	Distal Intergenic	12972	1	144245	uc001rln.4	-650190	ENSG00000175548	ALG10B	ALG10 alpha-1,2-glucosyltransferase B
chr12	38074615	38075082	468	*	0.000160245	Distal Intergenic	12972	1	144245	uc001rln.4	-635475	ENSG00000175548	ALG10B	ALG10 alpha-1,2-glucosyltransferase B
chr12	38075862	38076187	326	*	0.000112506	Distal Intergenic	12972	1	144245	uc001rln.4	-634370	ENSG00000175548	ALG10B	ALG10 alpha-1,2-glucosyltransferase B
chr12	38180835	38181101	267	*	8.40695e-05	Distal Intergenic	12972	1	144245	uc001rln.4	-529456	ENSG00000175548	ALG10B	ALG10 alpha-1,2-glucosyltransferase B
chr12	38208041	38209379	1339	*	0.000184568	Distal Intergenic	12972	1	144245	uc001rln.4	-501178	ENSG00000175548	ALG10B	ALG10 alpha-1,2-glucosyltransferase B
chr12	38493490	38493956	467	*	0.000136311	Distal Intergenic	12972	1	144245	uc001rln.4	-216601	ENSG00000175548	ALG10B	ALG10 alpha-1,2-glucosyltransferase B
chr12	38531531	38531875	345	*	9.87666e-05	Distal Intergenic	12972	1	144245	uc001rln.4	-178682	ENSG00000175548	ALG10B	ALG10 alpha-1,2-glucosyltransferase B
chr12	38590696	38590948	253	*	0.000419565	Distal Intergenic	12972	1	144245	uc001rln.4	-119609	ENSG00000175548	ALG10B	ALG10 alpha-1,2-glucosyltransferase B
chr12	38598875	38599264	390	*	9.55521e-05	Distal Intergenic	12972	1	144245	uc001rln.4	-111293	ENSG00000175548	ALG10B	ALG10 alpha-1,2-glucosyltransferase B
chr12	38710088	38711187	1100	*	0.00109922	Promoter	12972	1	144245	uc001rln.4	0	ENSG00000175548	ALG10B	ALG10 alpha-1,2-glucosyltransferase B
chr12	38724049	38724648	600	*	0.00017604	Distal Intergenic	12972	1	144245	uc001rln.4	13492	ENSG00000175548	ALG10B	ALG10 alpha-1,2-glucosyltransferase B
chr12	38738178	38738708	531	*	0.000111024	Distal Intergenic	12972	1	144245	uc001rln.4	27621	ENSG00000175548	ALG10B	ALG10 alpha-1,2-glucosyltransferase B
chr12	38778958	38779271	314	*	8.79751e-05	Distal Intergenic	12972	1	144245	uc001rln.4	68401	ENSG00000175548	ALG10B	ALG10 alpha-1,2-glucosyltransferase B
chr12	38835609	38836763	1155	*	0.000145075	Distal Intergenic	12972	1	144245	uc001rln.4	125052	ENSG00000175548	ALG10B	ALG10 alpha-1,2-glucosyltransferase B
chr12	38902048	38902684	637	*	0.000133803	Distal Intergenic	12972	1	144245	uc001rln.4	191491	ENSG00000175548	ALG10B	ALG10 alpha-1,2-glucosyltransferase B
chr22	50295851	50296456	606	*	0.00014723	Downstream (<1kb)	15253	2	79087	uc003biy.3	15650	ENSG00000182858	ALG12	ALG12 alpha-1,6-mannosyltransferase
chr22	50311620	50312927	1308	*	0.000611467	Promoter	15253	2	79087	uc003biy.3	0	ENSG00000182858	ALG12	ALG12 alpha-1,6-mannosyltransferase
chrX	110924210	110925072	863	*	0.000756333	Promoter	9278	1	79868	uc004epi.2	0	ENSG00000101901	ALG13	ALG13 UDP-N-acetylglucosaminyltransferase subunit
chr1	95508888	95509380	493	*	0.000295593	Intron (uc001dra.2/199857, intron 2 of 3)	90229	2	199857	uc001dra.2	29127	ENSG00000172339	ALG14	ALG14 UDP-N-acetylglucosaminyltransferase subunit
chr1	95538043	95539101	1059	*	0.00104204	Promoter	90229	2	199857	uc001dra.2	0	ENSG00000172339	ALG14	ALG14 UDP-N-acetylglucosaminyltransferase subunit
chr11	71524324	71525164	841	*	0.000639056	Promoter	19497	2	285407	uc001oqx.1	0	ENSG00000248671	ALG1L9P	ALG1 like 9, pseudogene
chr9	101946748	101947399	652	*	0.000151543	Distal Intergenic	5540	2	85365	uc004azf.3	36847	ENSG00000119523	ALG2	ALG2 alpha-1,3/1,6-mannosyltransferase
chr3	183966528	183966909	382	*	0.000186537	Promoter	6643	2	10195	uc003fne.2	0	ENSG00000214160	ALG3	ALG3 alpha-1,3- mannosyltransferase
chr3	183967263	183968297	1035	*	0.00055901	Promoter	7197	2	10195	uc011bre.1	0	ENSG00000214160	ALG3	ALG3 alpha-1,3- mannosyltransferase
chr13	37572952	37573656	705	*	0.00124859	Promoter	49597	2	29880	uc001uvy.3	0	ENSG00000120697	ALG5	ALG5 dolichyl-phosphate beta-glucosyltransferase
chr1	63832915	63833869	955	*	0.000483712	Promoter	70973	1	29929	uc021oof.1	0	ENSG00000088035	ALG6	ALG6 alpha-1,3-glucosyltransferase
chr1	63907328	63907632	305	*	0.000168848	Intron (uc001dba.2/23421, intron 8 of 8)	27417	1	29929	uc010oox.2	30511	ENSG00000088035	ALG6	ALG6 alpha-1,3-glucosyltransferase
chr11	111741596	111742413	818	*	0.000474872	Promoter	89086	2	79796	uc001ply.3	0	ENSG00000086848	ALG9	ALG9 alpha-1,2-mannosyltransferase
chr2	29419799	29420409	611	*	0.000175682	Exon (uc010ymo.3/238, exon 8 of 10)	30826	2	238	uc010ymo.3	26056	ENSG00000171094	ALK	ALK receptor tyrosine kinase
chr2	29535281	29535502	222	*	0.000108705	Intron (uc002rmy.3/238, intron 8 of 28)	31954	2	238	uc031rnw.1	-87688	ENSG00000171094	ALK	ALK receptor tyrosine kinase
chr2	29537727	29538245	519	*	0.000103434	Intron (uc002rmy.3/238, intron 8 of 28)	31954	2	238	uc031rnw.1	-90134	ENSG00000171094	ALK	ALK receptor tyrosine kinase
chr2	30142921	30144592	1672	*	0.000198899	Promoter	728838	2	238	uc002rmy.3	0	ENSG00000171094	ALK	ALK receptor tyrosine kinase
chr8	53477776	53478560	785	*	0.000114796	Promoter	31425	2	389658	uc003xrd.3	0	ENSG00000196711	ALKAL1	ALK and LTK ligand 1
chr8	53485249	53485700	452	*	0.00014831	Distal Intergenic	31425	2	389658	uc011ldt.2	-7228	ENSG00000196711	ALKAL1	ALK and LTK ligand 1
chr8	53485919	53486864	946	*	0.00012971	Distal Intergenic	31425	2	389658	uc011ldt.2	-7898	ENSG00000196711	ALKAL1	ALK and LTK ligand 1
chr2	287592	287884	293	*	0.000105073	Promoter	7964	2	285016	uc010ewf.1	8	ENSG00000189292	ALKAL2	ALK and LTK ligand 2
chr2	288026	288820	795	*	0.000170843	Promoter	8748	2	285016	uc002qwi.4	0	ENSG00000189292	ALKAL2	ALK and LTK ligand 2
chr2	307252	307956	705	*	0.000179364	Distal Intergenic	8748	2	285016	uc002qwi.4	-18944	ENSG00000189292	ALKAL2	ALK and LTK ligand 2
chr2	393505	393717	213	*	0.000122572	Distal Intergenic	8748	2	285016	uc002qwi.4	-105197	ENSG00000189292	ALKAL2	ALK and LTK ligand 2
chr2	393931	394551	621	*	0.000222448	Distal Intergenic	8748	2	285016	uc002qwi.4	-105623	ENSG00000189292	ALKAL2	ALK and LTK ligand 2
chr2	398736	399901	1166	*	0.000150242	Distal Intergenic	8748	2	285016	uc002qwi.4	-110428	ENSG00000189292	ALKAL2	ALK and LTK ligand 2
chr2	400404	400925	522	*	0.000220317	Distal Intergenic	8748	2	285016	uc002qwi.4	-112096	ENSG00000189292	ALKAL2	ALK and LTK ligand 2
chr2	420203	421104	902	*	0.00032424	Distal Intergenic	8748	2	285016	uc002qwi.4	-131895	ENSG00000189292	ALKAL2	ALK and LTK ligand 2
chr2	438003	438341	339	*	0.000428679	Distal Intergenic	8748	2	285016	uc002qwi.4	-149695	ENSG00000189292	ALKAL2	ALK and LTK ligand 2
chr2	442449	442793	345	*	0.00015655	Distal Intergenic	8748	2	285016	uc002qwi.4	-154141	ENSG00000189292	ALKAL2	ALK and LTK ligand 2
chr2	460920	461294	375	*	0.000337577	Distal Intergenic	8748	2	285016	uc002qwi.4	-172612	ENSG00000189292	ALKAL2	ALK and LTK ligand 2
chr2	467901	468613	713	*	0.000129109	Distal Intergenic	8748	2	285016	uc002qwi.4	-179593	ENSG00000189292	ALKAL2	ALK and LTK ligand 2
chr12	109531110	109531599	490	*	0.000725228	Promoter	5301	2	121642	uc001tnx.2	0	ENSG00000189046	ALKBH2	alkB homolog 2, alpha-ketoglutarate dependent dioxygenase
chr11	43901856	43902821	966	*	0.000821812	Promoter	39469	1	221120	uc001mxs.2	0	ENSG00000166199	ALKBH3	alkB homolog 3, alpha-ketoglutarate dependent dioxygenase
chr17	18085978	18088218	2241	*	0.000717086	Promoter	26401	1	54890	uc010cpw.3	0	ENSG00000091542	ALKBH5	alkB homolog 5, RNA demethylase
chr19	36505083	36505693	611	*	0.00107854	Promoter	5120	2	84964	uc002ocv.1	0	ENSG00000239382	ALKBH6	alkB homolog 6
chr19	6372382	6373789	1408	*	0.000754791	Promoter	2818	1	84266	uc002meo.2	0	ENSG00000125652	ALKBH7	alkB homolog 7
chr11	107435901	107436726	826	*	0.000596885	Promoter	62972	2	91801	uc010rvr.2	0	ENSG00000137760	ALKBH8	alkB homolog 8, tRNA methyltransferase
chr2	3698545	3698850	306	*	0.000201643	Distal Intergenic	44475	1	55821	uc010ewt.3	-6936	ENSG00000151360	ALLC	allantoicase
chr2	3699194	3699915	722	*	0.000172577	Distal Intergenic	44475	1	55821	uc010ewt.3	-5871	ENSG00000151360	ALLC	allantoicase
chr2	3772992	3773426	435	*	0.000849421	Distal Intergenic	8050	1	55821	uc002qyf.3	30781	ENSG00000151360	ALLC	allantoicase
chr2	3822849	3823272	424	*	0.000187448	Distal Intergenic	8050	1	55821	uc002qyf.3	80638	ENSG00000151360	ALLC	allantoicase
chr2	3833876	3834246	371	*	0.000119348	Distal Intergenic	8050	1	55821	uc002qyf.3	91665	ENSG00000151360	ALLC	allantoicase
chr2	73612581	73613856	1276	*	0.00134187	Promoter	224161	1	7840	uc002sje.1	0	ENSG00000116127	ALMS1	ALMS1 centrosome and basal body associated protein
chr2	73715232	73715628	397	*	0.000130042	Intron (uc002sje.1/7840, intron 9 of 22)	37580	1	7840	uc010fev.1	-31274	ENSG00000116127	ALMS1	ALMS1 centrosome and basal body associated protein
chr2	73788291	73788548	258	*	0.000182863	Intron (uc002sje.1/7840, intron 15 of 22)	37580	1	7840	uc010fev.1	41389	ENSG00000116127	ALMS1	ALMS1 centrosome and basal body associated protein
chr17	6899932	6900257	326	*	7.76065e-05	Promoter	14672	1	239	uc002gdx.4	548	ENSG00000108839	ALOX12	arachidonate 12-lipoxygenase, 12S type
chr17	6908166	6908532	367	*	0.000151933	Intron (uc002gdx.4/239, intron 8 of 13)	1248	1	239	uc002gdz.4	-4276	ENSG00000108839	ALOX12	arachidonate 12-lipoxygenase, 12S type
chr17	6915640	6916083	444	*	0.000234584	Promoter	27212	2	100506713	uc021tou.1	0	ENSG00000215067	ALOX12-AS1	ALOX12 antisense RNA 1
chr17	7976930	7977329	400	*	0.000186632	Exon (uc002gjy.1/242, exon 13 of 15)	15068	2	242	uc002gjy.1	13692	ENSG00000179477	ALOX12B	arachidonate 12-lipoxygenase, 12R type
chr17	7982610	7983702	1093	*	0.000304174	Exon (uc010cnq.2/uc010cnq.2, exon 1 of 2)	15068	2	242	uc002gjy.1	7319	ENSG00000179477	ALOX12B	arachidonate 12-lipoxygenase, 12R type
chr17	6797152	6797414	263	*	0.000100934	Promoter	6568	1	245	uc002gdw.3	51	ENSG00000262943	ALOX12P2	arachidonate 12-lipoxygenase pseudogene 2
chr17	6817188	6817782	595	*	0.00015375	Distal Intergenic	6568	1	245	uc002gdw.3	20087	ENSG00000262943	ALOX12P2	arachidonate 12-lipoxygenase pseudogene 2
chr17	4529243	4529542	300	*	0.000159862	Distal Intergenic	10758	2	246	uc002fyh.3	15429	ENSG00000161905	ALOX15	arachidonate 15-lipoxygenase
chr17	4535162	4535376	215	*	7.83845e-05	Exon (uc002fyh.3/246, exon 13 of 14)	10758	2	246	uc002fyh.3	9595	ENSG00000161905	ALOX15	arachidonate 15-lipoxygenase
chr17	4559706	4560073	368	*	0.000141055	Distal Intergenic	11376	2	246	uc010vse.2	-14117	ENSG00000161905	ALOX15	arachidonate 15-lipoxygenase
chr17	4575721	4576289	569	*	8.57511e-05	Exon (uc002fyi.4/27043, exon 16 of 17)	11376	2	246	uc010vse.2	-30132	ENSG00000161905	ALOX15	arachidonate 15-lipoxygenase
chr17	7961021	7961414	394	*	0.000163852	3' UTR	10094	1	247	uc010vun.2	18663	ENSG00000179593	ALOX15B	arachidonate 15-lipoxygenase type B
chr17	6560159	6561143	985	*	0.000362511	Promoter	3664	1	100652883	uc031qyl.1	0	NA	ALOX15P1	arachidonate 15-lipoxygenase pseudogene 1
chr10	45842497	45843052	556	*	0.000110939	Distal Intergenic	71944	1	240	uc001jce.4	-26572	ENSG00000012779	ALOX5	arachidonate 5-lipoxygenase
chr10	45843760	45844101	342	*	8.38895e-05	Distal Intergenic	71944	1	240	uc001jce.4	-25523	ENSG00000012779	ALOX5	arachidonate 5-lipoxygenase
chr10	45857820	45858377	558	*	0.000147646	Distal Intergenic	71944	1	240	uc001jce.4	-11247	ENSG00000012779	ALOX5	arachidonate 5-lipoxygenase
chr10	45868813	45870168	1356	*	0.000156034	Promoter	71944	1	240	uc001jce.4	0	ENSG00000012779	ALOX5	arachidonate 5-lipoxygenase
chr13	31247948	31248799	852	*	0.000810716	Exon (uc021rhs.1/uc021rhs.1, exon 1 of 1)	50951	1	241	uc010tdr.2	-38816	ENSG00000132965	ALOX5AP	arachidonate 5-lipoxygenase activating protein
chr13	31314374	31314632	259	*	0.000164847	Intron (uc010tdr.2/241, intron 2 of 5)	28921	1	241	uc001utf.2	4729	ENSG00000132965	ALOX5AP	arachidonate 5-lipoxygenase activating protein
chr13	31318506	31318769	264	*	0.000225777	Intron (uc010tdr.2/241, intron 3 of 5)	28921	1	241	uc001utf.2	8861	ENSG00000132965	ALOX5AP	arachidonate 5-lipoxygenase activating protein
chr17	8013080	8013838	759	*	0.000311465	Exon (uc002gka.3/59344, exon 8 of 15)	22590	2	59344	uc002gka.3	7969	ENSG00000179148	ALOXE3	arachidonate lipoxygenase 3
chr17	8021177	8021642	466	*	9.19191e-05	Promoter	22590	2	59344	uc002gka.3	165	ENSG00000179148	ALOXE3	arachidonate lipoxygenase 3
chr17	8021869	8022473	605	*	0.000184136	Promoter	23017	2	59344	uc010vuo.2	0	ENSG00000179148	ALOXE3	arachidonate lipoxygenase 3
chr17	8023591	8023833	243	*	0.000131795	Exon (uc021tpq.1/uc021tpq.1, exon 1 of 1)	9001	2	59344	uc010vup.2	-1357	ENSG00000179148	ALOXE3	arachidonate lipoxygenase 3
chr2	233285202	233285777	576	*	0.000112969	Distal Intergenic	3873	1	251	uc002vss.4	13650	ENSG00000163286	ALPG	alkaline phosphatase, germ cell
chr2	233304012	233304405	394	*	9.50577e-05	Distal Intergenic	3910	1	248	uc002vst.4	-16428	ENSG00000163295	ALPI	alkaline phosphatase, intestinal
chr2	233305277	233305512	236	*	0.000174677	Distal Intergenic	3910	1	248	uc002vst.4	-15321	ENSG00000163295	ALPI	alkaline phosphatase, intestinal
chr4	113218281	113218587	307	*	0.000205141	Promoter	87495	1	80216	uc003iam.3	0	ENSG00000073331	ALPK1	alpha kinase 1
chr4	113223377	113223947	571	*	0.00011539	Intron (uc003iam.3/80216, intron 1 of 3)	145266	1	80216	uc011cfx.2	4878	ENSG00000073331	ALPK1	alpha kinase 1
chr4	113230189	113230789	601	*	0.000464783	Intron (uc003iam.3/80216, intron 1 of 3)	145266	1	80216	uc011cfx.2	11690	ENSG00000073331	ALPK1	alpha kinase 1
chr18	56172543	56172744	202	*	0.000135131	Intron (uc002lhj.4/115701, intron 10 of 12)	9473	2	115701	uc002lhk.1	32712	ENSG00000198796	ALPK2	alpha kinase 2
chr18	56224335	56224593	259	*	0.00010402	Intron (uc002lhj.4/115701, intron 4 of 12)	9473	2	115701	uc002lhk.1	-18879	ENSG00000198796	ALPK2	alpha kinase 2
chr18	56265353	56265749	397	*	0.000124812	Intron (uc002lhj.4/115701, intron 3 of 12)	147708	2	115701	uc002lhj.4	30440	ENSG00000198796	ALPK2	alpha kinase 2
chr18	56270607	56270866	260	*	9.65805e-05	Intron (uc002lhj.4/115701, intron 3 of 12)	147708	2	115701	uc002lhj.4	25323	ENSG00000198796	ALPK2	alpha kinase 2
chr18	56282598	56283194	597	*	0.000189943	Intron (uc002lhj.4/115701, intron 1 of 12)	147708	2	115701	uc002lhj.4	12995	ENSG00000198796	ALPK2	alpha kinase 2
chr15	85360086	85360619	534	*	0.000136429	Promoter	56803	1	57538	uc002ble.3	175	ENSG00000136383	ALPK3	alpha kinase 3
chr15	85400618	85401426	809	*	9.56155e-05	Exon (uc002ble.3/57538, exon 6 of 14)	9129	1	57538	uc010upc.2	-6159	ENSG00000136383	ALPK3	alpha kinase 3
chr1	21829061	21829606	546	*	0.000209776	Distal Intergenic	69048	1	249	uc001bet.3	-6252	ENSG00000162551	ALPL	alkaline phosphatase, biomineralization associated
chr1	21836078	21836412	335	*	8.39464e-05	Promoter	69048	1	249	uc010odp.2	220	ENSG00000162551	ALPL	alkaline phosphatase, biomineralization associated
chr1	21870271	21870533	263	*	0.000132248	Intron (uc001bet.3/249, intron 1 of 11)	27134	1	249	uc001beu.4	-7239	ENSG00000162551	ALPL	alkaline phosphatase, biomineralization associated
chr2	233173584	233174001	418	*	9.12513e-05	Intron (uc002vsm.4/129563, intron 14 of 20)	4252	1	250	uc002vsq.3	-69347	ENSG00000163283	ALPP	alkaline phosphatase, placental
chr2	233174432	233174728	297	*	0.00011736	Intron (uc002vsm.4/129563, intron 14 of 20)	4252	1	250	uc002vsq.3	-68620	ENSG00000163283	ALPP	alkaline phosphatase, placental
chr2	233180195	233180795	601	*	0.000333047	Intron (uc002vsm.4/129563, intron 14 of 20)	4252	1	250	uc002vsq.3	-62553	ENSG00000163283	ALPP	alkaline phosphatase, placental
chr2	233186125	233186361	237	*	0.000116203	Intron (uc002vsm.4/129563, intron 14 of 20)	4252	1	250	uc002vsq.3	-56987	ENSG00000163283	ALPP	alkaline phosphatase, placental
chr2	233186624	233187056	433	*	8.71678e-05	Intron (uc002vsm.4/129563, intron 14 of 20)	4252	1	250	uc002vsq.3	-56292	ENSG00000163283	ALPP	alkaline phosphatase, placental
chr2	233191821	233192035	215	*	0.000165911	Intron (uc002vsm.4/129563, intron 14 of 20)	4252	1	250	uc002vsq.3	-51313	ENSG00000163283	ALPP	alkaline phosphatase, placental
chr2	233230062	233230458	397	*	0.000153028	Distal Intergenic	4252	1	250	uc002vsq.3	-12890	ENSG00000163283	ALPP	alkaline phosphatase, placental
chr2	233246097	233246663	567	*	0.000152388	3' UTR	4252	1	250	uc002vsq.3	2749	ENSG00000163283	ALPP	alkaline phosphatase, placental
chr2	202645318	202646440	1123	*	0.0011914	Promoter	80910	2	57679	uc002uyo.3	0	ENSG00000003393	ALS2	alsin Rho guanine nucleotide exchange factor ALS2
chr3	46734694	46735654	961	*	0.000349264	Promoter	24662	2	259173	uc003cqa.2	0	ENSG00000178038	ALS2CL	ALS2 C-terminal like
chr3	46736584	46737223	640	*	9.27966e-05	Distal Intergenic	24710	2	259173	uc003cqc.2	-1390	ENSG00000178038	ALS2CL	ALS2 C-terminal like
chr12	85598125	85598442	318	*	0.000116444	Intron (uc001tac.3/84125, intron 24 of 26)	21526	1	8092	uc001tae.4	-75594	ENSG00000180318	ALX1	ALX homeobox 1
chr12	85600237	85600723	487	*	9.82032e-05	Intron (uc001tac.3/84125, intron 24 of 26)	21526	1	8092	uc001tae.4	-73313	ENSG00000180318	ALX1	ALX homeobox 1
chr12	85672132	85672856	725	*	0.00011522	Distal Intergenic	21526	1	8092	uc001tae.4	-1180	ENSG00000180318	ALX1	ALX homeobox 1
chr12	85711599	85712086	488	*	0.000138927	Distal Intergenic	21526	1	8092	uc001tae.4	37563	ENSG00000180318	ALX1	ALX homeobox 1
chr12	85862981	85863608	628	*	0.00016412	Distal Intergenic	21526	1	8092	uc001tae.4	188945	ENSG00000180318	ALX1	ALX homeobox 1
chr12	85872584	85872982	399	*	0.000140118	Distal Intergenic	21526	1	8092	uc001tae.4	198548	ENSG00000180318	ALX1	ALX homeobox 1
chr1	110596238	110596683	446	*	0.000124594	3' UTR	10326	2	257	uc001dzb.3	16639	ENSG00000156150	ALX3	ALX homeobox 3
chr1	110611980	110612368	389	*	0.000101548	Promoter	10326	2	257	uc001dzb.3	954	ENSG00000156150	ALX3	ALX homeobox 3
chr11	44307599	44308095	497	*	0.000109937	Intron (uc001myb.3/60529, intron 1 of 3)	49439	2	60529	uc001myb.3	23621	ENSG00000052850	ALX4	ALX homeobox 4
chr11	44341187	44341489	303	*	0.000107574	Distal Intergenic	49439	2	60529	uc001myb.3	-9471	ENSG00000052850	ALX4	ALX homeobox 4
chr17	79848845	79850143	1299	*	0.000683995	Promoter	3752	2	10189	uc002kbu.2	0	ENSG00000183684	ALYREF	Aly/REF export factor
chr5	34007681	34008596	916	*	0.000747296	Promoter	21130	2	23600	uc003jig.3	0	ENSG00000242110	AMACR	alpha-methylacyl-CoA racemase
chr4	71466950	71467410	461	*	0.000129067	Exon (uc003hfl.3/258, exon 6 of 13)	15030	1	258	uc003hfl.3	8975	ENSG00000178522	AMBN	ameloblastin
chr9	116833296	116833827	532	*	0.000133133	Intron (uc004bie.4/259, intron 5 of 9)	16699	2	259	uc011lxk.2	6061	ENSG00000106927	AMBP	alpha-1-microglobulin/bikunin precursor
chr11	46615080	46615875	796	*	0.000416356	Promoter	197658	2	55626	uc001ncv.3	0	ENSG00000110497	AMBRA1	autophagy and beclin 1 regulator 1
chr6	111195427	111196062	636	*	0.000917634	Promoter	20927	1	262	uc003puk.1	0	ENSG00000123505	AMD1	adenosylmethionine decarboxylase 1
chr6	111196280	111197551	1272	*	0.00026722	Promoter	20927	1	262	uc011eba.1	293	ENSG00000123505	AMD1	adenosylmethionine decarboxylase 1
chr12	96341386	96342269	884	*	0.000246406	Intron (uc001tel.2/144193, intron 1 of 8)	25300	1	144193	uc009zth.2	4315	ENSG00000139344	AMDHD1	amidohydrolase domain containing 1
chr12	96362903	96363371	469	*	0.000130464	Distal Intergenic	25300	1	144193	uc009zth.2	25832	ENSG00000139344	AMDHD1	amidohydrolase domain containing 1
chr16	2570093	2571132	1040	*	0.00033668	Promoter	9370	1	51005	uc002cqp.3	0	ENSG00000162066	AMDHD2	amidohydrolase domain containing 2
chrX	63424921	63426433	1513	*	0.000508812	Promoter	20628	2	139285	uc004dvo.3	0	ENSG00000184675	AMER1	APC membrane recruitment protein 1
chr13	25744711	25745328	618	*	0.000122963	Promoter	3186	2	219287	uc001uqa.3	529	ENSG00000165566	AMER2	APC membrane recruitment protein 2
chr2	131512719	131513496	778	*	0.000114706	Promoter	12631	1	205147	uc002trw.2	0	ENSG00000178171	AMER3	APC membrane recruitment protein 3
chr2	131513537	131514109	573	*	0.000101487	Promoter	11844	1	205147	uc010fmt.1	0	ENSG00000178171	AMER3	APC membrane recruitment protein 3
chr2	131548875	131549296	422	*	0.000113517	Distal Intergenic	11844	1	205147	uc010fmu.1	35011	ENSG00000178171	AMER3	APC membrane recruitment protein 3
chr2	131555002	131556195	1194	*	0.000707423	Distal Intergenic	11844	1	205147	uc010fmu.1	41138	ENSG00000178171	AMER3	APC membrane recruitment protein 3
chr2	131582008	131582280	273	*	0.000177889	Distal Intergenic	11844	1	205147	uc010fmu.1	68144	ENSG00000178171	AMER3	APC membrane recruitment protein 3
chr16	56458740	56459743	1004	*	0.000564411	Promoter	64087	2	267	uc002eiy.4	0	ENSG00000159461	AMFR	autocrine motility factor receptor
chr12	53815269	53815706	438	*	0.000157779	Distal Intergenic	7680	1	269	uc001scx.2	-1933	ENSG00000135409	AMHR2	anti-Mullerian hormone receptor type 2
chr1	110044785	110045481	697	*	0.000518332	Distal Intergenic	2891	2	57463	uc001dxx.4	6855	ENSG00000181754	AMIGO1	adhesion molecule with Ig like domain 1
chr1	110051773	110052646	874	*	0.00019126	Promoter	2891	2	57463	uc001dxx.4	0	ENSG00000181754	AMIGO1	adhesion molecule with Ig like domain 1
chr12	47473241	47474369	1129	*	0.000246616	Promoter	4245	2	347902	uc001rpk.3	0	ENSG00000139211	AMIGO2	adhesion molecule with Ig like domain 2
chr3	49756668	49757258	591	*	0.000531157	Promoter	2972	2	386724	uc003cxj.3	0	ENSG00000176020	AMIGO3	adhesion molecule with Ig like domain 3
chrX	109560622	109561918	1297	*	0.000451531	Promoter	123967	2	9949	uc004eoo.3	0	ENSG00000101935	AMMECR1	AMMECR nuclear protein 1
chr2	128643001	128644418	1418	*	0.00121866	Promoter	24308	2	83607	uc002tpm.3	0	ENSG00000144233	AMMECR1L	AMMECR1 like
chr14	103389272	103389629	358	*	8.61523e-05	Promoter	7921	1	81693	uc001ymh.4	13	ENSG00000166126	AMN	amnion associated transmembrane protein
chr14	103394096	103395325	1230	*	0.000142949	Exon (uc001ymg.4/81693, exon 4 of 12)	7921	1	81693	uc001ymh.4	4837	ENSG00000166126	AMN	amnion associated transmembrane protein
chr12	31881473	31882456	984	*	0.00163776	Promoter	58038	2	196394	uc001rko.4	0	ENSG00000151743	AMN1	antagonist of mitotic exit network 1 homolog
chr12	31889482	31889840	359	*	0.000320433	Distal Intergenic	55623	2	196394	uc009zjt.1	-7374	ENSG00000151743	AMN1	antagonist of mitotic exit network 1 homolog
chrX	112083709	112085035	1327	*	0.000598991	Promoter	65939	2	154796	uc004eps.3	0	ENSG00000126016	AMOT	angiomotin
chr11	94404793	94405203	411	*	0.000123713	Distal Intergenic	108411	1	154810	uc001pfb.3	-96305	ENSG00000166025	AMOTL1	angiomotin like 1
chr11	94501376	94501742	367	*	0.000141763	Promoter	108411	1	154810	uc001pfb.3	0	ENSG00000166025	AMOTL1	angiomotin like 1
chr11	94599866	94600183	318	*	9.50442e-05	Intron (uc001pfb.3/154810, intron 11 of 12)	108411	1	154810	uc001pfc.3	98358	ENSG00000166025	AMOTL1	angiomotin like 1
chr1	110162205	110162784	580	*	0.000130633	Promoter	12243	1	271	uc001dyb.2	0	ENSG00000116337	AMPD2	adenosine monophosphate deaminase 2
chr1	110163514	110163994	481	*	0.00051593	Promoter	11142	1	271	uc010ovr.1	0	ENSG00000116337	AMPD2	adenosine monophosphate deaminase 2
chr1	110182553	110183334	782	*	0.000158959	Distal Intergenic	2729	1	271	uc001dye.1	10604	ENSG00000116337	AMPD2	adenosine monophosphate deaminase 2
chr11	10420054	10420480	427	*	8.10984e-05	Intron (uc009yfv.1/uc009yfv.1, intron 2 of 2)	57259	1	272	uc010rbz.1	-51388	ENSG00000133805	AMPD3	adenosine monophosphate deaminase 3
chr11	10434945	10435116	172	*	0.000149656	Distal Intergenic	57259	1	272	uc010rbz.1	-36752	ENSG00000133805	AMPD3	adenosine monophosphate deaminase 3
chr11	10436672	10436930	259	*	9.89425e-05	Distal Intergenic	57259	1	272	uc010rbz.1	-34938	ENSG00000133805	AMPD3	adenosine monophosphate deaminase 3
chr11	10466370	10466728	359	*	0.00014801	Distal Intergenic	57259	1	272	uc010rbz.1	-5140	ENSG00000133805	AMPD3	adenosine monophosphate deaminase 3
chr11	10472066	10472990	925	*	0.000246284	Promoter	56903	1	272	uc001min.1	0	ENSG00000133805	AMPD3	adenosine monophosphate deaminase 3
chr11	10477436	10478149	714	*	0.000308188	Promoter	51646	1	272	uc001mip.1	0	ENSG00000133805	AMPD3	adenosine monophosphate deaminase 3
chr11	10480576	10481109	534	*	0.000330674	Intron (uc010rbz.1/272, intron 1 of 13)	46449	1	272	uc009yfy.2	-1569	ENSG00000133805	AMPD3	adenosine monophosphate deaminase 3
chr11	10496132	10496465	334	*	9.75118e-05	Intron (uc010rbz.1/272, intron 2 of 13)	46449	1	272	uc009yfy.2	13454	ENSG00000133805	AMPD3	adenosine monophosphate deaminase 3
chr7	38453377	38453682	306	*	0.000144216	Intron (uc003tgt.3/273, intron 9 of 12)	37537	2	273	uc003tgw.1	15203	ENSG00000078053	AMPH	amphiphysin
chr7	38473286	38473785	500	*	0.0004868	Intron (uc003tgt.3/273, intron 4 of 12)	37829	2	273	uc010kxl.1	-4109	ENSG00000078053	AMPH	amphiphysin
chr7	38670332	38671098	767	*	0.000140429	Promoter	247871	2	273	uc003tgu.3	69	ENSG00000078053	AMPH	amphiphysin
chr7	38695591	38696200	610	*	0.000141154	Distal Intergenic	247871	2	273	uc003tgv.3	-24424	ENSG00000078053	AMPH	amphiphysin
chr1	104196978	104197491	514	*	6.99534e-05	Promoter	9033	1	276	uc001duu.3	-650	ENSG00000237763	AMY1A	amylase alpha 1A
chr1	104359753	104360527	775	*	0.000176113	Distal Intergenic	8872	1	276	uc001duz.3	67313	ENSG00000237763	AMY1A	amylase alpha 1A
chr1	104112462	104113023	562	*	0.000103082	Promoter	9815	1	280	uc001dur.3	127	ENSG00000240038	AMY2B	amylase alpha 2B
chr7	2710698	2711227	530	*	0.000196167	Distal Intergenic	35907	1	155185	uc003smr.1	-7936	ENSG00000174945	AMZ1	archaelysin family metallopeptidase 1
chr7	2718864	2719310	447	*	0.000144832	Promoter	35907	1	155185	uc003smr.1	0	ENSG00000174945	AMZ1	archaelysin family metallopeptidase 1
chr7	2738496	2739055	560	*	0.000167874	Intron (uc003smr.1/155185, intron 1 of 6)	12960	1	155185	uc011jwa.1	-3055	ENSG00000174945	AMZ1	archaelysin family metallopeptidase 1
chr7	2749044	2749757	714	*	0.000245482	Exon (uc003smr.1/155185, exon 6 of 7)	12960	1	155185	uc011jwa.1	6934	ENSG00000174945	AMZ1	archaelysin family metallopeptidase 1
chr7	2774573	2775027	455	*	0.000139477	Intron (uc003smt.3/2768, intron 3 of 4)	12960	1	155185	uc011jwa.1	32463	ENSG00000174945	AMZ1	archaelysin family metallopeptidase 1
chr17	66224906	66225187	282	*	0.000103167	Distal Intergenic	9161	1	51321	uc002jgr.1	-18958	ENSG00000196704	AMZ2	archaelysin family metallopeptidase 2
chr17	66233523	66234230	708	*	0.000348433	Distal Intergenic	9161	1	51321	uc002jgr.1	-9915	ENSG00000196704	AMZ2	archaelysin family metallopeptidase 2
chr17	66243556	66244595	1040	*	0.00111499	Promoter	9161	1	51321	uc002jgr.1	0	ENSG00000196704	AMZ2	archaelysin family metallopeptidase 2
chr17	66249658	66250007	350	*	9.64831e-05	Intron (uc002jgr.1/51321, intron 5 of 7)	7965	1	51321	uc002jgy.1	4317	ENSG00000196704	AMZ2	archaelysin family metallopeptidase 2
chr17	62961812	62962304	493	*	0.00097585	Downstream (<1kb)	8501	2	201283	uc002jez.3	8864	ENSG00000214174	AMZ2P1	archaelysin family metallopeptidase 2 pseudogene 1
chr17	62971219	62972469	1251	*	0.00115398	Promoter	9036	2	201283	uc002jfa.3	0	ENSG00000214174	AMZ2P1	archaelysin family metallopeptidase 2 pseudogene 1
chr17	62980691	62981555	865	*	0.000128945	Distal Intergenic	9036	2	201283	uc010del.2	-8988	ENSG00000214174	AMZ2P1	archaelysin family metallopeptidase 2 pseudogene 1
chr17	62981946	62982731	786	*	0.000306005	Distal Intergenic	9036	2	201283	uc010del.2	-10243	ENSG00000214174	AMZ2P1	archaelysin family metallopeptidase 2 pseudogene 1
chr2	112505135	112505495	361	*	0.000269937	Distal Intergenic	116528	2	64682	uc002thi.3	136246	ENSG00000153107	ANAPC1	anaphase promoting complex subunit 1
chr2	112524294	112524567	274	*	0.000100269	Downstream (<1kb)	116528	2	64682	uc002thi.3	117174	ENSG00000153107	ANAPC1	anaphase promoting complex subunit 1
chr2	112641198	112642322	1125	*	0.000541927	Promoter	116528	2	64682	uc002thi.3	0	ENSG00000153107	ANAPC1	anaphase promoting complex subunit 1
chr4	146019062	146020036	975	*	0.0010778	Promoter	103645	2	10393	uc003iju.5	0	ENSG00000164162	ANAPC10	anaphase promoting complex subunit 10
chr3	134204310	134205802	1493	*	0.00082336	Promoter	8286	2	25847	uc003eqj.3	0	ENSG00000129055	ANAPC13	anaphase promoting complex subunit 13
chr11	71823418	71824140	723	*	0.000711484	Promoter	6399	2	25906	uc009ytc.1	0	ENSG00000110200	ANAPC15	anaphase promoting complex subunit 15
chr10	73620228	73620507	280	*	0.000109088	Promoter	374472	1	119504	uc021psn.1	-640	ENSG00000166295	ANAPC16	anaphase promoting complex subunit 16
chr10	73628883	73629626	744	*	0.000152953	Intron (uc021psn.1/119504, intron 1 of 3)	374472	1	119504	uc021psn.1	7736	ENSG00000166295	ANAPC16	anaphase promoting complex subunit 16
chr10	73638410	73638654	245	*	0.000114589	Intron (uc021psn.1/119504, intron 1 of 3)	374472	1	119504	uc021psn.1	17263	ENSG00000166295	ANAPC16	anaphase promoting complex subunit 16
chr10	73648639	73649192	554	*	0.000203682	Intron (uc021psn.1/119504, intron 1 of 3)	374472	1	119504	uc021psn.1	27492	ENSG00000166295	ANAPC16	anaphase promoting complex subunit 16
chr10	73659225	73659624	400	*	0.000106233	Intron (uc021psn.1/119504, intron 1 of 3)	374472	1	119504	uc021psn.1	38078	ENSG00000166295	ANAPC16	anaphase promoting complex subunit 16
chr10	73975292	73976151	860	*	0.000794862	Promoter	19861	1	119504	uc001jsv.3	0	ENSG00000166295	ANAPC16	anaphase promoting complex subunit 16
chr2	87062463	87063034	572	*	9.93383e-05	Intron (uc002srs.4/64795, intron 2 of 10)	33218	1	100286979	uc010fgu.1	-25914	ENSG00000233673	ANAPC1P1	anaphase promoting complex subunit 1 pseudogene 1
chr2	87302857	87304586	1730	*	0.00148482	Promoter	45739	2	285074	uc002ssf.4	0	ENSG00000285793	ANAPC1P2	ANAPC1 pseudogene 2
chr2	87379200	87379665	466	*	8.69634e-05	Intron (uc002srs.4/64795, intron 3 of 10)	45739	2	285074	uc010fgw.3	-75664	ENSG00000285793	ANAPC1P2	ANAPC1 pseudogene 2
chr2	87411708	87412088	381	*	7.81793e-05	Intron (uc002srs.4/64795, intron 3 of 10)	45739	2	285074	uc010fgw.3	-108172	ENSG00000285793	ANAPC1P2	ANAPC1 pseudogene 2
chr2	87426358	87426622	265	*	0.000104278	Intron (uc002srs.4/64795, intron 3 of 10)	45739	2	285074	uc010fgw.3	-122822	ENSG00000285793	ANAPC1P2	ANAPC1 pseudogene 2
chr2	87444848	87445371	524	*	0.000167709	Intron (uc002srs.4/64795, intron 3 of 10)	45739	2	285074	uc010fgw.3	-141312	ENSG00000285793	ANAPC1P2	ANAPC1 pseudogene 2
chr2	87456161	87456457	297	*	9.44795e-05	Intron (uc002srs.4/64795, intron 3 of 10)	45739	2	285074	uc010fgw.3	-152625	ENSG00000285793	ANAPC1P2	ANAPC1 pseudogene 2
chr2	87466860	87467190	331	*	0.000110612	Intron (uc002srs.4/64795, intron 3 of 10)	45739	2	285074	uc010fgw.3	-163324	ENSG00000285793	ANAPC1P2	ANAPC1 pseudogene 2
chr9	140082784	140083811	1028	*	0.000351412	Promoter	13822	2	29882	uc004clr.1	0	ENSG00000176248	ANAPC2	anaphase promoting complex subunit 2
chr4	25378394	25379341	948	*	0.00118691	Promoter	41273	1	29945	uc003gro.3	0	ENSG00000053900	ANAPC4	anaphase promoting complex subunit 4
chr4	25507574	25507981	408	*	8.69634e-05	Distal Intergenic	5581	1	29945	uc003grq.3	93034	ENSG00000053900	ANAPC4	anaphase promoting complex subunit 4
chr12	121764908	121765204	297	*	0.000110413	5' UTR	22812	2	51433	uc010szu.2	3655	ENSG00000089053	ANAPC5	anaphase promoting complex subunit 5
chr12	121789750	121790543	794	*	0.000646112	Promoter	44218	2	51433	uc001uag.3	0	ENSG00000089053	ANAPC5	anaphase promoting complex subunit 5
chr12	121812265	121812471	207	*	0.000121117	Distal Intergenic	45965	2	51433	uc001uah.3	-20253	ENSG00000089053	ANAPC5	anaphase promoting complex subunit 5
chr12	110841045	110842224	1180	*	0.000270354	Promoter	30831	2	51434	uc001tqo.2	0	ENSG00000196510	ANAPC7	anaphase promoting complex subunit 7
chr14	21131154	21131721	568	*	0.000197186	Exon (uc021rof.1/uc021rof.1, exon 1 of 1)	10010	1	283	uc001vxw.4	-20615	ENSG00000214274	ANG	angiogenin
chr14	21149435	21149894	460	*	0.000152288	Exon (uc021roh.1/uc021roh.1, exon 1 of 1)	10010	1	283	uc001vxw.4	-2442	ENSG00000214274	ANG	angiogenin
chr14	21150630	21151543	914	*	0.000312337	Promoter	10010	1	283	uc001vxw.4	-793	ENSG00000214274	ANG	angiogenin
chr14	21151787	21152755	969	*	0.000193231	Promoter	10010	1	283	uc001vxw.4	0	ENSG00000214274	ANG	angiogenin
chr14	77278651	77279559	909	*	0.000593048	Promoter	25698	2	23357	uc001xsv.3	0	ENSG00000013523	ANGEL1	angel homolog 1
chr1	213188447	213189493	1047	*	0.00101812	Promoter	23297	2	90806	uc010pto.2	0	ENSG00000174606	ANGEL2	angel homolog 2
chr8	108135105	108135491	387	*	0.000109416	Distal Intergenic	38124	2	284	uc003ymp.4	198865	ENSG00000154188	ANGPT1	angiopoietin 1
chr8	108139362	108139864	503	*	0.000111024	Distal Intergenic	38124	2	284	uc003ymp.4	194492	ENSG00000154188	ANGPT1	angiopoietin 1
chr8	108667736	108668373	638	*	0.000133391	Distal Intergenic	248545	2	284	uc003ymo.3	-157482	ENSG00000154188	ANGPT1	angiopoietin 1
chr20	937024	937486	463	*	0.000120637	Downstream (1-2kb)	43664	2	51378	uc010zpn.2	-40064	ENSG00000101280	ANGPT4	angiopoietin 4
chr1	63107076	63107353	278	*	9.24928e-05	Intron (uc001dan.4/85440, intron 7 of 48)	8819	1	27329	uc001das.2	43918	ENSG00000132855	ANGPTL3	angiopoietin like 3
chr19	8418770	8419077	308	*	0.000183655	Distal Intergenic	10247	1	51129	uc002mjq.1	-9934	ENSG00000167772	ANGPTL4	angiopoietin like 4
chr19	8428512	8429300	789	*	0.000106153	Promoter	10247	1	51129	uc002mjq.1	0	ENSG00000167772	ANGPTL4	angiopoietin like 4
chr19	10206644	10207433	790	*	0.000533577	5' UTR	10321	2	83854	uc002mmx.2	5900	ENSG00000130812	ANGPTL6	angiopoietin like 6
chr19	11353833	11354638	806	*	0.00013039	Exon (uc002mqs.5/57572, exon 10 of 48)	2325	1	55908	uc021upg.1	3538	ENSG00000130173	ANGPTL8	angiopoietin like 8
chr12	133841517	133841905	389	*	0.0345213	Distal Intergenic	17525	2	647589	uc010tci.2	-29095	ENSG00000227059	ANHX	anomalous homeobox
chr8	41531782	41531946	165	*	0.000100177	Intron (uc010lxa.1/157848, intron 1 of 2)	12061	2	286	uc011lcl.2	-8978	ENSG00000029534	ANK1	ankyrin 1
chr8	41559300	41559827	528	*	0.000220063	Exon (uc003xoh.3/286, exon 4 of 27)	53016	2	286	uc003xoh.3	3932	ENSG00000029534	ANK1	ankyrin 1
chr8	41655046	41655310	265	*	9.04596e-05	Promoter	144397	2	286	uc003xoi.3	0	ENSG00000029534	ANK1	ankyrin 1
chr8	41680234	41680584	351	*	0.000165714	Intron (uc003xom.3/286, intron 1 of 42)	144397	2	286	uc003xol.3	-25094	ENSG00000029534	ANK1	ankyrin 1
chr8	41685635	41686580	946	*	0.000483601	Intron (uc003xom.3/286, intron 1 of 42)	144397	2	286	uc003xol.3	-30495	ENSG00000029534	ANK1	ankyrin 1
chr8	41692224	41692466	243	*	8.34621e-05	Intron (uc003xom.3/286, intron 1 of 42)	144397	2	286	uc003xol.3	-37084	ENSG00000029534	ANK1	ankyrin 1
chr8	41739447	41740049	603	*	9.35883e-05	Intron (uc003xom.3/286, intron 1 of 42)	243537	2	286	uc003xom.3	14231	ENSG00000029534	ANK1	ankyrin 1
chr8	41753367	41753869	503	*	0.000148478	Promoter	243537	2	286	uc003xom.3	411	ENSG00000029534	ANK1	ankyrin 1
chr8	41754475	41754848	374	*	0.000117449	Promoter	243537	2	286	uc003xom.3	-195	ENSG00000029534	ANK1	ankyrin 1
chr8	41755058	41755472	415	*	8.86686e-05	Promoter	243537	2	286	uc003xom.3	-778	ENSG00000029534	ANK1	ankyrin 1
chr8	41814595	41814884	290	*	0.000168848	Intron (uc003xon.4/7994, intron 8 of 16)	243537	2	286	uc003xom.3	-60315	ENSG00000029534	ANK1	ankyrin 1
chr8	41828975	41829498	524	*	0.000315527	Intron (uc003xon.4/7994, intron 8 of 16)	243537	2	286	uc003xom.3	-74695	ENSG00000029534	ANK1	ankyrin 1
chr4	113751980	113752533	554	*	0.000179213	Intron (uc003ibc.2/287, intron 1 of 30)	565658	1	287	uc003ibd.4	12741	ENSG00000145362	ANK2	ankyrin 2
chr4	113878717	113879087	371	*	0.000127319	Intron (uc003ibc.2/287, intron 2 of 30)	309671	1	287	uc011cgb.1	-91698	ENSG00000145362	ANK2	ankyrin 2
chr4	114276565	114277236	672	*	0.000146533	Exon (uc011cgb.1/287, exon 39 of 39)	42053	1	287	uc003ibh.4	13721	ENSG00000145362	ANK2	ankyrin 2
chr4	114315995	114316279	285	*	0.000216014	Distal Intergenic	10456	1	287	uc010ims.3	21554	ENSG00000145362	ANK2	ankyrin 2
chr4	114468627	114469072	446	*	0.000942186	Exon (uc003ibo.4/817, exon 6 of 21)	10456	1	287	uc010ims.3	174186	ENSG00000145362	ANK2	ankyrin 2
chr10	61793985	61794217	233	*	9.6248e-05	Intron (uc001jkv.3/288, intron 10 of 10)	12674	2	288	uc009xpb.1	46149	ENSG00000151150	ANK3	ankyrin 3
chr10	61996662	61996935	274	*	0.000102417	Intron (uc001jky.3/288, intron 7 of 43)	69270	2	288	uc001jlc.1	-28671	ENSG00000151150	ANK3	ankyrin 3
chr10	61998057	61998436	380	*	0.000124399	Intron (uc001jky.3/288, intron 7 of 43)	69270	2	288	uc001jlc.1	-30066	ENSG00000151150	ANK3	ankyrin 3
chr10	62154253	62154584	332	*	0.000123843	Intron (uc010qih.2/288, intron 1 of 43)	363579	2	288	uc001jky.3	-4619	ENSG00000151150	ANK3	ankyrin 3
chr10	62332360	62332696	337	*	0.000110704	Promoter	546659	2	288	uc010qih.2	18	ENSG00000151150	ANK3	ankyrin 3
chr10	62463538	62463826	289	*	8.00329e-05	Intron (uc001jkz.4/288, intron 1 of 43)	707229	2	288	uc001jkz.4	29458	ENSG00000151150	ANK3	ankyrin 3
chr10	62487751	62488139	389	*	0.00034979	Intron (uc001jkz.4/288, intron 1 of 43)	707229	2	288	uc001jkz.4	5145	ENSG00000151150	ANK3	ankyrin 3
chr10	62492474	62493419	946	*	0.000353978	Promoter	707229	2	288	uc001jkz.4	0	ENSG00000151150	ANK3	ankyrin 3
chr2	190538802	190539759	958	*	0.00164006	Promoter	72158	1	150709	uc002uqu.3	0	ENSG00000151687	ANKAR	ankyrin and armadillo repeat containing
chr15	65176155	65176677	523	*	0.000144744	Distal Intergenic	19683	1	348094	uc002anx.1	-27424	ENSG00000166839	ANKDD1A	ankyrin repeat and death domain containing 1A
chr15	65186102	65187272	1171	*	0.000548583	Distal Intergenic	19683	1	348094	uc002anx.1	-16829	ENSG00000166839	ANKDD1A	ankyrin repeat and death domain containing 1A
chr15	65197586	65198323	738	*	0.000244019	Distal Intergenic	19683	1	348094	uc002anx.1	-5778	ENSG00000166839	ANKDD1A	ankyrin repeat and death domain containing 1A
chr15	65203712	65204378	667	*	0.000169981	Promoter	19683	1	348094	uc002anx.1	0	ENSG00000166839	ANKDD1A	ankyrin repeat and death domain containing 1A
chr15	65239545	65239936	392	*	0.000115468	Exon (uc002aoa.3/348094, exon 13 of 15)	36922	1	348094	uc010bha.3	25425	ENSG00000166839	ANKDD1A	ankyrin repeat and death domain containing 1A
chr15	65241808	65242285	478	*	0.000111483	Exon (uc002aoa.3/348094, exon 14 of 15)	36922	1	348094	uc010bha.3	27688	ENSG00000166839	ANKDD1A	ankyrin repeat and death domain containing 1A
chr5	74907227	74907859	633	*	0.000125265	Promoter	60371	1	728780	uc010izt.4	0	ENSG00000189045	ANKDD1B	ankyrin repeat and death domain containing 1B
chr20	9958970	9959370	401	*	0.000144033	Distal Intergenic	21711	1	63926	uc002wno.3	-56327	ENSG00000132623	ANKEF1	ankyrin repeat and EF-hand domain containing 1
chr20	10015433	10016038	606	*	0.00126491	Promoter	21711	1	63926	uc002wno.3	0	ENSG00000132623	ANKEF1	ankyrin repeat and EF-hand domain containing 1
chr17	54141679	54142190	512	*	0.000104278	Distal Intergenic	329172	1	162282	uc002iun.1	-88646	ENSG00000153930	ANKFN1	ankyrin repeat and fibronectin type III domain containing 1
chr17	4166553	4167505	953	*	0.000566566	Promoter	100478	2	51479	uc002fxn.3	0	ENSG00000185722	ANKFY1	ankyrin repeat and FYVE domain containing 1
chr5	14871408	14872715	1308	*	0.000814162	Promoter	166979	2	56172	uc003jfm.4	0	ENSG00000154122	ANKH	ANKH inorganic pyrophosphate transport regulator
chr5	14926094	14926433	340	*	0.000181564	Distal Intergenic	166979	2	56172	uc003jfm.4	-54207	ENSG00000154122	ANKH	ANKH inorganic pyrophosphate transport regulator
chr5	14947099	14947389	291	*	8.9451e-05	Distal Intergenic	166979	2	56172	uc003jfm.4	-75212	ENSG00000154122	ANKH	ANKH inorganic pyrophosphate transport regulator
chr5	14960325	14960769	445	*	0.000119348	Distal Intergenic	166979	2	56172	uc003jfm.4	-88438	ENSG00000154122	ANKH	ANKH inorganic pyrophosphate transport regulator
chr5	14992864	14994368	1505	*	0.000540516	Distal Intergenic	166979	2	56172	uc003jfm.4	-120977	ENSG00000154122	ANKH	ANKH inorganic pyrophosphate transport regulator
chr5	15003667	15003896	230	*	0.000239882	Distal Intergenic	166979	2	56172	uc003jfm.4	-131780	ENSG00000154122	ANKH	ANKH inorganic pyrophosphate transport regulator
chr5	15005867	15006145	279	*	9.7833e-05	Distal Intergenic	166979	2	56172	uc003jfm.4	-133980	ENSG00000154122	ANKH	ANKH inorganic pyrophosphate transport regulator
chr5	15012371	15012627	257	*	0.000125466	Distal Intergenic	166979	2	56172	uc003jfm.4	-140484	ENSG00000154122	ANKH	ANKH inorganic pyrophosphate transport regulator
chr5	15057203	15057468	266	*	8.45183e-05	Distal Intergenic	166979	2	56172	uc003jfm.4	-185316	ENSG00000154122	ANKH	ANKH inorganic pyrophosphate transport regulator
chr5	15132540	15133231	692	*	0.0001318	Distal Intergenic	166979	2	56172	uc003jfm.4	-260653	ENSG00000154122	ANKH	ANKH inorganic pyrophosphate transport regulator
chr5	139806680	139807877	1198	*	0.00014929	Intron (uc003lfo.3/54882, intron 1 of 10)	138043	1	54882	uc003lfr.3	25281	ENSG00000131503	ANKHD1	ankyrin repeat and KH domain containing 1
chr5	139780297	139782224	1928	*	0.00172081	Promoter	147765	1	404734	uc003lfs.2	0	ENSG00000254996	ANKHD1-EIF4EBP3	ANKHD1-EIF4EBP3 readthrough
chr7	91874640	91876278	1639	*	0.000572128	Promoter	155151	1	54467	uc003ulw.2	0	ENSG00000001629	ANKIB1	ankyrin repeat and IBR domain containing 1
chr11	113228838	113229102	265	*	9.86109e-05	Intron (uc001pnu.3/54970, intron 16 of 21)	12628	1	255239	uc001pny.3	-29411	ENSG00000170209	ANKK1	ankyrin repeat and kinase domain containing 1
chr11	113236709	113236965	257	*	0.000125373	Exon (uc001pnu.3/54970, exon 22 of 22)	12628	1	255239	uc001pny.3	-21548	ENSG00000170209	ANKK1	ankyrin repeat and kinase domain containing 1
chr11	113257607	113257949	343	*	9.10249e-05	Promoter	12628	1	255239	uc001pny.3	-564	ENSG00000170209	ANKK1	ankyrin repeat and kinase domain containing 1
chr19	17392537	17394014	1478	*	0.000177557	Promoter	5769	1	126549	uc002nfy.2	0	ENSG00000160117	ANKLE1	ankyrin repeat and LEM domain containing 1
chr19	17402958	17403819	862	*	0.000410898	3' UTR	5769	1	126549	uc002nfz.2	10272	ENSG00000160117	ANKLE1	ankyrin repeat and LEM domain containing 1
chr12	133304131	133304304	174	*	8.33852e-05	Intron (uc009zyw.1/23141, intron 3 of 3)	9022	2	23141	uc009zyw.1	6971	ENSG00000176915	ANKLE2	ankyrin repeat and LEM domain containing 2
chr12	133337807	133339078	1272	*	0.000415655	Promoter	36198	2	23141	uc001ukx.2	0	ENSG00000176915	ANKLE2	ankyrin repeat and LEM domain containing 2
chr12	133343932	133344098	167	*	0.00248747	Downstream (1-2kb)	36198	2	23141	uc001ukx.2	-5481	ENSG00000176915	ANKLE2	ankyrin repeat and LEM domain containing 2
chr12	133348153	133348429	277	*	0.000178618	3' UTR	36198	2	23141	uc001ukx.2	-9702	ENSG00000176915	ANKLE2	ankyrin repeat and LEM domain containing 2
chr12	133349833	133350200	368	*	0.0001081	Exon (uc001ukz.1/2802, exon 24 of 24)	36198	2	23141	uc001ukx.2	-11382	ENSG00000176915	ANKLE2	ankyrin repeat and LEM domain containing 2
chr12	133369036	133369214	179	*	0.000101897	Intron (uc001ukz.1/2802, intron 11 of 23)	36198	2	23141	uc001ukx.2	-30585	ENSG00000176915	ANKLE2	ankyrin repeat and LEM domain containing 2
chr2	241452488	241453567	1080	*	0.000213093	Intron (uc002vyz.1/51281, intron 8 of 16)	78567	2	51281	uc002vyz.1	43838	ENSG00000144504	ANKMY1	ankyrin repeat and MYND domain containing 1
chr2	241477727	241478263	537	*	0.00011715	Intron (uc002vyz.1/51281, intron 3 of 16)	78567	2	51281	uc002vyz.1	19142	ENSG00000144504	ANKMY1	ankyrin repeat and MYND domain containing 1
chr2	241484237	241484453	217	*	9.72985e-05	Intron (uc002vyz.1/51281, intron 3 of 16)	78567	2	51281	uc002vyz.1	12952	ENSG00000144504	ANKMY1	ankyrin repeat and MYND domain containing 1
chr2	241497051	241497441	391	*	0.000108512	Promoter	78567	2	51281	uc002vyz.1	0	ENSG00000144504	ANKMY1	ankyrin repeat and MYND domain containing 1
chr2	241499627	241500866	1240	*	0.000709591	Promoter	81437	2	51281	uc002vzd.1	0	ENSG00000144504	ANKMY1	ankyrin repeat and MYND domain containing 1
chr7	16656317	16656571	255	*	8.5425e-05	Intron (uc003sti.3/57037, intron 4 of 9)	46042	2	57037	uc003sti.3	28871	ENSG00000106524	ANKMY2	ankyrin repeat and MYND domain containing 2
chr7	16684340	16684835	496	*	0.000171485	Promoter	46042	2	57037	uc003sti.3	607	ENSG00000106524	ANKMY2	ankyrin repeat and MYND domain containing 2
chr5	72860732	72862013	1282	*	0.000900387	Promoter	13487	2	57763	uc003kcu.2	0	ENSG00000164331	ANKRA2	ankyrin repeat family A member 2
chr13	111566472	111568205	1734	*	0.000892356	Promoter	36530	2	55608	uc001vrn.3	0	ENSG00000088448	ANKRD10	ankyrin repeat domain 10
chr13	111599689	111599929	241	*	0.000112384	Distal Intergenic	22372	2	55608	uc001vro.1	-32273	ENSG00000088448	ANKRD10	ankyrin repeat domain 10
chr16	89323093	89324039	947	*	0.000252787	Distal Intergenic	12706	2	29123	uc002fnb.1	34146	ENSG00000167522	ANKRD11	ankyrin repeat domain 11
chr16	89365843	89366918	1076	*	0.000138694	3' UTR	12706	2	29123	uc002fnb.1	-7658	ENSG00000167522	ANKRD11	ankyrin repeat domain 11
chr16	89382109	89382865	757	*	0.000309258	Intron (uc002fmx.2/29123, intron 3 of 12)	21482	2	29123	uc002fnf.1	3899	ENSG00000167522	ANKRD11	ankyrin repeat domain 11
chr16	89466594	89466792	199	*	0.000125739	Intron (uc002fmx.2/29123, intron 2 of 12)	131707	2	29123	uc002fnd.3	17984	ENSG00000167522	ANKRD11	ankyrin repeat domain 11
chr16	89469258	89469883	626	*	0.000173842	Intron (uc002fmx.2/29123, intron 2 of 12)	131707	2	29123	uc002fnd.3	14893	ENSG00000167522	ANKRD11	ankyrin repeat domain 11
chr16	89475599	89475983	385	*	0.000231792	Intron (uc002fmx.2/29123, intron 2 of 12)	131707	2	29123	uc002fnd.3	8793	ENSG00000167522	ANKRD11	ankyrin repeat domain 11
chr16	89477260	89477703	444	*	0.000110009	Intron (uc002fmx.2/29123, intron 2 of 12)	131707	2	29123	uc002fnd.3	7073	ENSG00000167522	ANKRD11	ankyrin repeat domain 11
chr16	89478398	89478781	384	*	0.000131131	Intron (uc002fmx.2/29123, intron 2 of 12)	131707	2	29123	uc002fnd.3	5995	ENSG00000167522	ANKRD11	ankyrin repeat domain 11
chr16	89487561	89488363	803	*	0.000169348	Intron (uc002fmx.2/29123, intron 1 of 12)	131707	2	29123	uc002fnd.3	-2785	ENSG00000167522	ANKRD11	ankyrin repeat domain 11
chr16	89501900	89502414	515	*	0.000105298	Intron (uc002fnh.1/uc002fnh.1, intron 1 of 2)	131707	2	29123	uc002fnd.3	-17124	ENSG00000167522	ANKRD11	ankyrin repeat domain 11
chr16	89528624	89529325	702	*	0.0001411	Intron (uc002fmx.2/29123, intron 1 of 12)	222941	2	29123	uc002fmx.2	27644	ENSG00000167522	ANKRD11	ankyrin repeat domain 11
chr16	89550471	89550767	297	*	0.000139687	Intron (uc002fmx.2/29123, intron 1 of 12)	222941	2	29123	uc002fmx.2	6202	ENSG00000167522	ANKRD11	ankyrin repeat domain 11
chr16	89555614	89556114	501	*	0.000221781	Promoter	222941	2	29123	uc002fmx.2	855	ENSG00000167522	ANKRD11	ankyrin repeat domain 11
chr16	89556308	89556637	330	*	0.000112882	Promoter	222941	2	29123	uc002fmx.2	332	ENSG00000167522	ANKRD11	ankyrin repeat domain 11
chr16	89556787	89557652	866	*	0.00106218	Promoter	222941	2	29123	uc002fmx.2	0	ENSG00000167522	ANKRD11	ankyrin repeat domain 11
chr18	9135950	9137929	1980	*	0.00107917	Promoter	99047	1	23253	uc010wzn.2	0	ENSG00000101745	ANKRD12	ankyrin repeat domain 12
chr18	9174221	9174688	468	*	0.000115994	Intron (uc010wzn.2/23253, intron 1 of 8)	148423	1	23253	uc002knx.3	36660	ENSG00000101745	ANKRD12	ankyrin repeat domain 12
chr18	9233931	9234281	351	*	0.000121296	Intron (uc010wzn.2/23253, intron 8 of 8)	42174	1	23253	uc010dkx.1	17175	ENSG00000101745	ANKRD12	ankyrin repeat domain 12
chr18	9264863	9265330	468	*	0.000107714	Intron (uc002knv.3/23253, intron 10 of 12)	42174	1	23253	uc010dkx.1	48107	ENSG00000101745	ANKRD12	ankyrin repeat domain 12
chr12	110436812	110437586	775	*	0.00034628	Promoter	31573	1	88455	uc009zvl.1	0	ENSG00000076513	ANKRD13A	ankyrin repeat domain 13A
chr17	27916599	27916946	348	*	0.00026251	Promoter	24979	1	124930	uc002heh.3	0	ENSG00000198720	ANKRD13B	ankyrin repeat domain 13B
chr11	67055725	67057171	1447	*	0.000401038	Promoter	13194	1	338692	uc001okc.2	0	ENSG00000172932	ANKRD13D	ankyrin repeat domain 13D
chr10	5930899	5932714	1816	*	0.000897345	Promoter	28172	2	54522	uc009xie.3	0	ENSG00000134461	ANKRD16	ankyrin repeat domain 16
chr4	74088528	74088949	422	*	0.00115089	Promoter	148286	2	26057	uc003hgo.3	0	ENSG00000132466	ANKRD17	ankyrin repeat domain 17
chr4	74123827	74125460	1634	*	0.000592873	Promoter	184001	2	26057	uc003hgp.3	0	ENSG00000132466	ANKRD17	ankyrin repeat domain 17
chr9	33523452	33524311	860	*	0.000450707	Promoter	48591	1	441459	uc010mjw.2	-100	ENSG00000230453	ANKRD18B	ankyrin repeat domain 18B
chr3	197807000	197808687	1688	*	0.000461702	Promoter	23139	2	348840	uc003fyx.3	0	ENSG00000226435	ANKRD18DP	ankyrin repeat domain 18D, pseudogene
chr3	197825833	197826205	373	*	0.00113879	Distal Intergenic	23139	2	348840	uc010iat.2	-18291	ENSG00000226435	ANKRD18DP	ankyrin repeat domain 18D, pseudogene
chr3	197826745	197829643	2899	*	0.000460439	Distal Intergenic	23139	2	348840	uc010iat.2	-19203	ENSG00000226435	ANKRD18DP	ankyrin repeat domain 18D, pseudogene
chr3	197840502	197840770	269	*	0.000102759	Distal Intergenic	23139	2	348840	uc010iat.2	-32960	ENSG00000226435	ANKRD18DP	ankyrin repeat domain 18D, pseudogene
chr9	95553046	95553326	281	*	0.000144716	Distal Intergenic	17028	1	138649	uc011lua.1	-18567	ENSG00000187984	ANKRD19P	ankyrin repeat domain 19, pseudogene
chr9	95569777	95571692	1916	*	0.000225781	Promoter	17028	1	138649	uc011lua.1	-201	ENSG00000187984	ANKRD19P	ankyrin repeat domain 19, pseudogene
chr9	95592944	95593823	880	*	0.000234105	Intron (uc004ass.2/138649, intron 8 of 9)	79083	1	138649	uc004asr.4	21051	ENSG00000187984	ANKRD19P	ankyrin repeat domain 19, pseudogene
chr10	99331731	99332493	763	*	0.00012392	Promoter	11386	1	26287	uc001knw.3	0	ENSG00000165887	ANKRD2	ankyrin repeat domain 2
chr21	15308160	15309282	1123	*	0.000103006	Distal Intergenic	36670	2	391267	uc002yji.2	43483	ENSG00000215559	ANKRD20A11P	ankyrin repeat domain 20 family member A11, pseudogene
chr21	15351892	15353020	1129	*	0.000410863	Promoter	36670	2	391267	uc002yji.2	0	ENSG00000215559	ANKRD20A11P	ankyrin repeat domain 20 family member A11, pseudogene
chr21	15357879	15358154	276	*	0.000101168	Distal Intergenic	3698	2	391267	uc002yjj.4	-5114	ENSG00000215559	ANKRD20A11P	ankyrin repeat domain 20 family member A11, pseudogene
chr21	15358325	15359464	1140	*	0.00012882	Distal Intergenic	3698	2	391267	uc002yjj.4	-5560	ENSG00000215559	ANKRD20A11P	ankyrin repeat domain 20 family member A11, pseudogene
chr21	15399533	15400329	797	*	0.00169808	Exon (uc002yjk.3/uc002yjk.3, exon 1 of 3)	3698	2	391267	uc002yjj.4	-46768	ENSG00000215559	ANKRD20A11P	ankyrin repeat domain 20 family member A11, pseudogene
chr21	15431275	15431575	301	*	8.36362e-05	Intron (uc002yjk.3/uc002yjk.3, intron 1 of 2)	3698	2	391267	uc002yjj.4	-78510	ENSG00000215559	ANKRD20A11P	ankyrin repeat domain 20 family member A11, pseudogene
chr21	15442913	15443332	420	*	0.000142639	Intron (uc002yjk.3/uc002yjk.3, intron 1 of 2)	3698	2	391267	uc002yjj.4	-90148	ENSG00000215559	ANKRD20A11P	ankyrin repeat domain 20 family member A11, pseudogene
chr21	15457250	15457446	197	*	0.00392471	Intron (uc002yjk.3/uc002yjk.3, intron 2 of 2)	3698	2	391267	uc002yjj.4	-104485	ENSG00000215559	ANKRD20A11P	ankyrin repeat domain 20 family member A11, pseudogene
chr21	15465244	15465713	470	*	0.000131995	Intron (uc002yjk.3/uc002yjk.3, intron 2 of 2)	3698	2	391267	uc002yjj.4	-112479	ENSG00000215559	ANKRD20A11P	ankyrin repeat domain 20 family member A11, pseudogene
chr1	142535711	142539056	3346	*	0.00070415	Distal Intergenic	16185	2	100874392	uc031pnv.1	174549	NA	ANKRD20A12P	ankyrin repeat domain 20 family member A12, pseudogene
chr1	142551756	142552370	615	*	0.000154361	Distal Intergenic	16185	2	100874392	uc031pnv.1	161235	NA	ANKRD20A12P	ankyrin repeat domain 20 family member A12, pseudogene
chr1	142555364	142555812	449	*	0.000145632	Distal Intergenic	16185	2	100874392	uc031pnv.1	157793	NA	ANKRD20A12P	ankyrin repeat domain 20 family member A12, pseudogene
chr1	142558091	142558574	484	*	0.000324882	Distal Intergenic	16185	2	100874392	uc031pnv.1	155031	NA	ANKRD20A12P	ankyrin repeat domain 20 family member A12, pseudogene
chr1	142559797	142560114	318	*	0.000163929	Distal Intergenic	16185	2	100874392	uc031pnv.1	153491	NA	ANKRD20A12P	ankyrin repeat domain 20 family member A12, pseudogene
chr1	142564718	142564977	260	*	0.000154109	Distal Intergenic	16185	2	100874392	uc031pnv.1	148628	NA	ANKRD20A12P	ankyrin repeat domain 20 family member A12, pseudogene
chr1	142566651	142566897	247	*	0.000126219	Distal Intergenic	16185	2	100874392	uc031pnv.1	146708	NA	ANKRD20A12P	ankyrin repeat domain 20 family member A12, pseudogene
chr1	142575974	142576393	420	*	0.000136234	Distal Intergenic	16185	2	100874392	uc031pnv.1	137212	NA	ANKRD20A12P	ankyrin repeat domain 20 family member A12, pseudogene
chr1	142582173	142582366	194	*	0.000130755	Distal Intergenic	16185	2	100874392	uc031pnv.1	131239	NA	ANKRD20A12P	ankyrin repeat domain 20 family member A12, pseudogene
chr1	142584917	142585231	315	*	0.000112727	Distal Intergenic	16185	2	100874392	uc031pnv.1	128374	NA	ANKRD20A12P	ankyrin repeat domain 20 family member A12, pseudogene
chr1	142585466	142586120	655	*	0.000240738	Distal Intergenic	16185	2	100874392	uc031pnv.1	127485	NA	ANKRD20A12P	ankyrin repeat domain 20 family member A12, pseudogene
chr1	142587642	142587978	337	*	0.000134993	Distal Intergenic	16185	2	100874392	uc031pnv.1	125627	NA	ANKRD20A12P	ankyrin repeat domain 20 family member A12, pseudogene
chr1	142598107	142598518	412	*	0.000201468	Distal Intergenic	16185	2	100874392	uc031pnv.1	115087	NA	ANKRD20A12P	ankyrin repeat domain 20 family member A12, pseudogene
chr1	142598790	142599090	301	*	0.00011118	Distal Intergenic	16185	2	100874392	uc031pnv.1	114515	NA	ANKRD20A12P	ankyrin repeat domain 20 family member A12, pseudogene
chr1	142599329	142599773	445	*	0.000123931	Distal Intergenic	16185	2	100874392	uc031pnv.1	113832	NA	ANKRD20A12P	ankyrin repeat domain 20 family member A12, pseudogene
chr1	142606057	142606350	294	*	0.000124207	Distal Intergenic	16185	2	100874392	uc031pnv.1	107255	NA	ANKRD20A12P	ankyrin repeat domain 20 family member A12, pseudogene
chr1	142611649	142612349	701	*	0.000224807	Distal Intergenic	16185	2	100874392	uc031pnv.1	101256	NA	ANKRD20A12P	ankyrin repeat domain 20 family member A12, pseudogene
chr1	142618614	142619460	847	*	0.000562252	Exon (uc001eiw.1/uc001eiw.1, exon 1 of 8)	16185	2	100874392	uc031pnv.1	94145	NA	ANKRD20A12P	ankyrin repeat domain 20 family member A12, pseudogene
chr1	142625387	142625601	215	*	8.88153e-05	Intron (uc001eiw.1/uc001eiw.1, intron 1 of 7)	16185	2	100874392	uc031pnv.1	88004	NA	ANKRD20A12P	ankyrin repeat domain 20 family member A12, pseudogene
chr1	142632154	142632697	544	*	0.000146603	Intron (uc001eiw.1/uc001eiw.1, intron 1 of 7)	16185	2	100874392	uc031pnv.1	80908	NA	ANKRD20A12P	ankyrin repeat domain 20 family member A12, pseudogene
chr1	142633207	142633481	275	*	0.000127831	Intron (uc001eiw.1/uc001eiw.1, intron 1 of 7)	16185	2	100874392	uc031pnv.1	80124	NA	ANKRD20A12P	ankyrin repeat domain 20 family member A12, pseudogene
chr1	142634181	142635479	1299	*	0.000406421	Intron (uc001eiw.1/uc001eiw.1, intron 1 of 7)	16185	2	100874392	uc031pnv.1	78126	NA	ANKRD20A12P	ankyrin repeat domain 20 family member A12, pseudogene
chr1	142637650	142637909	260	*	0.000209715	Intron (uc001eiw.1/uc001eiw.1, intron 1 of 7)	16185	2	100874392	uc031pnv.1	75696	NA	ANKRD20A12P	ankyrin repeat domain 20 family member A12, pseudogene
chr1	142646708	142647159	452	*	0.000145649	Intron (uc001eiw.1/uc001eiw.1, intron 1 of 7)	16185	2	100874392	uc031pnv.1	66446	NA	ANKRD20A12P	ankyrin repeat domain 20 family member A12, pseudogene
chr1	142649106	142649407	302	*	0.000134541	Intron (uc001eiw.1/uc001eiw.1, intron 1 of 7)	16185	2	100874392	uc031pnv.1	64198	NA	ANKRD20A12P	ankyrin repeat domain 20 family member A12, pseudogene
chr1	142654461	142654775	315	*	0.000210542	Intron (uc001eiw.1/uc001eiw.1, intron 1 of 7)	16185	2	100874392	uc031pnv.1	58830	NA	ANKRD20A12P	ankyrin repeat domain 20 family member A12, pseudogene
chr1	142655930	142656168	239	*	0.000150623	Intron (uc001eiw.1/uc001eiw.1, intron 1 of 7)	16185	2	100874392	uc031pnv.1	57437	NA	ANKRD20A12P	ankyrin repeat domain 20 family member A12, pseudogene
chr1	142660545	142661251	707	*	0.00019049	Intron (uc001eiw.1/uc001eiw.1, intron 1 of 7)	16185	2	100874392	uc031pnv.1	52354	NA	ANKRD20A12P	ankyrin repeat domain 20 family member A12, pseudogene
chr1	142661257	142663001	1745	*	0.000177592	Intron (uc001eiw.1/uc001eiw.1, intron 1 of 7)	16185	2	100874392	uc031pnv.1	50604	NA	ANKRD20A12P	ankyrin repeat domain 20 family member A12, pseudogene
chr1	142668100	142669006	907	*	0.000159238	Intron (uc001eiw.1/uc001eiw.1, intron 1 of 7)	16185	2	100874392	uc031pnv.1	44599	NA	ANKRD20A12P	ankyrin repeat domain 20 family member A12, pseudogene
chr1	142671429	142672092	664	*	0.000236747	Intron (uc001eiw.1/uc001eiw.1, intron 1 of 7)	16185	2	100874392	uc031pnv.1	41513	NA	ANKRD20A12P	ankyrin repeat domain 20 family member A12, pseudogene
chr1	142672512	142672976	465	*	0.000150823	Intron (uc001eiw.1/uc001eiw.1, intron 1 of 7)	16185	2	100874392	uc031pnv.1	40629	NA	ANKRD20A12P	ankyrin repeat domain 20 family member A12, pseudogene
chr1	142681347	142681711	365	*	0.000190024	Intron (uc001eiw.1/uc001eiw.1, intron 1 of 7)	16185	2	100874392	uc031pnv.1	31894	NA	ANKRD20A12P	ankyrin repeat domain 20 family member A12, pseudogene
chr1	142682838	142683144	307	*	0.000183028	Intron (uc001eiw.1/uc001eiw.1, intron 1 of 7)	16185	2	100874392	uc031pnv.1	30461	NA	ANKRD20A12P	ankyrin repeat domain 20 family member A12, pseudogene
chr1	142688877	142690029	1153	*	0.000238941	Exon (uc021otc.1/uc021otc.1, exon 1 of 1)	16185	2	100874392	uc031pnv.1	23576	NA	ANKRD20A12P	ankyrin repeat domain 20 family member A12, pseudogene
chr1	142690483	142691502	1020	*	0.00027753	Intron (uc001eiw.1/uc001eiw.1, intron 1 of 7)	16185	2	100874392	uc031pnv.1	22103	NA	ANKRD20A12P	ankyrin repeat domain 20 family member A12, pseudogene
chr1	142696945	142697396	452	*	0.000238134	Intron (uc001eiw.1/uc001eiw.1, intron 1 of 7)	16185	2	100874392	uc031pnv.1	16209	NA	ANKRD20A12P	ankyrin repeat domain 20 family member A12, pseudogene
chr1	142702106	142702459	354	*	8.85169e-05	Intron (uc001eiw.1/uc001eiw.1, intron 1 of 7)	16185	2	100874392	uc031pnv.1	11146	NA	ANKRD20A12P	ankyrin repeat domain 20 family member A12, pseudogene
chr1	142705633	142706135	503	*	0.000211127	Intron (uc001eiw.1/uc001eiw.1, intron 1 of 7)	16185	2	100874392	uc031pnv.1	7470	NA	ANKRD20A12P	ankyrin repeat domain 20 family member A12, pseudogene
chr1	142707283	142707656	374	*	0.000145221	Intron (uc001eiw.1/uc001eiw.1, intron 1 of 7)	16185	2	100874392	uc031pnv.1	5949	NA	ANKRD20A12P	ankyrin repeat domain 20 family member A12, pseudogene
chr1	142709263	142709518	256	*	0.000135346	Intron (uc001eiw.1/uc001eiw.1, intron 1 of 7)	16185	2	100874392	uc031pnv.1	4087	NA	ANKRD20A12P	ankyrin repeat domain 20 family member A12, pseudogene
chr1	142721891	142722362	472	*	0.000270996	Intron (uc001eiw.1/uc001eiw.1, intron 1 of 7)	16185	2	100874392	uc031pnv.1	-8286	NA	ANKRD20A12P	ankyrin repeat domain 20 family member A12, pseudogene
chr1	142729460	142729809	350	*	0.000209394	Intron (uc001eiw.1/uc001eiw.1, intron 1 of 7)	16185	2	100874392	uc031pnv.1	-15855	NA	ANKRD20A12P	ankyrin repeat domain 20 family member A12, pseudogene
chr1	142729974	142730585	612	*	0.000121764	Intron (uc001eiw.1/uc001eiw.1, intron 1 of 7)	16185	2	100874392	uc031pnv.1	-16369	NA	ANKRD20A12P	ankyrin repeat domain 20 family member A12, pseudogene
chr1	142781871	142782390	520	*	0.000157703	Intron (uc001eiw.1/uc001eiw.1, intron 1 of 7)	16185	2	100874392	uc031pnv.1	-68266	NA	ANKRD20A12P	ankyrin repeat domain 20 family member A12, pseudogene
chr1	142785015	142785818	804	*	0.000139814	Intron (uc001eiw.1/uc001eiw.1, intron 1 of 7)	16185	2	100874392	uc031pnv.1	-71410	NA	ANKRD20A12P	ankyrin repeat domain 20 family member A12, pseudogene
chr1	142786627	142787611	985	*	0.000202222	Intron (uc001eiw.1/uc001eiw.1, intron 1 of 7)	16185	2	100874392	uc031pnv.1	-73022	NA	ANKRD20A12P	ankyrin repeat domain 20 family member A12, pseudogene
chr1	142788320	142788640	321	*	0.000164058	Intron (uc001eiw.1/uc001eiw.1, intron 1 of 7)	16185	2	100874392	uc031pnv.1	-74715	NA	ANKRD20A12P	ankyrin repeat domain 20 family member A12, pseudogene
chr1	142794205	142794513	309	*	0.000134602	Intron (uc001eiw.1/uc001eiw.1, intron 1 of 7)	16185	2	100874392	uc031pnv.1	-80600	NA	ANKRD20A12P	ankyrin repeat domain 20 family member A12, pseudogene
chr1	142801742	142802036	295	*	0.000131034	Intron (uc001eiw.1/uc001eiw.1, intron 1 of 7)	16185	2	100874392	uc031pnv.1	-88137	NA	ANKRD20A12P	ankyrin repeat domain 20 family member A12, pseudogene
chr1	142808497	142809003	507	*	0.000205018	Intron (uc001eiw.1/uc001eiw.1, intron 1 of 7)	16185	2	100874392	uc031pnv.1	-94892	NA	ANKRD20A12P	ankyrin repeat domain 20 family member A12, pseudogene
chr1	142809545	142809859	315	*	0.000204519	Intron (uc001eiw.1/uc001eiw.1, intron 1 of 7)	16185	2	100874392	uc031pnv.1	-95940	NA	ANKRD20A12P	ankyrin repeat domain 20 family member A12, pseudogene
chr1	142816845	142817078	234	*	0.000153391	Intron (uc001eiw.1/uc001eiw.1, intron 1 of 7)	16185	2	100874392	uc031pnv.1	-103240	NA	ANKRD20A12P	ankyrin repeat domain 20 family member A12, pseudogene
chr1	142817613	142818036	424	*	0.000119946	Intron (uc001eiw.1/uc001eiw.1, intron 1 of 7)	16185	2	100874392	uc031pnv.1	-104008	NA	ANKRD20A12P	ankyrin repeat domain 20 family member A12, pseudogene
chr1	142823597	142823881	285	*	0.000110229	Intron (uc001eiw.1/uc001eiw.1, intron 1 of 7)	16185	2	100874392	uc031pnv.1	-109992	NA	ANKRD20A12P	ankyrin repeat domain 20 family member A12, pseudogene
chr1	142833937	142834618	682	*	0.000199533	Intron (uc001eiw.1/uc001eiw.1, intron 1 of 7)	16185	2	100874392	uc031pnv.1	-120332	NA	ANKRD20A12P	ankyrin repeat domain 20 family member A12, pseudogene
chr1	142837526	142838062	537	*	0.000213503	Intron (uc001eiw.1/uc001eiw.1, intron 1 of 7)	16185	2	100874392	uc031pnv.1	-123921	NA	ANKRD20A12P	ankyrin repeat domain 20 family member A12, pseudogene
chr1	142839094	142839404	311	*	0.000159333	Intron (uc001eiw.1/uc001eiw.1, intron 1 of 7)	16185	2	100874392	uc031pnv.1	-125489	NA	ANKRD20A12P	ankyrin repeat domain 20 family member A12, pseudogene
chr1	142842929	142843284	356	*	0.000187008	Intron (uc001eiw.1/uc001eiw.1, intron 1 of 7)	16185	2	100874392	uc031pnv.1	-129324	NA	ANKRD20A12P	ankyrin repeat domain 20 family member A12, pseudogene
chr1	142848113	142848896	784	*	0.000200764	Intron (uc001eiw.1/uc001eiw.1, intron 1 of 7)	16185	2	100874392	uc031pnv.1	-134508	NA	ANKRD20A12P	ankyrin repeat domain 20 family member A12, pseudogene
chr1	142850743	142851148	406	*	0.000172445	Intron (uc001eiw.1/uc001eiw.1, intron 1 of 7)	16185	2	100874392	uc031pnv.1	-137138	NA	ANKRD20A12P	ankyrin repeat domain 20 family member A12, pseudogene
chr1	142853088	142853332	245	*	0.000248152	Exon (uc009whu.1/uc009whu.1, exon 1 of 1)	16185	2	100874392	uc031pnv.1	-139483	NA	ANKRD20A12P	ankyrin repeat domain 20 family member A12, pseudogene
chr1	142854548	142855602	1055	*	0.000374201	Exon (uc009whu.1/uc009whu.1, exon 1 of 1)	16185	2	100874392	uc031pnv.1	-140943	NA	ANKRD20A12P	ankyrin repeat domain 20 family member A12, pseudogene
chr1	142861999	142862356	358	*	8.56789e-05	Intron (uc001eiw.1/uc001eiw.1, intron 1 of 7)	16185	2	100874392	uc031pnv.1	-148394	NA	ANKRD20A12P	ankyrin repeat domain 20 family member A12, pseudogene
chr1	142866490	142866921	432	*	0.000128011	Intron (uc001eiw.1/uc001eiw.1, intron 1 of 7)	16185	2	100874392	uc031pnv.1	-152885	NA	ANKRD20A12P	ankyrin repeat domain 20 family member A12, pseudogene
chr1	142868359	142868575	217	*	0.000131179	Intron (uc001eiw.1/uc001eiw.1, intron 1 of 7)	16185	2	100874392	uc031pnv.1	-154754	NA	ANKRD20A12P	ankyrin repeat domain 20 family member A12, pseudogene
chr1	142869717	142870036	320	*	0.000178833	Intron (uc001eiw.1/uc001eiw.1, intron 1 of 7)	16185	2	100874392	uc031pnv.1	-156112	NA	ANKRD20A12P	ankyrin repeat domain 20 family member A12, pseudogene
chr1	142874498	142874823	326	*	0.000187157	Intron (uc001eiw.1/uc001eiw.1, intron 1 of 7)	16185	2	100874392	uc031pnv.1	-160893	NA	ANKRD20A12P	ankyrin repeat domain 20 family member A12, pseudogene
chr1	142876461	142877043	583	*	0.000159176	Intron (uc001eiw.1/uc001eiw.1, intron 1 of 7)	16185	2	100874392	uc031pnv.1	-162856	NA	ANKRD20A12P	ankyrin repeat domain 20 family member A12, pseudogene
chr1	142890612	142891281	670	*	0.00149416	Exon (uc001ejd.1/uc001ejd.1, exon 1 of 5)	16185	2	100874392	uc031pnv.1	-177007	NA	ANKRD20A12P	ankyrin repeat domain 20 family member A12, pseudogene
chr1	142896584	142896805	222	*	9.49135e-05	Intron (uc001eiw.1/uc001eiw.1, intron 1 of 7)	16185	2	100874392	uc031pnv.1	-182979	NA	ANKRD20A12P	ankyrin repeat domain 20 family member A12, pseudogene
chr1	142897339	142898376	1038	*	0.000566294	Intron (uc001eiw.1/uc001eiw.1, intron 1 of 7)	16185	2	100874392	uc031pnv.1	-183734	NA	ANKRD20A12P	ankyrin repeat domain 20 family member A12, pseudogene
chr1	142901345	142901565	221	*	9.4681e-05	Intron (uc001eiw.1/uc001eiw.1, intron 1 of 7)	16185	2	100874392	uc031pnv.1	-187740	NA	ANKRD20A12P	ankyrin repeat domain 20 family member A12, pseudogene
chr1	142902841	142903119	279	*	0.000128004	Intron (uc001eiw.1/uc001eiw.1, intron 1 of 7)	16185	2	100874392	uc031pnv.1	-189236	NA	ANKRD20A12P	ankyrin repeat domain 20 family member A12, pseudogene
chr1	142903752	142904483	732	*	0.000109494	Intron (uc001eiw.1/uc001eiw.1, intron 1 of 7)	16185	2	100874392	uc031pnv.1	-190147	NA	ANKRD20A12P	ankyrin repeat domain 20 family member A12, pseudogene
chr1	142910944	142911477	534	*	0.000180712	Intron (uc001eiw.1/uc001eiw.1, intron 1 of 7)	16185	2	100874392	uc031pnv.1	-197339	NA	ANKRD20A12P	ankyrin repeat domain 20 family member A12, pseudogene
chr1	142914703	142915043	341	*	0.00013813	Intron (uc001eiw.1/uc001eiw.1, intron 1 of 7)	16185	2	100874392	uc031pnv.1	-201098	NA	ANKRD20A12P	ankyrin repeat domain 20 family member A12, pseudogene
chr1	142917167	142917696	530	*	0.000343668	Intron (uc001eiw.1/uc001eiw.1, intron 1 of 7)	16185	2	100874392	uc031pnv.1	-203562	NA	ANKRD20A12P	ankyrin repeat domain 20 family member A12, pseudogene
chr1	142921664	142921907	244	*	0.000185097	Intron (uc001eiw.1/uc001eiw.1, intron 1 of 7)	16185	2	100874392	uc031pnv.1	-208059	NA	ANKRD20A12P	ankyrin repeat domain 20 family member A12, pseudogene
chr1	142924182	142924718	537	*	0.000135668	Intron (uc001eiw.1/uc001eiw.1, intron 1 of 7)	16185	2	100874392	uc031pnv.1	-210577	NA	ANKRD20A12P	ankyrin repeat domain 20 family member A12, pseudogene
chr1	142932844	142933989	1146	*	0.000186699	Intron (uc001eiw.1/uc001eiw.1, intron 1 of 7)	16185	2	100874392	uc031pnv.1	-219239	NA	ANKRD20A12P	ankyrin repeat domain 20 family member A12, pseudogene
chr1	142934621	142934997	377	*	0.000147041	Intron (uc001eiw.1/uc001eiw.1, intron 1 of 7)	16185	2	100874392	uc031pnv.1	-221016	NA	ANKRD20A12P	ankyrin repeat domain 20 family member A12, pseudogene
chr1	142940620	142940897	278	*	0.000233393	Intron (uc001eiw.1/uc001eiw.1, intron 1 of 7)	16185	2	100874392	uc031pnv.1	-227015	NA	ANKRD20A12P	ankyrin repeat domain 20 family member A12, pseudogene
chr1	142949457	142950159	703	*	0.00108397	Intron (uc001eiw.1/uc001eiw.1, intron 1 of 7)	16185	2	100874392	uc031pnv.1	-235852	NA	ANKRD20A12P	ankyrin repeat domain 20 family member A12, pseudogene
chr1	142952100	142952940	841	*	0.000260458	Intron (uc001eiw.1/uc001eiw.1, intron 1 of 7)	16185	2	100874392	uc031pnv.1	-238495	NA	ANKRD20A12P	ankyrin repeat domain 20 family member A12, pseudogene
chr1	142957731	142958290	560	*	0.000193596	Intron (uc001eiw.1/uc001eiw.1, intron 1 of 7)	16185	2	100874392	uc031pnv.1	-244126	NA	ANKRD20A12P	ankyrin repeat domain 20 family member A12, pseudogene
chr1	142960027	142960208	182	*	7.93881e-05	Intron (uc001eiw.1/uc001eiw.1, intron 1 of 7)	16185	2	100874392	uc031pnv.1	-246422	NA	ANKRD20A12P	ankyrin repeat domain 20 family member A12, pseudogene
chr1	142966584	142966962	379	*	0.000126307	Intron (uc001eiw.1/uc001eiw.1, intron 1 of 7)	16185	2	100874392	uc031pnv.1	-252979	NA	ANKRD20A12P	ankyrin repeat domain 20 family member A12, pseudogene
chr1	142967247	142967707	461	*	0.00064736	Intron (uc001eiw.1/uc001eiw.1, intron 1 of 7)	16185	2	100874392	uc031pnv.1	-253642	NA	ANKRD20A12P	ankyrin repeat domain 20 family member A12, pseudogene
chr1	143119349	143119817	469	*	0.000135216	Intron (uc001eiw.1/uc001eiw.1, intron 2 of 7)	16185	2	100874392	uc031pnv.1	-405744	NA	ANKRD20A12P	ankyrin repeat domain 20 family member A12, pseudogene
chr1	143131152	143131606	455	*	0.000153804	Intron (uc001eiw.1/uc001eiw.1, intron 2 of 7)	16185	2	100874392	uc031pnv.1	-417547	NA	ANKRD20A12P	ankyrin repeat domain 20 family member A12, pseudogene
chr1	143134655	143134895	241	*	0.000189136	Intron (uc001eiw.1/uc001eiw.1, intron 2 of 7)	16185	2	100874392	uc031pnv.1	-421050	NA	ANKRD20A12P	ankyrin repeat domain 20 family member A12, pseudogene
chr1	143136498	143136922	425	*	0.000110212	Intron (uc001eiw.1/uc001eiw.1, intron 2 of 7)	16185	2	100874392	uc031pnv.1	-422893	NA	ANKRD20A12P	ankyrin repeat domain 20 family member A12, pseudogene
chr1	143146408	143147001	594	*	0.000211199	Intron (uc001eiw.1/uc001eiw.1, intron 2 of 7)	16185	2	100874392	uc031pnv.1	-432803	NA	ANKRD20A12P	ankyrin repeat domain 20 family member A12, pseudogene
chr1	143157463	143158122	660	*	0.000156498	Intron (uc001eiw.1/uc001eiw.1, intron 2 of 7)	16185	2	100874392	uc031pnv.1	-443858	NA	ANKRD20A12P	ankyrin repeat domain 20 family member A12, pseudogene
chr1	143167510	143168638	1129	*	0.000259517	Intron (uc001eiw.1/uc001eiw.1, intron 2 of 7)	16185	2	100874392	uc031pnv.1	-453905	NA	ANKRD20A12P	ankyrin repeat domain 20 family member A12, pseudogene
chr1	143168760	143169274	515	*	9.23456e-05	Intron (uc001eiw.1/uc001eiw.1, intron 2 of 7)	16185	2	100874392	uc031pnv.1	-455155	NA	ANKRD20A12P	ankyrin repeat domain 20 family member A12, pseudogene
chr1	143180750	143181323	574	*	0.000301644	Intron (uc001eiw.1/uc001eiw.1, intron 2 of 7)	16185	2	100874392	uc031pnv.1	-467145	NA	ANKRD20A12P	ankyrin repeat domain 20 family member A12, pseudogene
chr1	143185157	143185502	346	*	0.000103479	Intron (uc001eiw.1/uc001eiw.1, intron 2 of 7)	16185	2	100874392	uc031pnv.1	-471552	NA	ANKRD20A12P	ankyrin repeat domain 20 family member A12, pseudogene
chr1	143187419	143187773	355	*	0.000195575	Intron (uc001eiw.1/uc001eiw.1, intron 2 of 7)	16185	2	100874392	uc031pnv.1	-473814	NA	ANKRD20A12P	ankyrin repeat domain 20 family member A12, pseudogene
chr1	143187939	143188251	313	*	0.000136558	Intron (uc001eiw.1/uc001eiw.1, intron 2 of 7)	16185	2	100874392	uc031pnv.1	-474334	NA	ANKRD20A12P	ankyrin repeat domain 20 family member A12, pseudogene
chr1	143193172	143193723	552	*	0.000143936	Intron (uc001eiw.1/uc001eiw.1, intron 2 of 7)	16185	2	100874392	uc031pnv.1	-479567	NA	ANKRD20A12P	ankyrin repeat domain 20 family member A12, pseudogene
chr1	143198319	143199197	879	*	0.000182329	Intron (uc001eiw.1/uc001eiw.1, intron 2 of 7)	16185	2	100874392	uc031pnv.1	-484714	NA	ANKRD20A12P	ankyrin repeat domain 20 family member A12, pseudogene
chr9	42250562	42251231	670	*	0.000124336	Distal Intergenic	43561	1	441425	uc004acd.3	-117072	NA	ANKRD20A3P	ankyrin repeat domain 20 family member A3, pseudogene
chr9	42251324	42252128	805	*	0.000162199	Distal Intergenic	43561	1	441425	uc004acd.3	-116175	NA	ANKRD20A3P	ankyrin repeat domain 20 family member A3, pseudogene
chr9	42253416	42253982	567	*	0.000585014	Distal Intergenic	43561	1	441425	uc004acd.3	-114321	NA	ANKRD20A3P	ankyrin repeat domain 20 family member A3, pseudogene
chr9	42267165	42267374	210	*	0.000166337	Distal Intergenic	43561	1	441425	uc004acd.3	-100929	NA	ANKRD20A3P	ankyrin repeat domain 20 family member A3, pseudogene
chr9	42275407	42275922	516	*	0.000149976	Distal Intergenic	43561	1	441425	uc004acd.3	-92381	NA	ANKRD20A3P	ankyrin repeat domain 20 family member A3, pseudogene
chr9	42285807	42286056	250	*	8.09539e-05	Distal Intergenic	43561	1	441425	uc004acd.3	-82247	NA	ANKRD20A3P	ankyrin repeat domain 20 family member A3, pseudogene
chr9	42308348	42308750	403	*	0.000140429	Distal Intergenic	43561	1	441425	uc004acd.3	-59553	NA	ANKRD20A3P	ankyrin repeat domain 20 family member A3, pseudogene
chr9	42367507	42367804	298	*	0.000109079	Promoter	43561	1	441425	uc004acd.3	-499	NA	ANKRD20A3P	ankyrin repeat domain 20 family member A3, pseudogene
chr9	42367980	42368774	795	*	0.000252958	Promoter	43561	1	441425	uc004acd.3	0	NA	ANKRD20A3P	ankyrin repeat domain 20 family member A3, pseudogene
chr9	42415984	42416131	148	*	0.00602964	Distal Intergenic	43561	1	441425	uc010mmv.3	47681	NA	ANKRD20A3P	ankyrin repeat domain 20 family member A3, pseudogene
chr9	43133209	43135178	1970	*	0.000470394	Promoter	43573	2	441425	uc004acw.1	0	NA	ANKRD20A3P	ankyrin repeat domain 20 family member A3, pseudogene
chr9	67867791	67868011	221	*	0.000143462	Distal Intergenic	43533	1	441425	uc004aeu.3	-58750	NA	ANKRD20A3P	ankyrin repeat domain 20 family member A3, pseudogene
chr9	67925533	67926272	740	*	0.000245492	Promoter	43533	1	441425	uc004aeu.3	-489	NA	ANKRD20A3P	ankyrin repeat domain 20 family member A3, pseudogene
chr9	67974352	67974582	231	*	0.000668959	Distal Intergenic	43533	1	441425	uc010mnn.3	47591	NA	ANKRD20A3P	ankyrin repeat domain 20 family member A3, pseudogene
chr9	67979022	67979474	453	*	0.000100368	Distal Intergenic	43533	1	441425	uc010mnn.3	52261	NA	ANKRD20A3P	ankyrin repeat domain 20 family member A3, pseudogene
chr9	68138368	68138626	259	*	0.000118093	Distal Intergenic	43533	1	441425	uc010mnn.3	211607	NA	ANKRD20A3P	ankyrin repeat domain 20 family member A3, pseudogene
chr9	68158246	68158746	501	*	0.000217818	Distal Intergenic	43533	1	441425	uc010mnn.3	231485	NA	ANKRD20A3P	ankyrin repeat domain 20 family member A3, pseudogene
chr9	69381128	69382208	1081	*	0.000819991	Promoter	18556	1	728747	uc010mnw.1	0	NA	ANKRD20A4P	ankyrin repeat domain 20 family member A4, pseudogene
chr9	69448979	69449558	580	*	0.000125655	Distal Intergenic	43129	1	728747	uc004afn.3	66998	NA	ANKRD20A4P	ankyrin repeat domain 20 family member A4, pseudogene
chr9	69450320	69450800	481	*	0.000142957	Exon (uc011lrh.1/uc011lrh.1, exon 1 of 1)	43129	1	728747	uc004afn.3	68339	NA	ANKRD20A4P	ankyrin repeat domain 20 family member A4, pseudogene
chr9	69451102	69451514	413	*	9.87055e-05	Exon (uc022bhw.1/uc022bhw.1, exon 1 of 1)	43129	1	728747	uc004afn.3	69121	NA	ANKRD20A4P	ankyrin repeat domain 20 family member A4, pseudogene
chr9	69454633	69455039	407	*	0.000108538	Distal Intergenic	43129	1	728747	uc004afn.3	72652	NA	ANKRD20A4P	ankyrin repeat domain 20 family member A4, pseudogene
chr9	69457356	69457762	407	*	0.000119051	Distal Intergenic	43129	1	728747	uc004afn.3	75375	NA	ANKRD20A4P	ankyrin repeat domain 20 family member A4, pseudogene
chr9	69460614	69460918	305	*	0.000108926	Distal Intergenic	43129	1	728747	uc004afn.3	78633	NA	ANKRD20A4P	ankyrin repeat domain 20 family member A4, pseudogene
chr9	69498282	69498738	457	*	0.000118834	Distal Intergenic	43129	1	728747	uc004afn.3	116301	NA	ANKRD20A4P	ankyrin repeat domain 20 family member A4, pseudogene
chr9	69511027	69511472	446	*	0.000113366	Distal Intergenic	43129	1	728747	uc004afn.3	129046	NA	ANKRD20A4P	ankyrin repeat domain 20 family member A4, pseudogene
chr9	69511647	69512290	644	*	0.000186638	Distal Intergenic	43129	1	728747	uc004afn.3	129666	NA	ANKRD20A4P	ankyrin repeat domain 20 family member A4, pseudogene
chr18	14172494	14173045	552	*	0.000119407	Distal Intergenic	6291	1	440482	uc010xag.2	-6051	NA	ANKRD20A5P	ankyrin repeat domain 20 family member A5, pseudogene
chr18	14173203	14173585	383	*	0.00015612	Distal Intergenic	6291	1	440482	uc010xag.2	-5511	NA	ANKRD20A5P	ankyrin repeat domain 20 family member A5, pseudogene
chr18	14173836	14174254	419	*	0.000105498	Distal Intergenic	6291	1	440482	uc010xag.2	-4842	NA	ANKRD20A5P	ankyrin repeat domain 20 family member A5, pseudogene
chr18	14178739	14179696	958	*	0.000572408	Promoter	6291	1	440482	uc010xag.2	0	NA	ANKRD20A5P	ankyrin repeat domain 20 family member A5, pseudogene
chr18	14222806	14224478	1673	*	0.000204724	Intron (uc002ksw.2/440482, intron 15 of 15)	5179	1	440482	uc002ksv.2	38878	NA	ANKRD20A5P	ankyrin repeat domain 20 family member A5, pseudogene
chr18	14251554	14251822	269	*	0.000108178	Distal Intergenic	5179	1	440482	uc002ksv.2	67626	NA	ANKRD20A5P	ankyrin repeat domain 20 family member A5, pseudogene
chr18	14252133	14252649	517	*	0.000179965	Exon (uc021uht.1/uc021uht.1, exon 1 of 1)	5179	1	440482	uc002ksv.2	68205	NA	ANKRD20A5P	ankyrin repeat domain 20 family member A5, pseudogene
chr18	14259382	14259704	323	*	0.000136035	Distal Intergenic	5179	1	440482	uc002ksv.2	75454	NA	ANKRD20A5P	ankyrin repeat domain 20 family member A5, pseudogene
chr2	95512165	95512430	266	*	0.000111024	Intron (uc010fhp.3/729171, intron 5 of 23)	96148	2	729171	uc010fhp.3	10390	ENSG00000229089	ANKRD20A8P	ankyrin repeat domain 20 family member A8, pseudogene
chr2	95523151	95524114	964	*	0.000150019	Promoter	96148	2	729171	uc010fhp.3	-331	ENSG00000229089	ANKRD20A8P	ankyrin repeat domain 20 family member A8, pseudogene
chr2	95527180	95528074	895	*	0.000133272	Distal Intergenic	96148	2	729171	uc010fhp.3	-4360	ENSG00000229089	ANKRD20A8P	ankyrin repeat domain 20 family member A8, pseudogene
chr10	90591523	90591729	207	*	0.00017886	Exon (uc001kfj.4/118932, exon 2 of 6)	32074	2	118932	uc001kfj.4	20003	ENSG00000152766	ANKRD22	ankyrin repeat domain 22
chr10	90595423	90595789	367	*	0.00036304	Intron (uc001kfj.4/118932, intron 1 of 5)	32074	2	118932	uc001kfj.4	15943	ENSG00000152766	ANKRD22	ankyrin repeat domain 22
chr2	97504891	97505987	1097	*	0.000470286	3' UTR	6108	2	200539	uc002sxa.3	3771	ENSG00000163126	ANKRD23	ankyrin repeat domain 23
chr19	4199546	4199987	442	*	9.35958e-05	Exon (uc010dtt.1/170961, exon 3 of 22)	19727	1	170961	uc002lzt.2	1112	ENSG00000089847	ANKRD24	ankyrin repeat domain 24
chr10	27312172	27312710	539	*	0.000178973	Intron (uc001itg.2/22852, intron 22 of 27)	76063	2	22852	uc001itg.2	56397	ENSG00000107890	ANKRD26	ankyrin repeat domain 26
chr10	27388860	27389876	1017	*	0.000425021	Promoter	96383	2	22852	uc001ith.2	0	ENSG00000107890	ANKRD26	ankyrin repeat domain 26
chr10	27389982	27390718	737	*	0.000300839	Promoter	96383	2	22852	uc009xku.1	-555	ENSG00000107890	ANKRD26	ankyrin repeat domain 26
chr16	46386003	46387085	1083	*	0.0018618	Distal Intergenic	49064	2	124149	uc010cbd.2	165227	NA	ANKRD26P1	ankyrin repeat domain 26 pseudogene 1
chr16	46387270	46387563	294	*	0.00140364	Distal Intergenic	49064	2	124149	uc010cbd.2	164749	NA	ANKRD26P1	ankyrin repeat domain 26 pseudogene 1
chr16	46388220	46388775	556	*	0.000839797	Distal Intergenic	49064	2	124149	uc010cbd.2	163537	NA	ANKRD26P1	ankyrin repeat domain 26 pseudogene 1
chr16	46389551	46389853	303	*	0.00154187	Distal Intergenic	49064	2	124149	uc010cbd.2	162459	NA	ANKRD26P1	ankyrin repeat domain 26 pseudogene 1
chr16	46390825	46392614	1790	*	0.0060835	Distal Intergenic	49064	2	124149	uc010cbd.2	159698	NA	ANKRD26P1	ankyrin repeat domain 26 pseudogene 1
chr16	46393058	46393547	490	*	0.00157588	Distal Intergenic	49064	2	124149	uc010cbd.2	158765	NA	ANKRD26P1	ankyrin repeat domain 26 pseudogene 1
chr16	46393973	46394258	286	*	0.000859552	Distal Intergenic	49064	2	124149	uc010cbd.2	158054	NA	ANKRD26P1	ankyrin repeat domain 26 pseudogene 1
chr16	46394471	46395482	1012	*	0.003018	Distal Intergenic	49064	2	124149	uc010cbd.2	156830	NA	ANKRD26P1	ankyrin repeat domain 26 pseudogene 1
chr16	46398125	46398462	338	*	0.00208389	Distal Intergenic	49064	2	124149	uc010cbd.2	153850	NA	ANKRD26P1	ankyrin repeat domain 26 pseudogene 1
chr16	46399454	46399734	281	*	0.00247094	Distal Intergenic	49064	2	124149	uc010cbd.2	152578	NA	ANKRD26P1	ankyrin repeat domain 26 pseudogene 1
chr16	46401737	46402218	482	*	0.00210529	Distal Intergenic	49064	2	124149	uc010cbd.2	150094	NA	ANKRD26P1	ankyrin repeat domain 26 pseudogene 1
chr16	46403443	46403846	404	*	0.00640021	Distal Intergenic	49064	2	124149	uc010cbd.2	148466	NA	ANKRD26P1	ankyrin repeat domain 26 pseudogene 1
chr16	46404061	46404766	706	*	0.00280645	Distal Intergenic	49064	2	124149	uc010cbd.2	147546	NA	ANKRD26P1	ankyrin repeat domain 26 pseudogene 1
chr16	46404909	46407085	2177	*	0.00486772	Distal Intergenic	49064	2	124149	uc010cbd.2	145227	NA	ANKRD26P1	ankyrin repeat domain 26 pseudogene 1
chr16	46407655	46408719	1065	*	0.00396327	Distal Intergenic	49064	2	124149	uc010cbd.2	143593	NA	ANKRD26P1	ankyrin repeat domain 26 pseudogene 1
chr16	46412813	46413477	665	*	0.00237688	Distal Intergenic	49064	2	124149	uc010cbd.2	138835	NA	ANKRD26P1	ankyrin repeat domain 26 pseudogene 1
chr16	46416732	46417481	750	*	0.000730626	Distal Intergenic	49064	2	124149	uc010cbd.2	134831	NA	ANKRD26P1	ankyrin repeat domain 26 pseudogene 1
chr16	46420279	46420557	279	*	0.00257981	Distal Intergenic	49064	2	124149	uc010cbd.2	131755	NA	ANKRD26P1	ankyrin repeat domain 26 pseudogene 1
chr16	46420796	46421028	233	*	0.00189749	Distal Intergenic	49064	2	124149	uc010cbd.2	131284	NA	ANKRD26P1	ankyrin repeat domain 26 pseudogene 1
chr16	46421536	46422121	586	*	0.00225358	Distal Intergenic	49064	2	124149	uc010cbd.2	130191	NA	ANKRD26P1	ankyrin repeat domain 26 pseudogene 1
chr16	46422543	46422696	154	*	0.000588421	Distal Intergenic	49064	2	124149	uc010cbd.2	129616	NA	ANKRD26P1	ankyrin repeat domain 26 pseudogene 1
chr16	46423011	46423242	232	*	0.00122772	Distal Intergenic	49064	2	124149	uc010cbd.2	129070	NA	ANKRD26P1	ankyrin repeat domain 26 pseudogene 1
chr16	46423644	46425226	1583	*	0.00195512	Distal Intergenic	49064	2	124149	uc010cbd.2	127086	NA	ANKRD26P1	ankyrin repeat domain 26 pseudogene 1
chr16	46426930	46427744	815	*	0.000414241	Distal Intergenic	49064	2	124149	uc010cbd.2	124568	NA	ANKRD26P1	ankyrin repeat domain 26 pseudogene 1
chr16	46428126	46428727	602	*	0.000608604	Distal Intergenic	49064	2	124149	uc010cbd.2	123585	NA	ANKRD26P1	ankyrin repeat domain 26 pseudogene 1
chr16	46432256	46434478	2223	*	0.00761405	Distal Intergenic	49064	2	124149	uc010cbd.2	117834	NA	ANKRD26P1	ankyrin repeat domain 26 pseudogene 1
chr16	46435088	46435551	464	*	0.0042341	Distal Intergenic	49064	2	124149	uc010cbd.2	116761	NA	ANKRD26P1	ankyrin repeat domain 26 pseudogene 1
chr16	46449681	46449818	138	*	0.000336648	Distal Intergenic	49064	2	124149	uc010cbd.2	102494	NA	ANKRD26P1	ankyrin repeat domain 26 pseudogene 1
chr16	46458048	46458688	641	*	0.000448275	Distal Intergenic	49064	2	124149	uc010cbd.2	93624	NA	ANKRD26P1	ankyrin repeat domain 26 pseudogene 1
chr16	46464942	46465306	365	*	0.000496336	Distal Intergenic	49064	2	124149	uc010cbd.2	87006	NA	ANKRD26P1	ankyrin repeat domain 26 pseudogene 1
chr16	46472383	46472613	231	*	0.000167647	Distal Intergenic	49064	2	124149	uc010cbd.2	79699	NA	ANKRD26P1	ankyrin repeat domain 26 pseudogene 1
chr16	46478510	46478768	259	*	0.000161034	Distal Intergenic	49064	2	124149	uc010cbd.2	73544	NA	ANKRD26P1	ankyrin repeat domain 26 pseudogene 1
chr16	46479293	46479463	171	*	0.000107387	Distal Intergenic	49064	2	124149	uc010cbd.2	72849	NA	ANKRD26P1	ankyrin repeat domain 26 pseudogene 1
chr16	46482667	46483068	402	*	0.000213337	Distal Intergenic	49064	2	124149	uc010cbd.2	69244	NA	ANKRD26P1	ankyrin repeat domain 26 pseudogene 1
chr16	46488680	46488893	214	*	9.26727e-05	Distal Intergenic	49064	2	124149	uc010cbd.2	63419	NA	ANKRD26P1	ankyrin repeat domain 26 pseudogene 1
[truncated: 48,922 more rows]
