# Supplementary material for: Differences in H3K4me3 and chromatin accessibility contribute to altered T‐cell receptor signaling in neonatal naïve CD4 T cells
Source: Immunol Cell Biol. 2022 Jun 20;100(7):562–79. doi: 10.1111/imcb.12561 (PMC9357221; doi:10.1111/imcb.12561)
Supplement: Supplementary file 7 [file IMCB-100-562-s008.xlsx]

## Sheet: Neonate ATAC
Supplementary table 6: Neonate ATAC-seq annotated consensus peaks
seqnames	start	end	width	strand	Score	annotation	geneChr	geneStart	geneEnd	geneLength	geneStrand	geneId	transcriptId	distanceToTSS	ENSEMBL	SYMBOL	GENENAME
chr19	58867598	58868210	613	*	0.000219718	Exon (uc002qsh.2/162968, exon 3 of 3)	19	58858172	58864865	6694	2	1	uc002qsd.4	-2733	ENSG00000121410	A1BG	alpha-1-B glycoprotein
chr19	58873802	58874432	631	*	0.000767314	Promoter	19	58859832	58874214	14383	2	1	uc002qsf.2	0	ENSG00000121410	A1BG	alpha-1-B glycoprotein
chr19	58858474	58859292	819	*	0.000276648	Promoter	19	58859117	58866549	7433	1	503538	uc002qse.3	0	ENSG00000268895	A1BG-AS1	A1BG antisense RNA 1
chr12	9043294	9043689	396	*	0.000366893	Distal Intergenic	12	9020438	9039597	19160	1	144568	uc001qvb.1	22856	ENSG00000166535	A2ML1	alpha-2-macroglobulin like 1
chr12	53714987	53715511	525	*	0.000682776	Promoter	12	53701240	53715412	14173	2	8086	uc001scr.4	0	ENSG00000094914	AAAS	aladin WD repeat nucleoporin
chr12	53717998	53718919	922	*	0.000271216	Downstream (1-2kb)	12	53701240	53715412	14173	2	8086	uc001scs.4	-2586	ENSG00000094914	AAAS	aladin WD repeat nucleoporin
chr12	125533914	125534565	652	*	0.0014544	Distal Intergenic	12	125549925	125591814	41890	1	65985	uc009zyg.2	-15360	ENSG00000081760	AACS	acetoacetyl-CoA synthetase
chr12	125549641	125550448	808	*	0.000657801	Promoter	12	125549925	125591814	41890	1	65985	uc009zyg.2	0	ENSG00000081760	AACS	acetoacetyl-CoA synthetase
chr12	125667816	125668127	312	*	0.000142507	Distal Intergenic	12	125589697	125627871	38175	1	65985	uc009zyi.3	78119	ENSG00000081760	AACS	acetoacetyl-CoA synthetase
chr3	151556736	151557010	275	*	0.000268404	Distal Intergenic	3	151531861	151546276	14416	1	13	uc003eze.3	24875	ENSG00000114771	AADAC	arylacetamide deacetylase
chr4	171011162	171011448	287	*	0.000127814	Promoter	4	170981373	171011183	29811	2	51166	uc003isr.3	0	ENSG00000109576	AADAT	aminoadipate aminotransferase
chr4	171059820	171060174	355	*	0.000356464	Distal Intergenic	4	170981373	171011372	30000	2	51166	uc003ist.3	-48448	ENSG00000109576	AADAT	aminoadipate aminotransferase
chr4	171180854	171181213	360	*	0.000148511	Distal Intergenic	4	170981373	171011372	30000	2	51166	uc003ist.3	-169482	ENSG00000109576	AADAT	aminoadipate aminotransferase
chr2	69870288	69872747	2460	*	0.00038823	Promoter	2	69685127	69870977	185851	2	22848	uc002sfp.2	0	ENSG00000115977	AAK1	AP2 associated kinase 1
chr11	77531522	77532335	814	*	0.00406989	Promoter	11	77532197	77629464	97268	1	28971	uc001oyp.3	0	ENSG00000087884	AAMDC	adipogenesis associated Mth938 domain containing
chr11	77597505	77597734	230	*	0.00116647	Intron (uc001oyp.3/28971, intron 3 of 3)	11	77532208	77611760	79553	1	28971	uc001oyr.1	65297	ENSG00000087884	AAMDC	adipogenesis associated Mth938 domain containing
chr2	219134649	219135466	818	*	0.00603011	Promoter	2	219128852	219134893	6042	2	14	uc002vhk.3	0	ENSG00000127837	AAMP	angio associated migratory cell protein
chr17	74448888	74449674	787	*	0.00103479	Promoter	17	74449433	74466199	16767	1	15	uc021udg.1	0	ENSG00000129673	AANAT	aralkylamine N-acetyltransferase
chr20	34824073	34824581	509	*	0.00019292	Promoter	20	34824339	34844863	20525	1	25980	uc002xfc.3	0	ENSG00000131043	AAR2	AAR2 splicing factor
chr8	117950306	117950937	632	*	0.000291061	Promoter	8	117950464	117956239	5776	1	441376	uc003yof.3	0	ENSG00000205002	AARD	alanine and arginine rich domain containing protein
chr6	44280650	44281375	726	*	0.000542614	Promoter	6	44266463	44281063	14601	2	57505	uc010jza.1	0	ENSG00000124608	AARS2	alanyl-tRNA synthetase 2, mitochondrial
chr17	41116208	41116763	556	*	0.000435024	Promoter	17	41102543	41116515	13973	2	80755	uc031raq.1	0	ENSG00000266967	AARSD1	alanyl-tRNA synthetase domain containing 1
chr4	57253124	57254069	946	*	0.00254128	Promoter	4	57204457	57253638	49182	2	132949	uc003hbn.3	0	ENSG00000157426	AASDH	aminoadipate-semialdehyde dehydrogenase
chr11	105958491	105958854	364	*	0.000364986	Intron (uc001pjc.1/60496, intron 2 of 5)	11	105961277	105969419	8143	1	60496	uc001pjd.1	-2423	ENSG00000149313	AASDHPPT	aminoadipate-semialdehyde dehydrogenase-phosphopantetheinyl transferase
chr11	106423973	106424408	436	*	7.72756e-05	Distal Intergenic	11	105961277	105969419	8143	1	60496	uc001pjd.1	462696	ENSG00000149313	AASDHPPT	aminoadipate-semialdehyde dehydrogenase-phosphopantetheinyl transferase
chr7	121732943	121733359	417	*	0.000274965	Exon (uc003vka.3/10157, exon 15 of 23)	7	121713598	121773876	60279	2	10157	uc003vka.3	40517	ENSG00000008311	AASS	aminoadipate-semialdehyde synthase
chr7	121783789	121784743	955	*	0.000645552	Promoter	7	121713598	121784344	70747	2	10157	uc003vkb.3	0	ENSG00000008311	AASS	aminoadipate-semialdehyde synthase
chr17	35305675	35306839	1165	*	0.00128715	Promoter	17	35306175	35414171	107997	1	26574	uc002hni.3	0	ENSG00000275700	AATF	apoptosis antagonizing transcription factor
chr17	79093261	79093737	477	*	0.000306939	Exon (uc010dhz.3/9625, exon 4 of 6)	17	79091096	79096226	5131	2	9625	uc010dhz.3	2489	ENSG00000181409	AATK	apoptosis associated tyrosine kinase
chr16	8768033	8768752	720	*	0.00138465	Promoter	16	8768444	8878432	109989	1	18	uc002czc.4	0	ENSG00000183044	ABAT	4-aminobutyrate aminotransferase
chr9	107625440	107626091	652	*	0.00024512	Intron (uc004bcl.3/19, intron 5 of 49)	9	107543284	107690527	147244	2	19	uc004bcl.3	64436	ENSG00000165029	ABCA1	ATP binding cassette subfamily A member 1
chr9	107688635	107689220	586	*	0.000756803	Intron (uc004bcl.3/19, intron 1 of 49)	9	107543284	107690527	147244	2	19	uc004bcl.3	1307	ENSG00000165029	ABCA1	ATP binding cassette subfamily A member 1
chr9	107689552	107690836	1285	*	0.000594503	Promoter	9	107543284	107690527	147244	2	19	uc004bcl.3	0	ENSG00000165029	ABCA1	ATP binding cassette subfamily A member 1
chr9	107730322	107731012	691	*	0.00272178	Distal Intergenic	9	107623719	107690527	66809	2	19	uc004bcm.3	-39795	ENSG00000165029	ABCA1	ATP binding cassette subfamily A member 1
chr9	107736593	107736891	299	*	0.000106294	Distal Intergenic	9	107623719	107690527	66809	2	19	uc004bcm.3	-46066	ENSG00000165029	ABCA1	ATP binding cassette subfamily A member 1
chr9	107746894	107747310	417	*	0.00013153	Distal Intergenic	9	107623719	107690527	66809	2	19	uc004bcm.3	-56367	ENSG00000165029	ABCA1	ATP binding cassette subfamily A member 1
chr9	107753249	107754320	1072	*	0.00161073	Distal Intergenic	9	107623719	107690527	66809	2	19	uc004bcm.3	-62722	ENSG00000165029	ABCA1	ATP binding cassette subfamily A member 1
chr9	107814089	107814527	439	*	0.00025457	Distal Intergenic	9	107623719	107690527	66809	2	19	uc004bcm.3	-123562	ENSG00000165029	ABCA1	ATP binding cassette subfamily A member 1
chr17	67231519	67231886	368	*	0.000314591	Intron (uc010dfa.1/10349, intron 1 of 39)	17	67193205	67225001	31797	2	10349	uc010dfc.1	-6518	ENSG00000154263	ABCA10	ATP binding cassette subfamily A member 10
chr7	48666755	48667218	464	*	0.000235105	Intron (uc003toq.2/154664, intron 59 of 61)	7	48494634	48687091	192458	1	154664	uc010kyu.1	172121	ENSG00000179869	ABCA13	ATP binding cassette subfamily A member 13
chr16	2390358	2391386	1029	*	0.000355057	Promoter	16	2325879	2390747	64869	2	21	uc002cpy.1	0	ENSG00000167972	ABCA3	ATP binding cassette subfamily A member 3
chr1	94511212	94511522	311	*	0.000218655	3' UTR	1	94475933	94484228	8296	2	24	uc009wdp.1	-26984	ENSG00000198691	ABCA4	ATP binding cassette subfamily A member 4
chr1	94538594	94538958	365	*	0.000169453	Intron (uc001dqh.3/24, intron 11 of 49)	1	94458394	94586705	128312	2	24	uc001dqh.3	47747	ENSG00000198691	ABCA4	ATP binding cassette subfamily A member 4
chr1	94557703	94558183	481	*	0.000241885	Intron (uc001dqh.3/24, intron 6 of 49)	1	94458394	94586705	128312	2	24	uc001dqh.3	28522	ENSG00000198691	ABCA4	ATP binding cassette subfamily A member 4
chr17	67323003	67323883	881	*	0.003938	Promoter	17	67240576	67323323	82748	2	23461	uc002jig.2	0	ENSG00000154265	ABCA5	ATP binding cassette subfamily A member 5
chr19	1039831	1040196	366	*	0.000998472	Promoter	19	1040102	1042743	2642	1	10347	uc010dsa.3	0	ENSG00000064687	ABCA7	ATP binding cassette subfamily A member 7
chr17	67066911	67067402	492	*	0.000616538	Distal Intergenic	17	67039057	67057136	18080	2	10350	uc002jhv.3	-9775	ENSG00000154258	ABCA9	ATP binding cassette subfamily A member 9
chr7	87219830	87220305	476	*	0.000105363	Intron (uc011khc.2/5243, intron 2 of 25)	7	87133179	87229506	96328	2	5243	uc011khc.2	9201	ENSG00000085563	ABCB1	ATP binding cassette subfamily B member 1
chr7	87228762	87229054	293	*	0.000124062	Promoter	7	87133179	87229506	96328	2	5243	uc011khc.2	452	ENSG00000085563	ABCB1	ATP binding cassette subfamily B member 1
chr7	87229425	87230442	1018	*	0.000752025	Promoter	7	87133179	87229506	96328	2	5243	uc011khc.2	0	ENSG00000085563	ABCB1	ATP binding cassette subfamily B member 1
chr1	229694106	229695083	978	*	0.000688734	Promoter	1	229652329	229694442	42114	2	23456	uc001htp.4	0	ENSG00000135776	ABCB10	ATP binding cassette subfamily B member 10
chr2	169818056	169818468	413	*	0.000356392	Intron (uc010zda.1/8647, intron 5 of 14)	2	169779449	169828560	49112	2	8647	uc010zda.1	10092	ENSG00000073734	ABCB11	ATP binding cassette subfamily B member 11
chr2	169821017	169821315	299	*	0.000186325	Intron (uc010zda.1/8647, intron 4 of 14)	2	169779449	169828560	49112	2	8647	uc010zda.1	7245	ENSG00000073734	ABCB11	ATP binding cassette subfamily B member 11
chr7	87045956	87046330	375	*	0.000281693	Intron (uc003uiv.1/5244, intron 21 of 27)	7	87081712	87104787	23076	2	5244	uc003uiy.3	58457	ENSG00000005471	ABCB4	ATP binding cassette subfamily B member 4
chr7	87104704	87105042	339	*	0.000120288	Promoter	7	87031361	87105019	73659	2	5244	uc003uiv.1	0	ENSG00000005471	ABCB4	ATP binding cassette subfamily B member 4
chr7	20638253	20638601	349	*	0.000153952	Distal Intergenic	7	20655245	20796637	141393	1	340273	uc010kuh.3	-16644	ENSG00000004846	ABCB5	ATP binding cassette subfamily B member 5
chr7	20707944	20708933	990	*	0.00011312	Intron (uc010kuh.3/340273, intron 14 of 27)	7	20686966	20796637	109672	1	340273	uc003suw.4	20978	ENSG00000004846	ABCB5	ATP binding cassette subfamily B member 5
chr2	220082838	220084005	1168	*	0.000879931	5' UTR	2	220074488	220085174	10687	2	10058	uc002vkc.2	1169	ENSG00000115657	ABCB6	ATP binding cassette subfamily B member 6 (Langereis blood group)
chrX	74375452	74376722	1271	*	0.00047713	Promoter	23	74273007	74376175	103169	2	22	uc004ebz.4	0	ENSG00000131269	ABCB7	ATP binding cassette subfamily B member 7
chr7	150725030	150725862	833	*	0.00229289	Promoter	7	150725510	150733736	8227	1	11194	uc003wii.2	0	ENSG00000197150	ABCB8	ATP binding cassette subfamily B member 8
chr12	123450723	123451398	676	*	0.000509794	Promoter	12	123405498	123451056	45559	2	23457	uc021rfo.1	0	ENSG00000150967	ABCB9	ATP binding cassette subfamily B member 9
chr12	123458846	123460097	1252	*	0.00110833	Promoter	12	123416739	123459752	43014	2	23457	uc021rfq.1	0	ENSG00000150967	ABCB9	ATP binding cassette subfamily B member 9
chr16	16043100	16043464	365	*	0.000176147	Promoter	16	16043434	16236930	193497	1	4363	uc010bvi.3	0	ENSG00000103222	ABCC1	ATP binding cassette subfamily C member 1
chr16	16043706	16044453	748	*	0.00028968	Promoter	16	16043434	16236930	193497	1	4363	uc010bvi.3	272	ENSG00000103222	ABCC1	ATP binding cassette subfamily C member 1
chr16	16054908	16055759	852	*	0.00093173	Intron (uc010bvi.3/4363, intron 1 of 30)	16	16043434	16236930	193497	1	4363	uc010bvi.3	11474	ENSG00000103222	ABCC1	ATP binding cassette subfamily C member 1
chr6	43395017	43395981	965	*	0.00112141	Promoter	6	43395292	43418163	22872	1	89845	uc003ouy.1	0	ENSG00000124574	ABCC10	ATP binding cassette subfamily C member 10
chr21	15626049	15626525	477	*	0.000325953	Distal Intergenic	21	15646120	15663706	17587	1	150000	uc002yjq.3	-19595	ENSG00000243064	ABCC13	ATP binding cassette subfamily C member 13 (pseudogene)
chr21	15631992	15632442	451	*	0.000166043	Distal Intergenic	21	15646120	15663706	17587	1	150000	uc002yjq.3	-13678	ENSG00000243064	ABCC13	ATP binding cassette subfamily C member 13 (pseudogene)
chr10	101597789	101599066	1278	*	0.000282871	Intron (uc001kqf.2/1244, intron 25 of 31)	10	101542463	101611662	69200	1	1244	uc001kqf.2	55326	ENSG00000023839	ABCC2	ATP binding cassette subfamily C member 2
chr17	48709545	48709777	233	*	0.000127951	Distal Intergenic	17	48712218	48745288	33071	1	8714	uc002isk.4	-2441	ENSG00000108846	ABCC3	ATP binding cassette subfamily C member 3
chr13	95619969	95620524	556	*	0.00010723	Distal Intergenic	13	95672083	95715113	43031	2	10257	uc010afj.3	94589	ENSG00000125257	ABCC4	ATP binding cassette subfamily C member 4
chr13	95828888	95829402	515	*	0.000617088	Intron (uc001vmd.4/10257, intron 13 of 30)	13	95672083	95715113	43031	2	10257	uc010afj.3	-113775	ENSG00000125257	ABCC4	ATP binding cassette subfamily C member 4
chr13	95837888	95838614	727	*	0.00147003	Intron (uc001vmd.4/10257, intron 11 of 30)	13	95672083	95953687	281605	2	10257	uc001vmd.4	115073	ENSG00000125257	ABCC4	ATP binding cassette subfamily C member 4
chr13	95841434	95841975	542	*	0.000373801	Intron (uc001vmd.4/10257, intron 9 of 30)	13	95672083	95953687	281605	2	10257	uc001vmd.4	111712	ENSG00000125257	ABCC4	ATP binding cassette subfamily C member 4
chr13	95953111	95954210	1100	*	0.000771499	Promoter	13	95672083	95953687	281605	2	10257	uc001vmd.4	0	ENSG00000125257	ABCC4	ATP binding cassette subfamily C member 4
chr3	183735010	183736166	1157	*	0.00137448	Promoter	3	183637724	183735727	98004	2	10057	uc003fmg.3	0	ENSG00000114770	ABCC5	ATP binding cassette subfamily C member 5
chr11	17526135	17526392	258	*	0.000290086	Exon (uc001mne.3/10083, exon 20 of 27)	11	17491648	17498449	6802	2	6833	uc021qej.1	-27686	ENSG00000006071	ABCC8	ATP binding cassette subfamily C member 8
chr12	22094017	22094660	644	*	0.00016164	Promoter	12	22075903	22094336	18434	2	10060	uc001rfk.3	0	ENSG00000069431	ABCC9	ATP binding cassette subfamily C member 9
chr12	40013224	40014244	1021	*	0.00238391	Promoter	12	39945022	40013843	68822	2	225	uc001rmb.2	0	ENSG00000173208	ABCD2	ATP binding cassette subfamily D member 2
chr12	40014936	40015169	234	*	9.84331e-05	Distal Intergenic	12	39945022	40013843	68822	2	225	uc001rmb.2	-1093	ENSG00000173208	ABCD2	ATP binding cassette subfamily D member 2
chr1	94850187	94850950	764	*	0.000325185	Distal Intergenic	1	94883933	94944260	60328	1	5825	uc001dqm.4	-32983	ENSG00000117528	ABCD3	ATP binding cassette subfamily D member 3
chr1	94883502	94884414	913	*	0.00620551	Promoter	1	94883933	94944260	60328	1	5825	uc001dqm.4	0	ENSG00000117528	ABCD3	ATP binding cassette subfamily D member 3
chr1	94929349	94929551	203	*	0.000215361	Intron (uc001dqm.4/5825, intron 2 of 8)	1	94947049	94984219	37171	1	5825	uc001dqo.4	-17498	ENSG00000117528	ABCD3	ATP binding cassette subfamily D member 3
chr1	94946967	94947328	362	*	0.000151297	Promoter	1	94947049	94984219	37171	1	5825	uc001dqo.4	0	ENSG00000117528	ABCD3	ATP binding cassette subfamily D member 3
chr14	74768705	74769933	1229	*	0.000164744	Promoter	14	74751980	74769767	17788	2	5826	uc001xpr.2	0	ENSG00000119688	ABCD4	ATP binding cassette subfamily D member 4
chr4	145940499	145940887	389	*	0.000167976	Intron (uc003iju.5/10393, intron 5 of 5)	4	146019156	146050676	31521	1	6059	uc003ijx.3	-78269	ENSG00000164163	ABCE1	ATP binding cassette subfamily E member 1
chr4	145982472	145982915	444	*	0.000168313	Intron (uc003iju.5/10393, intron 5 of 5)	4	146019156	146050676	31521	1	6059	uc003ijx.3	-36241	ENSG00000164163	ABCE1	ATP binding cassette subfamily E member 1
chr6	30538798	30539495	698	*	0.00191508	Promoter	6	30539170	30553768	14599	1	23	uc003nqk.2	0	ENSG00000204574	ABCF1	ATP binding cassette subfamily F member 1
chr7	150904058	150904573	516	*	0.000104024	Downstream (<1kb)	7	150909576	150912320	2745	2	10061	uc031szt.1	7747	ENSG00000033050	ABCF2	ATP binding cassette subfamily F member 2
chr7	150923899	150924748	850	*	0.00296171	Promoter	7	150904923	150924317	19395	2	10061	uc003wjo.1	0	ENSG00000033050	ABCF2	ATP binding cassette subfamily F member 2
chr3	183903469	183904213	745	*	0.00342776	Promoter	3	183903863	183911795	7933	1	55324	uc003fmz.2	0	ENSG00000161204	ABCF3	ATP binding cassette subfamily F member 3
chr21	43608250	43608696	447	*	0.000758316	Distal Intergenic	21	43619799	43717354	97556	1	9619	uc002zam.3	-11103	ENSG00000160179	ABCG1	ATP binding cassette subfamily G member 1
chr21	43620969	43621322	354	*	9.39913e-05	Intron (uc002zam.3/9619, intron 1 of 16)	21	43619799	43717354	97556	1	9619	uc002zan.3	1170	ENSG00000160179	ABCG1	ATP binding cassette subfamily G member 1
chr21	43639915	43640787	873	*	0.000707684	Promoter	21	43640008	43717354	77347	1	9619	uc002zar.3	0	ENSG00000160179	ABCG1	ATP binding cassette subfamily G member 1
chr21	43647985	43648809	825	*	0.000969741	Intron (uc002zam.3/9619, intron 4 of 16)	21	43640008	43717354	77347	1	9619	uc011aev.2	7977	ENSG00000160179	ABCG1	ATP binding cassette subfamily G member 1
chr21	43653700	43653995	296	*	0.00025242	Intron (uc002zam.3/9619, intron 4 of 16)	21	43640008	43717354	77347	1	9619	uc011aev.2	13692	ENSG00000160179	ABCG1	ATP binding cassette subfamily G member 1
chr21	43654751	43655316	566	*	0.000565653	Intron (uc002zam.3/9619, intron 4 of 16)	21	43640008	43717354	77347	1	9619	uc011aev.2	14743	ENSG00000160179	ABCG1	ATP binding cassette subfamily G member 1
chr21	43658660	43658976	317	*	0.000164231	Intron (uc002zam.3/9619, intron 4 of 16)	21	43640008	43717354	77347	1	9619	uc011aev.2	18652	ENSG00000160179	ABCG1	ATP binding cassette subfamily G member 1
chr4	89079717	89080502	786	*	0.000309764	Promoter	4	89011416	89080011	68596	2	9429	uc003hrg.3	0	ENSG00000118777	ABCG2	ATP binding cassette subfamily G member 2 (Junior blood group)
chr4	89140109	89140715	607	*	0.000254167	Intron (uc003hrh.3/9429, intron 1 of 15)	4	89011416	89152474	141059	2	9429	uc003hrh.3	11759	ENSG00000118777	ABCG2	ATP binding cassette subfamily G member 2 (Junior blood group)
chr4	89152743	89152942	200	*	9.35021e-05	Promoter	4	89011416	89152474	141059	2	9429	uc003hrh.3	-269	ENSG00000118777	ABCG2	ATP binding cassette subfamily G member 2 (Junior blood group)
chr2	44105083	44105301	219	*	0.000270408	3' UTR	2	44066103	44105605	39503	1	64241	uc010yoa.2	38980	ENSG00000143921	ABCG8	ATP binding cassette subfamily G member 8
chr2	27346326	27346797	472	*	0.000190442	Promoter	2	27346657	27353680	7024	1	84696	uc002rit.3	0	ENSG00000143994	ABHD1	abhydrolase domain containing 1
chr3	111697493	111698667	1175	*	0.00493208	Promoter	3	111697723	111712215	14493	1	55347	uc003dyk.5	0	ENSG00000144827	ABHD10	abhydrolase domain containing 10, depalmitoylase
chr7	73152968	73153783	816	*	0.00280115	Promoter	7	73150425	73153190	2766	2	83451	uc003tza.3	0	ENSG00000106077	ABHD11	abhydrolase domain containing 11
chr7	73149144	73149311	168	*	0.000253646	Promoter	7	73149399	73150330	932	1	171022	uc011kez.1	-88	NA	ABHD11-AS1	ABHD11 antisense RNA 1 (tail to tail)
chr20	25311002	25311157	156	*	0.000108878	Intron (uc002wuq.3/26090, intron 2 of 12)	20	25275379	25371618	96240	2	26090	uc002wuq.3	60461	ENSG00000100997	ABHD12	abhydrolase domain containing 12, lysophospholipase
chr20	25371010	25371893	884	*	0.00232472	Promoter	20	25275379	25371618	96240	2	26090	uc002wuq.3	0	ENSG00000100997	ABHD12	abhydrolase domain containing 12, lysophospholipase
chr14	51326357	51327566	1210	*	0.000466111	Distal Intergenic	14	51338878	51371688	32811	1	145447	uc001wyq.3	-11312	ENSG00000131969	ABHD12B	abhydrolase domain containing 12B
chr14	51341882	51342792	911	*	0.000335869	Intron (uc001wyq.3/145447, intron 1 of 11)	14	51338878	51371688	32811	1	145447	uc010any.3	3004	ENSG00000131969	ABHD12B	abhydrolase domain containing 12B
chr13	108877914	108878218	305	*	0.00015263	Intron (uc001vqq.3/84945, intron 1 of 1)	13	108870763	108886603	15841	1	84945	uc001vqq.3	7151	ENSG00000139826	ABHD13	abhydrolase domain containing 13
chr13	108878382	108879025	644	*	0.000151065	Intron (uc001vqq.3/84945, intron 1 of 1)	13	108870763	108886603	15841	1	84945	uc001vqq.3	7619	ENSG00000139826	ABHD13	abhydrolase domain containing 13
chr13	108879974	108880256	283	*	0.000135596	Intron (uc001vqq.3/84945, intron 1 of 1)	13	108870763	108886603	15841	1	84945	uc001vqq.3	9211	ENSG00000139826	ABHD13	abhydrolase domain containing 13
chr3	52008881	52009324	444	*	0.000342271	Promoter	3	52009042	52023218	14177	1	100526760	uc011bea.2	0	ENSG00000114786	ABHD14A-ACY1	ABHD14A-ACY1 readthrough
chr3	52007812	52008204	393	*	0.00020965	Promoter	3	52003100	52008250	5151	2	84836	uc011bdz.1	46	ENSG00000114779	ABHD14B	abhydrolase domain containing 14B
chr3	52016658	52017542	885	*	0.000288345	Promoter	3	52002526	52017425	14900	2	84836	uc003dcn.3	0	ENSG00000114779	ABHD14B	abhydrolase domain containing 14B
chr17	27893825	27894522	698	*	0.000127422	Promoter	17	27887689	27894042	6354	2	116236	uc002hed.2	0	ENSG00000168792	ABHD15	abhydrolase domain containing 15
chr6	31670509	31671386	878	*	0.000880308	Promoter	6	31654726	31670850	16125	2	7920	uc003nvx.2	0	ENSG00000204427	ABHD16A	abhydrolase domain containing 16A, phospholipase
chr19	1875954	1876511	558	*	0.000212927	Downstream (<1kb)	19	1876975	1881803	4829	2	81926	uc002lud.3	5292	ENSG00000129968	ABHD17A	abhydrolase domain containing 17A, depalmitoylase
chr19	1885388	1885673	286	*	0.000357133	Promoter	19	1876975	1885518	8544	2	81926	uc002luf.3	0	ENSG00000129968	ABHD17A	abhydrolase domain containing 17A, depalmitoylase
chr9	74512537	74512803	267	*	0.000217242	Intron (uc004ail.3/51104, intron 1 of 4)	9	74477368	74526148	48781	2	51104	uc004ail.3	13345	ENSG00000107362	ABHD17B	abhydrolase domain containing 17B, depalmitoylase
chr9	74515745	74515979	235	*	8.61924e-05	Intron (uc004ail.3/51104, intron 1 of 4)	9	74477368	74526148	48781	2	51104	uc004ail.3	10169	ENSG00000107362	ABHD17B	abhydrolase domain containing 17B, depalmitoylase
chr15	80988035	80988429	395	*	0.000144113	Promoter	15	80987652	81047962	60311	1	58489	uc002bfu.3	383	ENSG00000136379	ABHD17C	abhydrolase domain containing 17C, depalmitoylase
chr15	89560746	89561277	532	*	0.000373784	Distal Intergenic	15	89631381	89659752	28372	1	11057	uc010ups.1	-70104	ENSG00000140526	ABHD2	abhydrolase domain containing 2, acylglycerol lipase
chr15	89631090	89631973	884	*	0.00219791	Promoter	15	89631381	89659752	28372	1	11057	uc010ups.1	0	ENSG00000140526	ABHD2	abhydrolase domain containing 2, acylglycerol lipase
chr18	19283542	19285128	1587	*	0.0033079	Promoter	18	19230858	19284766	53909	2	171586	uc002ktl.2	0	ENSG00000158201	ABHD3	abhydrolase domain containing 3, phospholipase
chr14	23067199	23067637	439	*	9.93555e-05	Promoter	14	23067147	23081265	14119	1	63874	uc010tnb.2	52	ENSG00000100439	ABHD4	abhydrolase domain containing 4, N-acyl phospholipase B
chr14	23106370	23107088	719	*	0.000148413	Distal Intergenic	14	23067147	23081265	14119	1	63874	uc010tnb.2	39223	ENSG00000100439	ABHD4	abhydrolase domain containing 4, N-acyl phospholipase B
chr3	43731892	43732923	1032	*	0.00274181	Promoter	3	43732375	43764217	31843	1	51099	uc003cmx.3	0	ENSG00000011198	ABHD5	abhydrolase domain containing 5, lysophosphatidic acid acyltransferase
chr3	43797111	43797516	406	*	0.000261111	Distal Intergenic	3	43732375	43764217	31843	1	51099	uc003cmx.3	64736	ENSG00000011198	ABHD5	abhydrolase domain containing 5, lysophosphatidic acid acyltransferase
chr3	43811027	43811287	261	*	0.000173322	Distal Intergenic	3	43732375	43764217	31843	1	51099	uc003cmx.3	78652	ENSG00000011198	ABHD5	abhydrolase domain containing 5, lysophosphatidic acid acyltransferase
chr3	58222907	58224256	1350	*	0.00178389	Promoter	3	58223259	58280461	57203	1	57406	uc003djs.4	0	ENSG00000163686	ABHD6	abhydrolase domain containing 6, acylglycerol lipase
chr19	17403200	17403866	667	*	0.0004205	3' UTR	19	17402940	17414282	11343	2	79575	uc002ngb.4	10416	ENSG00000127220	ABHD8	abhydrolase domain containing 8
chr19	17413996	17414422	427	*	0.000349644	Promoter	19	17402940	17414282	11343	2	79575	uc002ngb.4	0	ENSG00000127220	ABHD8	abhydrolase domain containing 8
chr10	27093927	27094300	374	*	0.000315163	Intron (uc001isx.3/10006, intron 2 of 11)	10	27035525	27066170	30646	2	10006	uc010qdg.2	-27757	ENSG00000136754	ABI1	abl interactor 1
chr10	27094741	27094990	250	*	0.000101036	Intron (uc001isx.3/10006, intron 2 of 11)	10	27035525	27066170	30646	2	10006	uc010qdg.2	-28571	ENSG00000136754	ABI1	abl interactor 1
chr10	27149435	27150324	890	*	0.00532244	Promoter	10	27035525	27150016	114492	2	10006	uc001isx.3	0	ENSG00000136754	ABI1	abl interactor 1
chr10	27170860	27171188	329	*	0.000167278	Distal Intergenic	10	27035525	27150016	114492	2	10006	uc010qdk.2	-20844	ENSG00000136754	ABI1	abl interactor 1
chr10	27179834	27180155	322	*	0.0001331	Distal Intergenic	10	27035525	27150016	114492	2	10006	uc010qdk.2	-29818	ENSG00000136754	ABI1	abl interactor 1
chr2	204192513	204193787	1275	*	0.000341167	Promoter	2	204193003	204260503	67501	1	10152	uc010zig.1	0	ENSG00000138443	ABI2	abl interactor 2
chr3	100571718	100572041	324	*	0.000202308	Intron (uc003dun.3/25890, intron 12 of 34)	3	100468179	100565393	97215	2	25890	uc003dum.3	-6325	ENSG00000154175	ABI3BP	ABI family member 3 binding protein
chr9	111695820	111697251	1432	*	0.00158139	Promoter	9	111696673	111703237	6565	1	54942	uc004bdn.3	0	ENSG00000119328	ABITRAM	actin binding transcription modulator
chr9	133587961	133588683	723	*	0.00168093	Promoter	9	133589268	133763062	173795	1	25	uc004bzv.3	-585	ENSG00000097007	ABL1	ABL proto-oncogene 1, non-receptor tyrosine kinase
chr9	133710075	133710585	511	*	0.00019612	Promoter	9	133710831	133763062	52232	1	25	uc004bzw.3	-246	ENSG00000097007	ABL1	ABL proto-oncogene 1, non-receptor tyrosine kinase
chr1	179098602	179099493	892	*	0.000870622	Intron (uc001gmg.4/27, intron 3 of 12)	1	179068462	179112224	43763	2	27	uc001gmg.4	12731	ENSG00000143322	ABL2	ABL proto-oncogene 2, non-receptor tyrosine kinase
chr1	179104950	179105455	506	*	7.18139e-05	Intron (uc001gmg.4/27, intron 1 of 12)	1	179068462	179112224	43763	2	27	uc001gmg.4	6769	ENSG00000143322	ABL2	ABL proto-oncogene 2, non-receptor tyrosine kinase
chr1	179198033	179199571	1539	*	0.000478486	Promoter	1	179068462	179198819	130358	2	27	uc001gmj.4	0	ENSG00000143322	ABL2	ABL proto-oncogene 2, non-receptor tyrosine kinase
chr10	116231054	116231381	328	*	0.000256498	Intron (uc021pyu.1/3983, intron 5 of 16)	10	116190869	116251637	60769	2	3983	uc021pyu.1	20256	ENSG00000099204	ABLIM1	actin binding LIM protein 1
chr10	116252270	116253114	845	*	0.000188844	Promoter	10	116190869	116251637	60769	2	3983	uc021pyu.1	-633	ENSG00000099204	ABLIM1	actin binding LIM protein 1
chr10	116259024	116259893	870	*	0.000144447	Intron (uc021pyv.1/3983, intron 1 of 16)	10	116190869	116251637	60769	2	3983	uc021pyu.1	-7387	ENSG00000099204	ABLIM1	actin binding LIM protein 1
chr10	116273762	116274223	462	*	0.000101438	Intron (uc021pyv.1/3983, intron 1 of 16)	10	116190869	116286685	95817	2	3983	uc021pyv.1	12462	ENSG00000099204	ABLIM1	actin binding LIM protein 1
chr10	116277563	116278121	559	*	9.46416e-05	Intron (uc021pyv.1/3983, intron 1 of 16)	10	116190869	116286685	95817	2	3983	uc021pyv.1	8564	ENSG00000099204	ABLIM1	actin binding LIM protein 1
chr10	116285958	116287164	1207	*	0.00243681	Promoter	10	116190869	116286685	95817	2	3983	uc021pyv.1	0	ENSG00000099204	ABLIM1	actin binding LIM protein 1
chr10	116298259	116298580	322	*	0.000102856	Intron (uc021pyw.1/3983, intron 6 of 21)	10	116200776	116286685	85910	2	3983	uc021pzc.1	-11574	ENSG00000099204	ABLIM1	actin binding LIM protein 1
chr10	116300841	116301493	653	*	0.00141068	Intron (uc021pyw.1/3983, intron 6 of 21)	10	116200776	116286685	85910	2	3983	uc021pzc.1	-14156	ENSG00000099204	ABLIM1	actin binding LIM protein 1
chr10	116304130	116304439	310	*	0.00040936	Intron (uc021pyw.1/3983, intron 6 of 21)	10	116200776	116286685	85910	2	3983	uc021pzc.1	-17445	ENSG00000099204	ABLIM1	actin binding LIM protein 1
chr10	116391778	116392125	348	*	0.000106209	Promoter	10	116200776	116392100	191325	2	3983	uc021pze.1	0	ENSG00000099204	ABLIM1	actin binding LIM protein 1
chr10	116453826	116454222	397	*	0.000120815	Intron (uc001lbz.1/3983, intron 1 of 1)	10	116200776	116444414	243639	2	3983	uc021pzf.1	-9412	ENSG00000099204	ABLIM1	actin binding LIM protein 1
chr10	116527501	116527827	327	*	9.38951e-05	Promoter	10	116361041	116528019	166979	2	3983	uc001lbz.1	192	ENSG00000099204	ABLIM1	actin binding LIM protein 1
chr10	116547126	116547469	344	*	0.000101816	Distal Intergenic	10	116361041	116528019	166979	2	3983	uc001lbz.1	-19107	ENSG00000099204	ABLIM1	actin binding LIM protein 1
chr4	8160314	8161147	834	*	0.00344098	Promoter	4	7967037	8160559	193523	2	84448	uc003gkj.4	0	ENSG00000163995	ABLIM2	actin binding LIM protein family member 2
chr4	8178587	8178834	248	*	0.000251864	Distal Intergenic	4	8008748	8160559	151812	2	84448	uc003gks.3	-18028	ENSG00000163995	ABLIM2	actin binding LIM protein family member 2
chr5	148520948	148521627	680	*	0.000585945	Promoter	5	148521054	148639999	118946	1	22885	uc003lpy.2	0	ENSG00000173210	ABLIM3	actin binding LIM protein family member 3
chr17	966659	967274	616	*	0.000182093	Intron (uc010vqg.3/29, intron 5 of 17)	17	906758	982386	75629	2	29	uc010vqg.3	15112	ENSG00000159842	ABR	ABR activator of RhoGEF and GTPase
chr17	1011956	1012966	1011	*	0.000349293	Promoter	17	906758	1012340	105583	2	29	uc002fsg.4	0	ENSG00000159842	ABR	ABR activator of RhoGEF and GTPase
chr17	1026339	1026612	274	*	0.00014431	Intron (uc002fsd.4/29, intron 2 of 22)	17	994905	1029090	34186	2	29	uc010cjq.1	2478	ENSG00000159842	ABR	ABR activator of RhoGEF and GTPase
chr17	1090443	1090691	249	*	0.000164449	Promoter	17	906758	1090616	183859	2	29	uc002fse.4	0	ENSG00000159842	ABR	ABR activator of RhoGEF and GTPase
chr17	1106645	1107056	412	*	0.000145113	Distal Intergenic	17	906758	1090616	183859	2	29	uc002fse.4	-16029	ENSG00000159842	ABR	ABR activator of RhoGEF and GTPase
chr8	107772216	107772781	566	*	0.000542807	3' UTR	8	107771711	107782472	10762	2	137735	uc003ymm.4	9691	ENSG00000174429	ABRA	actin binding Rho activating protein
chr8	107777484	107777881	398	*	0.000333543	Intron (uc003ymm.4/137735, intron 1 of 1)	8	107771711	107782472	10762	2	137735	uc003ymm.4	4591	ENSG00000174429	ABRA	actin binding Rho activating protein
chr8	107868625	107869136	512	*	0.000410997	Distal Intergenic	8	107771711	107782472	10762	2	137735	uc003ymm.4	-86153	ENSG00000174429	ABRA	actin binding Rho activating protein
chr6	139349495	139350702	1208	*	0.00161862	Promoter	6	139349819	139364439	14621	1	58527	uc003qil.2	0	ENSG00000146386	ABRACL	ABRA C-terminal like
chr4	84405747	84406693	947	*	0.00559011	Promoter	4	84382094	84406290	24197	2	84142	uc003hou.2	0	ENSG00000163322	ABRAXAS1	abraxas 1, BRCA1 A complex subunit
chr4	84411764	84412331	568	*	0.000351901	Distal Intergenic	4	84382094	84406290	24197	2	84142	uc003hov.2	-5474	ENSG00000163322	ABRAXAS1	abraxas 1, BRCA1 A complex subunit
chr10	126490078	126490798	721	*	0.00114223	Promoter	10	126490354	126525239	34886	1	23172	uc001lib.4	0	ENSG00000165660	ABRAXAS2	abraxas 2, BRISC complex subunit
chr6	26568717	26569616	900	*	0.000301029	Exon (uc021yns.1/uc021yns.1, exon 1 of 1)	6	26597171	26600277	3107	1	29777	uc003nii.3	-27555	ENSG00000146109	ABT1	activator of basal transcription 1
chr6	26595964	26596381	418	*	0.000187879	Promoter	6	26597171	26600277	3107	1	29777	uc003nii.3	-790	ENSG00000146109	ABT1	activator of basal transcription 1
chr6	26596899	26597550	652	*	0.00110553	Promoter	6	26597171	26600277	3107	1	29777	uc003nii.3	0	ENSG00000146109	ABT1	activator of basal transcription 1
chr3	127390656	127392232	1577	*	0.00152563	Promoter	3	127391781	127399769	7989	1	80325	uc003ejr.3	0	ENSG00000114626	ABTB1	ankyrin repeat and BTB domain containing 1
chr3	127416039	127416662	624	*	0.000199278	Intron (uc003ejv.4/11343, intron 4 of 5)	3	127395810	127399769	3960	1	80325	uc010hsm.3	20229	ENSG00000114626	ABTB1	ankyrin repeat and BTB domain containing 1
chr11	34255563	34256065	503	*	0.00179225	Intron (uc001mvl.2/25841, intron 1 of 16)	11	34172534	34379555	207022	2	25841	uc001mvl.2	123490	ENSG00000166016	ABTB2	ankyrin repeat and BTB domain containing 2
chr11	34269925	34270553	629	*	0.000529903	Intron (uc001mvl.2/25841, intron 1 of 16)	11	34172534	34379555	207022	2	25841	uc001mvl.2	109002	ENSG00000166016	ABTB2	ankyrin repeat and BTB domain containing 2
chr11	34272582	34273132	551	*	0.000729278	Intron (uc001mvl.2/25841, intron 1 of 16)	11	34172534	34379555	207022	2	25841	uc001mvl.2	106423	ENSG00000166016	ABTB2	ankyrin repeat and BTB domain containing 2
chr11	34358643	34359088	446	*	0.000164386	Intron (uc001mvl.2/25841, intron 1 of 16)	11	34172534	34379555	207022	2	25841	uc001mvl.2	20467	ENSG00000166016	ABTB2	ankyrin repeat and BTB domain containing 2
chr11	34378576	34380237	1662	*	0.00229069	Promoter	11	34172534	34379555	207022	2	25841	uc001mvl.2	0	ENSG00000166016	ABTB2	ankyrin repeat and BTB domain containing 2
chr11	34380607	34381091	485	*	0.000321329	Distal Intergenic	11	34172534	34379555	207022	2	25841	uc001mvl.2	-1052	ENSG00000166016	ABTB2	ankyrin repeat and BTB domain containing 2
chr3	38177429	38177879	451	*	0.000296425	Promoter	3	38164201	38178733	14533	2	30	uc003cht.3	854	ENSG00000060971	ACAA1	acetyl-CoA acyltransferase 1
chr3	38178387	38179057	671	*	0.00198236	Promoter	3	38164201	38178733	14533	2	30	uc003cht.3	0	ENSG00000060971	ACAA1	acetyl-CoA acyltransferase 1
chr18	47312604	47313085	482	*	0.000157151	Intron (uc002ldw.4/10449, intron 8 of 9)	18	47309874	47340251	30378	2	10449	uc002ldw.4	27166	ENSG00000167315	ACAA2	acetyl-CoA acyltransferase 2
chr18	47339457	47340793	1337	*	0.000697275	Promoter	18	47309874	47340251	30378	2	10449	uc002ldw.4	0	ENSG00000167315	ACAA2	acetyl-CoA acyltransferase 2
chr17	35491081	35491322	242	*	0.000200686	Intron (uc010wdc.2/31, intron 3 of 13)	17	35441927	35479716	37790	2	31	uc010wdb.2	-11365	ENSG00000278540	ACACA	acetyl-CoA carboxylase alpha
chr17	35504262	35504566	305	*	0.000154376	Intron (uc010wdc.2/31, intron 3 of 13)	17	35441927	35518964	77038	2	31	uc010wdc.2	14398	ENSG00000278540	ACACA	acetyl-CoA carboxylase alpha
chr17	35715788	35716657	870	*	0.00089999	Promoter	17	35441927	35716059	274133	2	31	uc002hnm.3	0	ENSG00000278540	ACACA	acetyl-CoA carboxylase alpha
chr17	35766521	35767514	994	*	0.000329649	Promoter	17	35441927	35766902	324976	2	31	uc002hnn.3	0	ENSG00000278540	ACACA	acetyl-CoA carboxylase alpha
chr12	109548903	109549491	589	*	9.46995e-05	Distal Intergenic	12	109554400	109706030	151631	1	32	uc001tob.3	-4909	ENSG00000076555	ACACB	acetyl-CoA carboxylase beta
chr12	109592073	109593058	986	*	0.000877396	Intron (uc001tob.3/32, intron 2 of 52)	12	109577202	109706030	128829	1	32	uc001toc.3	14871	ENSG00000076555	ACACB	acetyl-CoA carboxylase beta
chr12	112123183	112124344	1162	*	0.00080295	Promoter	12	112123857	112148121	24265	1	80724	uc009zvw.2	0	ENSG00000111271	ACAD10	acyl-CoA dehydrogenase family member 10
chr12	112160916	112161367	452	*	0.000144666	Intron (uc001tsp.3/80724, intron 8 of 17)	12	112153310	112194903	41594	1	80724	uc001tss.1	7606	ENSG00000111271	ACAD10	acyl-CoA dehydrogenase family member 10
chr11	134122911	134123684	774	*	0.00312835	Promoter	11	134123434	134129819	6386	1	27034	uc009zdc.3	0	ENSG00000151498	ACAD8	acyl-CoA dehydrogenase family member 8
chr3	128594343	128594640	298	*	0.000418522	Distal Intergenic	3	128598333	128627942	29610	1	28976	uc010hsw.1	-3693	ENSG00000177646	ACAD9	acyl-CoA dehydrogenase family member 9
chr3	128597972	128598759	788	*	0.00103801	Promoter	3	128598333	128627942	29610	1	28976	uc010hsw.1	0	ENSG00000177646	ACAD9	acyl-CoA dehydrogenase family member 9
chr3	128641910	128642605	696	*	0.000262072	Intron (uc003elg.1/57501, intron 7 of 7)	3	128623201	128631957	8757	1	28976	uc003ele.3	18709	ENSG00000177646	ACAD9	acyl-CoA dehydrogenase family member 9
chr2	211089551	211090197	647	*	0.000102842	Promoter	2	211052716	211090215	37500	2	33	uc002vdz.4	18	ENSG00000115361	ACADL	acyl-CoA dehydrogenase long chain
chr1	76186571	76186732	162	*	0.000102878	Intron (uc001dgv.3/uc001dgv.3, intron 1 of 4)	1	76190043	76205795	15753	1	34	uc010orc.1	-3311	ENSG00000117054	ACADM	acyl-CoA dehydrogenase medium chain
chr1	76189875	76190783	909	*	0.00147062	Promoter	1	76190043	76205795	15753	1	34	uc010orc.1	0	ENSG00000117054	ACADM	acyl-CoA dehydrogenase medium chain
chr12	121163403	121163889	487	*	0.00069789	Promoter	12	121163571	121176999	13429	1	35	uc010szl.1	0	ENSG00000122971	ACADS	acyl-CoA dehydrogenase short chain
chr10	124767871	124768840	970	*	0.00255288	Promoter	10	124768429	124817806	49378	1	36	uc001lhb.3	0	ENSG00000196177	ACADSB	acyl-CoA dehydrogenase short/branched chain
chr17	7117295	7118504	1210	*	0.000885436	Intron (uc010cly.3/1742, intron 1 of 19)	17	7120444	7128586	8143	1	37	uc010vtp.3	-1940	ENSG00000072778	ACADVL	acyl-CoA dehydrogenase very long chain
chr17	7239580	7240401	822	*	0.000287479	Promoter	17	7239848	7254793	14946	1	9744	uc002ggd.2	0	ENSG00000072818	ACAP1	ArfGAP with coiled-coil, ankyrin repeat and PH domains 1
chr3	195162817	195164219	1403	*	0.00293486	Promoter	3	194995465	195163817	168353	2	23527	uc003fun.4	0	ENSG00000114331	ACAP2	ArfGAP with coiled-coil, ankyrin repeat and PH domains 2
chr3	195178997	195179552	556	*	0.000291355	Distal Intergenic	3	195056645	195163817	107173	2	23527	uc003fuo.3	-15180	ENSG00000114331	ACAP2	ArfGAP with coiled-coil, ankyrin repeat and PH domains 2
chr11	107940849	107941154	306	*	0.000157151	Exon (uc001pju.3/8065, exon 8 of 20)	11	107992258	108007666	15409	1	38	uc001pjw.1	-51104	ENSG00000075239	ACAT1	acetyl-CoA acetyltransferase 1
chr11	107991963	107992701	739	*	0.00211497	Promoter	11	107992258	108007666	15409	1	38	uc001pjw.1	0	ENSG00000075239	ACAT1	acetyl-CoA acetyltransferase 1
chr1	226373953	226374773	821	*	0.00121431	Promoter	1	226332380	226374423	42044	2	64746	uc001hpy.3	0	ENSG00000182827	ACBD3	acyl-CoA binding domain containing 3
chr17	43212743	43213188	446	*	0.000771505	Promoter	17	43213014	43220326	7313	1	79777	uc002iid.2	0	ENSG00000181513	ACBD4	acyl-CoA binding domain containing 4
chr10	27529186	27530216	1031	*	0.000161884	Promoter	10	27484143	27529808	45666	2	91452	uc010qdm.3	0	ENSG00000107897	ACBD5	acyl-CoA binding domain containing 5
chr10	27530723	27531538	816	*	0.00136078	Promoter	10	27484143	27531068	46926	2	91452	uc001ito.3	0	ENSG00000107897	ACBD5	acyl-CoA binding domain containing 5
chr10	27531758	27532435	678	*	0.000585145	Promoter	10	27484143	27531068	46926	2	91452	uc001itq.3	-690	ENSG00000107897	ACBD5	acyl-CoA binding domain containing 5
chr1	180471280	180472377	1098	*	0.00323559	Promoter	1	180257352	180472022	214671	2	84320	uc001gog.3	0	ENSG00000230124	ACBD6	acyl-CoA binding domain containing 6
chr1	180485068	180485384	317	*	0.000367942	Distal Intergenic	1	180257352	180472022	214671	2	84320	uc001gog.3	-13046	ENSG00000230124	ACBD6	acyl-CoA binding domain containing 6
chr10	15130402	15131106	705	*	0.00151418	Promoter	10	15057071	15130775	73705	2	414149	uc010qby.1	0	ENSG00000176244	ACBD7	acyl-CoA binding domain containing 7
chr11	44087483	44088333	851	*	0.00181812	Promoter	11	44087729	44105569	17841	1	84680	uc009yks.1	0	ENSG00000110455	ACCS	1-aminocyclopropane-1-carboxylate synthase homolog (inactive)
chr9	19408438	19409340	903	*	0.00251874	Promoter	9	19408925	19452500	43576	1	340485	uc003zny.1	0	ENSG00000177076	ACER2	alkaline ceramidase 2
chr9	19457375	19457887	513	*	0.000489491	Distal Intergenic	9	19408925	19452500	43576	1	340485	uc003znz.1	48450	ENSG00000177076	ACER2	alkaline ceramidase 2
chr9	19464627	19465327	701	*	0.00199419	Distal Intergenic	9	19408925	19452500	43576	1	340485	uc003znz.1	55702	ENSG00000177076	ACER2	alkaline ceramidase 2
chr9	19471739	19472140	402	*	0.000225636	Distal Intergenic	9	19408925	19452500	43576	1	340485	uc003znz.1	62814	ENSG00000177076	ACER2	alkaline ceramidase 2
chr9	19493160	19493561	402	*	0.000266583	Distal Intergenic	9	19408925	19452500	43576	1	340485	uc003znz.1	84235	ENSG00000177076	ACER2	alkaline ceramidase 2
chr11	76571618	76572295	678	*	0.000441745	Promoter	11	76571917	76726305	154389	1	55331	uc010rsg.1	0	ENSG00000078124	ACER3	alkaline ceramidase 3
chr11	76631018	76631553	536	*	0.00030485	Intron (uc010rsg.1/55331, intron 2 of 8)	11	76571983	76734850	162868	1	55331	uc010rsj.1	59035	ENSG00000078124	ACER3	alkaline ceramidase 3
chr7	100492527	100492830	304	*	0.000142977	Promoter	7	100487615	100492009	4395	2	43	uc003uxd.3	-518	ENSG00000087085	ACHE	acetylcholinesterase (Cartwright blood group)
chr7	100550755	100551208	454	*	0.00172372	5' UTR	7	100490786	100494539	3754	2	43	uc003uxj.1	-56216	ENSG00000087085	ACHE	acetylcholinesterase (Cartwright blood group)
chr14	23538006	23538513	508	*	0.000488683	Promoter	14	23527774	23538826	11053	2	22985	uc001wio.4	313	ENSG00000100813	ACIN1	apoptotic chromatin condensation inducer 1
chr14	23540560	23541093	534	*	0.000670538	Promoter	14	23527774	23540747	12974	2	22985	uc001wip.4	0	ENSG00000100813	ACIN1	apoptotic chromatin condensation inducer 1
chr14	23563859	23564984	1126	*	0.00400594	Promoter	14	23527774	23564823	37050	2	22985	uc001wit.4	0	ENSG00000100813	ACIN1	apoptotic chromatin condensation inducer 1
chr3	42845459	42846383	925	*	0.00203977	Promoter	3	42846246	42877265	31020	1	1238	uc003cmc.1	0	ENSG00000144648	ACKR2	atypical chemokine receptor 2
chr3	42872863	42873196	334	*	0.00013717	Intron (uc003cmc.1/1238, intron 4 of 5)	3	42850965	42941826	90862	1	1238	uc003cmg.3	21898	ENSG00000144648	ACKR2	atypical chemokine receptor 2
chr2	237445454	237446021	568	*	0.000595914	Distal Intergenic	2	237469424	237490994	21571	1	57007	uc010fyq.3	-23403	ENSG00000144476	ACKR3	atypical chemokine receptor 3
chr2	237454561	237454872	312	*	0.000152956	Distal Intergenic	2	237469424	237490994	21571	1	57007	uc010fyq.3	-14552	ENSG00000144476	ACKR3	atypical chemokine receptor 3
chr2	237455298	237455723	426	*	0.000215378	Distal Intergenic	2	237469424	237490994	21571	1	57007	uc010fyq.3	-13701	ENSG00000144476	ACKR3	atypical chemokine receptor 3
chr2	237463489	237463824	336	*	0.000255778	Distal Intergenic	2	237469424	237490994	21571	1	57007	uc010fyq.3	-5600	ENSG00000144476	ACKR3	atypical chemokine receptor 3
chr2	237476821	237477215	395	*	0.000134807	Intron (uc010fyq.3/57007, intron 2 of 2)	2	237478380	237490994	12615	1	57007	uc002vwd.3	-1165	ENSG00000144476	ACKR3	atypical chemokine receptor 3
chr2	237478128	237478650	523	*	0.0013043	Promoter	2	237478380	237490994	12615	1	57007	uc002vwd.3	0	ENSG00000144476	ACKR3	atypical chemokine receptor 3
chr2	237528682	237529081	400	*	0.000138061	Distal Intergenic	2	237478380	237490994	12615	1	57007	uc002vwd.3	50302	ENSG00000144476	ACKR3	atypical chemokine receptor 3
chr17	40074743	40075755	1013	*	0.000908151	Promoter	17	40023179	40075272	52094	2	47	uc002hyg.3	0	ENSG00000131473	ACLY	ATP citrate lyase
chr9	31518932	31519242	311	*	0.000110751	Distal Intergenic	9	32384601	32436395	51795	1	48	uc010mjh.1	-865359	ENSG00000122729	ACO1	aconitase 1
chr9	31854188	31854614	427	*	8.50292e-05	Distal Intergenic	9	32384601	32436395	51795	1	48	uc010mjh.1	-529987	ENSG00000122729	ACO1	aconitase 1
chr9	32010643	32011264	622	*	0.000112603	Distal Intergenic	9	32384601	32436395	51795	1	48	uc010mjh.1	-373337	ENSG00000122729	ACO1	aconitase 1
chr9	32251437	32251735	299	*	0.000105363	Distal Intergenic	9	32384601	32436395	51795	1	48	uc010mjh.1	-132866	ENSG00000122729	ACO1	aconitase 1
chr9	32378626	32378954	329	*	0.000309996	Distal Intergenic	9	32384601	32436395	51795	1	48	uc010mjh.1	-5647	ENSG00000122729	ACO1	aconitase 1
chr9	32379167	32379705	539	*	0.000564203	Distal Intergenic	9	32384601	32436395	51795	1	48	uc010mjh.1	-4896	ENSG00000122729	ACO1	aconitase 1
chr9	32384265	32385110	846	*	0.00227596	Promoter	9	32384601	32436395	51795	1	48	uc010mjh.1	0	ENSG00000122729	ACO1	aconitase 1
chr22	41864456	41865388	933	*	0.00134505	Promoter	22	41865129	41924993	59865	1	50	uc003bac.3	0	ENSG00000100412	ACO2	aconitase 2
chr1	54940986	54941698	713	*	0.000148967	Distal Intergenic	1	55007930	55076005	68076	1	26027	uc001cxj.2	-66232	ENSG00000162390	ACOT11	acyl-CoA thioesterase 11
chr1	54954644	54955710	1067	*	0.000239925	Distal Intergenic	1	55007930	55076005	68076	1	26027	uc001cxj.2	-52220	ENSG00000162390	ACOT11	acyl-CoA thioesterase 11
chr1	54965168	54965521	354	*	0.000141478	Distal Intergenic	1	55007930	55076005	68076	1	26027	uc001cxj.2	-42409	ENSG00000162390	ACOT11	acyl-CoA thioesterase 11
chr1	55007617	55008609	993	*	0.000357355	Promoter	1	55007930	55076005	68076	1	26027	uc001cxj.2	0	ENSG00000162390	ACOT11	acyl-CoA thioesterase 11
chr1	55027377	55027854	478	*	0.000108972	Intron (uc001cxj.2/26027, intron 1 of 14)	1	55013807	55100417	86611	1	26027	uc001cxm.2	13570	ENSG00000162390	ACOT11	acyl-CoA thioesterase 11
chr5	80689646	80689963	318	*	0.000127017	Promoter	5	80625947	80689988	64042	2	134526	uc003khl.4	25	ENSG00000172497	ACOT12	acyl-CoA thioesterase 12
chr5	80721401	80721960	560	*	0.000319221	Intron (uc011cto.1/26829, intron 1 of 1)	5	80655672	80689988	34317	2	134526	uc003khm.3	-31413	ENSG00000172497	ACOT12	acyl-CoA thioesterase 12
chr5	80809926	80810264	339	*	0.000201127	Intron (uc003kho.4/23635, intron 4 of 16)	5	80655672	80689988	34317	2	134526	uc003khm.3	-119938	ENSG00000172497	ACOT12	acyl-CoA thioesterase 12
chr5	80833869	80834645	777	*	0.000967433	Intron (uc003kho.4/23635, intron 4 of 16)	5	80655672	80689988	34317	2	134526	uc003khm.3	-143881	ENSG00000172497	ACOT12	acyl-CoA thioesterase 12
chr14	74035724	74036643	920	*	0.000231487	Promoter	14	74035763	74042362	6600	1	10965	uc001xon.5	0	ENSG00000119673	ACOT2	acyl-CoA thioesterase 2
chr14	74037737	74038083	347	*	0.000483945	Intron (uc010tuc.3/641371, intron 2 of 2)	14	74035763	74042362	6600	1	10965	uc001xon.5	1974	ENSG00000119673	ACOT2	acyl-CoA thioesterase 2
chr14	74058451	74059167	717	*	0.00052117	Promoter	14	74058410	74062470	4061	1	122970	uc001xoo.3	41	ENSG00000177465	ACOT4	acyl-CoA thioesterase 4
chr14	74079124	74079871	748	*	0.000577952	Distal Intergenic	14	74083548	74086592	3045	1	641372	uc001xop.3	-3677	ENSG00000205669	ACOT6	acyl-CoA thioesterase 6
chr1	6408147	6408953	807	*	0.000113388	Intron (uc001amq.3/11332, intron 2 of 8)	1	6324332	6419004	94673	2	11332	uc001amq.3	10051	ENSG00000097021	ACOT7	acyl-CoA thioesterase 7
chr1	6425155	6425600	446	*	0.000287239	Intron (uc001ams.3/11332, intron 1 of 8)	1	6324332	6420764	96433	2	11332	uc001amr.3	-4391	ENSG00000097021	ACOT7	acyl-CoA thioesterase 7
chr1	6453151	6454151	1001	*	0.00101436	Promoter	1	6324332	6453826	129495	2	11332	uc001amt.3	0	ENSG00000097021	ACOT7	acyl-CoA thioesterase 7
chr20	44485669	44486591	923	*	0.00154195	Promoter	20	44470360	44486048	15689	2	10005	uc002xqa.2	0	ENSG00000101473	ACOT8	acyl-CoA thioesterase 8
chrX	23760972	23761725	754	*	0.000490427	Promoter	23	23721777	23761407	39631	2	23597	uc004dao.3	0	ENSG00000123130	ACOT9	acyl-CoA thioesterase 9
chr17	73974937	73976053	1117	*	0.000806369	Promoter	17	73937589	73975515	37927	2	51	uc002jqe.3	0	ENSG00000161533	ACOX1	acyl-CoA oxidase 1
chr3	58518549	58518887	339	*	0.00066387	Intron (uc003dkl.3/8309, intron 5 of 14)	3	58490863	58522929	32067	2	8309	uc003dkl.3	4042	ENSG00000168306	ACOX2	acyl-CoA oxidase 2
chr4	8411178	8411518	341	*	0.000115876	Intron (uc010idk.3/8310, intron 6 of 17)	4	8368009	8430208	62200	2	8310	uc010idk.3	18690	ENSG00000087008	ACOX3	acyl-CoA oxidase 3, pristanoyl
chr4	8429583	8430713	1131	*	0.000836074	Promoter	4	8368009	8430208	62200	2	8310	uc010idk.3	0	ENSG00000087008	ACOX3	acyl-CoA oxidase 3, pristanoyl
chr2	111489992	111490461	470	*	0.000119331	Promoter	2	111490150	111875799	385650	1	55289	uc010yxk.1	0	ENSG00000153093	ACOXL	acyl-CoA oxidase like
chr2	111506067	111506476	410	*	0.000187242	Intron (uc010yxk.1/55289, intron 1 of 17)	2	111490150	111875799	385650	1	55289	uc010yxk.1	15917	ENSG00000153093	ACOXL	acyl-CoA oxidase like
chr2	111569311	111569616	306	*	0.000150028	Intron (uc010yxk.1/55289, intron 9 of 17)	2	111556591	111851921	295331	1	55289	uc021vmn.1	12720	ENSG00000153093	ACOXL	acyl-CoA oxidase like
chr2	111604245	111605163	919	*	0.00120359	Intron (uc010yxk.1/55289, intron 10 of 17)	2	111556591	111851921	295331	1	55289	uc021vmn.1	47654	ENSG00000153093	ACOXL	acyl-CoA oxidase like
chr2	111610194	111610419	226	*	0.000132817	Intron (uc010yxk.1/55289, intron 10 of 17)	2	111556591	111851921	295331	1	55289	uc021vmn.1	53603	ENSG00000153093	ACOXL	acyl-CoA oxidase like
chr2	111615927	111616642	716	*	0.0022857	Intron (uc010yxk.1/55289, intron 10 of 17)	2	111556591	111851921	295331	1	55289	uc021vmn.1	59336	ENSG00000153093	ACOXL	acyl-CoA oxidase like
chr2	111630633	111631083	451	*	9.02794e-05	Intron (uc010yxk.1/55289, intron 10 of 17)	2	111556591	111851921	295331	1	55289	uc021vmn.1	74042	ENSG00000153093	ACOXL	acyl-CoA oxidase like
chr2	111634583	111635126	544	*	0.00023257	Intron (uc010yxk.1/55289, intron 10 of 17)	2	111556591	111851921	295331	1	55289	uc021vmn.1	77992	ENSG00000153093	ACOXL	acyl-CoA oxidase like
chr19	11689534	11689721	188	*	7.31435e-05	Promoter	19	11685475	11689592	4118	2	54	uc002msh.4	0	ENSG00000102575	ACP5	acid phosphatase 5, tartrate resistant
chr1	147141725	147143024	1300	*	0.00115114	Promoter	1	147119168	147142634	23467	2	51205	uc001epr.2	0	ENSG00000162836	ACP6	acid phosphatase 6, lysophosphatidic
chr1	147172018	147172611	594	*	0.000360864	Distal Intergenic	1	147121946	147142634	20689	2	51205	uc009wjj.1	-29384	ENSG00000162836	ACP6	acid phosphatase 6, lysophosphatidic
chr19	6161331	6161666	336	*	0.000175883	Intron (uc002mee.1/81616, intron 6 of 14)	19	6135710	6193112	57403	1	81616	uc010xiz.1	25621	ENSG00000130377	ACSBG2	acyl-CoA synthetase bubblegum family member 2
chr19	6199270	6199915	646	*	0.00101338	Exon (uc002mej.1/uc002mej.1, exon 1 of 2)	19	6135710	6193112	57403	1	81616	uc010xiz.1	63560	ENSG00000130377	ACSBG2	acyl-CoA synthetase bubblegum family member 2
chr17	48503332	48503808	477	*	0.000228365	Promoter	17	48503519	48552200	48682	1	80221	uc002iqu.2	0	ENSG00000167107	ACSF2	acyl-CoA synthetase family member 2
chr16	89163349	89163859	511	*	0.000460151	Intron (uc002fmp.3/197322, intron 1 of 10)	16	89160217	89222171	61955	1	197322	uc021tmq.1	3132	ENSG00000176715	ACSF3	acyl-CoA synthetase family member 3
chr16	89181556	89182263	708	*	0.00167166	Intron (uc002fmp.3/197322, intron 6 of 10)	16	89202956	89222171	19216	1	197322	uc031qxj.1	-20693	ENSG00000176715	ACSF3	acyl-CoA synthetase family member 3
chr16	89188821	89189269	449	*	0.000348103	Intron (uc002fmp.3/197322, intron 7 of 10)	16	89202956	89222171	19216	1	197322	uc031qxj.1	-13687	ENSG00000176715	ACSF3	acyl-CoA synthetase family member 3
chr4	185683007	185683793	787	*	0.00130277	Exon (uc003iws.1/2180, exon 5 of 9)	4	185676749	185687910	11162	2	2180	uc003iws.1	4117	ENSG00000151726	ACSL1	acyl-CoA synthetase long chain family member 1
chr4	185703933	185704481	549	*	0.000217054	Intron (uc003iww.2/2180, intron 4 of 20)	4	185689470	185695029	5560	2	2180	uc010ise.1	-8904	ENSG00000151726	ACSL1	acyl-CoA synthetase long chain family member 1
chr4	185736219	185736591	373	*	0.000131448	Intron (uc003iwu.1/2180, intron 1 of 20)	4	185676749	185733413	56665	2	2180	uc003iwt.1	-2806	ENSG00000151726	ACSL1	acyl-CoA synthetase long chain family member 1
chr4	185746401	185748382	1982	*	0.00108364	Promoter	4	185676749	185747215	70467	2	2180	uc003iwu.1	0	ENSG00000151726	ACSL1	acyl-CoA synthetase long chain family member 1
chr2	223654115	223654668	554	*	0.000290524	Distal Intergenic	2	223725732	223808119	82388	1	2181	uc002vni.3	-71064	ENSG00000123983	ACSL3	acyl-CoA synthetase long chain family member 3
chr2	223725343	223726601	1259	*	0.00384242	Promoter	2	223725732	223808119	82388	1	2181	uc002vni.3	0	ENSG00000123983	ACSL3	acyl-CoA synthetase long chain family member 3
chr2	223760723	223761139	417	*	0.000128722	Intron (uc002vni.3/2181, intron 2 of 16)	2	223725732	223808119	82388	1	2181	uc002vnj.3	34991	ENSG00000123983	ACSL3	acyl-CoA synthetase long chain family member 3
chr2	223768266	223768732	467	*	0.000209226	Intron (uc002vni.3/2181, intron 3 of 16)	2	223725732	223808119	82388	1	2181	uc002vnj.3	42534	ENSG00000123983	ACSL3	acyl-CoA synthetase long chain family member 3
chr2	223773983	223774324	342	*	0.000215361	Intron (uc002vni.3/2181, intron 4 of 16)	2	223725732	223808119	82388	1	2181	uc002vnj.3	48251	ENSG00000123983	ACSL3	acyl-CoA synthetase long chain family member 3
chr2	223804069	223804356	288	*	0.000298666	Intron (uc002vni.3/2181, intron 16 of 16)	2	223725732	223808119	82388	1	2181	uc002vnj.3	78337	ENSG00000123983	ACSL3	acyl-CoA synthetase long chain family member 3
chrX	108976087	108977097	1011	*	0.0015099	Promoter	23	108884564	108976621	92058	2	2182	uc004eoi.2	0	ENSG00000068366	ACSL4	acyl-CoA synthetase long chain family member 4
chr10	114134723	114135312	590	*	8.7876e-05	Promoter	10	114135023	114188138	53116	1	51703	uc001kzt.3	0	ENSG00000197142	ACSL5	acyl-CoA synthetase long chain family member 5
chr10	114135531	114136535	1005	*	0.000255135	Promoter	10	114135956	114188138	52183	1	51703	uc001kzu.3	0	ENSG00000197142	ACSL5	acyl-CoA synthetase long chain family member 5
chr5	131310384	131311228	845	*	0.000176866	Promoter	5	131285667	131309728	24062	2	23305	uc003kvw.2	-656	ENSG00000164398	ACSL6	acyl-CoA synthetase long chain family member 6
chr5	131336583	131337159	577	*	0.000459729	Intron (uc003kvx.2/23305, intron 1 of 20)	5	131142684	131329971	187288	2	23305	uc003kvv.2	-6612	ENSG00000164398	ACSL6	acyl-CoA synthetase long chain family member 6
chr5	131347306	131347733	428	*	0.000182515	Promoter	5	131285667	131347355	61689	2	23305	uc003kvx.2	0	ENSG00000164398	ACSL6	acyl-CoA synthetase long chain family member 6
chr5	131355683	131356373	691	*	0.000732912	Distal Intergenic	5	131325100	131347870	22771	2	23305	uc003kwd.1	-7813	ENSG00000164398	ACSL6	acyl-CoA synthetase long chain family member 6
chr16	20774783	20775389	607	*	0.000738107	Promoter	16	20775312	20797638	22327	1	6296	uc002dhq.3	0	ENSG00000005187	ACSM3	acyl-CoA synthetase medium chain family member 3
chr10	96943069	96944006	938	*	0.000772744	Distal Intergenic	10	96953957	96988686	34730	1	142827	uc001kke.3	-9951	ENSG00000173124	ACSM6	acyl-CoA synthetase medium chain family member 6
chr10	96990454	96991136	683	*	0.000399502	Exon (uc001kkg.1/uc001kkg.1, exon 1 of 2)	10	96954222	96985148	30927	1	142827	uc009xuu.1	36232	ENSG00000173124	ACSM6	acyl-CoA synthetase medium chain family member 6
chr20	25023561	25024196	636	*	0.000489361	Intron (uc002wub.3/84532, intron 2 of 13)	20	24986866	25013342	26477	2	84532	uc021wbl.1	-10219	ENSG00000154930	ACSS1	acyl-CoA synthetase short chain family member 1
chr20	25037657	25039360	1704	*	0.00100362	Promoter	20	24986866	25038818	51953	2	84532	uc002wub.3	0	ENSG00000154930	ACSS1	acyl-CoA synthetase short chain family member 1
chr20	25046306	25046623	318	*	0.00018801	Distal Intergenic	20	24986866	25038818	51953	2	84532	uc031rsm.1	-7488	ENSG00000154930	ACSS1	acyl-CoA synthetase short chain family member 1
chr20	33463867	33464645	779	*	0.000588926	Promoter	20	33464328	33514754	50427	1	55902	uc010zum.1	0	ENSG00000131069	ACSS2	acyl-CoA synthetase short chain family member 2
chr10	90692371	90692853	483	*	0.000374412	Exon (uc001kfo.1/uc001kfo.1, exon 1 of 5)	10	90694831	90712580	17750	2	59	uc001kfp.3	19727	ENSG00000107796	ACTA2	actin alpha 2, smooth muscle
chr10	90694504	90695545	1042	*	0.000231607	3' UTR	10	90694831	90712580	17750	2	59	uc001kfp.3	17035	ENSG00000107796	ACTA2	actin alpha 2, smooth muscle
chr7	5569132	5570608	1477	*	0.00252224	Promoter	7	5566779	5569294	2516	2	60	uc003sor.4	0	ENSG00000075624	ACTB	actin beta
chr7	5598443	5598914	472	*	0.000323679	Distal Intergenic	7	5566779	5570232	3454	2	60	uc003sot.4	-28211	ENSG00000075624	ACTB	actin beta
chr5	56747340	56747803	464	*	0.000308993	Distal Intergenic	5	56775843	56778636	2794	2	345651	uc003jrm.3	30833	ENSG00000169067	ACTBL2	actin beta like 2
chr5	56791160	56791466	307	*	0.000219073	Distal Intergenic	5	56775843	56778636	2794	2	345651	uc003jrm.3	-12524	ENSG00000169067	ACTBL2	actin beta like 2
chr5	56946227	56946662	436	*	0.000154652	Distal Intergenic	5	56775843	56778636	2794	2	345651	uc003jrm.3	-167591	ENSG00000169067	ACTBL2	actin beta like 2
chr17	79451178	79451635	458	*	0.000313304	Distal Intergenic	17	79476997	79479892	2896	2	71	uc002kag.3	28257	ENSG00000184009	ACTG1	actin gamma 1
chr17	79454805	79455351	547	*	0.000186575	Distal Intergenic	17	79476997	79479892	2896	2	71	uc002kag.3	24541	ENSG00000184009	ACTG1	actin gamma 1
chr17	79479664	79480454	791	*	0.000577384	Promoter	17	79476997	79479892	2896	2	71	uc002kag.3	0	ENSG00000184009	ACTG1	actin gamma 1
chr17	79486345	79486638	294	*	0.000164541	Distal Intergenic	17	79476997	79479892	2896	2	71	uc002kal.2	-6453	ENSG00000184009	ACTG1	actin gamma 1
chr1	202830227	202830508	282	*	7.23595e-05	Promoter	1	202830882	202844369	13488	1	148709	uc001gyk.1	-374	ENSG00000234996	ACTG1P25	actin gamma 1 pseudogene 25
chr2	74123928	74124300	373	*	0.000122225	5' UTR	2	74120093	74146780	26688	1	72	uc010yrn.2	3835	ENSG00000163017	ACTG2	actin gamma 2, smooth muscle
chr20	32254452	32254883	432	*	0.000130091	Promoter	20	32254304	32256331	2028	1	170487	uc002wzt.3	148	ENSG00000182584	ACTL10	actin like 10
chr20	32255628	32255963	336	*	0.000220046	Exon (uc002wzt.3/170487, exon 1 of 1)	20	32254304	32256331	2028	1	170487	uc002wzt.3	1324	ENSG00000182584	ACTL10	actin like 10
chr3	179280391	179281658	1268	*	0.00466065	Promoter	3	179280708	179306193	25486	1	86	uc003fjw.3	0	ENSG00000136518	ACTL6A	actin like 6A
chr7	100253717	100254168	452	*	0.000193268	Promoter	7	100240726	100254084	13359	2	51412	uc003uvy.3	0	ENSG00000077080	ACTL6B	actin like 6B
chr14	69378436	69378770	335	*	0.000381776	Intron (uc010ttb.2/87, intron 4 of 20)	14	69340840	69354980	14141	2	87	uc001xkk.3	-23456	ENSG00000072110	ACTN1	actinin alpha 1
chr14	69385352	69385716	365	*	0.000175241	Intron (uc010ttb.2/87, intron 3 of 20)	14	69340840	69354980	14141	2	87	uc001xkk.3	-30372	ENSG00000072110	ACTN1	actinin alpha 1
chr14	69404677	69405003	327	*	0.000154941	Intron (uc010ttb.2/87, intron 1 of 20)	14	69340840	69444283	103444	2	87	uc010ttb.2	39280	ENSG00000072110	ACTN1	actinin alpha 1
chr14	69412005	69412350	346	*	0.000235635	Intron (uc010ttb.2/87, intron 1 of 20)	14	69340840	69444283	103444	2	87	uc010ttb.2	31933	ENSG00000072110	ACTN1	actinin alpha 1
chr14	69434777	69435227	451	*	0.000834424	Intron (uc010ttb.2/87, intron 1 of 20)	14	69340840	69444283	103444	2	87	uc010ttb.2	9056	ENSG00000072110	ACTN1	actinin alpha 1
chr14	69436885	69437406	522	*	0.000720614	Intron (uc010ttb.2/87, intron 1 of 20)	14	69340840	69444283	103444	2	87	uc010ttb.2	6877	ENSG00000072110	ACTN1	actinin alpha 1
chr14	69444438	69446494	2057	*	0.000508822	Promoter	14	69446399	69454180	7782	1	161159	uc031qpf.1	0	ENSG00000259062	ACTN1-AS1	ACTN1 antisense RNA 1
chr1	236849458	236850115	658	*	0.000217803	Promoter	1	236849770	236927558	77789	1	88	uc001hyf.2	0	ENSG00000077522	ACTN2	actinin alpha 2
chr1	236876960	236878329	1370	*	0.000360447	Intron (uc001hyf.2/88, intron 1 of 20)	1	236894533	236927558	33026	1	88	uc010pxu.1	-16204	ENSG00000077522	ACTN2	actinin alpha 2
chr19	39127574	39127957	384	*	0.000258935	3' UTR	19	39138267	39212518	74252	1	81	uc010egc.2	-10310	ENSG00000130402	ACTN4	actinin alpha 4
chr19	39137974	39138460	487	*	0.00133372	Promoter	19	39138267	39212518	74252	1	81	uc010egc.2	0	ENSG00000130402	ACTN4	actinin alpha 4
chr19	39147200	39147825	626	*	0.000444423	Intron (uc010egc.2/81, intron 1 of 11)	19	39138267	39221171	82905	1	81	uc021uug.1	8933	ENSG00000130402	ACTN4	actinin alpha 4
chr14	58666245	58667329	1085	*	0.00345155	Promoter	14	58666833	58702353	35521	1	55860	uc001xdf.3	0	ENSG00000131966	ACTR10	actin related protein 10
chr10	104261658	104262797	1140	*	0.00165762	Promoter	10	104238986	104262512	23527	2	10121	uc001kvv.3	0	ENSG00000138107	ACTR1A	actin related protein 1A
chr2	98279820	98281021	1202	*	0.00377557	Promoter	2	98272402	98280561	8160	2	10120	uc002syb.2	0	ENSG00000115073	ACTR1B	actin related protein 1B
chr2	65414342	65414660	319	*	0.000168739	Distal Intergenic	2	65454829	65492501	37673	1	10097	uc010yqf.1	-40169	ENSG00000138071	ACTR2	actin related protein 2
chr2	65454328	65455669	1342	*	0.00252172	Promoter	2	65454829	65492501	37673	1	10097	uc010yqf.1	0	ENSG00000138071	ACTR2	actin related protein 2
chr2	114634070	114634853	784	*	0.00195479	Distal Intergenic	2	114647511	114719129	71619	1	10096	uc002tkx.2	-12658	ENSG00000115091	ACTR3	actin related protein 3
chr2	114647050	114647863	814	*	0.00305768	Promoter	2	114647511	114719129	71619	1	10096	uc002tkx.2	0	ENSG00000115091	ACTR3	actin related protein 3
chr2	114648200	114648889	690	*	0.000586142	Promoter	2	114648175	114719129	70955	1	10096	uc010yyd.2	25	ENSG00000115091	ACTR3	actin related protein 3
chr7	152456529	152457299	771	*	0.000986112	Promoter	7	152456834	152552464	95631	1	57180	uc003wle.2	0	ENSG00000133627	ACTR3B	actin related protein 3B
chr2	92162829	92163124	296	*	8.47005e-05	Distal Intergenic	2	92129159	92130496	1338	1	440888	uc010yuc.2	33670	ENSG00000280263	ACTR3BP2	ACTR3B pseudogene 2
chr2	92223947	92224160	214	*	0.000134191	Distal Intergenic	2	92129159	92130496	1338	1	440888	uc010yuc.2	94788	ENSG00000280263	ACTR3BP2	ACTR3B pseudogene 2
chr2	92232598	92232966	369	*	0.000160335	Distal Intergenic	2	92129159	92130496	1338	1	440888	uc010yuc.2	103439	ENSG00000280263	ACTR3BP2	ACTR3B pseudogene 2
chr2	92244161	92244554	394	*	0.000138553	Distal Intergenic	2	92129159	92130496	1338	1	440888	uc010yuc.2	115002	ENSG00000280263	ACTR3BP2	ACTR3B pseudogene 2
chr2	92244792	92245355	564	*	0.000116482	Distal Intergenic	2	92129159	92130496	1338	1	440888	uc010yuc.2	115633	ENSG00000280263	ACTR3BP2	ACTR3B pseudogene 2
chr2	92245605	92246782	1178	*	0.00028324	Distal Intergenic	2	92129159	92130496	1338	1	440888	uc010yuc.2	116446	ENSG00000280263	ACTR3BP2	ACTR3B pseudogene 2
chr2	92256309	92256583	275	*	0.000106422	Distal Intergenic	2	92129159	92130496	1338	1	440888	uc010yuc.2	127150	ENSG00000280263	ACTR3BP2	ACTR3B pseudogene 2
chr2	92269064	92269772	709	*	0.0340028	Distal Intergenic	2	92129159	92130496	1338	1	440888	uc010yuc.2	139905	ENSG00000280263	ACTR3BP2	ACTR3B pseudogene 2
chr2	92275878	92276041	164	*	0.0128851	Distal Intergenic	2	92129159	92130496	1338	1	440888	uc010yuc.2	146719	ENSG00000280263	ACTR3BP2	ACTR3B pseudogene 2
chr2	92281257	92281563	307	*	0.0098455	Distal Intergenic	2	92129159	92130496	1338	1	440888	uc010yuc.2	152098	ENSG00000280263	ACTR3BP2	ACTR3B pseudogene 2
chr2	92284239	92284416	178	*	0.00316408	Distal Intergenic	2	92129159	92130496	1338	1	440888	uc010yuc.2	155080	ENSG00000280263	ACTR3BP2	ACTR3B pseudogene 2
chr2	92285957	92286121	165	*	0.00134415	Distal Intergenic	2	92129159	92130496	1338	1	440888	uc010yuc.2	156798	ENSG00000280263	ACTR3BP2	ACTR3B pseudogene 2
chr2	92290045	92290265	221	*	0.000403606	Distal Intergenic	2	92129159	92130496	1338	1	440888	uc010yuc.2	160886	ENSG00000280263	ACTR3BP2	ACTR3B pseudogene 2
chr2	92290480	92291626	1147	*	0.0169227	Distal Intergenic	2	92129159	92130496	1338	1	440888	uc010yuc.2	161321	ENSG00000280263	ACTR3BP2	ACTR3B pseudogene 2
chr2	92296040	92297593	1554	*	0.0176964	Distal Intergenic	2	92129159	92130496	1338	1	440888	uc010yuc.2	166881	ENSG00000280263	ACTR3BP2	ACTR3B pseudogene 2
chr2	92297867	92298141	275	*	0.00150814	Distal Intergenic	2	92129159	92130496	1338	1	440888	uc010yuc.2	168708	ENSG00000280263	ACTR3BP2	ACTR3B pseudogene 2
chr2	92300699	92301000	302	*	0.00501003	Distal Intergenic	2	92129159	92130496	1338	1	440888	uc010yuc.2	171540	ENSG00000280263	ACTR3BP2	ACTR3B pseudogene 2
chr2	92305630	92305828	199	*	0.00157561	Distal Intergenic	2	92129159	92130496	1338	1	440888	uc010yuc.2	176471	ENSG00000280263	ACTR3BP2	ACTR3B pseudogene 2
chr2	92305991	92306180	190	*	0.00309938	Distal Intergenic	2	92129159	92130496	1338	1	440888	uc010yuc.2	176832	ENSG00000280263	ACTR3BP2	ACTR3B pseudogene 2
chr2	92306692	92308119	1428	*	0.0192837	Distal Intergenic	2	92129159	92130496	1338	1	440888	uc010yuc.2	177533	ENSG00000280263	ACTR3BP2	ACTR3B pseudogene 2
chr2	92308437	92308813	377	*	0.00229698	Distal Intergenic	2	92129159	92130496	1338	1	440888	uc010yuc.2	179278	ENSG00000280263	ACTR3BP2	ACTR3B pseudogene 2
chr2	92309043	92309226	184	*	0.00167782	Distal Intergenic	2	92129159	92130496	1338	1	440888	uc010yuc.2	179884	ENSG00000280263	ACTR3BP2	ACTR3B pseudogene 2
chr2	92309480	92309797	318	*	0.00349572	Distal Intergenic	2	92129159	92130496	1338	1	440888	uc010yuc.2	180321	ENSG00000280263	ACTR3BP2	ACTR3B pseudogene 2
chr2	92309969	92310291	323	*	0.00592425	Distal Intergenic	2	92129159	92130496	1338	1	440888	uc010yuc.2	180810	ENSG00000280263	ACTR3BP2	ACTR3B pseudogene 2
chr2	92310567	92310821	255	*	0.00259133	Distal Intergenic	2	92129159	92130496	1338	1	440888	uc010yuc.2	181408	ENSG00000280263	ACTR3BP2	ACTR3B pseudogene 2
chr2	92312577	92313521	945	*	0.0070592	Distal Intergenic	2	92129159	92130496	1338	1	440888	uc010yuc.2	183418	ENSG00000280263	ACTR3BP2	ACTR3B pseudogene 2
chr2	92313777	92314048	272	*	0.0027025	Distal Intergenic	2	92129159	92130496	1338	1	440888	uc010yuc.2	184618	ENSG00000280263	ACTR3BP2	ACTR3B pseudogene 2
chr2	92315336	92315500	165	*	0.0152797	Distal Intergenic	2	92129159	92130496	1338	1	440888	uc010yuc.2	186177	ENSG00000280263	ACTR3BP2	ACTR3B pseudogene 2
chr2	92315787	92316747	961	*	0.00232623	Distal Intergenic	2	92129159	92130496	1338	1	440888	uc010yuc.2	186628	ENSG00000280263	ACTR3BP2	ACTR3B pseudogene 2
chr2	92317722	92317884	163	*	0.000592585	Distal Intergenic	2	92129159	92130496	1338	1	440888	uc010yuc.2	188563	ENSG00000280263	ACTR3BP2	ACTR3B pseudogene 2
chr2	92318024	92319486	1463	*	0.00658922	Distal Intergenic	2	92129159	92130496	1338	1	440888	uc010yuc.2	188865	ENSG00000280263	ACTR3BP2	ACTR3B pseudogene 2
chr2	92319819	92320789	971	*	0.0115388	Distal Intergenic	2	92129159	92130496	1338	1	440888	uc010yuc.2	190660	ENSG00000280263	ACTR3BP2	ACTR3B pseudogene 2
chr2	92320950	92321115	166	*	0.000838905	Distal Intergenic	2	92129159	92130496	1338	1	440888	uc010yuc.2	191791	ENSG00000280263	ACTR3BP2	ACTR3B pseudogene 2
chr2	92321667	92321876	210	*	0.00318541	Distal Intergenic	2	92129159	92130496	1338	1	440888	uc010yuc.2	192508	ENSG00000280263	ACTR3BP2	ACTR3B pseudogene 2
chr2	92322475	92322887	413	*	0.00151379	Distal Intergenic	2	92129159	92130496	1338	1	440888	uc010yuc.2	193316	ENSG00000280263	ACTR3BP2	ACTR3B pseudogene 2
chr2	92324066	92325940	1875	*	0.0355464	Distal Intergenic	2	92129159	92130496	1338	1	440888	uc010yuc.2	194907	ENSG00000280263	ACTR3BP2	ACTR3B pseudogene 2
chr10	38881602	38882007	406	*	0.0044389	Distal Intergenic	10	38989727	38991371	1645	1	399746	uc021ppf.1	-107720	NA	ACTR3BP5	ACTR3B pseudogene 5
chr10	39035032	39035336	305	*	8.36291e-05	Distal Intergenic	10	38989727	38991371	1645	1	399746	uc021ppf.1	45305	NA	ACTR3BP5	ACTR3B pseudogene 5
chr10	39079039	39079547	509	*	0.000953322	Distal Intergenic	10	38989727	38991371	1645	1	399746	uc021ppf.1	89312	NA	ACTR3BP5	ACTR3B pseudogene 5
chr10	39088276	39088413	138	*	0.000943928	Distal Intergenic	10	38989727	38991371	1645	1	399746	uc021ppf.1	98549	NA	ACTR3BP5	ACTR3B pseudogene 5
chr10	39094136	39094380	245	*	0.00206122	Distal Intergenic	10	38989727	38991371	1645	1	399746	uc021ppf.1	104409	NA	ACTR3BP5	ACTR3B pseudogene 5
chr10	39107195	39107414	220	*	0.0039156	Distal Intergenic	10	38989727	38991371	1645	1	399746	uc021ppf.1	117468	NA	ACTR3BP5	ACTR3B pseudogene 5
chr10	39125510	39125665	156	*	0.00209018	Distal Intergenic	10	38989727	38991371	1645	1	399746	uc021ppf.1	135783	NA	ACTR3BP5	ACTR3B pseudogene 5
chr10	39128585	39128948	364	*	0.00810733	Distal Intergenic	10	38989727	38991371	1645	1	399746	uc021ppf.1	138858	NA	ACTR3BP5	ACTR3B pseudogene 5
chr10	39146527	39146668	142	*	0.000267309	Distal Intergenic	10	38989727	38991371	1645	1	399746	uc021ppf.1	156800	NA	ACTR3BP5	ACTR3B pseudogene 5
chr7	150019960	150021004	1045	*	0.000136827	Promoter	7	149944301	150020758	76458	2	653857	uc022aps.1	0	ENSG00000106526	ACTR3C	actin related protein 3C
chr20	37376471	37377555	1085	*	0.00186468	Promoter	20	37377097	37401089	23993	1	79913	uc002xjd.2	0	ENSG00000101442	ACTR5	actin related protein 5
chr12	100593327	100594942	1616	*	0.00376284	Promoter	12	100593865	100602362	8498	1	64431	uc010svh.3	0	ENSG00000075089	ACTR6	actin related protein 6
chr3	53915617	53916483	867	*	0.00105397	Promoter	3	53901094	53915851	14758	2	93973	uc003dhc.3	0	ENSG00000113812	ACTR8	actin related protein 8
chrX	127916985	127917422	438	*	0.000211666	Distal Intergenic	23	127184941	127186382	1442	2	139741	uc004eum.3	-730603	ENSG00000123165	ACTRT1	actin related protein T1
chr1	2949578	2950079	502	*	0.000242376	Distal Intergenic	1	2938046	2939467	1422	1	140625	uc001ajz.3	11532	ENSG00000169717	ACTRT2	actin related protein T2
chr2	158640706	158641313	608	*	0.000225527	Intron (uc002tzm.3/90, intron 4 of 11)	2	158592958	158694790	101833	2	90	uc002tzm.3	53477	ENSG00000115170	ACVR1	activin A receptor type 1
chr2	158693366	158693927	562	*	0.000145657	Promoter	2	158592958	158694790	101833	2	90	uc002tzm.3	863	ENSG00000115170	ACVR1	activin A receptor type 1
chr2	158695186	158695377	192	*	7.80358e-05	Promoter	2	158592958	158694790	101833	2	90	uc002tzm.3	-396	ENSG00000115170	ACVR1	activin A receptor type 1
chr2	158731620	158733608	1989	*	0.00127363	Promoter	2	158592958	158731623	138666	2	90	uc002tzn.3	0	ENSG00000115170	ACVR1	activin A receptor type 1
chr2	158753787	158754488	702	*	0.000600439	Distal Intergenic	2	158592958	158732374	139417	2	90	uc010fog.2	-21413	ENSG00000115170	ACVR1	activin A receptor type 1
chr2	158755268	158755992	725	*	9.7437e-05	Distal Intergenic	2	158592958	158732374	139417	2	90	uc010fog.2	-22894	ENSG00000115170	ACVR1	activin A receptor type 1
chr12	52344906	52345838	933	*	0.00123562	Promoter	12	52345451	52381130	35680	1	91	uc001rzl.3	0	ENSG00000135503	ACVR1B	activin A receptor type 1B
chr2	158453717	158454173	457	*	0.0003169	Promoter	2	158383279	158454072	70794	2	130399	uc010foe.3	0	ENSG00000123612	ACVR1C	activin A receptor type 1C
chr2	158484444	158485857	1414	*	0.000960226	Promoter	2	158383279	158485399	102121	2	130399	uc002tzk.4	0	ENSG00000123612	ACVR1C	activin A receptor type 1C
chr2	148026179	148026512	334	*	0.000106076	Distal Intergenic	2	148602086	148688393	86308	1	92	uc002twg.3	-575574	ENSG00000121989	ACVR2A	activin A receptor type 2A
chr2	148206925	148207547	623	*	0.000370655	Distal Intergenic	2	148602086	148688393	86308	1	92	uc002twg.3	-394539	ENSG00000121989	ACVR2A	activin A receptor type 2A
chr2	148257753	148258137	385	*	0.000230968	Distal Intergenic	2	148602086	148688393	86308	1	92	uc002twg.3	-343949	ENSG00000121989	ACVR2A	activin A receptor type 2A
chr2	148269099	148269705	607	*	0.000406289	Distal Intergenic	2	148602086	148688393	86308	1	92	uc002twg.3	-332381	ENSG00000121989	ACVR2A	activin A receptor type 2A
chr2	148380700	148381385	686	*	0.000491152	Distal Intergenic	2	148602086	148688393	86308	1	92	uc002twg.3	-220701	ENSG00000121989	ACVR2A	activin A receptor type 2A
chr2	148420887	148421820	934	*	0.000775615	Distal Intergenic	2	148602086	148688393	86308	1	92	uc002twg.3	-180266	ENSG00000121989	ACVR2A	activin A receptor type 2A
chr2	148601292	148603375	2084	*	0.000740146	Promoter	2	148602086	148688393	86308	1	92	uc002twg.3	0	ENSG00000121989	ACVR2A	activin A receptor type 2A
chr2	148668478	148668927	450	*	0.000131015	Intron (uc002twg.3/92, intron 5 of 11)	2	148602570	148688393	85824	1	92	uc002twh.3	65908	ENSG00000121989	ACVR2A	activin A receptor type 2A
chr3	38468197	38468762	566	*	0.000338629	Distal Intergenic	3	38495790	38534633	38844	1	93	uc003cif.3	-27028	ENSG00000114739	ACVR2B	activin A receptor type 2B
chr3	38494982	38495399	418	*	0.000195905	Promoter	3	38495790	38534633	38844	1	93	uc003cif.3	-391	ENSG00000114739	ACVR2B	activin A receptor type 2B
chr3	38495615	38496405	791	*	0.000331441	Promoter	3	38492518	38496311	3794	2	100128640	uc003cie.2	0	ENSG00000229589	ACVR2B-AS1	ACVR2B antisense RNA 1
chr3	38496536	38497179	644	*	0.000119635	Promoter	3	38492518	38496311	3794	2	100128640	uc003cie.2	-225	ENSG00000229589	ACVR2B-AS1	ACVR2B antisense RNA 1
chr14	75530341	75531054	714	*	0.000520346	Promoter	14	75519928	75530736	10809	2	97	uc001xrf.3	0	ENSG00000119640	ACYP1	acylphosphatase 1
chr2	54275482	54275798	317	*	0.000202892	Distal Intergenic	2	54342410	54532435	190026	1	98	uc002rxq.4	-66612	ENSG00000170634	ACYP2	acylphosphatase 2
chr2	54319911	54320632	722	*	0.000238846	Distal Intergenic	2	54342410	54532435	190026	1	98	uc002rxq.4	-21778	ENSG00000170634	ACYP2	acylphosphatase 2
chr2	54331024	54331365	342	*	0.000168687	Distal Intergenic	2	54342410	54532435	190026	1	98	uc002rxq.4	-11045	ENSG00000170634	ACYP2	acylphosphatase 2
chr2	54334065	54334323	259	*	0.000465455	Distal Intergenic	2	54342410	54532435	190026	1	98	uc002rxq.4	-8087	ENSG00000170634	ACYP2	acylphosphatase 2
chr2	54342388	54343282	895	*	0.00177958	Promoter	2	54342410	54532435	190026	1	98	uc002rxq.4	0	ENSG00000170634	ACYP2	acylphosphatase 2
chr20	43238608	43239821	1214	*	0.000303905	Intron (uc002xmg.3/11142, intron 4 of 5)	20	43248163	43280376	32214	2	100	uc002xmj.3	40555	ENSG00000196839	ADA	adenosine deaminase
chr20	43273374	43273681	308	*	0.000354059	Intron (uc002xmj.3/100, intron 1 of 11)	20	43248163	43280376	32214	2	100	uc002xmj.3	6695	ENSG00000196839	ADA	adenosine deaminase
chr20	43279625	43280085	461	*	8.53942e-05	Promoter	20	43248163	43280376	32214	2	100	uc002xmj.3	291	ENSG00000196839	ADA	adenosine deaminase
chr20	43280263	43281208	946	*	0.00023846	Promoter	20	43248163	43280376	32214	2	100	uc002xmj.3	0	ENSG00000196839	ADA	adenosine deaminase
chr22	17700003	17700598	596	*	0.000348623	Promoter	22	17660192	17700463	40272	2	51816	uc010gqu.1	0	ENSG00000093072	ADA2	adenosine deaminase 2
chr16	84227128	84227487	360	*	0.000175509	3' UTR	16	84224723	84230772	6050	1	161931	uc002fhr.2	2405	ENSG00000140955	ADAD2	adenosine deaminase domain containing 2
chr15	43622077	43623063	987	*	0.00103178	Promoter	15	43622872	43641615	18744	1	161823	uc001zrh.3	0	ENSG00000168803	ADAL	adenosine deaminase like
chr15	59016747	59017022	276	*	0.000182839	Intron (uc002afd.1/102, intron 1 of 15)	15	58888510	59042177	153668	2	102	uc002afd.1	25155	ENSG00000137845	ADAM10	ADAM metallopeptidase domain 10
chr15	59040681	59041624	944	*	0.000176067	Promoter	15	58888510	59042177	153668	2	102	uc002afd.1	553	ENSG00000137845	ADAM10	ADAM metallopeptidase domain 10
chr15	59041771	59042459	689	*	0.00178984	Promoter	15	58888510	59042177	153668	2	102	uc002afd.1	0	ENSG00000137845	ADAM10	ADAM metallopeptidase domain 10
chr17	42852313	42853621	1309	*	0.00065875	Exon (uc002ihh.3/4185, exon 15 of 27)	17	42854840	42859214	4375	1	4185	uc002ihi.3	-1219	ENSG00000073670	ADAM11	ADAM metallopeptidase domain 11
chr2	9695002	9696523	1522	*	0.000788179	Promoter	2	9629411	9695917	66507	2	6868	uc002qzu.3	0	ENSG00000151694	ADAM17	ADAM metallopeptidase domain 17
chr5	156913298	156913673	376	*	0.000126904	Intron (uc003lww.3/8728, intron 21 of 22)	5	156904312	156929988	25677	2	8728	uc003lwy.3	16315	ENSG00000135074	ADAM19	ADAM metallopeptidase domain 19
chr5	156968706	156968985	280	*	0.000128785	Intron (uc003lww.3/8728, intron 3 of 22)	5	156908442	157002749	94308	2	8728	uc011ddr.1	33764	ENSG00000135074	ADAM19	ADAM metallopeptidase domain 19
chr5	157002054	157003157	1104	*	0.000202578	Promoter	5	156822542	157002831	180290	2	8728	uc003lww.3	0	ENSG00000135074	ADAM19	ADAM metallopeptidase domain 19
chr5	157030286	157030910	625	*	0.000357335	Distal Intergenic	5	156904312	157002831	98520	2	8728	uc003lwz.4	-27455	ENSG00000135074	ADAM19	ADAM metallopeptidase domain 19
chr5	157034952	157035201	250	*	0.000111025	Distal Intergenic	5	156904312	157002831	98520	2	8728	uc003lwz.4	-32121	ENSG00000135074	ADAM19	ADAM metallopeptidase domain 19
chr5	157040756	157041083	328	*	9.49131e-05	Distal Intergenic	5	156904312	157002831	98520	2	8728	uc003lwz.4	-37925	ENSG00000135074	ADAM19	ADAM metallopeptidase domain 19
chr7	87562900	87564424	1525	*	0.00199407	Promoter	7	87563566	87757991	194426	1	53616	uc003uji.2	0	ENSG00000008277	ADAM22	ADAM metallopeptidase domain 22
chr7	87573521	87573951	431	*	8.86224e-05	Intron (uc003uji.2/53616, intron 2 of 8)	7	87564071	87811339	247269	1	53616	uc003ujp.1	9450	ENSG00000008277	ADAM22	ADAM metallopeptidase domain 22
chr7	87691211	87692017	807	*	0.000318685	Intron (uc003uji.2/53616, intron 3 of 8)	7	87564071	87811339	247269	1	53616	uc003ujp.1	127140	ENSG00000008277	ADAM22	ADAM metallopeptidase domain 22
chr2	207307450	207308884	1435	*	0.000359662	Promoter	2	207308368	207485854	177487	1	8745	uc002vbq.4	0	ENSG00000114948	ADAM23	ADAM metallopeptidase domain 23
chr2	207395270	207396132	863	*	0.00211076	Exon (uc002vbq.4/8745, exon 4 of 26)	2	207310031	207485854	175824	1	8745	uc010ziv.3	85239	ENSG00000114948	ADAM23	ADAM metallopeptidase domain 23
chr2	207401726	207402184	459	*	0.000124715	Intron (uc002vbq.4/8745, intron 4 of 25)	2	207310031	207485854	175824	1	8745	uc010ziv.3	91695	ENSG00000114948	ADAM23	ADAM metallopeptidase domain 23
chr2	207407807	207408234	428	*	0.000402592	Exon (uc002vbq.4/8745, exon 6 of 26)	2	207310031	207485854	175824	1	8745	uc010ziv.3	97776	ENSG00000114948	ADAM23	ADAM metallopeptidase domain 23
chr8	24086806	24087289	484	*	0.000130072	Distal Intergenic	8	24151580	24193612	42033	1	10863	uc003xdx.3	-64291	ENSG00000042980	ADAM28	ADAM metallopeptidase domain 28
chr4	175983348	175983634	287	*	9.35021e-05	Distal Intergenic	4	175839509	175899331	59823	1	11086	uc031shw.1	143839	ENSG00000168594	ADAM29	ADAM metallopeptidase domain 29
chr1	120483349	120483584	236	*	0.000253058	Exon (uc001eik.3/4853, exon 19 of 34)	1	120436156	120439147	2992	2	11085	uc001eij.3	-44202	ENSG00000134249	ADAM30	ADAM metallopeptidase domain 30
chr1	120510703	120510959	257	*	0.000262377	Exon (uc001eik.3/4853, exon 7 of 34)	1	120436156	120439147	2992	2	11085	uc001eij.3	-71556	ENSG00000134249	ADAM30	ADAM metallopeptidase domain 30
chr14	106447534	106447970	437	*	0.000266408	Exon (uc031qqx.1/uc031qqx.1, exon 3064 of 5065)	14	106435819	106438358	2540	2	8755	uc001ysu.1	-9176	ENSG00000271968	ADAM6	ADAM metallopeptidase domain 6 (pseudogene)
chr14	106452392	106452962	571	*	0.000205902	Exon (uc031qqx.1/uc031qqx.1, exon 3005 of 5065)	14	106435819	106438358	2540	2	8755	uc001ysu.1	-14034	ENSG00000271968	ADAM6	ADAM metallopeptidase domain 6 (pseudogene)
chr14	106471154	106471698	545	*	0.000389525	Exon (uc031qqx.1/uc031qqx.1, exon 2882 of 5065)	14	106435819	106438358	2540	2	8755	uc001ysu.1	-32796	ENSG00000271968	ADAM6	ADAM metallopeptidase domain 6 (pseudogene)
chr14	106477904	106478404	501	*	0.00043989	Exon (uc031qqx.1/uc031qqx.1, exon 2827 of 5065)	14	106435819	106438358	2540	2	8755	uc001ysu.1	-39546	ENSG00000271968	ADAM6	ADAM metallopeptidase domain 6 (pseudogene)
chr14	106518068	106518697	630	*	0.000807362	Exon (uc031qqx.1/uc031qqx.1, exon 2524 of 5065)	14	106435819	106438358	2540	2	8755	uc001ysu.1	-79710	ENSG00000271968	ADAM6	ADAM metallopeptidase domain 6 (pseudogene)
chr14	106573032	106573410	379	*	0.000237077	Exon (uc031qqx.1/uc031qqx.1, exon 2167 of 5065)	14	106435819	106438358	2540	2	8755	uc001ysu.1	-134674	ENSG00000271968	ADAM6	ADAM metallopeptidase domain 6 (pseudogene)
chr10	135088236	135088907	672	*	0.000421424	Promoter	10	135085318	135089498	4181	2	101	uc010qvb.1	591	ENSG00000151651	ADAM8	ADAM metallopeptidase domain 8
chr21	28215827	28216269	443	*	0.000233445	Intron (uc002ymf.3/9510, intron 1 of 8)	21	28208606	28217728	9123	2	9510	uc002ymf.3	1459	ENSG00000154734	ADAMTS1	ADAM metallopeptidase with thrombospondin type 1 motif 1
chr21	28216937	28217889	953	*	0.00014481	Promoter	21	28208606	28217728	9123	2	9510	uc002ymf.3	0	ENSG00000154734	ADAMTS1	ADAM metallopeptidase with thrombospondin type 1 motif 1
chr19	8657042	8657866	825	*	0.000845652	Promoter	19	8645126	8657080	11955	2	81794	uc002mki.1	0	ENSG00000142303	ADAMTS10	ADAM metallopeptidase with thrombospondin type 1 motif 10
chr19	8675209	8675750	542	*	0.000184359	Promoter	19	8645126	8675588	30463	2	81794	uc002mkj.1	0	ENSG00000142303	ADAMTS10	ADAM metallopeptidase with thrombospondin type 1 motif 10
chr5	33840849	33841585	737	*	0.000132658	Intron (uc003jia.1/81792, intron 2 of 23)	5	33527287	33892124	364838	2	81792	uc003jia.1	50539	ENSG00000151388	ADAMTS12	ADAM metallopeptidase with thrombospondin type 1 motif 12
chr5	33850228	33850525	298	*	0.000102025	Intron (uc003jia.1/81792, intron 2 of 23)	5	33527287	33892124	364838	2	81792	uc003jia.1	41599	ENSG00000151388	ADAMTS12	ADAM metallopeptidase with thrombospondin type 1 motif 12
chr5	33859205	33859936	732	*	0.00112204	Intron (uc003jia.1/81792, intron 2 of 23)	5	33527287	33892124	364838	2	81792	uc003jia.1	32188	ENSG00000151388	ADAMTS12	ADAM metallopeptidase with thrombospondin type 1 motif 12
chr10	72446654	72447394	741	*	0.000157875	Intron (uc001jrg.3/140766, intron 2 of 21)	10	72432559	72522195	89637	1	140766	uc001jrh.3	14095	ENSG00000138316	ADAMTS14	ADAM metallopeptidase with thrombospondin type 1 motif 14
chr11	130318336	130318649	314	*	0.000217225	Promoter	11	130318869	130346539	27671	1	170689	uc010scd.2	-220	ENSG00000166106	ADAMTS15	ADAM metallopeptidase with thrombospondin type 1 motif 15
chr5	5305178	5305508	331	*	0.000106736	Intron (uc003jdl.3/170690, intron 20 of 22)	5	5235127	5239387	4261	1	170690	uc010itk.1	70051	ENSG00000145536	ADAMTS16	ADAM metallopeptidase with thrombospondin type 1 motif 16
chr15	100466437	100469009	2573	*	0.0010159	Distal Intergenic	15	100513161	100516476	3316	2	170691	uc002bvw.1	47467	ENSG00000140470	ADAMTS17	ADAM metallopeptidase with thrombospondin type 1 motif 17
chr15	100870658	100871304	647	*	0.000362903	5' UTR	15	100603819	100879305	275487	2	170691	uc002bvx.1	8001	ENSG00000140470	ADAMTS17	ADAM metallopeptidase with thrombospondin type 1 motif 17
chr15	100881648	100882575	928	*	0.00133654	Promoter	15	100511643	100882183	370541	2	170691	uc002bvv.1	0	ENSG00000140470	ADAMTS17	ADAM metallopeptidase with thrombospondin type 1 motif 17
chr16	77339977	77340294	318	*	0.000175128	Intron (uc002ffc.4/170692, intron 16 of 22)	16	77326839	77397782	70944	2	170692	uc010chc.1	57488	ENSG00000140873	ADAMTS18	ADAM metallopeptidase with thrombospondin type 1 motif 18
chr5	128796922	128797532	611	*	0.000162255	Promoter	5	128796795	128864370	67576	1	171019	uc003kvc.1	127	ENSG00000145808	ADAMTS19	ADAM metallopeptidase with thrombospondin type 1 motif 19
chr4	73168639	73169246	608	*	0.000254195	Intron (uc003hgk.2/9508, intron 17 of 21)	4	73163942	73177972	14031	2	9508	uc003hgl.3	8726	ENSG00000156140	ADAMTS3	ADAM metallopeptidase with thrombospondin type 1 motif 3
chr4	73185303	73185658	356	*	0.000150236	Exon (uc003hgk.2/9508, exon 8 of 22)	4	73163942	73177972	14031	2	9508	uc003hgl.3	-7331	ENSG00000156140	ADAMTS3	ADAM metallopeptidase with thrombospondin type 1 motif 3
chr4	73266046	73266507	462	*	9.99568e-05	Intron (uc003hgk.2/9508, intron 4 of 21)	4	73163942	73177972	14031	2	9508	uc003hgl.3	-88074	ENSG00000156140	ADAMTS3	ADAM metallopeptidase with thrombospondin type 1 motif 3
chr4	73371059	73371290	232	*	0.000112283	Intron (uc003hgk.2/9508, intron 3 of 21)	4	73146686	73434516	287831	2	9508	uc003hgk.2	63226	ENSG00000156140	ADAMTS3	ADAM metallopeptidase with thrombospondin type 1 motif 3
chr4	73397157	73398061	905	*	0.000147392	Intron (uc003hgk.2/9508, intron 3 of 21)	4	73146686	73434516	287831	2	9508	uc003hgk.2	36455	ENSG00000156140	ADAMTS3	ADAM metallopeptidase with thrombospondin type 1 motif 3
chr4	73433596	73434226	631	*	0.000260384	Promoter	4	73146686	73434516	287831	2	9508	uc003hgk.2	290	ENSG00000156140	ADAMTS3	ADAM metallopeptidase with thrombospondin type 1 motif 3
chr4	73434659	73435291	633	*	0.000342346	Promoter	4	73146686	73434516	287831	2	9508	uc003hgk.2	-143	ENSG00000156140	ADAMTS3	ADAM metallopeptidase with thrombospondin type 1 motif 3
chr4	73567898	73568200	303	*	0.000149079	Distal Intergenic	4	73146686	73434516	287831	2	9508	uc003hgk.2	-133382	ENSG00000156140	ADAMTS3	ADAM metallopeptidase with thrombospondin type 1 motif 3
chr5	64482791	64483088	298	*	0.00031581	Intron (uc003jto.4/11174, intron 22 of 24)	5	64444563	64769779	325217	2	11174	uc003jto.4	286691	ENSG00000049192	ADAMTS6	ADAM metallopeptidase with thrombospondin type 1 motif 6
chr5	64776249	64776651	403	*	0.000177974	Intron (uc003jtp.3/11174, intron 1 of 24)	5	64444563	64777704	333142	2	11174	uc003jtp.3	1053	ENSG00000049192	ADAMTS6	ADAM metallopeptidase with thrombospondin type 1 motif 6
chr5	64777362	64778254	893	*	0.001267	Promoter	5	64444563	64777704	333142	2	11174	uc003jtp.3	0	ENSG00000049192	ADAMTS6	ADAM metallopeptidase with thrombospondin type 1 motif 6
chr5	64779552	64779831	280	*	0.000272063	Distal Intergenic	5	64444563	64777704	333142	2	11174	uc003jtq.3	-1848	ENSG00000049192	ADAMTS6	ADAM metallopeptidase with thrombospondin type 1 motif 6
chr15	82579507	82579962	456	*	0.000172518	Distal Intergenic	15	82585621	82626915	41295	1	390660	uc021ssl.1	-5659	ENSG00000274376	ADAMTS7P1	ADAMTS7 pseudogene 1
chr15	82590954	82591281	328	*	0.000255778	Exon (uc021ssl.1/390660, exon 2 of 24)	15	82585621	82626915	41295	1	390660	uc021ssl.1	5333	ENSG00000274376	ADAMTS7P1	ADAMTS7 pseudogene 1
chr15	82888193	82888669	477	*	0.000294327	Exon (uc021ssv.1/390660, exon 2 of 24)	15	82882946	82924242	41297	1	390660	uc021ssv.1	5247	ENSG00000274376	ADAMTS7P1	ADAMTS7 pseudogene 1
chr11	130304292	130305060	769	*	0.000642118	Distal Intergenic	11	130274818	130298539	23722	2	11095	uc001qgg.4	-5753	ENSG00000134917	ADAMTS8	ADAM metallopeptidase with thrombospondin type 1 motif 8
chr3	64470038	64470319	282	*	0.000198218	Distal Intergenic	3	64507157	64601846	94690	2	56999	uc011bfp.1	131527	ENSG00000163638	ADAMTS9	ADAM metallopeptidase with thrombospondin type 1 motif 9
chr9	18255070	18255536	467	*	0.000501643	Distal Intergenic	9	18474079	18681481	207403	1	92949	uc003znb.3	-218543	ENSG00000178031	ADAMTSL1	ADAMTS like 1
chr9	18442747	18443361	615	*	0.000367963	Distal Intergenic	9	18474079	18681481	207403	1	92949	uc003znb.3	-30718	ENSG00000178031	ADAMTSL1	ADAMTS like 1
chr9	18825609	18826518	910	*	0.000306034	Promoter	9	18826136	18910947	84812	1	92949	uc003znf.4	0	ENSG00000178031	ADAMTSL1	ADAMTS like 1
chr9	18837460	18837831	372	*	0.000484143	Intron (uc003zne.4/92949, intron 23 of 28)	9	18826136	18910947	84812	1	92949	uc003znf.4	11324	ENSG00000178031	ADAMTSL1	ADAMTS like 1
chr9	18909106	18909656	551	*	0.000279115	3' UTR	9	18905489	18909659	4171	1	92949	uc003zng.1	3617	ENSG00000178031	ADAMTSL1	ADAMTS like 1
chr9	18910925	18911182	258	*	0.000181118	3' UTR	9	18905489	18909659	4171	1	92949	uc003zng.1	5436	ENSG00000178031	ADAMTSL1	ADAMTS like 1
chr9	136398238	136398399	162	*	0.00017394	Promoter	9	136397286	136440641	43356	1	9719	uc011mdl.2	952	ENSG00000197859	ADAMTSL2	ADAMTS like 2
chr9	136399624	136400154	531	*	0.000502004	Promoter	9	136399975	136440641	40667	1	9719	uc004cei.3	0	ENSG00000197859	ADAMTSL2	ADAMTS like 2
chr1	150521387	150521726	340	*	0.000126153	Promoter	1	150521898	150531223	9326	1	54507	uc001euw.3	-172	ENSG00000143382	ADAMTSL4	ADAMTS like 4
chr1	150533570	150534404	835	*	0.00015804	Distal Intergenic	1	150530421	150533412	2992	1	54507	uc009wlx.3	3149	ENSG00000143382	ADAMTSL4	ADAMTS like 4
chr1	150534459	150534790	332	*	0.000258621	Distal Intergenic	1	150530421	150533412	2992	1	54507	uc009wlx.3	4038	ENSG00000143382	ADAMTSL4	ADAMTS like 4
chr1	150535322	150536481	1160	*	0.00042832	Distal Intergenic	1	150530421	150533412	2992	1	54507	uc009wlx.3	4901	ENSG00000143382	ADAMTSL4	ADAMTS like 4
chr1	150539773	150540459	687	*	0.000297593	Distal Intergenic	1	150530421	150533412	2992	1	54507	uc009wlx.3	9352	ENSG00000143382	ADAMTSL4	ADAMTS like 4
chr19	1507828	1508229	402	*	0.000271199	5' UTR	19	1505017	1511135	6119	2	339366	uc010dsl.2	2906	ENSG00000185761	ADAMTSL5	ADAMTS like 5
chr7	945184	945498	315	*	0.000215929	Promoter	7	937537	944909	7373	2	11033	uc003sjm.4	-275	ENSG00000105963	ADAP1	ArfGAP with dual PH domains 1
chr7	962778	963283	506	*	0.000477153	Intron (uc003sjn.4/11033, intron 2 of 9)	7	937537	960513	22977	2	11033	uc011jvs.2	-2265	ENSG00000105963	ADAP1	ArfGAP with dual PH domains 1
chr7	1014486	1015470	985	*	0.0011801	Promoter	7	937537	1015235	77699	2	11033	uc010ksc.3	0	ENSG00000105963	ADAP1	ArfGAP with dual PH domains 1
chr1	154580276	154581063	788	*	0.000878841	Promoter	1	154554534	154580724	26191	2	103	uc001ffh.3	0	ENSG00000160710	ADAR	adenosine deaminase RNA specific
chr1	154582024	154582257	234	*	0.000155765	Intron (uc001ffk.3/103, intron 1 of 14)	1	154574680	154580724	6045	2	103	uc001ffn.2	-1300	ENSG00000160710	ADAR	adenosine deaminase RNA specific
chr1	154599820	154600611	792	*	0.000193756	Promoter	1	154554534	154600456	45923	2	103	uc001ffk.3	0	ENSG00000160710	ADAR	adenosine deaminase RNA specific
chr21	46494018	46494432	415	*	0.000129366	Promoter	21	46494493	46566210	71718	1	104	uc002zgp.2	-61	ENSG00000197381	ADARB1	adenosine deaminase RNA specific B1
chr21	46498789	46499497	709	*	0.000348249	Intron (uc002zgp.2/104, intron 1 of 9)	21	46494493	46646478	151986	1	104	uc010gpx.2	4296	ENSG00000197381	ADARB1	adenosine deaminase RNA specific B1
chr21	46572070	46572462	393	*	0.000225139	Promoter	21	46572523	46596579	24057	1	104	uc011afo.1	-61	ENSG00000197381	ADARB1	adenosine deaminase RNA specific B1
chr21	46574768	46575074	307	*	0.00032582	Intron (uc002zgq.2/104, intron 2 of 12)	21	46572523	46596579	24057	1	104	uc011afo.1	2245	ENSG00000197381	ADARB1	adenosine deaminase RNA specific B1
chr10	1281523	1282332	810	*	0.000623214	Intron (uc009xhq.3/105, intron 5 of 9)	10	1223253	1246331	23079	2	105	uc001igm.4	-35192	ENSG00000185736	ADARB2	adenosine deaminase RNA specific B2 (inactive)
chr10	1583580	1583911	332	*	0.000126233	Intron (uc001ign.3/642394, intron 1 of 1)	10	1568825	1599179	30355	1	642394	uc001ign.3	14755	ENSG00000205696	ADARB2-AS1	ADARB2 antisense RNA 1
chr16	75656802	75657509	708	*	0.00382261	Promoter	16	75632247	75657221	24975	2	23536	uc002feo.2	0	ENSG00000065457	ADAT1	adenosine deaminase tRNA specific 1
chr6	143721728	143722126	399	*	0.000144437	Distal Intergenic	6	143754968	143763814	8847	2	134637	uc003qjk.1	41688	ENSG00000189007	ADAT2	adenosine deaminase tRNA specific 2
chr6	143748302	143748638	337	*	0.00102082	3' UTR	6	143754968	143763814	8847	2	134637	uc003qjk.1	15176	ENSG00000189007	ADAT2	adenosine deaminase tRNA specific 2
chr6	143771366	143772408	1043	*	0.00336578	Promoter	6	143743969	143771841	27873	2	134637	uc003qjj.3	0	ENSG00000189007	ADAT2	adenosine deaminase tRNA specific 2
chr14	78266205	78266945	741	*	0.00197943	Promoter	14	78266426	78392304	125879	1	57143	uc010tvo.1	0	ENSG00000063761	ADCK1	aarF domain containing kinase 1
chr7	140372467	140373557	1091	*	0.00156532	Promoter	7	140372953	140394908	21956	1	90956	uc003vvy.1	0	ENSG00000133597	ADCK2	aarF domain containing kinase 2
chr8	145597356	145598089	734	*	0.000898475	Promoter	8	145597731	145618453	20723	1	203054	uc003zch.3	0	ENSG00000173137	ADCK5	aarF domain containing kinase 5
chr1	167772615	167772982	368	*	0.000491724	Distal Intergenic	1	167778625	167803315	24691	2	55811	uc009wvj.3	30333	ENSG00000143199	ADCY10	adenylate cyclase 10
chr1	167774475	167774831	357	*	0.000249243	Distal Intergenic	1	167778625	167803315	24691	2	55811	uc009wvj.3	28484	ENSG00000143199	ADCY10	adenylate cyclase 10
chr5	7816481	7816707	227	*	0.00015508	Intron (uc003jdz.1/108, intron 22 of 24)	5	7782286	7830194	47909	1	108	uc010itm.1	34195	ENSG00000078295	ADCY2	adenylate cyclase 2
chr2	25050299	25050920	622	*	0.000248274	Exon (uc002rfr.4/109, exon 11 of 19)	2	25042039	25064536	22498	2	109	uc002rfr.4	13616	ENSG00000138031	ADCY3	adenylate cyclase 3
chr2	25141981	25142360	380	*	0.000152223	Promoter	2	25042039	25142055	100017	2	109	uc002rfs.4	0	ENSG00000138031	ADCY3	adenylate cyclase 3
chr2	25142899	25143291	393	*	0.000154106	Promoter	2	25042039	25142055	100017	2	109	uc010ykm.2	-844	ENSG00000138031	ADCY3	adenylate cyclase 3
chr2	25143346	25143648	303	*	0.000109333	Distal Intergenic	2	25042039	25142055	100017	2	109	uc010ykm.2	-1291	ENSG00000138031	ADCY3	adenylate cyclase 3
chr14	24801293	24801929	637	*	0.000688146	5' UTR	14	24787555	24804277	16723	2	196883	uc001wow.3	2348	ENSG00000129467	ADCY4	adenylate cyclase 4
chr3	123166911	123167506	596	*	0.000160755	Promoter	3	123001143	123167392	166250	2	111	uc003egh.2	0	ENSG00000173175	ADCY5	adenylate cyclase 5
chr16	50280484	50280703	220	*	8.27755e-05	Distal Intergenic	16	50300462	50338870	38409	1	113	uc002egb.1	-19759	ENSG00000121281	ADCY7	adenylate cyclase 7
chr16	50300326	50300622	297	*	0.000376804	Promoter	16	50300462	50338870	38409	1	113	uc002egb.1	0	ENSG00000121281	ADCY7	adenylate cyclase 7
chr16	50307927	50308155	229	*	0.000111365	Intron (uc002egb.1/113, intron 1 of 11)	16	50300462	50344440	43979	1	113	uc002egc.2	7465	ENSG00000121281	ADCY7	adenylate cyclase 7
chr16	50308358	50308631	274	*	0.000195573	Intron (uc002egb.1/113, intron 1 of 11)	16	50300462	50344440	43979	1	113	uc002egc.2	7896	ENSG00000121281	ADCY7	adenylate cyclase 7
chr16	50361020	50361626	607	*	0.00049383	Intron (uc002ege.2/29117, intron 9 of 16)	16	50321823	50352043	30221	1	113	uc002egd.1	39197	ENSG00000121281	ADCY7	adenylate cyclase 7
chr8	131761651	131762272	622	*	0.000127927	Distal Intergenic	8	131792547	132052835	260289	2	114	uc003ytd.4	290563	ENSG00000155897	ADCY8	adenylate cyclase 8
chr16	4131503	4131761	259	*	0.000264749	Intron (uc002cvx.3/115, intron 2 of 10)	16	4012650	4166186	153537	2	115	uc002cvx.3	34425	ENSG00000162104	ADCY9	adenylate cyclase 9
chr16	4165372	4165829	458	*	0.00012658	Promoter	16	4012650	4166186	153537	2	115	uc002cvx.3	357	ENSG00000162104	ADCY9	adenylate cyclase 9
chr18	976322	976501	180	*	0.000112283	Distal Intergenic	18	905197	912173	6977	1	116	uc010dkh.4	71125	ENSG00000141433	ADCYAP1	adenylate cyclase activating polypeptide 1
chr7	31056810	31057564	755	*	0.000185562	Distal Intergenic	7	31092076	31151093	59018	1	117	uc003tca.2	-34512	ENSG00000078549	ADCYAP1R1	ADCYAP receptor type I
chr7	31063639	31064099	461	*	0.000126459	Distal Intergenic	7	31092076	31151093	59018	1	117	uc003tca.2	-27977	ENSG00000078549	ADCYAP1R1	ADCYAP receptor type I
chr7	31066716	31067097	382	*	0.000163893	Distal Intergenic	7	31092076	31151093	59018	1	117	uc003tca.2	-24979	ENSG00000078549	ADCYAP1R1	ADCYAP receptor type I
chr7	31174037	31174463	427	*	0.000140214	Distal Intergenic	7	31126557	31142980	16424	1	117	uc003tcf.1	47480	ENSG00000078549	ADCYAP1R1	ADCYAP receptor type I
chr4	2839812	2840276	465	*	0.000429689	3' UTR	4	2845584	2901504	55921	1	118	uc010ico.1	-5308	ENSG00000087274	ADD1	adducin 1
chr4	2845126	2845793	668	*	0.000984073	Promoter	4	2845584	2901504	55921	1	118	uc010ico.1	0	ENSG00000087274	ADD1	adducin 1
chr2	70866978	70867389	412	*	0.000135419	Intron (uc010fds.2/119, intron 20 of 20)	2	70900460	70940316	39857	2	119	uc010fdt.2	72927	ENSG00000075340	ADD2	adducin 2
chr2	70883903	70884301	399	*	0.000335226	Intron (uc010fds.2/119, intron 16 of 20)	2	70900460	70940316	39857	2	119	uc010fdt.2	56015	ENSG00000075340	ADD2	adducin 2
chr2	70891627	70891853	227	*	9.39913e-05	Intron (uc010fds.2/119, intron 15 of 20)	2	70900460	70940316	39857	2	119	uc010fdt.2	48463	ENSG00000075340	ADD2	adducin 2
chr2	70994875	70995420	546	*	0.000198218	Promoter	2	70834750	70995375	160626	2	119	uc010fds.2	0	ENSG00000075340	ADD2	adducin 2
chr10	111827785	111828233	449	*	0.000590678	Intron (uc001kyt.4/120, intron 2 of 15)	10	111882778	111895323	12546	1	120	uc001kyx.3	-54545	ENSG00000148700	ADD3	adducin 3
chr10	111836442	111837013	572	*	0.000404464	Intron (uc001kyt.4/120, intron 2 of 15)	10	111882778	111895323	12546	1	120	uc001kyx.3	-45765	ENSG00000148700	ADD3	adducin 3
chr10	111837413	111837809	397	*	8.91923e-05	Intron (uc001kyt.4/120, intron 2 of 15)	10	111882778	111895323	12546	1	120	uc001kyx.3	-44969	ENSG00000148700	ADD3	adducin 3
chr10	111841436	111841847	412	*	0.00010608	Intron (uc001kyt.4/120, intron 2 of 15)	10	111882778	111895323	12546	1	120	uc001kyx.3	-40931	ENSG00000148700	ADD3	adducin 3
chr10	111896742	111897363	622	*	0.000328972	Distal Intergenic	10	111882778	111895323	12546	1	120	uc001kyx.3	13964	ENSG00000148700	ADD3	adducin 3
chr10	111898048	111898378	331	*	0.000361935	Distal Intergenic	10	111882778	111895323	12546	1	120	uc001kyx.3	15270	ENSG00000148700	ADD3	adducin 3
chr10	111916563	111917087	525	*	0.000303089	Distal Intergenic	10	111882778	111895323	12546	1	120	uc001kyx.3	33785	ENSG00000148700	ADD3	adducin 3
chr10	111767097	111768335	1239	*	0.00215827	Promoter	10	111705317	111768139	62823	2	100505933	uc021pya.1	0	ENSG00000203876	ADD3-AS1	ADD3 antisense RNA 1
chr10	111769902	111770335	434	*	0.00163271	Intron (uc001kyt.4/120, intron 2 of 15)	10	111705317	111768139	62823	2	100505933	uc021pya.1	-1763	ENSG00000203876	ADD3-AS1	ADD3 antisense RNA 1
chr6	146920032	146920372	341	*	0.000137489	Promoter	6	146920136	147136597	216462	1	79747	uc003qlp.3	0	ENSG00000118492	ADGB	androglobin
chr6	147021169	147021651	483	*	0.00025977	Intron (uc003qlp.3/79747, intron 10 of 31)	6	147038019	147136597	98579	1	79747	uc003qlq.3	-16368	ENSG00000118492	ADGB	androglobin
chr10	134924693	134925413	721	*	0.000460587	Intron (uc001llw.3/84435, intron 14 of 15)	10	134901409	134945179	43771	1	84435	uc001llx.4	23284	ENSG00000197177	ADGRA1	adhesion G protein-coupled receptor A1
chr8	37637288	37637816	529	*	0.000234414	Distal Intergenic	8	37654401	37687244	32844	1	25960	uc003xki.3	-16585	ENSG00000020181	ADGRA2	adhesion G protein-coupled receptor A2
chr8	37654079	37654967	889	*	0.000318081	Promoter	8	37654401	37687244	32844	1	25960	uc003xki.3	0	ENSG00000020181	ADGRA2	adhesion G protein-coupled receptor A2
chr8	37661602	37662030	429	*	0.000130179	Intron (uc003xki.3/25960, intron 1 of 4)	8	37654401	37701504	47104	1	25960	uc010lvy.3	7201	ENSG00000020181	ADGRA2	adhesion G protein-coupled receptor A2
chr4	22390858	22391388	531	*	0.000315955	Intron (uc003gql.2/166647, intron 1 of 2)	4	22388997	22396491	7495	2	166647	uc003gql.2	5103	ENSG00000152990	ADGRA3	adhesion G protein-coupled receptor A3
chr4	22445767	22446677	911	*	0.000451145	Exon (uc010ieo.2/166647, exon 4 of 17)	4	22415817	22444758	28942	2	166647	uc003gqn.1	-1009	ENSG00000152990	ADGRA3	adhesion G protein-coupled receptor A3
chr4	22516670	22517938	1269	*	0.000468495	Promoter	4	22388997	22517677	128681	2	166647	uc003gqm.2	0	ENSG00000152990	ADGRA3	adhesion G protein-coupled receptor A3
chr8	143553462	143553698	237	*	0.000140333	Intron (uc003ywm.3/575, intron 1 of 29)	8	143545377	143626368	80992	1	575	uc003ywm.3	8085	ENSG00000181790	ADGRB1	adhesion G protein-coupled receptor B1
chr8	143556763	143557447	685	*	0.000193161	Exon (uc003ywm.3/575, exon 2 of 30)	8	143545377	143626368	80992	1	575	uc003ywm.3	11386	ENSG00000181790	ADGRB1	adhesion G protein-coupled receptor B1
chr1	32204915	32205202	288	*	0.000178077	3' UTR	1	32192718	32202324	9607	2	576	uc010ogn.2	-2591	ENSG00000121753	ADGRB2	adhesion G protein-coupled receptor B2
chr1	32237452	32237912	461	*	0.00011976	Distal Intergenic	1	32192718	32229648	36931	2	576	uc001bto.3	-7804	ENSG00000121753	ADGRB2	adhesion G protein-coupled receptor B2
chr6	68143126	68143742	617	*	0.000120073	Distal Intergenic	6	69345632	70099403	753772	1	577	uc003pev.4	-1201890	ENSG00000135298	ADGRB3	adhesion G protein-coupled receptor B3
chr6	68332145	68332378	234	*	8.39961e-05	Distal Intergenic	6	69345632	70099403	753772	1	577	uc003pev.4	-1013254	ENSG00000135298	ADGRB3	adhesion G protein-coupled receptor B3
chr6	68432938	68433516	579	*	9.60292e-05	Distal Intergenic	6	69345632	70099403	753772	1	577	uc003pev.4	-912116	ENSG00000135298	ADGRB3	adhesion G protein-coupled receptor B3
chr6	68509757	68511118	1362	*	0.000150244	Distal Intergenic	6	69345632	70099403	753772	1	577	uc003pev.4	-834514	ENSG00000135298	ADGRB3	adhesion G protein-coupled receptor B3
chr6	68514211	68514992	782	*	0.000141861	Distal Intergenic	6	69345632	70099403	753772	1	577	uc003pev.4	-830640	ENSG00000135298	ADGRB3	adhesion G protein-coupled receptor B3
chr6	68797721	68797949	229	*	0.000223589	Distal Intergenic	6	69345632	70099403	753772	1	577	uc003pev.4	-547683	ENSG00000135298	ADGRB3	adhesion G protein-coupled receptor B3
chr6	69237939	69238149	211	*	7.80358e-05	Distal Intergenic	6	69345632	70099403	753772	1	577	uc003pev.4	-107483	ENSG00000135298	ADGRB3	adhesion G protein-coupled receptor B3
chr6	69344626	69345385	760	*	0.000308103	Promoter	6	69345632	70099403	753772	1	577	uc003pev.4	-247	ENSG00000135298	ADGRB3	adhesion G protein-coupled receptor B3
chr6	69450630	69451539	910	*	0.000345962	Intron (uc003pev.4/577, intron 3 of 31)	6	69345632	70099403	753772	1	577	uc010kak.3	104998	ENSG00000135298	ADGRB3	adhesion G protein-coupled receptor B3
chr6	69677815	69678368	554	*	0.000334545	Intron (uc003pev.4/577, intron 8 of 31)	6	69942298	70099403	157106	1	577	uc011dxx.2	-263930	ENSG00000135298	ADGRB3	adhesion G protein-coupled receptor B3
chr6	69942669	69943213	545	*	0.000416896	Promoter	6	69942298	70099403	157106	1	577	uc011dxx.2	371	ENSG00000135298	ADGRB3	adhesion G protein-coupled receptor B3
chr12	131480919	131481529	611	*	0.000125174	Intron (uc001uit.4/283383, intron 8 of 24)	12	131438452	131626008	187557	1	283383	uc010tbm.2	42467	ENSG00000111452	ADGRD1	adhesion G protein-coupled receptor D1
chr12	131589151	131589480	330	*	0.000139086	Promoter	12	131589376	131626008	36633	1	283383	uc009zyp.3	0	ENSG00000111452	ADGRD1	adhesion G protein-coupled receptor D1
chr12	131590312	131590861	550	*	0.000191583	Promoter	12	131589376	131626008	36633	1	283383	uc009zyp.3	936	ENSG00000111452	ADGRD1	adhesion G protein-coupled receptor D1
chr19	6862664	6863818	1155	*	0.000723901	Distal Intergenic	19	6887560	6940464	52905	1	2015	uc002mfw.4	-23742	ENSG00000174837	ADGRE1	adhesion G protein-coupled receptor E1
chr19	6890418	6891229	812	*	0.000214687	Exon (uc002mfw.4/2015, exon 2 of 21)	19	6887560	6940464	52905	1	2015	uc010xjj.3	2858	ENSG00000174837	ADGRE1	adhesion G protein-coupled receptor E1
chr19	14887477	14887783	307	*	0.000150735	Promoter	19	14843509	14887739	44231	2	30817	uc010xnw.2	0	ENSG00000127507	ADGRE2	adhesion G protein-coupled receptor E2
chr19	14472588	14472772	185	*	0.000133351	Distal Intergenic	19	14491956	14519537	27582	1	976	uc002myl.3	-19184	ENSG00000123146	ADGRE5	adhesion G protein-coupled receptor E5
chr19	14477390	14477691	302	*	0.000420441	Distal Intergenic	19	14491956	14519537	27582	1	976	uc002myl.3	-14265	ENSG00000123146	ADGRE5	adhesion G protein-coupled receptor E5
chr19	14478840	14479223	384	*	0.000258299	Distal Intergenic	19	14491956	14519537	27582	1	976	uc002myl.3	-12733	ENSG00000123146	ADGRE5	adhesion G protein-coupled receptor E5
chr19	14480487	14481043	557	*	0.000564929	Distal Intergenic	19	14491956	14519537	27582	1	976	uc002myl.3	-10913	ENSG00000123146	ADGRE5	adhesion G protein-coupled receptor E5
chr19	14485973	14486546	574	*	0.000421153	Distal Intergenic	19	14491956	14519537	27582	1	976	uc002myl.3	-5410	ENSG00000123146	ADGRE5	adhesion G protein-coupled receptor E5
chr19	14491964	14492467	504	*	0.000467019	Promoter	19	14491956	14519537	27582	1	976	uc002myn.3	8	ENSG00000123146	ADGRE5	adhesion G protein-coupled receptor E5
chr19	14492777	14493225	449	*	0.000269548	Promoter	19	14491956	14519537	27582	1	976	uc002myn.3	821	ENSG00000123146	ADGRE5	adhesion G protein-coupled receptor E5
chr19	14504470	14505350	881	*	8.04747e-05	Intron (uc002myl.3/976, intron 4 of 19)	19	14491956	14519537	27582	1	976	uc002myn.3	12514	ENSG00000123146	ADGRE5	adhesion G protein-coupled receptor E5
chr6	47065207	47065357	151	*	0.000178509	Distal Intergenic	6	46984353	47010082	25730	2	266977	uc003oyu.1	-55125	ENSG00000153292	ADGRF1	adhesion G protein-coupled receptor F1
chr6	47599135	47599462	328	*	0.000151297	Distal Intergenic	6	47624222	47650420	26199	1	222611	uc010jzj.1	-24760	ENSG00000164393	ADGRF2	adhesion G protein-coupled receptor F2
chr2	26521642	26522160	519	*	0.000294214	Distal Intergenic	2	26532812	26541917	9106	2	165082	uc002rhe.4	19757	ENSG00000173567	ADGRF3	adhesion G protein-coupled receptor F3
chr2	26552986	26553326	341	*	0.000354702	Intron (uc002rhb.1/165082, intron 1 of 14)	2	26531041	26541970	10930	2	165082	uc010yky.1	-11016	ENSG00000173567	ADGRF3	adhesion G protein-coupled receptor F3
chr2	26568353	26569286	934	*	0.00270502	Promoter	2	26531041	26568669	37629	2	165082	uc002rhb.1	0	ENSG00000173567	ADGRF3	adhesion G protein-coupled receptor F3
chr2	26569566	26569883	318	*	0.000189239	Promoter	2	26531041	26569685	38645	2	165082	uc002rhc.1	0	ENSG00000173567	ADGRF3	adhesion G protein-coupled receptor F3
chr6	46816633	46816899	267	*	0.000162378	Distal Intergenic	6	46820242	46837041	16800	2	221395	uc011dwj.1	20142	ENSG00000069122	ADGRF5	adhesion G protein-coupled receptor F5
chr16	57626493	57627022	530	*	0.00036255	Distal Intergenic	16	57653650	57694788	41139	1	9289	uc002elz.1	-26628	ENSG00000205336	ADGRG1	adhesion G protein-coupled receptor G1
chr16	57635803	57636342	540	*	0.000178062	Distal Intergenic	16	57653650	57694788	41139	1	9289	uc002elz.1	-17308	ENSG00000205336	ADGRG1	adhesion G protein-coupled receptor G1
chr16	57643506	57643958	453	*	0.000180954	Distal Intergenic	16	57653650	57694788	41139	1	9289	uc002elz.1	-9692	ENSG00000205336	ADGRG1	adhesion G protein-coupled receptor G1
chr16	57683063	57683235	173	*	0.000209382	Intron (uc002elz.1/9289, intron 2 of 11)	16	57673207	57698944	25738	1	9289	uc010vhu.1	9856	ENSG00000205336	ADGRG1	adhesion G protein-coupled receptor G1
chr16	57576347	57576852	506	*	0.000148587	Promoter	16	57576567	57611100	34534	1	221188	uc002elx.4	0	ENSG00000159618	ADGRG5	adhesion G protein-coupled receptor G5
chr16	57610410	57610740	331	*	0.000200645	3' UTR	16	57576601	57611100	34500	1	221188	uc002ely.3	33809	ENSG00000159618	ADGRG5	adhesion G protein-coupled receptor G5
chr6	142553416	142554147	732	*	0.0015172	Distal Intergenic	6	142623056	142692091	69036	1	57211	uc003qix.2	-68909	ENSG00000112414	ADGRG6	adhesion G protein-coupled receptor G6
chr6	142622442	142623441	1000	*	0.000472698	Promoter	6	142623056	142692091	69036	1	57211	uc003qix.2	0	ENSG00000112414	ADGRG6	adhesion G protein-coupled receptor G6
chr6	142652188	142652719	532	*	0.000935462	Intron (uc003qix.2/57211, intron 2 of 3)	6	142623056	142767403	144348	1	57211	uc010khf.3	29132	ENSG00000112414	ADGRG6	adhesion G protein-coupled receptor G6
chr6	142676710	142677577	868	*	0.000539955	Intron (uc003qix.2/57211, intron 2 of 3)	6	142623056	142767403	144348	1	57211	uc010khf.3	53654	ENSG00000112414	ADGRG6	adhesion G protein-coupled receptor G6
chr6	142716567	142717454	888	*	0.00316548	Intron (uc010khc.3/57211, intron 9 of 25)	6	142738246	142767403	29158	1	57211	uc011edv.2	-20792	ENSG00000112414	ADGRG6	adhesion G protein-coupled receptor G6
chr6	142795830	142796285	456	*	0.000232149	Distal Intergenic	6	142738246	142767403	29158	1	57211	uc011edv.2	57584	ENSG00000112414	ADGRG6	adhesion G protein-coupled receptor G6
chr6	142839223	142839581	359	*	0.000137321	Distal Intergenic	6	142738246	142767403	29158	1	57211	uc011edv.2	100977	ENSG00000112414	ADGRG6	adhesion G protein-coupled receptor G6
chr3	100309171	100309646	476	*	0.000526602	Distal Intergenic	3	100328433	100414323	85891	1	84873	uc003duc.3	-18787	ENSG00000144820	ADGRG7	adhesion G protein-coupled receptor G7
chr3	100318902	100319465	564	*	0.000426687	Distal Intergenic	3	100328433	100414323	85891	1	84873	uc003duc.3	-8968	ENSG00000144820	ADGRG7	adhesion G protein-coupled receptor G7
chr3	100321981	100322482	502	*	0.000105123	Distal Intergenic	3	100328433	100414323	85891	1	84873	uc003duc.3	-5951	ENSG00000144820	ADGRG7	adhesion G protein-coupled receptor G7
chr3	100327898	100328337	440	*	0.000223472	Promoter	3	100328433	100414323	85891	1	84873	uc003duc.3	-96	ENSG00000144820	ADGRG7	adhesion G protein-coupled receptor G7
chr3	100369715	100370064	350	*	0.000295394	Intron (uc003duc.3/84873, intron 11 of 15)	3	100373040	100414323	41284	1	84873	uc003dud.3	-2976	ENSG00000144820	ADGRG7	adhesion G protein-coupled receptor G7
chr3	100381319	100381523	205	*	0.000306701	Intron (uc003duc.3/84873, intron 14 of 15)	3	100373040	100414323	41284	1	84873	uc003dud.3	8279	ENSG00000144820	ADGRG7	adhesion G protein-coupled receptor G7
chr3	100383992	100384528	537	*	0.000628943	Intron (uc003duc.3/84873, intron 14 of 15)	3	100373040	100414323	41284	1	84873	uc003dud.3	10952	ENSG00000144820	ADGRG7	adhesion G protein-coupled receptor G7
chr19	14306897	14307205	309	*	0.000103618	Intron (uc010xnn.2/22859, intron 1 of 23)	19	14258549	14316997	58449	2	22859	uc010xnn.2	9792	ENSG00000072071	ADGRL1	adhesion G protein-coupled receptor L1
chr19	14317656	14318665	1010	*	0.000405645	Promoter	19	14258549	14316997	58449	2	22859	uc010xno.2	-659	ENSG00000072071	ADGRL1	adhesion G protein-coupled receptor L1
chr19	14328015	14328425	411	*	0.000225687	Distal Intergenic	19	14258549	14316997	58449	2	22859	uc010xno.2	-11018	ENSG00000072071	ADGRL1	adhesion G protein-coupled receptor L1
chr19	14332316	14332562	247	*	0.000441563	Distal Intergenic	19	14258549	14316997	58449	2	22859	uc010xno.2	-15319	ENSG00000072071	ADGRL1	adhesion G protein-coupled receptor L1
chr19	14358919	14359253	335	*	0.000143024	Distal Intergenic	19	14258549	14316997	58449	2	22859	uc010xno.2	-41922	ENSG00000072071	ADGRL1	adhesion G protein-coupled receptor L1
chr1	80996948	80997424	477	*	0.000349972	Distal Intergenic	1	81771845	82458107	686263	1	23266	uc001dis.3	-774421	ENSG00000117114	ADGRL2	adhesion G protein-coupled receptor L2
chr1	81072706	81073079	374	*	0.000140035	Distal Intergenic	1	81771845	82458107	686263	1	23266	uc001dis.3	-698766	ENSG00000117114	ADGRL2	adhesion G protein-coupled receptor L2
chr1	81644229	81644551	323	*	0.000123717	Distal Intergenic	1	81771845	82458107	686263	1	23266	uc001dis.3	-127294	ENSG00000117114	ADGRL2	adhesion G protein-coupled receptor L2
chr1	82268137	82268985	849	*	0.000140577	Intron (uc001dis.3/23266, intron 5 of 8)	1	82266082	82458107	192026	1	23266	uc009wcd.3	2055	ENSG00000117114	ADGRL2	adhesion G protein-coupled receptor L2
chr1	82415573	82416184	612	*	0.000235466	Promoter	1	82415873	82458107	42235	1	23266	uc001diw.3	0	ENSG00000117114	ADGRL2	adhesion G protein-coupled receptor L2
chr1	82619431	82619716	286	*	0.00034493	Distal Intergenic	1	82435998	82447660	11663	1	23266	uc009wce.1	183433	ENSG00000117114	ADGRL2	adhesion G protein-coupled receptor L2
chr1	82627213	82627863	651	*	0.000704466	Distal Intergenic	1	82435998	82447660	11663	1	23266	uc009wce.1	191215	ENSG00000117114	ADGRL2	adhesion G protein-coupled receptor L2
chr1	82920897	82921559	663	*	0.000206894	Distal Intergenic	1	82435998	82447660	11663	1	23266	uc009wce.1	484899	ENSG00000117114	ADGRL2	adhesion G protein-coupled receptor L2
chr1	83242847	83243547	701	*	0.000113058	Distal Intergenic	1	82435998	82447660	11663	1	23266	uc009wce.1	806849	ENSG00000117114	ADGRL2	adhesion G protein-coupled receptor L2
chr1	83284923	83285143	221	*	0.000104949	Distal Intergenic	1	82435998	82447660	11663	1	23266	uc009wce.1	848925	ENSG00000117114	ADGRL2	adhesion G protein-coupled receptor L2
chr1	83296335	83297314	980	*	0.00102833	Distal Intergenic	1	82435998	82447660	11663	1	23266	uc009wce.1	860337	ENSG00000117114	ADGRL2	adhesion G protein-coupled receptor L2
chr1	83324987	83325683	697	*	0.000266962	Distal Intergenic	1	82435998	82447660	11663	1	23266	uc009wce.1	888989	ENSG00000117114	ADGRL2	adhesion G protein-coupled receptor L2
chr4	60384548	60385191	644	*	0.000314662	Distal Intergenic	4	62066974	62599272	532299	1	23284	uc010ihg.1	-1681783	ENSG00000150471	ADGRL3	adhesion G protein-coupled receptor L3
chr4	60680210	60680675	466	*	0.000138514	Distal Intergenic	4	62066974	62599272	532299	1	23284	uc010ihg.1	-1386299	ENSG00000150471	ADGRL3	adhesion G protein-coupled receptor L3
chr4	60684524	60684815	292	*	0.000212963	Distal Intergenic	4	62066974	62599272	532299	1	23284	uc010ihg.1	-1382159	ENSG00000150471	ADGRL3	adhesion G protein-coupled receptor L3
chr4	60933231	60933577	347	*	8.51171e-05	Distal Intergenic	4	62066974	62599272	532299	1	23284	uc010ihg.1	-1133397	ENSG00000150471	ADGRL3	adhesion G protein-coupled receptor L3
chr4	61066785	61067194	410	*	0.000184862	Distal Intergenic	4	62066974	62599272	532299	1	23284	uc010ihg.1	-999780	ENSG00000150471	ADGRL3	adhesion G protein-coupled receptor L3
chr4	62066061	62066272	212	*	0.000111413	Promoter	4	62066974	62599272	532299	1	23284	uc010ihg.1	-702	ENSG00000150471	ADGRL3	adhesion G protein-coupled receptor L3
chr4	63227309	63227638	330	*	9.1304e-05	Distal Intergenic	4	62775278	62938168	162891	1	23284	uc003hct.3	452031	ENSG00000150471	ADGRL3	adhesion G protein-coupled receptor L3
chr4	63468055	63468335	281	*	8.24486e-05	Distal Intergenic	4	62775278	62938168	162891	1	23284	uc003hct.3	692777	ENSG00000150471	ADGRL3	adhesion G protein-coupled receptor L3
chr4	63598145	63598566	422	*	8.2498e-05	Distal Intergenic	4	62775278	62938168	162891	1	23284	uc003hct.3	822867	ENSG00000150471	ADGRL3	adhesion G protein-coupled receptor L3
chr1	79658894	79659338	445	*	0.00015945	Distal Intergenic	1	79355449	79472495	117047	2	64123	uc001diq.4	-186399	ENSG00000162618	ADGRL4	adhesion G protein-coupled receptor L4
chr1	79982182	79982625	444	*	0.00015553	Distal Intergenic	1	79355449	79472495	117047	2	64123	uc001diq.4	-509687	ENSG00000162618	ADGRL4	adhesion G protein-coupled receptor L4
chr1	79983506	79983946	441	*	0.000238349	Distal Intergenic	1	79355449	79472495	117047	2	64123	uc001diq.4	-511011	ENSG00000162618	ADGRL4	adhesion G protein-coupled receptor L4
chr1	80341060	80341387	328	*	0.000175834	Distal Intergenic	1	79355449	79472495	117047	2	64123	uc001diq.4	-868565	ENSG00000162618	ADGRL4	adhesion G protein-coupled receptor L4
chr5	89854137	89854984	848	*	0.000198994	Promoter	5	89854617	90460033	605417	1	84059	uc003kjt.4	0	ENSG00000164199	ADGRV1	adhesion G protein-coupled receptor V1
chr5	89890999	89891375	377	*	0.00020573	Intron (uc003kjt.4/84059, intron 1 of 89)	5	89854617	90460033	605417	1	84059	uc003kju.3	36382	ENSG00000164199	ADGRV1	adhesion G protein-coupled receptor V1
chr5	90079468	90079845	378	*	0.000398466	Exon (uc003kjt.4/84059, exon 67 of 90)	5	90076898	90460033	383136	1	84059	uc003kjw.3	2570	ENSG00000164199	ADGRV1	adhesion G protein-coupled receptor V1
chr5	90162239	90162516	278	*	0.000146554	Intron (uc003kjt.4/84059, intron 83 of 89)	5	90195079	90460033	264955	1	84059	uc003kjx.3	-32563	ENSG00000164199	ADGRV1	adhesion G protein-coupled receptor V1
chr5	90168587	90169549	963	*	0.000991728	Intron (uc003kjt.4/84059, intron 83 of 89)	5	90195079	90460033	264955	1	84059	uc003kjx.3	-25530	ENSG00000164199	ADGRV1	adhesion G protein-coupled receptor V1
chr5	90236331	90236756	426	*	0.000631703	Intron (uc003kjt.4/84059, intron 83 of 89)	5	90195079	90460033	264955	1	84059	uc003kjx.3	41252	ENSG00000164199	ADGRV1	adhesion G protein-coupled receptor V1
chr5	90306004	90306371	368	*	0.000145657	Intron (uc003kjt.4/84059, intron 85 of 89)	5	90195079	90460033	264955	1	84059	uc003kjx.3	110925	ENSG00000164199	ADGRV1	adhesion G protein-coupled receptor V1
chr5	90397611	90397852	242	*	0.000337338	Intron (uc003kjt.4/84059, intron 86 of 89)	5	90195079	90460033	264955	1	84059	uc003kjx.3	202532	ENSG00000164199	ADGRV1	adhesion G protein-coupled receptor V1
chr4	100326630	100327081	452	*	0.000360311	Distal Intergenic	4	100333418	100356291	22874	2	131	uc021xqj.1	29210	ENSG00000196344	ADH7	alcohol dehydrogenase 7 (class IV), mu or sigma polypeptide
chr8	67344504	67345013	510	*	0.000266333	Promoter	8	67344718	67366392	21675	1	137872	uc011leq.1	0	ENSG00000147576	ADHFE1	alcohol dehydrogenase iron containing 1
chr8	67351084	67351972	889	*	0.000646776	Intron (uc011leq.1/137872, intron 1 of 8)	8	67344718	67381044	36327	1	137872	uc011les.2	6366	ENSG00000147576	ADHFE1	alcohol dehydrogenase iron containing 1
chr2	3466114	3466425	312	*	0.000183606	Intron (uc002qxm.1/51112, intron 8 of 11)	2	3501690	3521518	19829	2	55256	uc010yiq.2	55093	ENSG00000182551	ADI1	acireductone dioxygenase 1
chr2	3522245	3523632	1388	*	0.00260978	Promoter	2	3501690	3523350	21661	2	55256	uc002qxp.4	0	ENSG00000182551	ADI1	acireductone dioxygenase 1
chr3	186543349	186543706	358	*	0.000152722	Distal Intergenic	3	186560463	186576252	15790	1	9370	uc003fra.3	-16757	ENSG00000181092	ADIPOQ	adiponectin, C1Q and collagen domain containing
chr3	186544963	186545671	709	*	0.00133302	Distal Intergenic	3	186560463	186576252	15790	1	9370	uc003fra.3	-14792	ENSG00000181092	ADIPOQ	adiponectin, C1Q and collagen domain containing
chr3	186567305	186567603	299	*	0.00023361	Intron (uc003fra.3/9370, intron 1 of 2)	3	186569676	186573912	4237	2	100874095	uc031sct.1	6309	ENSG00000226482	ADIPOQ-AS1	ADIPOQ antisense RNA 1
chr3	186582242	186582643	402	*	0.00028338	Distal Intergenic	3	186569676	186573912	4237	2	100874095	uc031sct.1	-8330	ENSG00000226482	ADIPOQ-AS1	ADIPOQ antisense RNA 1
chr1	202926953	202928016	1064	*	0.00261191	Promoter	1	202909960	202927524	17565	2	51094	uc001gyq.5	0	ENSG00000159346	ADIPOR1	adiponectin receptor 1
chr12	1799736	1800727	992	*	0.00231768	Promoter	12	1800247	1897845	97599	1	79602	uc001qjm.3	0	ENSG00000006831	ADIPOR2	adiponectin receptor 2
chr10	88726235	88726702	468	*	0.000325558	Distal Intergenic	10	88728188	88730666	2479	1	10974	uc001ked.2	-1486	ENSG00000148671	ADIRF	adipogenesis regulatory factor
chr10	75910332	75911391	1060	*	0.00287866	Promoter	10	75910943	76469061	558119	1	132	uc001jwi.3	0	ENSG00000156110	ADK	adenosine kinase
chr10	75936016	75936799	784	*	0.00331108	Promoter	10	75936247	76469061	532815	1	132	uc001jwj.3	0	ENSG00000156110	ADK	adenosine kinase
chr10	75949859	75950321	463	*	0.000166834	Intron (uc001jwi.3/132, intron 1 of 10)	10	75936247	76469061	532815	1	132	uc010qlc.2	13612	ENSG00000156110	ADK	adenosine kinase
chr10	75954438	75954594	157	*	0.000208362	Intron (uc001jwi.3/132, intron 1 of 10)	10	75936247	76469061	532815	1	132	uc010qlc.2	18191	ENSG00000156110	ADK	adenosine kinase
chr10	76025898	76026212	315	*	0.000144433	Intron (uc001jwi.3/132, intron 3 of 10)	10	75936247	76469061	532815	1	132	uc010qlc.2	89651	ENSG00000156110	ADK	adenosine kinase
chr11	10324242	10324582	341	*	0.000136954	Distal Intergenic	11	10326642	10328923	2282	1	133	uc001mil.1	-2060	ENSG00000148926	ADM	adrenomedullin
chr11	10325406	10325625	220	*	7.97134e-05	Distal Intergenic	11	10326642	10328923	2282	1	133	uc001mil.1	-1017	ENSG00000148926	ADM	adrenomedullin
chr11	10328867	10329813	947	*	0.000611719	3' UTR	11	10326642	10328923	2282	1	133	uc001mil.1	2225	ENSG00000148926	ADM	adrenomedullin
chr11	10344432	10344889	458	*	0.000200864	Distal Intergenic	11	10326642	10328923	2282	1	133	uc001mil.1	17790	ENSG00000148926	ADM	adrenomedullin
chr11	10388136	10388595	460	*	0.000297768	Intron (uc009yfv.1/uc009yfv.1, intron 1 of 2)	11	10326642	10328923	2282	1	133	uc001mil.1	61494	ENSG00000148926	ADM	adrenomedullin
chr20	49545964	49546314	351	*	0.000672177	Intron (uc002xvt.1/23394, intron 1 of 4)	20	49506883	49547527	40645	2	23394	uc002xvt.1	1213	ENSG00000101126	ADNP	activity dependent neuroprotector homeobox
chr20	49547592	49548590	999	*	0.000701528	Promoter	20	49506883	49547527	40645	2	23394	uc002xvu.1	-65	ENSG00000101126	ADNP	activity dependent neuroprotector homeobox
chr18	77866482	77867639	1158	*	0.000806548	Promoter	18	77866915	77898228	31314	1	22850	uc002lnw.3	0	ENSG00000101544	ADNP2	ADNP homeobox 2
chr10	64492717	64493537	821	*	0.00119331	Distal Intergenic	10	64564516	64568239	3724	1	84890	uc001jmg.3	-70979	ENSG00000181915	ADO	2-aminoethanethiol dioxygenase
chr10	64539190	64539698	509	*	0.000977468	Distal Intergenic	10	64564516	64568239	3724	1	84890	uc001jmg.3	-24818	ENSG00000181915	ADO	2-aminoethanethiol dioxygenase
chr10	64563910	64565256	1347	*	0.00247521	Promoter	10	64564516	64568239	3724	1	84890	uc001jmg.3	0	ENSG00000181915	ADO	2-aminoethanethiol dioxygenase
chr22	24819693	24820033	341	*	9.73689e-05	Intron (uc021wne.1/23384, intron 18 of 19)	22	24823530	24838325	14796	1	135	uc002zzy.4	-3497	ENSG00000128271	ADORA2A	adenosine A2a receptor
chr22	24823408	24824135	728	*	0.000616334	Promoter	22	24823530	24838325	14796	1	135	uc002zzy.4	0	ENSG00000128271	ADORA2A	adenosine A2a receptor
chr22	24830389	24831021	633	*	0.000199885	Intron (uc021wne.1/23384, intron 19 of 19)	22	24829092	24838325	9234	1	135	uc003aab.3	1297	ENSG00000128271	ADORA2A	adenosine A2a receptor
chr1	112050585	112051397	813	*	0.000281795	Intron (uc001ebg.4/140, intron 1 of 5)	1	112042051	112046743	4693	2	140	uc001ebh.4	-3842	ENSG00000282608	ADORA3	adenosine A3 receptor
chr1	112058674	112059409	736	*	0.000187116	Intron (uc001ebg.4/140, intron 1 of 5)	1	112042051	112046743	4693	2	140	uc001ebh.4	-11931	ENSG00000282608	ADORA3	adenosine A3 receptor
chr15	73075651	73076881	1231	*	0.00171087	Promoter	15	73043708	73076126	32419	2	83440	uc002avf.4	0	ENSG00000159322	ADPGK	ADP dependent glucokinase
chr3	119298351	119299068	718	*	0.000320649	Promoter	3	119298523	119308792	10270	1	141	uc003ecs.3	0	ENSG00000144843	ADPRH	ADP-ribosylarginine hydrolase
chr13	114090074	114090539	466	*	0.000116049	Intron (uc001vtp.1/113622, intron 2 of 6)	13	114076260	114103457	27198	2	113622	uc001vtp.1	12918	ENSG00000153531	ADPRHL1	ADP-ribosylhydrolase like 1
chr13	114090725	114091064	340	*	0.000115879	Intron (uc001vtp.1/113622, intron 2 of 6)	13	114076260	114103457	27198	2	113622	uc001vtp.1	12393	ENSG00000153531	ADPRHL1	ADP-ribosylhydrolase like 1
chr13	114103575	114103840	266	*	0.000137373	Promoter	13	114076260	114103457	27198	2	113622	uc001vtp.1	-118	ENSG00000153531	ADPRHL1	ADP-ribosylhydrolase like 1
chr17	10600455	10601251	797	*	0.000959514	Promoter	17	10600927	10614875	13949	1	56985	uc002gmt.3	0	ENSG00000170222	ADPRM	ADP-ribose/CDP-alcohol diphosphatase, manganese dependent
chr17	10603244	10603439	196	*	0.000145031	Intron (uc002gmt.3/56985, intron 1 of 3)	17	10600927	10614875	13949	1	56985	uc002gmv.3	2317	ENSG00000170222	ADPRM	ADP-ribose/CDP-alcohol diphosphatase, manganese dependent
chr1	36553989	36554919	931	*	0.000522816	Promoter	1	36554453	36559533	5081	1	54936	uc001bzt.3	0	ENSG00000116863	ADPRS	ADP-ribosylserine hydrolase
chr5	159200216	159200888	673	*	0.000369535	Distal Intergenic	5	159343740	159400017	56278	1	147	uc003lxt.1	-142852	ENSG00000170214	ADRA1B	adrenoceptor alpha 1B
chr5	159343029	159343782	754	*	0.000392882	Promoter	5	159343740	159400017	56278	1	147	uc003lxt.1	0	ENSG00000170214	ADRA1B	adrenoceptor alpha 1B
chr10	112835883	112836200	318	*	0.00014591	Promoter	10	112836790	112840662	3873	1	150	uc001kzo.3	-590	ENSG00000150594	ADRA2A	adrenoceptor alpha 2A
chr10	113358177	113358593	417	*	0.000205944	Distal Intergenic	10	112836790	112840662	3873	1	150	uc001kzo.3	521387	ENSG00000150594	ADRA2A	adrenoceptor alpha 2A
chr2	96782132	96783148	1017	*	0.000537139	Promoter	2	96778623	96781888	3266	2	151	uc021vlh.1	-244	ENSG00000274286	ADRA2B	adrenoceptor alpha 2B
chr10	115743070	115743726	657	*	0.000154061	Distal Intergenic	10	115803806	115806667	2862	1	153	uc001lba.3	-60080	ENSG00000043591	ADRB1	adrenoceptor beta 1
chr10	115784971	115785327	357	*	0.000232659	Distal Intergenic	10	115803806	115806667	2862	1	153	uc001lba.3	-18479	ENSG00000043591	ADRB1	adrenoceptor beta 1
chr10	115802693	115803977	1285	*	0.00030259	Promoter	10	115803806	115806667	2862	1	153	uc001lba.3	0	ENSG00000043591	ADRB1	adrenoceptor beta 1
chr10	115804871	115805201	331	*	0.000107729	Exon (uc001lba.3/153, exon 1 of 1)	10	115803806	115806667	2862	1	153	uc001lba.3	1065	ENSG00000043591	ADRB1	adrenoceptor beta 1
chr10	115842610	115843231	622	*	0.000126753	Distal Intergenic	10	115803806	115806667	2862	1	153	uc001lba.3	38804	ENSG00000043591	ADRB1	adrenoceptor beta 1
chr10	115844178	115844742	565	*	0.000100776	Distal Intergenic	10	115803806	115806667	2862	1	153	uc001lba.3	40372	ENSG00000043591	ADRB1	adrenoceptor beta 1
chr5	148188436	148189317	882	*	0.00031406	Intron (uc003lpp.1/79628, intron 20 of 26)	5	148206156	148208197	2042	1	154	uc003lpr.2	-16839	ENSG00000169252	ADRB2	adrenoceptor beta 2
chr5	148205419	148206430	1012	*	0.00176804	Promoter	5	148206156	148208197	2042	1	154	uc003lpr.2	0	ENSG00000169252	ADRB2	adrenoceptor beta 2
chr5	148229028	148229312	285	*	0.000242683	Intron (uc003lpp.1/79628, intron 20 of 26)	5	148206156	148208197	2042	1	154	uc003lpr.2	22872	ENSG00000169252	ADRB2	adrenoceptor beta 2
chr20	60876980	60877308	329	*	0.000176327	Promoter	20	60878027	60881632	3606	1	11047	uc011aai.1	-719	ENSG00000130706	ADRM1	adhesion regulating molecule 1
chr20	60877528	60878399	872	*	0.00125956	Promoter	20	60878027	60881632	3606	1	11047	uc011aai.1	0	ENSG00000130706	ADRM1	adhesion regulating molecule 1
chr22	40720562	40721600	1039	*	0.00034838	3' UTR	22	40742504	40762575	20072	1	158	uc003ayp.4	-20904	ENSG00000239900	ADSL	adenylosuccinate lyase
chr22	40723484	40723697	214	*	0.000111004	3' UTR	22	40742504	40762575	20072	1	158	uc003ayp.4	-18807	ENSG00000239900	ADSL	adenylosuccinate lyase
chr22	40728452	40728882	431	*	0.000227609	3' UTR	22	40742504	40762575	20072	1	158	uc003ayp.4	-13622	ENSG00000239900	ADSL	adenylosuccinate lyase
chr22	40730909	40731260	352	*	0.000157483	3' UTR	22	40742504	40762575	20072	1	158	uc003ayp.4	-11244	ENSG00000239900	ADSL	adenylosuccinate lyase
chr22	40741834	40742840	1007	*	0.000344398	Promoter	22	40742504	40762575	20072	1	158	uc003ayp.4	0	ENSG00000239900	ADSL	adenylosuccinate lyase
chr22	40743986	40744298	313	*	0.000229103	Intron (uc003ayp.4/158, intron 1 of 12)	22	40742504	40762575	20072	1	158	uc003ays.4	1482	ENSG00000239900	ADSL	adenylosuccinate lyase
chr14	105189982	105190667	686	*	0.000163704	Promoter	14	105190534	105213647	23114	1	122622	uc001ypd.3	0	ENSG00000185100	ADSS1	adenylosuccinate synthase 1
chr1	244613870	244614151	282	*	0.00036824	Intron (uc001iaj.3/159, intron 1 of 12)	1	244571794	244615436	43643	2	159	uc001iaj.3	1285	ENSG00000035687	ADSS2	adenylosuccinate synthase 2
chr1	244614483	244615654	1172	*	0.00460812	Promoter	1	244571794	244615436	43643	2	159	uc001iaj.3	0	ENSG00000035687	ADSS2	adenylosuccinate synthase 2
chr6	11655826	11656194	369	*	0.000240944	Distal Intergenic	6	11713888	11728790	14903	2	84830	uc031smt.1	72596	ENSG00000111863	ADTRP	androgen dependent TFPI regulating protein
chr6	11710529	11710739	211	*	0.000276828	Distal Intergenic	6	11713888	11728790	14903	2	84830	uc031smt.1	18051	ENSG00000111863	ADTRP	androgen dependent TFPI regulating protein
chr6	11714577	11715064	488	*	0.00041706	3' UTR	6	11713888	11728790	14903	2	84830	uc031smt.1	13726	ENSG00000111863	ADTRP	androgen dependent TFPI regulating protein
chr6	11728459	11728986	528	*	0.000478944	Promoter	6	11713888	11728790	14903	2	84830	uc031smt.1	0	ENSG00000111863	ADTRP	androgen dependent TFPI regulating protein
chr6	11806804	11807039	236	*	0.00012032	Distal Intergenic	6	11713888	11779280	65393	2	84830	uc011dip.2	-27524	ENSG00000111863	ADTRP	androgen dependent TFPI regulating protein
chr12	19557104	19557619	516	*	0.00033242	Distal Intergenic	12	19592608	19675173	82566	1	121536	uc001ree.2	-34989	ENSG00000139154	AEBP2	AE binding protein 2
chr12	19592104	19593573	1470	*	0.00490909	Promoter	12	19592608	19675173	82566	1	121536	uc001ree.2	0	ENSG00000139154	AEBP2	AE binding protein 2
chr12	19635361	19636138	778	*	0.000165613	Intron (uc001ree.2/121536, intron 3 of 7)	12	19593515	19675173	81659	1	121536	uc001reg.2	41846	ENSG00000139154	AEBP2	AE binding protein 2
chr12	19773138	19773466	329	*	0.000168086	Distal Intergenic	12	19593515	19675173	81659	1	121536	uc001reg.2	179623	ENSG00000139154	AEBP2	AE binding protein 2
chr12	19831375	19831940	566	*	0.000448899	Distal Intergenic	12	19593515	19675173	81659	1	121536	uc001reg.2	237860	ENSG00000139154	AEBP2	AE binding protein 2
chr15	89164286	89164746	461	*	0.000766652	Promoter	15	89164527	89170572	6046	1	64782	uc010bnl.2	0	ENSG00000181026	AEN	apoptosis enhancing nuclease
chr15	89165295	89165816	522	*	9.87403e-05	Promoter	15	89164527	89175512	10986	1	64782	uc002bmt.2	768	ENSG00000181026	AEN	apoptosis enhancing nuclease
chr15	89167718	89168211	494	*	0.000421731	Intron (uc010bnl.2/64782, intron 1 of 1)	15	89169377	89175512	6136	1	64782	uc010bnm.1	-1166	ENSG00000181026	AEN	apoptosis enhancing nuclease
chr15	89170622	89171034	413	*	0.000659231	Intron (uc002bmt.2/64782, intron 2 of 3)	15	89169377	89175512	6136	1	64782	uc010bnm.1	1245	ENSG00000181026	AEN	apoptosis enhancing nuclease
chr4	7856656	7857018	363	*	0.000366897	Intron (uc003gkg.1/60312, intron 4 of 16)	4	7760440	7941653	181214	2	60312	uc003gkg.1	84635	ENSG00000196526	AFAP1	actin filament associated protein 1
chr4	7865686	7866857	1172	*	0.000585111	Intron (uc003gkg.1/60312, intron 3 of 16)	4	7760440	7941653	181214	2	60312	uc003gkg.1	74796	ENSG00000196526	AFAP1	actin filament associated protein 1
chr4	7941169	7942026	858	*	0.00188139	Promoter	4	7760440	7941653	181214	2	60312	uc003gkg.1	0	ENSG00000196526	AFAP1	actin filament associated protein 1
chr4	7760982	7761535	554	*	0.000549303	3' UTR	4	7755817	7780654	24838	1	84740	uc003gkd.4	5165	ENSG00000272620	AFAP1-AS1	AFAP1 antisense RNA 1
chr4	7803852	7804291	440	*	0.000403263	Intron (uc003gkg.1/60312, intron 9 of 16)	4	7755817	7780654	24838	1	84740	uc003gkd.4	48035	ENSG00000272620	AFAP1-AS1	AFAP1 antisense RNA 1
chr5	148619542	148620522	981	*	0.000890985	Exon (uc003lpy.2/22885, exon 14 of 24)	5	148651401	148691938	40538	1	134265	uc003lqg.4	-30879	ENSG00000157510	AFAP1L1	actin filament associated protein 1 like 1
chr5	148643994	148644612	619	*	0.000812704	Distal Intergenic	5	148651401	148691938	40538	1	134265	uc003lqg.4	-6789	ENSG00000157510	AFAP1L1	actin filament associated protein 1 like 1
chr5	148650974	148652221	1248	*	0.000182748	Promoter	5	148651401	148691938	40538	1	134265	uc003lqg.4	0	ENSG00000157510	AFAP1L1	actin filament associated protein 1 like 1
chr5	148674407	148674945	539	*	0.000140982	Intron (uc003lqg.4/134265, intron 1 of 8)	5	148695203	148721367	26165	1	134265	uc003lqi.2	-20258	ENSG00000157510	AFAP1L1	actin filament associated protein 1 like 1
chr5	148677537	148678158	622	*	0.000317526	Intron (uc003lqg.4/134265, intron 1 of 8)	5	148695203	148721367	26165	1	134265	uc003lqi.2	-17045	ENSG00000157510	AFAP1L1	actin filament associated protein 1 like 1
chr10	116063666	116064118	453	*	0.000110422	Promoter	10	116054583	116064705	10123	2	84632	uc010qsd.2	587	ENSG00000169129	AFAP1L2	actin filament associated protein 1 like 2
chr10	116064253	116064871	619	*	0.000220379	Promoter	10	116054583	116064705	10123	2	84632	uc010qsd.2	0	ENSG00000169129	AFAP1L2	actin filament associated protein 1 like 2
chr10	116164166	116164384	219	*	8.28841e-05	Promoter	10	116054583	116164515	109933	2	84632	uc001lbn.3	131	ENSG00000169129	AFAP1L2	actin filament associated protein 1 like 2
chr6	168228315	168228604	290	*	0.000127069	Promoter	6	168228315	168372700	144386	1	4301	uc021zik.1	0	ENSG00000130396	AFDN	afadin, adherens junction formation factor
chr6	168227225	168227615	391	*	0.000639035	Promoter	6	168224570	168227476	2907	2	653483	uc003qwa.2	0	NA	AFDN-DT	AFDN divergent transcript
chr4	87860829	87861108	280	*	0.000152618	Intron (uc011ccx.2/4299, intron 1 of 2)	4	87857562	87869723	12162	1	4299	uc003hqi.1	3267	ENSG00000172493	AFF1	AF4/FMR2 family member 1
chr4	87868817	87869056	240	*	9.39913e-05	Intron (uc011ccx.2/4299, intron 1 of 2)	4	87857562	87869723	12162	1	4299	uc003hqi.1	11255	ENSG00000172493	AFF1	AF4/FMR2 family member 1
chr4	87882878	87883068	191	*	0.000161034	Intron (uc011ccx.2/4299, intron 2 of 2)	4	87857562	87869723	12162	1	4299	uc003hqi.1	25316	ENSG00000172493	AFF1	AF4/FMR2 family member 1
chr4	87902931	87903215	285	*	0.000103181	Intron (uc011ccx.2/4299, intron 2 of 2)	4	87928153	88062206	134054	1	4299	uc003hqj.4	-24938	ENSG00000172493	AFF1	AF4/FMR2 family member 1
chr4	87927402	87928579	1178	*	0.00276645	Promoter	4	87928153	88062206	134054	1	4299	uc003hqj.4	0	ENSG00000172493	AFF1	AF4/FMR2 family member 1
chr4	87938922	87939436	515	*	0.000274965	Intron (uc011ccx.2/4299, intron 2 of 2)	4	87928153	88062206	134054	1	4299	uc011cda.2	10769	ENSG00000172493	AFF1	AF4/FMR2 family member 1
chr4	87994927	87995438	512	*	0.000492579	Intron (uc003hqh.2/4299, intron 4 of 6)	4	87928153	88062206	134054	1	4299	uc011cda.2	66774	ENSG00000172493	AFF1	AF4/FMR2 family member 1
chr4	88014629	88015140	512	*	0.00024092	Intron (uc011ccy.2/4299, intron 6 of 7)	4	87928153	88062206	134054	1	4299	uc011cda.2	86476	ENSG00000172493	AFF1	AF4/FMR2 family member 1
chr4	88024680	88025306	627	*	0.000391556	Intron (uc011ccy.2/4299, intron 7 of 7)	4	87928153	88062206	134054	1	4299	uc011cda.2	96527	ENSG00000172493	AFF1	AF4/FMR2 family member 1
chr4	87843636	87843985	350	*	0.000357389	Downstream (2-3kb)	4	87846046	87856002	9957	2	100506746	uc003hqf.1	12017	NA	AFF1-AS1	AFF1 antisense RNA 1
chr4	87855606	87857659	2054	*	0.00231787	Promoter	4	87846046	87856002	9957	2	100506746	uc003hqf.1	0	NA	AFF1-AS1	AFF1 antisense RNA 1
chrX	147352098	147352325	228	*	0.000182566	Distal Intergenic	23	147582139	147985907	403769	1	2334	uc004fco.3	-229814	ENSG00000155966	AFF2	AF4/FMR2 family member 2
chrX	147391842	147392473	632	*	0.00067213	Distal Intergenic	23	147582139	147985907	403769	1	2334	uc004fco.3	-189666	ENSG00000155966	AFF2	AF4/FMR2 family member 2
chrX	147415405	147415803	399	*	0.000439262	Distal Intergenic	23	147582139	147985907	403769	1	2334	uc004fco.3	-166336	ENSG00000155966	AFF2	AF4/FMR2 family member 2
chrX	147461762	147462984	1223	*	0.000153125	Distal Intergenic	23	147582139	147985907	403769	1	2334	uc004fco.3	-119155	ENSG00000155966	AFF2	AF4/FMR2 family member 2
chrX	147579542	147579968	427	*	0.000187865	Distal Intergenic	23	147582139	147985907	403769	1	2334	uc004fco.3	-2171	ENSG00000155966	AFF2	AF4/FMR2 family member 2
chrX	147582360	147583133	774	*	0.000198482	Promoter	23	147582139	148082193	500055	1	2334	uc011mxb.2	221	ENSG00000155966	AFF2	AF4/FMR2 family member 2
chrX	148155851	148156281	431	*	0.000162596	Distal Intergenic	23	147800615	148082193	281579	1	2334	uc011mxc.2	355236	ENSG00000155966	AFF2	AF4/FMR2 family member 2
chr2	100720782	100721865	1084	*	0.000265984	Promoter	2	100199260	100721159	521900	2	3899	uc010fiq.1	0	ENSG00000144218	AFF3	AF4/FMR2 family member 3
chr2	100730366	100730960	595	*	0.000235163	Intron (uc002tag.3/3899, intron 1 of 23)	2	100199260	100722590	523331	2	3899	uc002tah.1	-7776	ENSG00000144218	AFF3	AF4/FMR2 family member 3
chr2	100758643	100759255	613	*	0.000201931	Promoter	2	100163716	100759037	595322	2	3899	uc002tag.3	0	ENSG00000144218	AFF3	AF4/FMR2 family member 3
chr5	132298645	132299841	1197	*	0.00101256	Promoter	5	132211071	132299354	88284	2	27125	uc003kyd.3	0	ENSG00000072364	AFF4	AF4/FMR2 family member 4
chr6	108615705	108616730	1026	*	0.002264	Promoter	6	108616098	108844251	228154	1	246269	uc003psj.3	0	ENSG00000135537	AFG1L	AFG1 like ATPase
chr16	90038712	90039390	679	*	0.000273361	Promoter	16	90038988	90051109	12122	1	172	uc002fps.1	0	ENSG00000223959	AFG3L1P	AFG3 like matrix AAA peptidase subunit 1, pseudogene
chr18	12376744	12377854	1111	*	0.00547103	Promoter	18	12328943	12377275	48333	2	10939	uc002kqz.2	0	ENSG00000141385	AFG3L2	AFG3 like matrix AAA peptidase subunit 2
chr18	12391599	12392048	450	*	0.000338622	Distal Intergenic	18	12328943	12377275	48333	2	10939	uc002kqz.2	-14324	ENSG00000141385	AFG3L2	AFG3 like matrix AAA peptidase subunit 2
chr17	76182976	76183430	455	*	0.000191073	Promoter	17	76183398	76193641	10244	1	125061	uc002juy.3	0	ENSG00000183077	AFMID	arylformamidase
chr2	64751038	64752094	1057	*	0.00438618	Promoter	2	64751439	64820138	68700	1	54812	uc002scz.3	0	ENSG00000119844	AFTPH	aftiphilin
chr4	178306808	178306996	189	*	0.000112869	Distal Intergenic	4	178351929	178355635	3707	2	175	uc010irt.2	48639	ENSG00000038002	AGA	aspartylglucosaminidase
chr4	178314233	178315002	770	*	0.000627969	Distal Intergenic	4	178351929	178355635	3707	2	175	uc010irt.2	40633	ENSG00000038002	AGA	aspartylglucosaminidase
chr4	178321065	178321739	675	*	0.00013822	Distal Intergenic	4	178351929	178355635	3707	2	175	uc010irt.2	33896	ENSG00000038002	AGA	aspartylglucosaminidase
chr4	178322817	178323458	642	*	0.000202885	Distal Intergenic	4	178351929	178355635	3707	2	175	uc010irt.2	32177	ENSG00000038002	AGA	aspartylglucosaminidase
chr4	178362928	178364171	1244	*	0.00387618	Promoter	4	178351929	178363657	11729	2	175	uc003iuu.2	0	ENSG00000038002	AGA	aspartylglucosaminidase
chr4	178423457	178423910	454	*	0.00030492	Intron (uc003iux.1/uc003iux.1, intron 2 of 5)	4	178351929	178363657	11729	2	175	uc003iuw.3	-59800	ENSG00000038002	AGA	aspartylglucosaminidase
chr4	178426053	178426419	367	*	0.000120206	Intron (uc003iux.1/uc003iux.1, intron 2 of 5)	4	178351929	178363657	11729	2	175	uc003iuw.3	-62396	ENSG00000038002	AGA	aspartylglucosaminidase
chr10	88730781	88731750	970	*	0.00121626	Promoter	10	88730498	88769960	39463	1	119385	uc001kee.2	283	ENSG00000271880	AGAP11	ArfGAP with GTPase domain, ankyrin repeat and PH domain 11
chr12	58134910	58135162	253	*	0.000335227	Promoter	12	58118076	58135944	17869	2	116986	uc001spr.3	782	ENSG00000135439	AGAP2	ArfGAP with GTPase domain, ankyrin repeat and PH domain 2
chr7	150808149	150808397	249	*	0.000142938	Intron (uc003wje.1/116988, intron 1 of 15)	7	150811765	150820725	8961	1	116988	uc003wjh.1	-3368	ENSG00000133612	AGAP3	ArfGAP with GTPase domain, ankyrin repeat and PH domain 3
chr7	150814575	150815059	485	*	0.000219183	5' UTR	7	150811765	150820725	8961	1	116988	uc003wjh.1	2810	ENSG00000133612	AGAP3	ArfGAP with GTPase domain, ankyrin repeat and PH domain 3
chr7	150820989	150821268	280	*	0.000227136	Intron (uc003wje.1/116988, intron 9 of 15)	7	150811765	150820725	8961	1	116988	uc003wjh.1	9224	ENSG00000133612	AGAP3	ArfGAP with GTPase domain, ankyrin repeat and PH domain 3
chr10	75489632	75490569	938	*	0.000687649	Promoter	10	75434033	75490272	56240	2	729092	uc001juu.4	0	ENSG00000172650	AGAP5	ArfGAP with GTPase domain, ankyrin repeat and PH domain 5
chr10	51488826	51489864	1039	*	0.000552617	Intron (uc001jin.3/uc001jin.3, intron 7 of 7)	10	51464151	51486327	22177	2	653268	uc001jio.4	-2499	NA	AGAP7P	ArfGAP with GTPase domain, ankyrin repeat and PH domain 7, pseudogene
chr10	51501565	51501927	363	*	0.000425981	Intron (uc001jin.3/uc001jin.3, intron 7 of 7)	10	51464151	51486327	22177	2	653268	uc001jio.4	-15238	NA	AGAP7P	ArfGAP with GTPase domain, ankyrin repeat and PH domain 7, pseudogene
chr10	51502773	51504231	1459	*	0.000321603	Intron (uc001jin.3/uc001jin.3, intron 7 of 7)	10	51464151	51486327	22177	2	653268	uc001jio.4	-16446	NA	AGAP7P	ArfGAP with GTPase domain, ankyrin repeat and PH domain 7, pseudogene
chr10	47242873	47243819	947	*	0.000256828	Promoter	10	47191768	47243471	51704	2	642517	uc001jei.3	0	ENSG00000204172	AGAP9	ArfGAP with GTPase domain, ankyrin repeat and PH domain 9
chr10	48185531	48186508	978	*	0.00024925	Promoter	10	48185879	48237584	51706	1	642517	uc001jet.3	0	ENSG00000204172	AGAP9	ArfGAP with GTPase domain, ankyrin repeat and PH domain 9
chr11	47736401	47737204	804	*	0.000714305	Promoter	11	47681143	47736928	55786	2	79841	uc001ngg.3	0	ENSG00000165923	AGBL2	ATP/GTP binding protein like 2
chr7	134670953	134671917	965	*	0.00211096	Promoter	7	134671259	134820530	149272	1	340351	uc011kpw.2	0	ENSG00000146856	AGBL3	ATP/GTP binding protein like 3
chr7	134677587	134678050	464	*	0.000402094	Intron (uc011kpw.2/340351, intron 3 of 16)	7	134671259	134820530	149272	1	340351	uc011kpw.2	6328	ENSG00000146856	AGBL3	ATP/GTP binding protein like 3
chr7	134679982	134681068	1087	*	0.000690109	Intron (uc011kpw.2/340351, intron 4 of 16)	7	134671259	134820530	149272	1	340351	uc011kpw.2	8723	ENSG00000146856	AGBL3	ATP/GTP binding protein like 3
chr2	27273058	27275075	2018	*	0.000906453	Promoter	2	27274491	27282403	7913	1	60509	uc002rid.3	0	ENSG00000084693	AGBL5	ATP/GTP binding protein like 5
chr2	228344658	228345158	501	*	0.000324899	Intron (uc002vpc.2/3267, intron 1 of 12)	2	228336888	228425938	89051	1	3267	uc002vpf.2	7770	ENSG00000173744	AGFG1	ArfGAP with FG repeats 1
chr7	100120572	100121192	621	*	0.000130724	Distal Intergenic	7	100136834	100153990	17157	1	3268	uc003uvg.1	-15642	ENSG00000106351	AGFG2	ArfGAP with FG repeats 2
chr7	100136228	100137074	847	*	0.00378107	Promoter	7	100136834	100153990	17157	1	3268	uc003uvg.1	0	ENSG00000106351	AGFG2	ArfGAP with FG repeats 2
chr5	76325887	76326868	982	*	0.00316829	Promoter	5	76326210	76331878	5669	1	55109	uc003kes.3	0	ENSG00000164252	AGGF1	angiogenic factor with G-patch and FHA domains 1
chr5	76338579	76339336	758	*	0.0001884	Intron (uc003ket.3/55109, intron 5 of 13)	5	76326314	76335544	9231	1	55109	uc003keu.1	12265	ENSG00000164252	AGGF1	angiogenic factor with G-patch and FHA domains 1
chr7	141250710	141251643	934	*	0.000863808	Promoter	7	141251078	141293990	42913	1	55750	uc003vwh.2	0	ENSG00000006530	AGK	acylglycerol kinase
chr1	100274137	100274626	490	*	0.000226156	Distal Intergenic	1	100315640	100389579	73940	1	178	uc001dsi.1	-41014	ENSG00000162688	AGL	amylo-alpha-1, 6-glucosidase, 4-alpha-glucanotransferase
chr1	100315277	100316101	825	*	0.00214215	Promoter	1	100315640	100389579	73940	1	178	uc001dsi.1	0	ENSG00000162688	AGL	amylo-alpha-1, 6-glucosidase, 4-alpha-glucanotransferase
chr1	15905429	15905846	418	*	0.000143662	Exon (uc001awv.2/79814, exon 4 of 7)	1	15898194	15911605	13412	2	79814	uc001awv.2	5759	ENSG00000116771	AGMAT	agmatinase
chr1	15911150	15911540	391	*	0.000124046	Promoter	1	15898194	15911605	13412	2	79814	uc001awv.2	65	ENSG00000116771	AGMAT	agmatinase
chr1	36348571	36349266	696	*	0.00136805	Promoter	1	36348810	36389899	41090	1	26523	uc001bzl.3	0	ENSG00000092847	AGO1	argonaute RISC component 1
chr1	36349397	36349655	259	*	8.67351e-05	Promoter	1	36348810	36389899	41090	1	26523	uc001bzl.3	587	ENSG00000092847	AGO1	argonaute RISC component 1
chr8	141601250	141601820	571	*	0.000678585	Intron (uc003yvn.3/27161, intron 1 of 18)	8	141541264	141645646	104383	2	27161	uc003yvn.3	43826	ENSG00000123908	AGO2	argonaute RISC catalytic component 2
chr8	141606732	141607533	802	*	0.00152989	Intron (uc003yvn.3/27161, intron 1 of 18)	8	141541264	141645646	104383	2	27161	uc003yvn.3	38113	ENSG00000123908	AGO2	argonaute RISC catalytic component 2
chr8	141645924	141646501	578	*	0.000751198	Promoter	8	141541264	141645646	104383	2	27161	uc010meo.3	-278	ENSG00000123908	AGO2	argonaute RISC catalytic component 2
chr8	141647570	141647851	282	*	0.000274277	Distal Intergenic	8	141541264	141645646	104383	2	27161	uc010meo.3	-1924	ENSG00000123908	AGO2	argonaute RISC catalytic component 2
chr1	36396118	36397383	1266	*	0.000985741	Promoter	1	36396319	36449010	52692	1	192669	uc001bzn.1	0	ENSG00000126070	AGO3	argonaute RISC catalytic component 3
chr6	32143691	32144031	341	*	0.000354933	Promoter	6	32135983	32143916	7934	2	10554	uc003oae.3	0	ENSG00000204310	AGPAT1	1-acylglycerol-3-phosphate O-acyltransferase 1
chr6	32145255	32146306	1052	*	0.00185397	Promoter	6	32135983	32145888	9906	2	10554	uc003oah.3	0	ENSG00000204310	AGPAT1	1-acylglycerol-3-phosphate O-acyltransferase 1
chr9	139581662	139582024	363	*	0.000110765	Promoter	9	139567595	139581911	14317	2	10555	uc004cii.1	0	ENSG00000169692	AGPAT2	1-acylglycerol-3-phosphate O-acyltransferase 2
chr21	45285616	45285955	340	*	9.23214e-05	Promoter	21	45285116	45407475	122360	1	56894	uc002zdv.3	500	ENSG00000160216	AGPAT3	1-acylglycerol-3-phosphate O-acyltransferase 3
chr21	45336718	45337411	694	*	0.000253852	Intron (uc002zdv.3/56894, intron 2 of 9)	21	45345279	45407475	62197	1	56894	uc002zdw.3	-7868	ENSG00000160216	AGPAT3	1-acylglycerol-3-phosphate O-acyltransferase 3
chr21	45358801	45359227	427	*	0.000375531	Intron (uc002zdv.3/56894, intron 2 of 9)	21	45366811	45407475	40665	1	56894	uc002zdx.3	-7584	ENSG00000160216	AGPAT3	1-acylglycerol-3-phosphate O-acyltransferase 3
chr21	45369467	45369709	243	*	0.000102457	Intron (uc002zdv.3/56894, intron 2 of 9)	21	45366811	45407475	40665	1	56894	uc002zdx.3	2656	ENSG00000160216	AGPAT3	1-acylglycerol-3-phosphate O-acyltransferase 3
chr21	45395193	45395676	484	*	0.000141547	Intron (uc002zdv.3/56894, intron 7 of 9)	21	45379515	45407475	27961	1	56894	uc002zdy.3	15678	ENSG00000160216	AGPAT3	1-acylglycerol-3-phosphate O-acyltransferase 3
chr6	161647407	161647906	500	*	0.000216462	Intron (uc003qtr.1/56895, intron 2 of 8)	6	161570237	161653334	83098	2	56895	uc003qtt.1	5428	ENSG00000026652	AGPAT4	1-acylglycerol-3-phosphate O-acyltransferase 4
chr6	161694392	161695707	1316	*	0.00175842	Promoter	6	161551057	161695107	144051	2	56895	uc003qtr.1	0	ENSG00000026652	AGPAT4	1-acylglycerol-3-phosphate O-acyltransferase 4
chr6	161791811	161792148	338	*	0.000589139	Intron (uc011egf.2/5071, intron 5 of 6)	6	161574378	161695107	120730	2	56895	uc011ege.1	-96704	ENSG00000026652	AGPAT4	1-acylglycerol-3-phosphate O-acyltransferase 4
chr6	161794900	161795423	524	*	0.000102552	Intron (uc011egf.2/5071, intron 5 of 6)	6	161574378	161695107	120730	2	56895	uc011ege.1	-99793	ENSG00000026652	AGPAT4	1-acylglycerol-3-phosphate O-acyltransferase 4
chr6	161815061	161815323	263	*	0.000108579	Intron (uc011egf.2/5071, intron 4 of 6)	6	161574378	161695107	120730	2	56895	uc011ege.1	-119954	ENSG00000026652	AGPAT4	1-acylglycerol-3-phosphate O-acyltransferase 4
chr8	6547689	6548421	733	*	0.000446149	Distal Intergenic	8	6565878	6619021	53144	1	55326	uc003wqo.3	-17457	ENSG00000155189	AGPAT5	1-acylglycerol-3-phosphate O-acyltransferase 5
chr8	6565340	6566708	1369	*	0.00253595	Promoter	8	6565878	6619021	53144	1	55326	uc003wqo.3	0	ENSG00000155189	AGPAT5	1-acylglycerol-3-phosphate O-acyltransferase 5
chr8	6575602	6576235	634	*	0.00335362	Intron (uc003wqo.3/55326, intron 1 of 7)	8	6565878	6619021	53144	1	55326	uc011kwm.2	9724	ENSG00000155189	AGPAT5	1-acylglycerol-3-phosphate O-acyltransferase 5
chr2	178280983	178281336	354	*	0.000204821	Intron (uc002ull.2/8540, intron 1 of 19)	2	178257769	178408564	150796	1	8540	uc010zfb.1	23214	ENSG00000018510	AGPS	alkylglycerone phosphate synthase
chr7	16961568	16961807	240	*	0.000106156	Distal Intergenic	7	16899030	16921613	22584	2	155465	uc003sts.3	-39955	ENSG00000173467	AGR3	anterior gradient 3, protein disulphide isomerase family member
chr7	16962487	16963280	794	*	0.000237147	Distal Intergenic	7	16899030	16921613	22584	2	155465	uc003sts.3	-40874	ENSG00000173467	AGR3	anterior gradient 3, protein disulphide isomerase family member
chr7	16965745	16966148	404	*	0.000227559	Distal Intergenic	7	16899030	16921613	22584	2	155465	uc003sts.3	-44132	ENSG00000173467	AGR3	anterior gradient 3, protein disulphide isomerase family member
chr7	16970645	16970946	302	*	0.000131456	Distal Intergenic	7	16899030	16921613	22584	2	155465	uc003sts.3	-49032	ENSG00000173467	AGR3	anterior gradient 3, protein disulphide isomerase family member
chr7	16973569	16974045	477	*	0.000137356	Distal Intergenic	7	16899030	16921613	22584	2	155465	uc003sts.3	-51956	ENSG00000173467	AGR3	anterior gradient 3, protein disulphide isomerase family member
chr7	16980501	16980727	227	*	0.000111003	Distal Intergenic	7	16899030	16921613	22584	2	155465	uc003sts.3	-58888	ENSG00000173467	AGR3	anterior gradient 3, protein disulphide isomerase family member
chr7	17015333	17015694	362	*	0.000123717	Distal Intergenic	7	16899030	16921613	22584	2	155465	uc003sts.3	-93720	ENSG00000173467	AGR3	anterior gradient 3, protein disulphide isomerase family member
chr7	17022254	17022645	392	*	0.000311534	Distal Intergenic	7	16899030	16921613	22584	2	155465	uc003sts.3	-100641	ENSG00000173467	AGR3	anterior gradient 3, protein disulphide isomerase family member
chr7	17081017	17081433	417	*	0.000302377	Distal Intergenic	7	16899030	16921613	22584	2	155465	uc003sts.3	-159404	ENSG00000173467	AGR3	anterior gradient 3, protein disulphide isomerase family member
chr1	954610	955331	722	*	0.000275676	Promoter	1	955503	991499	35997	1	375790	uc001ack.2	-172	ENSG00000188157	AGRN	agrin
chr1	968297	968873	577	*	0.000219646	Intron (uc001ack.2/375790, intron 2 of 35)	1	955503	991499	35997	1	375790	uc001ack.2	12794	ENSG00000188157	AGRN	agrin
chr1	975997	976289	293	*	0.000348383	Exon (uc001ack.2/375790, exon 4 of 36)	1	955503	991499	35997	1	375790	uc001ack.2	20494	ENSG00000188157	AGRN	agrin
chr1	976461	976843	383	*	0.000158754	Exon (uc001ack.2/375790, exon 5 of 36)	1	955503	991499	35997	1	375790	uc001ack.2	20958	ENSG00000188157	AGRN	agrin
chr16	67522775	67523048	274	*	9.91106e-05	Distal Intergenic	16	67516474	67517716	1243	2	181	uc002etg.1	-5059	ENSG00000159723	AGRP	agouti related neuropeptide
chr9	87904939	87905404	466	*	0.000381622	Distal Intergenic	9	88161454	88258258	96805	2	23287	uc004aod.4	352854	ENSG00000135049	AGTPBP1	ATP/GTP binding protein 1
chr9	88137582	88137887	306	*	0.000142264	Distal Intergenic	9	88161454	88258258	96805	2	23287	uc004aod.4	120371	ENSG00000135049	AGTPBP1	ATP/GTP binding protein 1
chr9	88337860	88338620	761	*	0.000802264	Intron (uc010mqc.3/23287, intron 1 of 25)	9	88161454	88327481	166028	2	23287	uc011ltd.2	-10379	ENSG00000135049	AGTPBP1	ATP/GTP binding protein 1
chr9	88355894	88357483	1590	*	0.00336877	Promoter	9	88161454	88356944	195491	2	23287	uc010mqc.3	0	ENSG00000135049	AGTPBP1	ATP/GTP binding protein 1
chr3	148243208	148243854	647	*	0.000185585	Distal Intergenic	3	148415658	148460790	45133	1	185	uc003ewg.4	-171804	ENSG00000144891	AGTR1	angiotensin II receptor type 1
chr1	11779272	11780069	798	*	0.000308875	3' UTR	1	11796142	11810828	14687	1	57085	uc001ast.3	-16073	ENSG00000177674	AGTRAP	angiotensin II receptor associated protein
chr1	11790239	11790636	398	*	9.93087e-05	Distal Intergenic	1	11796142	11810828	14687	1	57085	uc001ast.3	-5506	ENSG00000177674	AGTRAP	angiotensin II receptor associated protein
chr1	11796080	11796450	371	*	0.000103535	Promoter	1	11796142	11810828	14687	1	57085	uc001ast.3	0	ENSG00000177674	AGTRAP	angiotensin II receptor associated protein
chr1	247094449	247095819	1371	*	0.00474869	Promoter	1	247002402	247094726	92325	2	25909	uc001ibv.2	0	ENSG00000153207	AHCTF1	AT-hook containing transcription factor 1
chr20	32890522	32891384	863	*	0.00172396	Promoter	20	32868071	32891215	23145	2	191	uc002xai.3	0	ENSG00000101444	AHCY	adenosylhomocysteinase
chr20	32900395	32900764	370	*	0.000386965	Promoter	20	32868071	32899608	31538	2	191	uc002xaj.3	-787	ENSG00000101444	AHCY	adenosylhomocysteinase
chr1	110527005	110527755	751	*	0.00295086	Promoter	1	110527387	110566364	38978	1	10768	uc001dyx.3	0	ENSG00000168710	AHCYL1	adenosylhomocysteinase like 1
chr1	110554278	110554513	236	*	0.000256635	Intron (uc001dyx.3/10768, intron 3 of 16)	1	110546570	110566364	19795	1	10768	uc010ovx.2	7708	ENSG00000168710	AHCYL1	adenosylhomocysteinase like 1
chr7	128858333	128858816	484	*	0.0003731	Distal Intergenic	7	128864855	129070052	205198	1	23382	uc003vot.3	-6039	ENSG00000158467	AHCYL2	adenosylhomocysteinase like 2
chr7	128864312	128865338	1027	*	0.00485634	Promoter	7	128864855	129070052	205198	1	23382	uc003vot.3	0	ENSG00000158467	AHCYL2	adenosylhomocysteinase like 2
chr7	128911699	128912022	324	*	0.000294772	Intron (uc003vot.3/23382, intron 1 of 16)	7	128864855	129070052	205198	1	23382	uc011kov.2	46844	ENSG00000158467	AHCYL2	adenosylhomocysteinase like 2
chr7	129007366	129008261	896	*	0.000324989	Promoter	7	129007964	129070052	62089	1	23382	uc003vov.3	0	ENSG00000158467	AHCYL2	adenosylhomocysteinase like 2
chr1	27894784	27895516	733	*	0.000710391	Intron (uc009vsy.3/27245, intron 1 of 6)	1	27860756	27930143	69388	2	27245	uc009vsy.3	34627	ENSG00000126705	AHDC1	AT-hook DNA binding motif containing 1
chr1	27930363	27930814	452	*	0.000584704	Promoter	1	27877380	27930361	52982	2	27245	uc001boh.1	-2	ENSG00000126705	AHDC1	AT-hook DNA binding motif containing 1
chr6	135684760	135685294	535	*	0.000103301	Intron (uc003qgf.3/54806, intron 10 of 18)	6	135605110	135763852	158743	2	54806	uc003qgf.3	78558	ENSG00000135541	AHI1	Abelson helper integration site 1
chr11	62313839	62314451	613	*	0.000185209	Promoter	11	62201014	62314332	113319	2	79026	uc001ntk.2	0	ENSG00000124942	AHNAK	AHNAK nucleoprotein
chr11	62319130	62319649	520	*	0.000860861	Distal Intergenic	11	62283374	62314332	30959	2	79026	uc001ntl.3	-4798	ENSG00000124942	AHNAK	AHNAK nucleoprotein
chr11	62322923	62323394	472	*	0.000394604	Distal Intergenic	11	62283374	62314332	30959	2	79026	uc001ntl.3	-8591	ENSG00000124942	AHNAK	AHNAK nucleoprotein
chr7	17158147	17158372	226	*	0.000215361	Distal Intergenic	7	17338276	17385775	47500	1	196	uc011jxz.1	-179904	ENSG00000106546	AHR	aryl hydrocarbon receptor
chr7	17178412	17179250	839	*	0.000308912	Distal Intergenic	7	17338276	17385775	47500	1	196	uc011jxz.1	-159026	ENSG00000106546	AHR	aryl hydrocarbon receptor
chr7	17182078	17182343	266	*	0.00022156	Distal Intergenic	7	17338276	17385775	47500	1	196	uc011jxz.1	-155933	ENSG00000106546	AHR	aryl hydrocarbon receptor
chr7	17273665	17274775	1111	*	0.00158034	Distal Intergenic	7	17338276	17385775	47500	1	196	uc011jxz.1	-63501	ENSG00000106546	AHR	aryl hydrocarbon receptor
chr7	17337856	17339452	1597	*	0.00224052	Promoter	7	17338276	17385775	47500	1	196	uc011jxz.1	0	ENSG00000106546	AHR	aryl hydrocarbon receptor
chr7	17405319	17406039	721	*	0.000430356	Distal Intergenic	7	17338276	17385775	47500	1	196	uc011jxz.1	67043	ENSG00000106546	AHR	aryl hydrocarbon receptor
chr7	17503205	17503649	445	*	0.000363449	Distal Intergenic	7	17338276	17385775	47500	1	196	uc011jxz.1	164929	ENSG00000106546	AHR	aryl hydrocarbon receptor
chr7	17530353	17530906	554	*	0.000384859	Distal Intergenic	7	17338276	17385775	47500	1	196	uc011jxz.1	192077	ENSG00000106546	AHR	aryl hydrocarbon receptor
chr5	309720	310020	301	*	0.000112658	Intron (uc003jat.1/10016, intron 4 of 5)	5	304292	438405	134114	1	57491	uc010isy.3	5428	ENSG00000286169	AHRR	aryl-hydrocarbon receptor repressor
chr5	344197	344811	615	*	0.000338959	Intron (uc003jav.3/57491, intron 2 of 11)	5	322702	438405	115704	1	57491	uc010isz.3	21495	ENSG00000286169	AHRR	aryl-hydrocarbon receptor repressor
chr5	356733	357465	733	*	0.000133684	Intron (uc003jav.3/57491, intron 3 of 11)	5	322702	438405	115704	1	57491	uc010isz.3	34031	ENSG00000286169	AHRR	aryl-hydrocarbon receptor repressor
chr5	373719	374452	734	*	0.000174508	Intron (uc003jav.3/57491, intron 3 of 11)	5	421035	438405	17371	1	57491	uc003jax.3	-46583	ENSG00000286169	AHRR	aryl-hydrocarbon receptor repressor
chr5	392508	392939	432	*	0.000299813	Intron (uc003jav.3/57491, intron 4 of 11)	5	421035	438405	17371	1	57491	uc003jax.3	-28096	ENSG00000286169	AHRR	aryl-hydrocarbon receptor repressor
chr5	415428	415823	396	*	0.000347464	Intron (uc003jav.3/57491, intron 5 of 11)	5	421035	438405	17371	1	57491	uc003jax.3	-5212	ENSG00000286169	AHRR	aryl-hydrocarbon receptor repressor
chr14	77923548	77924620	1073	*	0.00291944	Promoter	14	77924373	77935069	10697	1	10598	uc010tvk.1	0	ENSG00000100591	AHSA1	activator of HSP90 ATPase activity 1
chr2	61403946	61405201	1256	*	0.00297736	Promoter	2	61404553	61414686	10134	1	130872	uc002sbb.2	0	ENSG00000173209	AHSA2P	activator of HSP90 ATPase homolog 2, pseudogene
chr3	186332605	186332876	272	*	0.000216549	Intron (uc003fqj.3/197, intron 1 of 3)	3	186330850	186339107	8258	1	197	uc003fqk.4	1755	ENSG00000145192	AHSG	alpha 2-HS glycoprotein
chr3	186334691	186335257	567	*	0.00160425	Exon (uc003fqj.3/197, exon 4 of 4)	3	186330850	186339107	8258	1	197	uc003fqk.4	3841	ENSG00000145192	AHSG	alpha 2-HS glycoprotein
chr16	31540838	31541191	354	*	7.65667e-05	Distal Intergenic	16	31539203	31540124	922	1	51327	uc002ecj.3	1635	ENSG00000169877	AHSP	alpha hemoglobin stabilizing protein
chr12	8777958	8778693	736	*	0.000272576	Distal Intergenic	12	8754762	8765442	10681	2	57379	uc001qur.2	-12516	ENSG00000111732	AICDA	activation induced cytidine deaminase
chrX	129299418	129300501	1084	*	0.00153799	Promoter	23	129263338	129299861	36524	2	9131	uc004evg.3	0	ENSG00000156709	AIFM1	apoptosis inducing factor mitochondria associated 1
chr10	71851934	71852283	350	*	0.000181413	Intron (uc001jqm.3/55506, intron 4 of 8)	10	71857979	71883856	25878	2	84883	uc010qjg.2	31573	ENSG00000042286	AIFM2	apoptosis inducing factor mitochondria associated 2
chr6	143381294	143382472	1179	*	0.000452517	Promoter	6	143382023	143509661	127639	1	51390	uc011edw.1	0	ENSG00000146416	AIG1	androgen induced 1
chr6	143418348	143418793	446	*	9.9937e-05	Intron (uc003qjf.3/51390, intron 2 of 6)	6	143382084	143661441	279358	1	51390	uc003qji.3	36264	ENSG00000146416	AIG1	androgen induced 1
chr4	107236743	107238058	1316	*	0.00358171	Promoter	4	107236767	107270381	33615	1	9255	uc011cfg.2	0	ENSG00000164022	AIMP1	aminoacyl tRNA synthetase complex interacting multifunctional protein 1
chr11	67250207	67250980	774	*	0.00098248	Promoter	11	67250505	67258579	8075	1	9049	uc001olv.3	0	ENSG00000110711	AIP	aryl hydrocarbon receptor interacting protein
chr11	67251562	67252107	546	*	0.000222542	Intron (uc001olv.3/9049, intron 1 of 5)	11	67250505	67258579	8075	1	9049	uc001olv.3	1057	ENSG00000110711	AIP	aryl hydrocarbon receptor interacting protein
chr6	160435323	160435615	293	*	0.000175476	Intron (uc003qta.3/3482, intron 4 of 47)	6	160424323	160428696	4374	2	100271873	uc031sqy.1	-6627	ENSG00000268257	AIRN	antisense of IGF2R non-protein coding RNA
chr6	160436834	160437822	989	*	0.000230117	Intron (uc003qta.3/3482, intron 4 of 47)	6	160424323	160428696	4374	2	100271873	uc031sqy.1	-8138	ENSG00000268257	AIRN	antisense of IGF2R non-protein coding RNA
chr9	139736842	139737308	467	*	0.000218979	Distal Intergenic	9	139738867	139741797	2931	1	389813	uc011meh.2	-1559	ENSG00000232434	AJM1	apical junction component 1 homolog
chr14	23451616	23452287	672	*	0.000228963	Promoter	14	23440410	23451848	11439	2	84962	uc001whz.3	0	ENSG00000129474	AJUBA	ajuba LIM protein
chr1	33502308	33502746	439	*	0.000660612	Promoter	1	33473541	33502512	28972	2	204	uc001bwo.2	0	ENSG00000004455	AK2	adenylate kinase 2
chr1	33517848	33518434	587	*	0.000199059	Distal Intergenic	1	33476826	33502512	25687	2	204	uc010ohr.2	-15336	ENSG00000004455	AK2	adenylate kinase 2
chr9	4713921	4714173	253	*	0.000178402	Intron (uc022bcz.1/50808, intron 4 of 4)	9	4709557	4726227	16671	2	50808	uc022bcz.1	12054	ENSG00000147853	AK3	adenylate kinase 3
chr9	4740579	4741756	1178	*	0.00210998	Promoter	9	4709557	4741309	31753	2	50808	uc003ziq.2	0	ENSG00000147853	AK3	adenylate kinase 3
chr9	4750179	4750573	395	*	0.000112663	Distal Intergenic	9	4709557	4742043	32487	2	50808	uc003zir.2	-8136	ENSG00000147853	AK3	adenylate kinase 3
chr9	4759429	4759699	271	*	0.000192005	Distal Intergenic	9	4709557	4742043	32487	2	50808	uc003zir.2	-17386	ENSG00000147853	AK3	adenylate kinase 3
chr9	4762504	4763165	662	*	0.000469551	Distal Intergenic	9	4709557	4742043	32487	2	50808	uc003zir.2	-20461	ENSG00000147853	AK3	adenylate kinase 3
chr1	65614213	65615060	848	*	0.000110575	Promoter	1	65613850	65697828	83979	1	205	uc001dca.3	363	ENSG00000162433	AK4	adenylate kinase 4
chr1	77732697	77732993	297	*	0.000129647	Distal Intergenic	1	77747662	77780745	33084	1	26289	uc001dhm.2	-14669	ENSG00000154027	AK5	adenylate kinase 5
chr1	77747436	77748889	1454	*	0.000462999	Promoter	1	77747662	77780745	33084	1	26289	uc001dhm.2	0	ENSG00000154027	AK5	adenylate kinase 5
chr1	77774513	77775220	708	*	0.000290743	Intron (uc001dhm.2/26289, intron 5 of 5)	1	77748287	78025654	277368	1	26289	uc001dho.3	26226	ENSG00000154027	AK5	adenylate kinase 5
chr1	77778189	77778614	426	*	0.000294091	Intron (uc001dhm.2/26289, intron 5 of 5)	1	77748287	78025654	277368	1	26289	uc001dho.3	29902	ENSG00000154027	AK5	adenylate kinase 5
chr1	77844643	77845234	592	*	0.000151234	Intron (uc001dhn.3/26289, intron 6 of 13)	1	77748287	78025654	277368	1	26289	uc001dho.3	96356	ENSG00000154027	AK5	adenylate kinase 5
chr1	77887238	77887605	368	*	0.000214053	Intron (uc001dhn.3/26289, intron 8 of 13)	1	77748287	78025654	277368	1	26289	uc001dho.3	138951	ENSG00000154027	AK5	adenylate kinase 5
chr1	77896780	77897751	972	*	0.000898252	Intron (uc001dhn.3/26289, intron 8 of 13)	1	77748287	78025654	277368	1	26289	uc001dho.3	148493	ENSG00000154027	AK5	adenylate kinase 5
chr1	77900632	77900932	301	*	0.000128305	Intron (uc001dhn.3/26289, intron 8 of 13)	1	77748287	78025654	277368	1	26289	uc001dho.3	152345	ENSG00000154027	AK5	adenylate kinase 5
chr14	96857640	96858693	1054	*	0.00227305	Promoter	14	96858448	96865628	7181	1	122481	uc001yfm.1	0	ENSG00000140057	AK7	adenylate kinase 7
chr6	109848171	109848578	408	*	0.000247919	Intron (uc003ptn.2/221264, intron 29 of 40)	6	109814059	109827750	13692	2	221264	uc011eas.1	-20421	ENSG00000155085	AK9	adenylate kinase 9
chr6	109911573	109911915	343	*	0.00013153	Intron (uc003ptn.2/221264, intron 17 of 40)	6	109850074	109871740	21667	2	221264	uc011eat.1	-39833	ENSG00000155085	AK9	adenylate kinase 9
chr6	109917259	109917923	665	*	0.000461443	Intron (uc003ptn.2/221264, intron 17 of 40)	6	109850074	109871740	21667	2	221264	uc011eat.1	-45519	ENSG00000155085	AK9	adenylate kinase 9
chr6	109927458	109928017	560	*	0.00207242	Intron (uc003ptn.2/221264, intron 17 of 40)	6	109850074	109871740	21667	2	221264	uc011eat.1	-55718	ENSG00000155085	AK9	adenylate kinase 9
chr6	109949297	109950107	811	*	0.000707794	Intron (uc003ptn.2/221264, intron 12 of 40)	6	109962721	110012369	49649	2	221264	uc003pts.2	62262	ENSG00000155085	AK9	adenylate kinase 9
chr6	110011556	110012987	1432	*	0.00114728	Promoter	6	109814059	110012415	198357	2	221264	uc003ptn.2	0	ENSG00000155085	AK9	adenylate kinase 9
chr18	5058660	5059290	631	*	0.000359571	Distal Intergenic	18	5143672	5197255	53584	2	642597	uc010wzc.1	137965	ENSG00000231824	AKAIN1	A-kinase anchor inhibitor 1
chr18	5106838	5107040	203	*	0.000129172	Distal Intergenic	18	5143672	5197255	53584	2	642597	uc010wzc.1	90215	ENSG00000231824	AKAIN1	A-kinase anchor inhibitor 1
chr18	5121997	5122642	646	*	0.000364913	Distal Intergenic	18	5143672	5197255	53584	2	642597	uc010wzc.1	74613	ENSG00000231824	AKAIN1	A-kinase anchor inhibitor 1
chr18	5158145	5159658	1514	*	0.00083703	Intron (uc010wzc.1/642597, intron 1 of 1)	18	5143672	5197255	53584	2	642597	uc010wzc.1	37597	ENSG00000231824	AKAIN1	A-kinase anchor inhibitor 1
chr18	5167805	5168370	566	*	0.000127951	Intron (uc010wzc.1/642597, intron 1 of 1)	18	5143672	5197255	53584	2	642597	uc010wzc.1	28885	ENSG00000231824	AKAIN1	A-kinase anchor inhibitor 1
chr18	5178492	5178823	332	*	0.000118077	Intron (uc010wzc.1/642597, intron 1 of 1)	18	5143672	5197255	53584	2	642597	uc010wzc.1	18432	ENSG00000231824	AKAIN1	A-kinase anchor inhibitor 1
chr18	5196779	5197440	662	*	0.000178633	Promoter	18	5143672	5197255	53584	2	642597	uc010wzc.1	0	ENSG00000231824	AKAIN1	A-kinase anchor inhibitor 1
chr17	55162126	55163240	1115	*	0.00271893	Promoter	17	55162553	55198710	36158	1	8165	uc002iux.3	0	ENSG00000121057	AKAP1	A-kinase anchoring protein 1
chr17	19880695	19881684	990	*	0.000594309	Promoter	17	19807765	19881169	73405	2	11216	uc002gwo.4	0	ENSG00000108599	AKAP10	A-kinase anchoring protein 10
chr17	19896154	19896540	387	*	0.000445118	Distal Intergenic	17	19850720	19881169	30450	2	11216	uc010vze.2	-14985	ENSG00000108599	AKAP10	A-kinase anchoring protein 10
chr13	42833542	42834106	565	*	9.93087e-05	Distal Intergenic	13	42846289	42897403	51115	1	11215	uc001uys.2	-12183	ENSG00000023516	AKAP11	A-kinase anchoring protein 11
chr13	42845576	42847194	1619	*	0.00178126	Promoter	13	42846289	42897403	51115	1	11215	uc001uys.2	0	ENSG00000023516	AKAP11	A-kinase anchoring protein 11
chr13	42853151	42853627	477	*	0.000165622	Intron (uc001uys.2/11215, intron 1 of 12)	13	42846289	42897403	51115	1	11215	uc001uys.2	6862	ENSG00000023516	AKAP11	A-kinase anchoring protein 11
chr13	42908323	42908644	322	*	0.00018063	Distal Intergenic	13	42846289	42897403	51115	1	11215	uc001uys.2	62034	ENSG00000023516	AKAP11	A-kinase anchoring protein 11
chr13	42928563	42928916	354	*	7.6002e-05	Distal Intergenic	13	42846289	42897403	51115	1	11215	uc001uys.2	82274	ENSG00000023516	AKAP11	A-kinase anchoring protein 11
chr13	42929119	42929863	745	*	0.00150902	Distal Intergenic	13	42846289	42897403	51115	1	11215	uc001uys.2	82830	ENSG00000023516	AKAP11	A-kinase anchoring protein 11
chr13	42951884	42952189	306	*	0.00013717	Distal Intergenic	13	42846289	42897403	51115	1	11215	uc001uys.2	105595	ENSG00000023516	AKAP11	A-kinase anchoring protein 11
chr13	42967081	42967668	588	*	0.00016199	Distal Intergenic	13	42846289	42897403	51115	1	11215	uc001uys.2	120792	ENSG00000023516	AKAP11	A-kinase anchoring protein 11
chr13	42968879	42969181	303	*	0.000173474	Distal Intergenic	13	42846289	42897403	51115	1	11215	uc001uys.2	122590	ENSG00000023516	AKAP11	A-kinase anchoring protein 11
chr6	151610563	151610956	394	*	0.000149139	Intron (uc011eep.2/9590, intron 2 of 4)	6	151646666	151679694	33029	1	9590	uc003qof.3	-35710	ENSG00000131016	AKAP12	A-kinase anchoring protein 12
chr6	151645310	151645803	494	*	0.00028121	Promoter	6	151646666	151679694	33029	1	9590	uc003qof.3	-863	ENSG00000131016	AKAP12	A-kinase anchoring protein 12
chr15	85859716	85859964	249	*	0.000177553	Distal Intergenic	15	85923847	86080227	156381	1	11214	uc002bls.4	-63883	ENSG00000170776	AKAP13	A-kinase anchoring protein 13
chr15	85872865	85873816	952	*	0.000130964	Distal Intergenic	15	85923847	86080227	156381	1	11214	uc002bls.4	-50031	ENSG00000170776	AKAP13	A-kinase anchoring protein 13
chr15	85923259	85924699	1441	*	0.00171759	Promoter	15	85923847	86080227	156381	1	11214	uc002bls.4	0	ENSG00000170776	AKAP13	A-kinase anchoring protein 13
chr15	85956631	85956966	336	*	0.000197232	Intron (uc002bls.4/11214, intron 1 of 3)	15	85923847	86292589	368743	1	11214	uc002blv.2	32784	ENSG00000170776	AKAP13	A-kinase anchoring protein 13
chr15	86024888	86025260	373	*	0.000201127	Intron (uc002bls.4/11214, intron 1 of 3)	15	86126145	86228104	101960	1	11214	uc010bne.1	-100885	ENSG00000170776	AKAP13	A-kinase anchoring protein 13
chr15	86029314	86029459	146	*	0.000136209	Intron (uc002bls.4/11214, intron 2 of 3)	15	86126145	86228104	101960	1	11214	uc010bne.1	-96686	ENSG00000170776	AKAP13	A-kinase anchoring protein 13
chr15	86086863	86087381	519	*	0.000249669	Exon (uc002blt.2/11214, exon 5 of 15)	15	86126145	86228104	101960	1	11214	uc010bne.1	-38764	ENSG00000170776	AKAP13	A-kinase anchoring protein 13
chr15	86125465	86126359	895	*	0.000410077	Promoter	15	86126145	86228104	101960	1	11214	uc010bne.1	0	ENSG00000170776	AKAP13	A-kinase anchoring protein 13
chr15	86211258	86211695	438	*	0.000618936	Intron (uc002blt.2/11214, intron 12 of 14)	15	86220268	86292589	72322	1	11214	uc002blx.2	-8573	ENSG00000170776	AKAP13	A-kinase anchoring protein 13
chr15	86232832	86233319	488	*	0.000659702	Intron (uc002blu.2/11214, intron 16 of 36)	15	86220268	86292589	72322	1	11214	uc002blx.2	12564	ENSG00000170776	AKAP13	A-kinase anchoring protein 13
chr15	86250256	86251089	834	*	0.000328625	Intron (uc002blu.2/11214, intron 17 of 36)	15	86220268	86292589	72322	1	11214	uc002blx.2	29988	ENSG00000170776	AKAP13	A-kinase anchoring protein 13
chrX	119021747	119022147	401	*	0.000133876	Distal Intergenic	23	119029936	119037620	7685	1	158798	uc004esd.3	-7789	ENSG00000186471	AKAP14	A-kinase anchoring protein 14
chrX	1689496	1690023	528	*	0.000140244	Distal Intergenic	23	1710486	1719196	8711	1	8227	uc010ncx.1	-20463	ENSG00000197976	AKAP17A	A-kinase anchoring protein 17A
chrX	1695306	1695660	355	*	0.000152189	Distal Intergenic	23	1710486	1719196	8711	1	8227	uc010ncx.1	-14826	ENSG00000197976	AKAP17A	A-kinase anchoring protein 17A
chrX	1710262	1710766	505	*	0.00126086	Promoter	23	1710486	1719196	8711	1	8227	uc010ncx.1	0	ENSG00000197976	AKAP17A	A-kinase anchoring protein 17A
chr12	4757734	4758647	914	*	0.000996617	Promoter	12	4724676	4758213	33538	2	10566	uc031qfv.1	0	ENSG00000111254	AKAP3	A-kinase anchoring protein 3
chr14	64931807	64932461	655	*	0.000820559	Promoter	14	64932217	64941221	9005	1	9495	uc001xhd.4	0	ENSG00000179841	AKAP5	A-kinase anchoring protein 5
chr14	32672160	32673240	1081	*	0.00234618	Distal Intergenic	14	32798479	33203819	405341	1	9472	uc010aml.3	-125239	ENSG00000151320	AKAP6	A-kinase anchoring protein 6
chr14	32721228	32721556	329	*	0.000349933	Distal Intergenic	14	32798479	33203819	405341	1	9472	uc010aml.3	-76923	ENSG00000151320	AKAP6	A-kinase anchoring protein 6
chr14	32723995	32724499	505	*	0.000184624	Distal Intergenic	14	32798479	33203819	405341	1	9472	uc010aml.3	-73980	ENSG00000151320	AKAP6	A-kinase anchoring protein 6
chr14	32930349	32930598	250	*	0.00010723	Intron (uc010aml.3/9472, intron 2 of 9)	14	32798479	33302268	503790	1	9472	uc001wrq.3	131870	ENSG00000151320	AKAP6	A-kinase anchoring protein 6
chr14	32954018	32954324	307	*	0.133211	Exon (uc021rse.1/uc021rse.1, exon 1 of 1)	14	32798479	33302268	503790	1	9472	uc001wrq.3	155539	ENSG00000151320	AKAP6	A-kinase anchoring protein 6
chr6	131456234	131457484	1251	*	0.00029193	Promoter	6	131456826	131604675	147850	1	9465	uc003qck.4	0	ENSG00000118507	AKAP7	A-kinase anchoring protein 7
chr6	131504186	131504927	742	*	0.000251547	Intron (uc003qck.4/9465, intron 5 of 7)	6	131456826	131604675	147850	1	9465	uc003qck.4	47360	ENSG00000118507	AKAP7	A-kinase anchoring protein 7
chr6	131518997	131519209	213	*	0.000227516	Intron (uc003qck.4/9465, intron 5 of 7)	6	131571299	131604675	33377	1	9465	uc003qcm.2	-52090	ENSG00000118507	AKAP7	A-kinase anchoring protein 7
chr6	131520725	131521592	868	*	0.00249618	Intron (uc003qck.4/9465, intron 6 of 7)	6	131571299	131604675	33377	1	9465	uc003qcm.2	-49707	ENSG00000118507	AKAP7	A-kinase anchoring protein 7
chr6	131571090	131571775	686	*	0.000424392	Promoter	6	131571299	131604675	33377	1	9465	uc003qcm.2	0	ENSG00000118507	AKAP7	A-kinase anchoring protein 7
chr6	131576617	131577258	642	*	0.000329416	Intron (uc003qck.4/9465, intron 7 of 7)	6	131571299	131604675	33377	1	9465	uc003qcn.2	5318	ENSG00000118507	AKAP7	A-kinase anchoring protein 7
chr6	131602407	131603277	871	*	0.00142388	3' UTR	6	131571299	131604675	33377	1	9465	uc003qcn.2	31108	ENSG00000118507	AKAP7	A-kinase anchoring protein 7
chr19	15489914	15491268	1355	*	0.00170282	Promoter	19	15464332	15490612	26281	2	10270	uc002nav.3	0	ENSG00000105127	AKAP8	A-kinase anchoring protein 8
chr19	15529430	15530218	789	*	0.00305882	Promoter	19	15490859	15529833	38975	2	26993	uc002naw.1	0	ENSG00000011243	AKAP8L	A-kinase anchoring protein 8 like
chr7	91569529	91571015	1487	*	0.00307	Promoter	7	91570189	91625366	55178	1	10142	uc003uld.4	0	ENSG00000127914	AKAP9	A-kinase anchoring protein 9
chr11	8932285	8933417	1133	*	0.000292494	Promoter	11	8932701	8941626	8926	1	56672	uc001mgx.3	0	ENSG00000166452	AKIP1	A-kinase interacting protein 1
chr11	8935594	8936223	630	*	0.000301306	Intron (uc001mgx.3/56672, intron 3 of 5)	11	8932739	8941626	8888	1	56672	uc021qdi.1	2855	ENSG00000166452	AKIP1	A-kinase interacting protein 1
chr1	39443388	39444100	713	*	0.000223582	Distal Intergenic	1	39456916	39471737	14822	1	79647	uc001ccw.3	-12816	ENSG00000174574	AKIRIN1	akirin 1
chr1	39456283	39457230	948	*	0.00097125	Promoter	1	39456916	39471737	14822	1	79647	uc001ccw.3	0	ENSG00000174574	AKIRIN1	akirin 1
chr6	88411226	88412494	1269	*	0.00413942	Promoter	6	88384578	88411985	27408	2	55122	uc003pmk.3	0	ENSG00000135334	AKIRIN2	akirin 2
chr6	88441611	88442019	409	*	0.000155221	Distal Intergenic	6	88384578	88411985	27408	2	55122	uc003pmk.3	-29626	ENSG00000135334	AKIRIN2	akirin 2
chr6	88451847	88452159	313	*	0.000176412	Distal Intergenic	6	88384578	88411985	27408	2	55122	uc003pmk.3	-39862	ENSG00000135334	AKIRIN2	akirin 2
chr6	88535319	88536069	751	*	0.00069497	Intron (uc003pmm.3/uc003pmm.3, intron 2 of 4)	6	88384578	88411985	27408	2	55122	uc003pmk.3	-123334	ENSG00000135334	AKIRIN2	akirin 2
chr6	88541638	88542325	688	*	0.000263504	Intron (uc003pmm.3/uc003pmm.3, intron 2 of 4)	6	88384578	88411985	27408	2	55122	uc003pmk.3	-129653	ENSG00000135334	AKIRIN2	akirin 2
chr9	117111191	117111539	349	*	0.000252969	Intron (uc004bin.3/80709, intron 6 of 12)	9	117096433	117122378	25946	2	80709	uc004bin.3	10839	ENSG00000106948	AKNA	AT-hook transcription factor
chr9	117125559	117125996	438	*	0.000141391	Intron (uc004bio.3/80709, intron 6 of 20)	9	117096433	117122378	25946	2	80709	uc004bin.3	-3181	ENSG00000106948	AKNA	AT-hook transcription factor
chr9	117128525	117128882	358	*	0.000211043	Intron (uc004bio.3/80709, intron 5 of 20)	9	117096433	117122378	25946	2	80709	uc004bin.3	-6147	ENSG00000106948	AKNA	AT-hook transcription factor
chr9	117134336	117134833	498	*	0.000189569	Intron (uc004bio.3/80709, intron 2 of 20)	9	117096433	117139340	42908	2	80709	uc004bio.3	4507	ENSG00000106948	AKNA	AT-hook transcription factor
chr9	117135211	117135768	558	*	0.00157846	Intron (uc004bio.3/80709, intron 2 of 20)	9	117096433	117139340	42908	2	80709	uc004bio.3	3572	ENSG00000106948	AKNA	AT-hook transcription factor
chr9	117145183	117145508	326	*	0.000363292	Intron (uc004bir.3/80709, intron 1 of 21)	9	117096433	117143748	47316	2	80709	uc004biq.3	-1435	ENSG00000106948	AKNA	AT-hook transcription factor
chr9	117147547	117148373	827	*	0.00149457	Intron (uc004bir.3/80709, intron 1 of 21)	9	117096433	117150243	53811	2	80709	uc004bir.3	1870	ENSG00000106948	AKNA	AT-hook transcription factor
chr9	117150266	117150674	409	*	0.000527639	Promoter	9	117121367	117150243	28877	2	80709	uc004biv.1	-23	ENSG00000106948	AKNA	AT-hook transcription factor
chr9	117159992	117161077	1086	*	0.00135211	Promoter	9	117138078	117160752	22675	2	80709	uc004biw.1	0	ENSG00000106948	AKNA	AT-hook transcription factor
chr9	117167888	117168266	379	*	0.00039269	Intron (uc004bix.3/25861, intron 5 of 7)	9	117138078	117160752	22675	2	80709	uc004biw.1	-7136	ENSG00000106948	AKNA	AT-hook transcription factor
chr1	46009320	46009996	677	*	0.000854487	Distal Intergenic	1	46016455	46035723	19269	1	10327	uc001cod.3	-6459	ENSG00000117448	AKR1A1	aldo-keto reductase family 1 member A1
chr1	46016199	46016952	754	*	0.00138222	Promoter	1	46016455	46035723	19269	1	10327	uc001cod.3	0	ENSG00000117448	AKR1A1	aldo-keto reductase family 1 member A1
chr1	46035842	46035989	148	*	0.000196363	Distal Intergenic	1	46033221	46035723	2503	1	10327	uc001cof.4	2621	ENSG00000117448	AKR1A1	aldo-keto reductase family 1 member A1
chr7	134117185	134117957	773	*	0.000361503	Distal Intergenic	7	134127107	134143888	16782	2	231	uc003vrp.1	25931	ENSG00000085662	AKR1B1	aldo-keto reductase family 1 member B
chr7	134143210	134144488	1279	*	0.00150002	Promoter	7	134127107	134143888	16782	2	231	uc003vrp.1	0	ENSG00000085662	AKR1B1	aldo-keto reductase family 1 member B
chr7	134232026	134232522	497	*	0.000198244	Distal Intergenic	7	134233849	134264592	30744	1	441282	uc011kpr.2	-1327	ENSG00000227471	AKR1B15	aldo-keto reductase family 1 member B15
chr10	5136798	5137043	246	*	7.19114e-05	Promoter	10	5136568	5149878	13311	1	8644	uc001ihu.3	230	ENSG00000196139	AKR1C3	aldo-keto reductase family 1 member C3
chr7	137693511	137694014	504	*	0.000128785	Intron (uc011kqb.1/6718, intron 2 of 7)	7	137687070	137790175	103106	1	6718	uc011kqd.1	6441	ENSG00000122787	AKR1D1	aldo-keto reductase family 1 member D1
chr10	4857399	4858216	818	*	0.000772735	Distal Intergenic	10	4868369	4888391	20023	1	83592	uc010qam.2	-10153	ENSG00000165568	AKR1E2	aldo-keto reductase family 1 member E2
chr10	4868059	4869196	1138	*	0.00130406	Promoter	10	4868369	4888391	20023	1	83592	uc010qam.2	0	ENSG00000165568	AKR1E2	aldo-keto reductase family 1 member E2
chr10	4877411	4878170	760	*	0.000140371	Exon (uc010qam.2/83592, exon 3 of 6)	10	4868369	4890251	21883	1	83592	uc031ptd.1	9042	ENSG00000165568	AKR1E2	aldo-keto reductase family 1 member E2
chr10	4891793	4892282	490	*	0.000594995	Distal Intergenic	10	4868369	4890251	21883	1	83592	uc031ptd.1	23424	ENSG00000165568	AKR1E2	aldo-keto reductase family 1 member E2
chr1	113440884	113441221	338	*	7.74559e-05	Distal Intergenic	1	113465972	113467295	1324	1	246182	uc001eda.1	-24751	NA	AKR7A2P1	AKR7A2 pseudogene 1
chr14	105234675	105235291	617	*	0.000247726	Downstream (<1kb)	14	105235687	105238058	2372	2	207	uc001ypj.3	2767	ENSG00000142208	AKT1	AKT serine/threonine kinase 1
chr19	40790348	40791743	1396	*	0.00184319	Promoter	19	40736224	40791302	55079	2	208	uc002onf.3	0	ENSG00000105221	AKT2	AKT serine/threonine kinase 2
chr1	243912116	243912278	163	*	0.000377601	Intron (uc001hzz.1/10000, intron 1 of 13)	1	243651535	244006584	355050	2	10000	uc001hzz.1	94306	ENSG00000117020	AKT3	AKT serine/threonine kinase 3
chr1	243966905	243967326	422	*	0.000231086	Intron (uc001hzz.1/10000, intron 1 of 13)	1	243651535	244006584	355050	2	10000	uc001hzz.1	39258	ENSG00000117020	AKT3	AKT serine/threonine kinase 3
chr1	243970749	243971186	438	*	0.000176774	Intron (uc001hzz.1/10000, intron 1 of 13)	1	243651535	244006584	355050	2	10000	uc001hzz.1	35398	ENSG00000117020	AKT3	AKT serine/threonine kinase 3
chr1	244001362	244001930	569	*	0.00026031	Intron (uc001hzz.1/10000, intron 1 of 13)	1	243651535	244006584	355050	2	10000	uc001hzz.1	4654	ENSG00000117020	AKT3	AKT serine/threonine kinase 3
chr1	244012559	244014566	2008	*	0.00164428	Distal Intergenic	1	243663021	244006886	343866	2	10000	uc021plu.1	-5673	ENSG00000117020	AKT3	AKT serine/threonine kinase 3
chr16	53536759	53537799	1041	*	0.00651329	Promoter	16	53525192	53537170	11979	2	64400	uc002ehk.3	0	ENSG00000166971	AKTIP	AKT interacting protein
chr16	53552625	53553380	756	*	0.00058449	Distal Intergenic	16	53528692	53537170	8479	2	64400	uc010vgx.2	-15455	ENSG00000166971	AKTIP	AKT interacting protein
chr16	53579323	53579733	411	*	0.000682362	Distal Intergenic	16	53528692	53537170	8479	2	64400	uc010vgx.2	-42153	ENSG00000166971	AKTIP	AKT interacting protein
chr9	116163250	116164031	782	*	0.00488321	Promoter	9	116148592	116163400	14809	2	210	uc011lxe.2	0	ENSG00000148218	ALAD	aminolevulinate dehydratase
chr3	52231791	52232410	620	*	0.00065652	Promoter	3	52232099	52236750	4652	1	211	uc003dcx.2	0	ENSG00000023330	ALAS1	5'-aminolevulinate synthase 1
chr3	105072412	105072769	358	*	0.000103181	Distal Intergenic	3	105085557	105244230	158674	1	214	uc003dvv.3	-12788	ENSG00000170017	ALCAM	activated leukocyte cell adhesion molecule
chr3	105085237	105086151	915	*	0.00167519	Promoter	3	105085557	105244230	158674	1	214	uc003dvv.3	0	ENSG00000170017	ALCAM	activated leukocyte cell adhesion molecule
chr3	105086662	105086953	292	*	0.000105246	Intron (uc003dvv.3/214, intron 1 of 2)	3	105085557	105295757	210201	1	214	uc003dvy.3	1105	ENSG00000170017	ALCAM	activated leukocyte cell adhesion molecule
chr3	105087215	105088854	1640	*	0.000811379	Intron (uc003dvv.3/214, intron 1 of 2)	3	105085557	105295757	210201	1	214	uc003dvy.3	1658	ENSG00000170017	ALCAM	activated leukocyte cell adhesion molecule
chr3	105237665	105237937	273	*	0.000273858	Intron (uc003dvv.3/214, intron 1 of 2)	3	105252447	105295757	43311	1	214	uc010hpp.3	-14510	ENSG00000170017	ALCAM	activated leukocyte cell adhesion molecule
chr19	49956174	49957035	862	*	0.00133043	Promoter	19	49956473	49974305	17833	1	126133	uc002pnt.3	0	ENSG00000161618	ALDH16A1	aldehyde dehydrogenase 16 family member A1
chr19	49964346	49964823	478	*	0.000269005	Intron (uc002pnt.3/126133, intron 5 of 16)	19	49956473	49974305	17833	1	126133	uc010yat.3	7873	ENSG00000161618	ALDH16A1	aldehyde dehydrogenase 16 family member A1
chr19	49966512	49966810	299	*	0.000117588	Intron (uc002pnt.3/126133, intron 8 of 16)	19	49956473	49974305	17833	1	126133	uc010yat.3	10039	ENSG00000161618	ALDH16A1	aldehyde dehydrogenase 16 family member A1
chr10	97415846	97416912	1067	*	0.00157082	Promoter	10	97365686	97416567	50882	2	5832	uc001kky.3	0	ENSG00000059573	ALDH18A1	aldehyde dehydrogenase 18 family member A1
chr9	75455154	75456150	997	*	0.000162952	Distal Intergenic	9	75515578	75540528	24951	2	216	uc011lsg.2	84378	ENSG00000165092	ALDH1A1	aldehyde dehydrogenase 1 family member A1
chr9	75465894	75466449	556	*	0.000102494	Distal Intergenic	9	75515578	75540528	24951	2	216	uc011lsg.2	74079	ENSG00000165092	ALDH1A1	aldehyde dehydrogenase 1 family member A1
chr9	75722370	75722704	335	*	0.000295111	Distal Intergenic	9	75515578	75695358	179781	2	216	uc011lsh.2	-27012	ENSG00000165092	ALDH1A1	aldehyde dehydrogenase 1 family member A1
chr15	58542155	58542616	462	*	0.000461475	Intron (uc010ugw.2/8854, intron 1 of 12)	15	58245622	58571462	325841	2	8854	uc010ugw.2	28846	ENSG00000128918	ALDH1A2	aldehyde dehydrogenase 1 family member A2
chr15	58556341	58556532	192	*	0.000111019	Intron (uc010ugw.2/8854, intron 1 of 12)	15	58245622	58571462	325841	2	8854	uc010ugw.2	14930	ENSG00000128918	ALDH1A2	aldehyde dehydrogenase 1 family member A2
chr15	58606720	58606992	273	*	0.000140779	Distal Intergenic	15	58245622	58571462	325841	2	8854	uc010ugw.2	-35258	ENSG00000128918	ALDH1A2	aldehyde dehydrogenase 1 family member A2
chr9	38242336	38242825	490	*	0.000110452	Distal Intergenic	9	38392661	38398662	6002	1	219	uc004aay.3	-149836	ENSG00000137124	ALDH1B1	aldehyde dehydrogenase 1 family member B1
chr9	38362893	38363416	524	*	0.000196599	Distal Intergenic	9	38392661	38398662	6002	1	219	uc004aay.3	-29245	ENSG00000137124	ALDH1B1	aldehyde dehydrogenase 1 family member B1
chr9	38392318	38392972	655	*	0.000362458	Promoter	9	38392661	38398662	6002	1	219	uc004aay.3	0	ENSG00000137124	ALDH1B1	aldehyde dehydrogenase 1 family member B1
chr12	105430932	105431311	380	*	0.000124715	Intron (uc009zuo.3/160428, intron 14 of 18)	12	105413562	105460443	46882	2	160428	uc009zuo.3	29132	ENSG00000136010	ALDH1L2	aldehyde dehydrogenase 1 family member L2
chr12	105478144	105478662	519	*	0.000121046	Promoter	12	105413562	105478341	64780	2	160428	uc001tlc.3	0	ENSG00000136010	ALDH1L2	aldehyde dehydrogenase 1 family member L2
chr12	112204471	112204903	433	*	0.000137619	Promoter	12	112204691	112247789	43099	1	217	uc001tst.3	0	ENSG00000111275	ALDH2	aldehyde dehydrogenase 2 family member
chr17	19647989	19648541	553	*	0.000208417	Promoter	17	19641636	19648081	6446	2	218	uc002gwl.1	0	ENSG00000108602	ALDH3A1	aldehyde dehydrogenase 3 family member A1
chr17	19675226	19675740	515	*	0.000655567	3' UTR	17	19641298	19651746	10449	2	218	uc010cqv.3	-23480	ENSG00000108602	ALDH3A1	aldehyde dehydrogenase 3 family member A1
chr17	19551545	19552494	950	*	0.000973927	Promoter	17	19552064	19580908	28845	1	224	uc002gwa.1	0	ENSG00000072210	ALDH3A2	aldehyde dehydrogenase 3 family member A2
chr1	19228696	19229606	911	*	0.000982851	Promoter	1	19197924	19229293	31370	2	8659	uc001bbb.3	0	ENSG00000159423	ALDH4A1	aldehyde dehydrogenase 4 family member A1
chr1	19253076	19253647	572	*	0.000283354	Intron (uc001bbd.2/126917, intron 1 of 8)	1	19197924	19229293	31370	2	8659	uc021ohl.1	-23783	ENSG00000159423	ALDH4A1	aldehyde dehydrogenase 4 family member A1
chr1	19254015	19254289	275	*	0.000101603	Intron (uc001bbd.2/126917, intron 1 of 8)	1	19197924	19229293	31370	2	8659	uc021ohl.1	-24722	ENSG00000159423	ALDH4A1	aldehyde dehydrogenase 4 family member A1
chr6	24494835	24495955	1121	*	0.00084445	Promoter	6	24495197	24537435	42239	1	7915	uc003nef.3	0	ENSG00000112294	ALDH5A1	aldehyde dehydrogenase 5 family member A1
chr14	74550899	74551913	1015	*	0.00383694	Promoter	14	74526872	74551196	24325	2	4329	uc001xpo.3	0	ENSG00000119711	ALDH6A1	aldehyde dehydrogenase 6 family member A1
chr5	125874784	125875125	342	*	0.000266753	Downstream (2-3kb)	5	125877533	125897175	19643	2	501	uc003ktv.3	22050	ENSG00000164904	ALDH7A1	aldehyde dehydrogenase 7 family member A1
chr5	125930295	125931117	823	*	0.000263367	Promoter	5	125877533	125931082	53550	2	501	uc003ktx.3	0	ENSG00000164904	ALDH7A1	aldehyde dehydrogenase 7 family member A1
chr6	135195120	135195556	437	*	0.000158021	Distal Intergenic	6	135238528	135271260	32733	2	64577	uc003qew.3	75704	ENSG00000118514	ALDH8A1	aldehyde dehydrogenase 8 family member A1
chr6	135260028	135260482	455	*	0.000612011	Exon (uc003qew.3/64577, exon 4 of 7)	6	135238528	135271260	32733	2	64577	uc003qew.3	10778	ENSG00000118514	ALDH8A1	aldehyde dehydrogenase 8 family member A1
chr1	165647841	165648145	305	*	0.000168313	Intron (uc010pky.1/223, intron 6 of 10)	1	165631449	165667823	36375	2	223	uc010pky.1	19678	ENSG00000143149	ALDH9A1	aldehyde dehydrogenase 9 family member A1
chr1	165667159	165668172	1014	*	0.00223308	Promoter	1	165631449	165667823	36375	2	223	uc010pky.1	0	ENSG00000143149	ALDH9A1	aldehyde dehydrogenase 9 family member A1
chr16	30064205	30064618	414	*	0.000166765	Promoter	16	30064411	30078687	14277	1	226	uc010bzo.2	0	ENSG00000149925	ALDOA	aldolase, fructose-bisphosphate A
chr16	30076302	30077247	946	*	0.000996844	Promoter	16	30076994	30081741	4748	1	226	uc002dwc.3	0	ENSG00000149925	ALDOA	aldolase, fructose-bisphosphate A
chr9	104211479	104211867	389	*	0.000119302	Distal Intergenic	9	104182842	104198062	15221	2	229	uc004bbk.2	-13417	ENSG00000136872	ALDOB	aldolase, fructose-bisphosphate B
chr17	26903812	26904330	519	*	0.00123071	Promoter	17	26900133	26903951	3819	2	230	uc002hbp.3	0	ENSG00000109107	ALDOC	aldolase, fructose-bisphosphate C
chr16	5121654	5122320	667	*	0.000402061	Promoter	16	5121810	5137380	15571	1	56052	uc002cym.3	0	ENSG00000033011	ALG1	ALG1 chitobiosyldiphosphodolichol beta-mannosyltransferase
chr12	33942507	33942917	411	*	0.000100223	Distal Intergenic	12	34175216	34181236	6021	1	84920	uc001rlm.3	-232299	ENSG00000139133	ALG10	ALG10 alpha-1,2-glucosyltransferase
chr12	34013584	34013866	283	*	0.000117263	Distal Intergenic	12	34175216	34181236	6021	1	84920	uc001rlm.3	-161350	ENSG00000139133	ALG10	ALG10 alpha-1,2-glucosyltransferase
chr12	34174889	34175812	924	*	0.00436161	Promoter	12	34175216	34181236	6021	1	84920	uc001rlm.3	0	ENSG00000139133	ALG10	ALG10 alpha-1,2-glucosyltransferase
chr12	34275943	34276272	330	*	0.000254955	Distal Intergenic	12	34175216	34181236	6021	1	84920	uc001rlm.3	100727	ENSG00000139133	ALG10	ALG10 alpha-1,2-glucosyltransferase
chr12	34371351	34372275	925	*	0.000282459	Distal Intergenic	12	34175216	34181236	6021	1	84920	uc001rlm.3	196135	ENSG00000139133	ALG10	ALG10 alpha-1,2-glucosyltransferase
chr12	34831244	34831521	278	*	0.000122898	Distal Intergenic	12	34175216	34181236	6021	1	84920	uc001rlm.3	656028	ENSG00000139133	ALG10	ALG10 alpha-1,2-glucosyltransferase
chr12	34834538	34834781	244	*	0.000422378	Distal Intergenic	12	34175216	34181236	6021	1	84920	uc001rlm.3	659322	ENSG00000139133	ALG10	ALG10 alpha-1,2-glucosyltransferase
chr12	34841429	34842241	813	*	0.00174948	Distal Intergenic	12	34175216	34181236	6021	1	84920	uc001rlm.3	666213	ENSG00000139133	ALG10	ALG10 alpha-1,2-glucosyltransferase
chr12	34846308	34846508	201	*	0.00207747	Distal Intergenic	12	34175216	34181236	6021	1	84920	uc001rlm.3	671092	ENSG00000139133	ALG10	ALG10 alpha-1,2-glucosyltransferase
chr12	37876514	37876770	257	*	0.000157461	Distal Intergenic	12	38710557	38723528	12972	1	144245	uc001rln.4	-833787	ENSG00000175548	ALG10B	ALG10 alpha-1,2-glucosyltransferase B
chr12	37991883	37992231	349	*	0.00034252	Distal Intergenic	12	38710557	38723528	12972	1	144245	uc001rln.4	-718326	ENSG00000175548	ALG10B	ALG10 alpha-1,2-glucosyltransferase B
chr12	37999681	37999927	247	*	0.000182599	Distal Intergenic	12	38710557	38723528	12972	1	144245	uc001rln.4	-710630	ENSG00000175548	ALG10B	ALG10 alpha-1,2-glucosyltransferase B
chr12	38009010	38009387	378	*	0.00034002	Distal Intergenic	12	38710557	38723528	12972	1	144245	uc001rln.4	-701170	ENSG00000175548	ALG10B	ALG10 alpha-1,2-glucosyltransferase B
chr12	38016329	38016491	163	*	0.000886054	Distal Intergenic	12	38710557	38723528	12972	1	144245	uc001rln.4	-694066	ENSG00000175548	ALG10B	ALG10 alpha-1,2-glucosyltransferase B
chr12	38019969	38020229	261	*	0.00012694	Distal Intergenic	12	38710557	38723528	12972	1	144245	uc001rln.4	-690328	ENSG00000175548	ALG10B	ALG10 alpha-1,2-glucosyltransferase B
chr12	38028885	38029140	256	*	0.00182083	Distal Intergenic	12	38710557	38723528	12972	1	144245	uc001rln.4	-681417	ENSG00000175548	ALG10B	ALG10 alpha-1,2-glucosyltransferase B
chr12	38037140	38037369	230	*	0.00193596	Distal Intergenic	12	38710557	38723528	12972	1	144245	uc001rln.4	-673188	ENSG00000175548	ALG10B	ALG10 alpha-1,2-glucosyltransferase B
chr12	38049791	38050202	412	*	0.000297012	Distal Intergenic	12	38710557	38723528	12972	1	144245	uc001rln.4	-660355	ENSG00000175548	ALG10B	ALG10 alpha-1,2-glucosyltransferase B
chr12	38096391	38096590	200	*	0.000217711	Distal Intergenic	12	38710557	38723528	12972	1	144245	uc001rln.4	-613967	ENSG00000175548	ALG10B	ALG10 alpha-1,2-glucosyltransferase B
chr12	38104917	38105268	352	*	0.000125281	Distal Intergenic	12	38710557	38723528	12972	1	144245	uc001rln.4	-605289	ENSG00000175548	ALG10B	ALG10 alpha-1,2-glucosyltransferase B
chr12	38532243	38532924	682	*	0.000311942	Distal Intergenic	12	38710557	38723528	12972	1	144245	uc001rln.4	-177633	ENSG00000175548	ALG10B	ALG10 alpha-1,2-glucosyltransferase B
chr12	38590725	38590932	208	*	0.000204134	Distal Intergenic	12	38710557	38723528	12972	1	144245	uc001rln.4	-119625	ENSG00000175548	ALG10B	ALG10 alpha-1,2-glucosyltransferase B
chr12	38710065	38711027	963	*	0.0038378	Promoter	12	38710557	38723528	12972	1	144245	uc001rln.4	0	ENSG00000175548	ALG10B	ALG10 alpha-1,2-glucosyltransferase B
chr13	52585508	52586670	1163	*	0.00410109	Promoter	13	52586523	52591849	5327	1	440138	uc001vfz.2	0	ENSG00000253710	ALG11	ALG11 alpha-1,2-mannosyltransferase
chr22	50311721	50312517	797	*	0.00091174	Promoter	22	50296854	50312106	15253	2	79087	uc003biy.3	0	ENSG00000182858	ALG12	ALG12 alpha-1,6-mannosyltransferase
chrX	110924132	110925264	1133	*	0.00181823	Promoter	23	110924346	110933623	9278	1	79868	uc004epi.2	0	ENSG00000101901	ALG13	ALG13 UDP-N-acetylglucosaminyltransferase subunit
chr1	95508856	95509446	591	*	0.000941314	Intron (uc001dra.2/199857, intron 2 of 3)	1	95448279	95538507	90229	2	199857	uc001dra.2	29061	ENSG00000172339	ALG14	ALG14 UDP-N-acetylglucosaminyltransferase subunit
chr1	95537983	95539061	1079	*	0.00305029	Promoter	1	95448279	95538507	90229	2	199857	uc001dra.2	0	ENSG00000172339	ALG14	ALG14 UDP-N-acetylglucosaminyltransferase subunit
chr11	71524528	71525184	657	*	0.00124907	Promoter	11	71505409	71524905	19497	2	285407	uc001oqx.1	0	ENSG00000248671	ALG1L9P	ALG1 like 9, pseudogene
chr9	101946933	101947559	627	*	0.000233346	Distal Intergenic	9	101978707	101984246	5540	2	85365	uc004azf.3	36687	ENSG00000119523	ALG2	ALG2 alpha-1,3/1,6-mannosyltransferase
chr3	183966395	183966950	556	*	0.000494743	Promoter	3	183960117	183966759	6643	2	10195	uc003fne.2	0	ENSG00000214160	ALG3	ALG3 alpha-1,3- mannosyltransferase
chr3	183967008	183968304	1297	*	0.00239517	Promoter	3	183960117	183967313	7197	2	10195	uc011bre.1	0	ENSG00000214160	ALG3	ALG3 alpha-1,3- mannosyltransferase
chr13	37573069	37573856	788	*	0.00362319	Promoter	13	37523908	37573504	49597	2	29880	uc001uvy.3	0	ENSG00000120697	ALG5	ALG5 dolichyl-phosphate beta-glucosyltransferase
chr1	63832856	63834073	1218	*	0.000857139	Promoter	1	63833261	63904233	70973	1	29929	uc021oof.1	0	ENSG00000088035	ALG6	ALG6 alpha-1,3-glucosyltransferase
chr1	63907337	63907697	361	*	0.000144154	Intron (uc001dba.2/23421, intron 8 of 8)	1	63876817	63904233	27417	1	29929	uc010oox.2	30520	ENSG00000088035	ALG6	ALG6 alpha-1,3-glucosyltransferase
chr11	111712141	111712602	462	*	0.000362578	Intron (uc001ply.3/79796, intron 9 of 14)	11	111652919	111742004	89086	2	79796	uc001ply.3	29402	ENSG00000086848	ALG9	ALG9 alpha-1,2-mannosyltransferase
chr11	111741604	111742664	1061	*	0.0012298	Promoter	11	111652919	111742004	89086	2	79796	uc001ply.3	0	ENSG00000086848	ALG9	ALG9 alpha-1,2-mannosyltransferase
chr2	29412061	29412521	461	*	0.000228099	Distal Intergenic	2	29415640	29446465	30826	2	238	uc010ymo.3	33944	ENSG00000171094	ALK	ALK receptor tyrosine kinase
chr2	29537711	29538130	420	*	0.000364672	Intron (uc002rmy.3/238, intron 8 of 28)	2	29415640	29447593	31954	2	238	uc031rnw.1	-90118	ENSG00000171094	ALK	ALK receptor tyrosine kinase
chr2	30143093	30143891	799	*	0.000239189	Promoter	2	29415640	30144477	728838	2	238	uc002rmy.3	586	ENSG00000171094	ALK	ALK receptor tyrosine kinase
chr8	53408648	53409153	506	*	0.000201854	Distal Intergenic	8	53446597	53478021	31425	2	389658	uc003xrd.3	68868	ENSG00000196711	ALKAL1	ALK and LTK ligand 1
chr2	307274	307886	613	*	0.000119908	Distal Intergenic	2	279561	288308	8748	2	285016	uc002qwi.4	-18966	ENSG00000189292	ALKAL2	ALK and LTK ligand 2
chr2	393798	394717	920	*	0.000574111	Distal Intergenic	2	279561	288308	8748	2	285016	uc002qwi.4	-105490	ENSG00000189292	ALKAL2	ALK and LTK ligand 2
chr2	399391	399867	477	*	0.000125587	Distal Intergenic	2	279561	288308	8748	2	285016	uc002qwi.4	-111083	ENSG00000189292	ALKAL2	ALK and LTK ligand 2
chr2	400573	400868	296	*	0.000157957	Distal Intergenic	2	279561	288308	8748	2	285016	uc002qwi.4	-112265	ENSG00000189292	ALKAL2	ALK and LTK ligand 2
chr2	420029	420905	877	*	0.000161675	Distal Intergenic	2	279561	288308	8748	2	285016	uc002qwi.4	-131721	ENSG00000189292	ALKAL2	ALK and LTK ligand 2
chr2	437894	438465	572	*	0.0010672	Distal Intergenic	2	279561	288308	8748	2	285016	uc002qwi.4	-149586	ENSG00000189292	ALKAL2	ALK and LTK ligand 2
chr2	445275	445683	409	*	0.000350507	Distal Intergenic	2	279561	288308	8748	2	285016	uc002qwi.4	-156967	ENSG00000189292	ALKAL2	ALK and LTK ligand 2
chr2	460843	461259	417	*	0.00033058	Distal Intergenic	2	279561	288308	8748	2	285016	uc002qwi.4	-172535	ENSG00000189292	ALKAL2	ALK and LTK ligand 2
chr12	109531108	109531612	505	*	0.00186384	Promoter	12	109525993	109531293	5301	2	121642	uc001tnx.2	0	ENSG00000189046	ALKBH2	alkB homolog 2, alpha-ketoglutarate dependent dioxygenase
chr11	43873577	43873858	282	*	0.000322953	Intron (uc001mxq.4/51144, intron 9 of 10)	11	43902357	43941825	39469	1	221120	uc001mxs.2	-28499	ENSG00000166199	ALKBH3	alkB homolog 3, alpha-ketoglutarate dependent dioxygenase
chr11	43901945	43902758	814	*	0.00249703	Promoter	11	43902357	43941825	39469	1	221120	uc001mxs.2	0	ENSG00000166199	ALKBH3	alkB homolog 3, alpha-ketoglutarate dependent dioxygenase
chr17	18086317	18087537	1221	*	0.00176691	Promoter	17	18086867	18113267	26401	1	54890	uc010cpw.3	0	ENSG00000091542	ALKBH5	alkB homolog 5, RNA demethylase
chr17	18087925	18088153	229	*	0.00013644	Exon (uc010cpw.3/54890, exon 1 of 4)	17	18086867	18113267	26401	1	54890	uc010cpw.3	1058	ENSG00000091542	ALKBH5	alkB homolog 5, RNA demethylase
chr19	36505036	36505586	551	*	0.00221039	Promoter	19	36500022	36505141	5120	2	84964	uc002ocv.1	0	ENSG00000239382	ALKBH6	alkB homolog 6
chr19	6372568	6373725	1158	*	0.00174658	Promoter	19	6372444	6375261	2818	1	84266	uc002meo.2	124	ENSG00000125652	ALKBH7	alkB homolog 7
chr11	107435754	107436869	1116	*	0.00176324	Promoter	11	107373453	107436424	62972	2	91801	uc010rvr.2	0	ENSG00000137760	ALKBH8	alkB homolog 8, tRNA methyltransferase
chr2	3698531	3699951	1421	*	0.000707324	Distal Intergenic	2	3705786	3750260	44475	1	55821	uc010ewt.3	-5835	ENSG00000151360	ALLC	allantoicase
chr2	3772944	3773222	279	*	0.000156024	Distal Intergenic	2	3742211	3750260	8050	1	55821	uc002qyf.3	30733	ENSG00000151360	ALLC	allantoicase
chr2	3828319	3828797	479	*	0.000261539	Distal Intergenic	2	3742211	3750260	8050	1	55821	uc002qyf.3	86108	ENSG00000151360	ALLC	allantoicase
chr2	73612530	73613659	1130	*	0.00308912	Promoter	2	73612886	73837046	224161	1	7840	uc002sje.1	0	ENSG00000116127	ALMS1	ALMS1 centrosome and basal body associated protein
chr17	6908028	6908629	602	*	0.00015175	Exon (uc002gdx.4/239, exon 9 of 14)	17	6912808	6914055	1248	1	239	uc002gdz.4	-4179	ENSG00000108839	ALOX12	arachidonate 12-lipoxygenase, 12S type
chr17	7976958	7977206	249	*	0.000282597	Exon (uc002gjy.1/242, exon 13 of 15)	17	7975954	7991021	15068	2	242	uc002gjy.1	13815	ENSG00000179477	ALOX12B	arachidonate 12-lipoxygenase, 12R type
chr17	7982636	7983495	860	*	0.000187229	Exon (uc010cnq.2/uc010cnq.2, exon 1 of 2)	17	7975954	7991021	15068	2	242	uc002gjy.1	7526	ENSG00000179477	ALOX12B	arachidonate 12-lipoxygenase, 12R type
chr17	6560151	6560824	674	*	0.000344622	Promoter	17	6561038	6564701	3664	1	100652883	uc031qyl.1	-214	NA	ALOX15P1	arachidonate 15-lipoxygenase pseudogene 1
chr10	45857967	45858363	397	*	0.000352357	Distal Intergenic	10	45869624	45941567	71944	1	240	uc001jce.4	-11261	ENSG00000012779	ALOX5	arachidonate 5-lipoxygenase
chr10	45868641	45869993	1353	*	0.000205299	Promoter	10	45869624	45941567	71944	1	240	uc001jce.4	0	ENSG00000012779	ALOX5	arachidonate 5-lipoxygenase
chr13	31247954	31248795	842	*	0.000968661	Exon (uc021rhs.1/uc021rhs.1, exon 1 of 1)	13	31287615	31338565	50951	1	241	uc010tdr.2	-38820	ENSG00000132965	ALOX5AP	arachidonate 5-lipoxygenase activating protein
chr13	31253971	31254153	183	*	0.000155326	Distal Intergenic	13	31287615	31338565	50951	1	241	uc010tdr.2	-33462	ENSG00000132965	ALOX5AP	arachidonate 5-lipoxygenase activating protein
chr13	31264443	31264650	208	*	8.8057e-05	Distal Intergenic	13	31287615	31338565	50951	1	241	uc010tdr.2	-22965	ENSG00000132965	ALOX5AP	arachidonate 5-lipoxygenase activating protein
chr13	31309274	31309967	694	*	0.00031505	Promoter	13	31309645	31338565	28921	1	241	uc001utf.2	0	ENSG00000132965	ALOX5AP	arachidonate 5-lipoxygenase activating protein
chr13	31314261	31314747	487	*	0.000228654	Intron (uc010tdr.2/241, intron 2 of 5)	13	31309645	31338565	28921	1	241	uc001utf.2	4616	ENSG00000132965	ALOX5AP	arachidonate 5-lipoxygenase activating protein
chr13	31318408	31318783	376	*	0.000295878	Intron (uc010tdr.2/241, intron 3 of 5)	13	31309645	31338565	28921	1	241	uc001utf.2	8763	ENSG00000132965	ALOX5AP	arachidonate 5-lipoxygenase activating protein
chr17	8013407	8013944	538	*	0.000170397	Exon (uc002gka.3/59344, exon 8 of 15)	17	7999218	8021807	22590	2	59344	uc002gka.3	7863	ENSG00000179148	ALOXE3	arachidonate lipoxygenase 3
chr17	8022025	8022558	534	*	0.000252001	Promoter	17	7999218	8022234	23017	2	59344	uc010vuo.2	0	ENSG00000179148	ALOXE3	arachidonate lipoxygenase 3
chr17	8022912	8023521	610	*	0.0001388	Promoter	17	8013234	8022234	9001	2	59344	uc010vup.2	-678	ENSG00000179148	ALOXE3	arachidonate lipoxygenase 3
chr2	233305171	233305489	319	*	0.00041165	Distal Intergenic	2	233320833	233324742	3910	1	248	uc002vst.4	-15344	ENSG00000163295	ALPI	alkaline phosphatase, intestinal
chr4	113218172	113218610	439	*	0.000494101	Promoter	4	113218499	113305993	87495	1	80216	uc003iam.3	0	ENSG00000073331	ALPK1	alpha kinase 1
chr4	113223403	113224294	892	*	0.000197906	Intron (uc003iam.3/80216, intron 1 of 3)	4	113218499	113363764	145266	1	80216	uc011cfx.2	4904	ENSG00000073331	ALPK1	alpha kinase 1
chr4	113230075	113230963	889	*	0.00197556	Intron (uc003iam.3/80216, intron 1 of 3)	4	113218499	113363764	145266	1	80216	uc011cfx.2	11576	ENSG00000073331	ALPK1	alpha kinase 1
chr4	113243033	113243369	337	*	0.000594754	Intron (uc003iam.3/80216, intron 2 of 3)	4	113218499	113363764	145266	1	80216	uc011cfx.2	24534	ENSG00000073331	ALPK1	alpha kinase 1
chr18	56169940	56170137	198	*	0.000129927	Intron (uc002lhj.4/115701, intron 11 of 12)	18	56195984	56205456	9473	2	115701	uc002lhk.1	35319	ENSG00000198796	ALPK2	alpha kinase 2
chr18	56172365	56172965	601	*	0.000339723	Intron (uc002lhj.4/115701, intron 10 of 12)	18	56195984	56205456	9473	2	115701	uc002lhk.1	32491	ENSG00000198796	ALPK2	alpha kinase 2
chr18	56197106	56197399	294	*	0.000327214	Intron (uc002lhj.4/115701, intron 5 of 12)	18	56195984	56205456	9473	2	115701	uc002lhk.1	8057	ENSG00000198796	ALPK2	alpha kinase 2
chr18	56245525	56246224	700	*	0.000106906	Exon (uc002lhj.4/115701, exon 4 of 13)	18	56195984	56205456	9473	2	115701	uc002lhk.1	-40069	ENSG00000198796	ALPK2	alpha kinase 2
chr18	56270548	56271078	531	*	0.000300866	Intron (uc002lhj.4/115701, intron 3 of 12)	18	56148482	56296189	147708	2	115701	uc002lhj.4	25111	ENSG00000198796	ALPK2	alpha kinase 2
chr18	56282617	56283250	634	*	0.000212414	Intron (uc002lhj.4/115701, intron 1 of 12)	18	56148482	56296189	147708	2	115701	uc002lhj.4	12939	ENSG00000198796	ALPK2	alpha kinase 2
chr18	56296325	56296898	574	*	0.000565428	Promoter	18	56148482	56296189	147708	2	115701	uc002lhj.4	-136	ENSG00000198796	ALPK2	alpha kinase 2
chr2	233151308	233151633	326	*	0.000158596	Intron (uc002vsm.4/129563, intron 13 of 20)	2	233243348	233247599	4252	1	250	uc002vsq.3	-91715	ENSG00000163283	ALPP	alkaline phosphatase, placental
chr2	233173937	233174543	607	*	0.000102091	Intron (uc002vsm.4/129563, intron 14 of 20)	2	233243348	233247599	4252	1	250	uc002vsq.3	-68805	ENSG00000163283	ALPP	alkaline phosphatase, placental
chr2	233175013	233175368	356	*	0.00010369	Intron (uc002vsm.4/129563, intron 14 of 20)	2	233243348	233247599	4252	1	250	uc002vsq.3	-67980	ENSG00000163283	ALPP	alkaline phosphatase, placental
chr2	233180040	233180817	778	*	0.000358746	Intron (uc002vsm.4/129563, intron 14 of 20)	2	233243348	233247599	4252	1	250	uc002vsq.3	-62531	ENSG00000163283	ALPP	alkaline phosphatase, placental
chr2	233191821	233192048	228	*	0.000200293	Intron (uc002vsm.4/129563, intron 14 of 20)	2	233243348	233247599	4252	1	250	uc002vsq.3	-51300	ENSG00000163283	ALPP	alkaline phosphatase, placental
chr2	233228577	233228888	312	*	0.000130874	Distal Intergenic	2	233243348	233247599	4252	1	250	uc002vsq.3	-14460	ENSG00000163283	ALPP	alkaline phosphatase, placental
chr2	202645217	202646347	1131	*	0.00307915	Promoter	2	202564986	202645895	80910	2	57679	uc002uyo.3	0	ENSG00000003393	ALS2	alsin Rho guanine nucleotide exchange factor ALS2
chr3	46734689	46735719	1031	*	0.000480427	Promoter	3	46710485	46735146	24662	2	259173	uc003cqa.2	0	ENSG00000178038	ALS2CL	ALS2 C-terminal like
chr12	85674251	85674687	437	*	0.000102618	Promoter	12	85674036	85695561	21526	1	8092	uc001tae.4	215	ENSG00000180318	ALX1	ALX homeobox 1
chr12	85694757	85695443	687	*	0.000124586	3' UTR	12	85674036	85695561	21526	1	8092	uc001tae.4	20721	ENSG00000180318	ALX1	ALX homeobox 1
chr12	85818645	85819009	365	*	0.000104949	Distal Intergenic	12	85674036	85695561	21526	1	8092	uc001tae.4	144609	ENSG00000180318	ALX1	ALX homeobox 1
chr12	85862376	85863938	1563	*	0.000638231	Distal Intergenic	12	85674036	85695561	21526	1	8092	uc001tae.4	188340	ENSG00000180318	ALX1	ALX homeobox 1
chr12	85944562	85945069	508	*	0.000119202	Distal Intergenic	12	85674036	85695561	21526	1	8092	uc001tae.4	270526	ENSG00000180318	ALX1	ALX homeobox 1
chr1	110627201	110627476	276	*	0.000128149	Distal Intergenic	1	110602997	110613322	10326	2	257	uc001dzb.3	-13879	ENSG00000156150	ALX3	ALX homeobox 3
chr17	79849405	79850089	685	*	0.000916701	Promoter	17	79845711	79849462	3752	2	10189	uc002kbu.2	0	ENSG00000183684	ALYREF	Aly/REF export factor
chr5	33997452	33997735	284	*	0.000205944	3' UTR	5	33987091	34008220	21130	2	23600	uc003jig.3	10485	ENSG00000242110	AMACR	alpha-methylacyl-CoA racemase
chr5	34007686	34008765	1080	*	0.00255123	Promoter	5	33987091	34008220	21130	2	23600	uc003jig.3	0	ENSG00000242110	AMACR	alpha-methylacyl-CoA racemase
chr4	71467103	71467462	360	*	0.000402137	Exon (uc003hfl.3/258, exon 6 of 13)	4	71457975	71473004	15030	1	258	uc003hfl.3	9128	ENSG00000178522	AMBN	ameloblastin
chr11	46615166	46615874	709	*	0.000762622	Promoter	11	46417962	46615619	197658	2	55626	uc001ncv.3	0	ENSG00000110497	AMBRA1	autophagy and beclin 1 regulator 1
chr6	111187793	111188395	603	*	0.000189218	Intron (uc011eay.1/262, intron 1 of 8)	6	111195987	111216913	20927	1	262	uc003puk.1	-7592	ENSG00000123505	AMD1	adenosylmethionine decarboxylase 1
chr6	111195285	111197767	2483	*	0.00236123	Promoter	6	111195987	111216913	20927	1	262	uc003puk.1	0	ENSG00000123505	AMD1	adenosylmethionine decarboxylase 1
chr16	2570076	2571166	1091	*	0.000413094	Promoter	16	2570363	2579732	9370	1	51005	uc002cqp.3	0	ENSG00000162066	AMDHD2	amidohydrolase domain containing 2
chrX	63424803	63426346	1544	*	0.00150943	Promoter	23	63404997	63425624	20628	2	139285	uc004dvo.3	0	ENSG00000184675	AMER1	APC membrane recruitment protein 1
chr2	131554975	131556048	1074	*	0.00154347	Distal Intergenic	2	131513864	131525707	11844	1	205147	uc010fmu.1	41111	ENSG00000178171	AMER3	APC membrane recruitment protein 3
chr2	131581863	131582358	496	*	0.00029949	Distal Intergenic	2	131513864	131525707	11844	1	205147	uc010fmu.1	67999	ENSG00000178171	AMER3	APC membrane recruitment protein 3
chr16	56390229	56391006	778	*	0.000168965	3' UTR	16	56395364	56437030	41667	2	267	uc002eix.3	46024	ENSG00000159461	AMFR	autocrine motility factor receptor
chr16	56458827	56459743	917	*	0.000933339	Promoter	16	56395364	56459450	64087	2	267	uc002eiy.4	0	ENSG00000159461	AMFR	autocrine motility factor receptor
chr12	53815378	53815603	226	*	0.000195803	Distal Intergenic	12	53817639	53825318	7680	1	269	uc001scx.2	-2036	ENSG00000135409	AMHR2	anti-Mullerian hormone receptor type 2
chr1	110044565	110045615	1051	*	0.00110232	Distal Intergenic	1	110049446	110052336	2891	2	57463	uc001dxx.4	6721	ENSG00000181754	AMIGO1	adhesion molecule with Ig like domain 1
chr1	110052087	110053002	916	*	0.000282302	Promoter	1	110049446	110052336	2891	2	57463	uc001dxx.4	0	ENSG00000181754	AMIGO1	adhesion molecule with Ig like domain 1
chr12	47473190	47474592	1403	*	0.000145894	Promoter	12	47469490	47473734	4245	2	347902	uc001rpk.3	0	ENSG00000139211	AMIGO2	adhesion molecule with Ig like domain 2
chr3	49756674	49757299	626	*	0.00101412	Promoter	3	49754267	49757238	2972	2	386724	uc003cxj.3	0	ENSG00000176020	AMIGO3	adhesion molecule with Ig like domain 3
chrX	109560681	109561918	1238	*	0.00151185	Promoter	23	109437414	109561380	123967	2	9949	uc004eoo.3	0	ENSG00000101935	AMMECR1	AMMECR nuclear protein 1
chr2	128643026	128644446	1421	*	0.00343501	Promoter	2	128619207	128643514	24308	2	83607	uc002tpm.3	0	ENSG00000144233	AMMECR1L	AMMECR1 like
chr14	103394324	103395043	720	*	0.000141786	Exon (uc001ymg.4/81693, exon 4 of 12)	14	103389259	103397179	7921	1	81693	uc001ymh.4	5065	ENSG00000166126	AMN	amnion associated transmembrane protein
chr12	31858482	31858902	421	*	0.00041944	Intron (uc001rko.4/196394, intron 2 of 6)	12	31824071	31882108	58038	2	196394	uc001rko.4	23206	ENSG00000151743	AMN1	antagonist of mitotic exit network 1 homolog
chr12	31881426	31882503	1078	*	0.00354879	Promoter	12	31824071	31882108	58038	2	196394	uc001rko.4	0	ENSG00000151743	AMN1	antagonist of mitotic exit network 1 homolog
chr12	31889317	31889967	651	*	0.00283666	Distal Intergenic	12	31826486	31882108	55623	2	196394	uc009zjt.1	-7209	ENSG00000151743	AMN1	antagonist of mitotic exit network 1 homolog
chrX	112083283	112085118	1836	*	0.00193282	Promoter	23	112018105	112084043	65939	2	154796	uc004eps.3	0	ENSG00000126016	AMOT	angiomotin
chrX	112517712	112518595	884	*	0.000285384	Distal Intergenic	23	112018105	112084043	65939	2	154796	uc004eps.3	-433669	ENSG00000126016	AMOT	angiomotin
chr11	94473810	94474930	1121	*	0.000148796	Distal Intergenic	11	94501508	94609918	108411	1	154810	uc001pfb.3	-26578	ENSG00000166025	AMOTL1	angiomotin like 1
chr11	94501213	94502691	1479	*	0.000241394	Promoter	11	94501508	94609918	108411	1	154810	uc001pfb.3	0	ENSG00000166025	AMOTL1	angiomotin like 1
chr11	94519634	94520168	535	*	0.000183056	Intron (uc001pfb.3/154810, intron 1 of 12)	11	94501508	94609918	108411	1	154810	uc001pfc.3	18126	ENSG00000166025	AMOTL1	angiomotin like 1
chr3	134082993	134083419	427	*	0.000131411	Intron (uc003eqe.1/51421, intron 2 of 6)	3	134074190	134085683	11494	2	51421	uc003eqe.1	2264	ENSG00000114019	AMOTL2	angiomotin like 2
chr3	134093014	134093563	550	*	0.000161724	Promoter	3	134074190	134093406	19217	2	51421	uc003eqg.1	0	ENSG00000114019	AMOTL2	angiomotin like 2
chr1	110162218	110162464	247	*	0.00013895	Promoter	1	110162435	110174677	12243	1	271	uc001dyb.2	0	ENSG00000116337	AMPD2	adenosine monophosphate deaminase 2
chr1	110163323	110163961	639	*	0.00166599	Promoter	1	110163536	110174677	11142	1	271	uc010ovr.1	0	ENSG00000116337	AMPD2	adenosine monophosphate deaminase 2
chr1	110182818	110183222	405	*	0.000206717	Distal Intergenic	1	110171949	110174677	2729	1	271	uc001dye.1	10869	ENSG00000116337	AMPD2	adenosine monophosphate deaminase 2
chr11	10434911	10435098	188	*	0.000183578	Distal Intergenic	11	10471868	10529126	57259	1	272	uc010rbz.1	-36770	ENSG00000133805	AMPD3	adenosine monophosphate deaminase 3
chr11	10463473	10464007	535	*	0.000136275	Distal Intergenic	11	10471868	10529126	57259	1	272	uc010rbz.1	-7861	ENSG00000133805	AMPD3	adenosine monophosphate deaminase 3
chr11	10466487	10466876	390	*	0.000180639	Distal Intergenic	11	10471868	10529126	57259	1	272	uc010rbz.1	-4992	ENSG00000133805	AMPD3	adenosine monophosphate deaminase 3
chr11	10471998	10472904	907	*	0.000257365	Promoter	11	10472224	10529126	56903	1	272	uc001min.1	0	ENSG00000133805	AMPD3	adenosine monophosphate deaminase 3
chr11	10477342	10478177	836	*	0.000532398	Promoter	11	10477481	10529126	51646	1	272	uc001mip.1	0	ENSG00000133805	AMPD3	adenosine monophosphate deaminase 3
chr11	10480521	10480966	446	*	0.00155957	Intron (uc010rbz.1/272, intron 1 of 13)	11	10482678	10529126	46449	1	272	uc009yfy.2	-1712	ENSG00000133805	AMPD3	adenosine monophosphate deaminase 3
chr7	38438453	38438681	229	*	0.000294543	Intron (uc003tgt.3/273, intron 9 of 12)	7	38431349	38468885	37537	2	273	uc003tgw.1	30204	ENSG00000078053	AMPH	amphiphysin
chr7	38453375	38453778	404	*	0.000814372	Intron (uc003tgt.3/273, intron 9 of 12)	7	38431349	38468885	37537	2	273	uc003tgw.1	15107	ENSG00000078053	AMPH	amphiphysin
chr7	38473259	38473890	632	*	0.0014006	Intron (uc003tgt.3/273, intron 4 of 12)	7	38431349	38469177	37829	2	273	uc010kxl.1	-4082	ENSG00000078053	AMPH	amphiphysin
chr7	38670446	38671422	977	*	0.000217651	Promoter	7	38423297	38671167	247871	2	273	uc003tgu.3	0	ENSG00000078053	AMPH	amphiphysin
chr7	2738532	2738934	403	*	0.000189138	Intron (uc003smr.1/155185, intron 1 of 6)	7	2742110	2755069	12960	1	155185	uc011jwa.1	-3176	ENSG00000174945	AMZ1	archaelysin family metallopeptidase 1
chr7	2749296	2749585	290	*	0.000211136	Exon (uc003smr.1/155185, exon 6 of 7)	7	2742110	2755069	12960	1	155185	uc011jwa.1	7186	ENSG00000174945	AMZ1	archaelysin family metallopeptidase 1
chr7	2755684	2755933	250	*	0.000156333	Distal Intergenic	7	2742110	2755069	12960	1	155185	uc011jwa.1	13574	ENSG00000174945	AMZ1	archaelysin family metallopeptidase 1
chr17	66233547	66234261	715	*	0.000239948	Distal Intergenic	17	66244145	66253305	9161	1	51321	uc002jgr.1	-9884	ENSG00000196704	AMZ2	archaelysin family metallopeptidase 2
chr17	66234660	66235253	594	*	0.000150043	Distal Intergenic	17	66244145	66253305	9161	1	51321	uc002jgr.1	-8892	ENSG00000196704	AMZ2	archaelysin family metallopeptidase 2
chr17	66243549	66244553	1005	*	0.00259018	Promoter	17	66244145	66253305	9161	1	51321	uc002jgr.1	0	ENSG00000196704	AMZ2	archaelysin family metallopeptidase 2
chr17	66249649	66249891	243	*	9.20701e-05	Intron (uc002jgr.1/51321, intron 5 of 7)	17	66245341	66253305	7965	1	51321	uc002jgy.1	4308	ENSG00000196704	AMZ2	archaelysin family metallopeptidase 2
chr17	62961847	62962324	478	*	0.00155523	Downstream (<1kb)	17	62962668	62971168	8501	2	201283	uc002jez.3	8844	ENSG00000214174	AMZ2P1	archaelysin family metallopeptidase 2 pseudogene 1
chr17	62971353	62972419	1067	*	0.00223285	Promoter	17	62962668	62971703	9036	2	201283	uc002jfa.3	0	ENSG00000214174	AMZ2P1	archaelysin family metallopeptidase 2 pseudogene 1
chr17	62981061	62981627	567	*	0.000407493	Distal Intergenic	17	62962668	62971703	9036	2	201283	uc010del.2	-9358	ENSG00000214174	AMZ2P1	archaelysin family metallopeptidase 2 pseudogene 1
chr17	62981779	62982665	887	*	0.00015487	Distal Intergenic	17	62962668	62971703	9036	2	201283	uc010del.2	-10076	ENSG00000214174	AMZ2P1	archaelysin family metallopeptidase 2 pseudogene 1
chr2	112505165	112505572	408	*	0.000665431	Distal Intergenic	2	112525214	112641741	116528	2	64682	uc002thi.3	136169	ENSG00000153107	ANAPC1	anaphase promoting complex subunit 1
chr2	112641274	112642289	1016	*	0.00166811	Promoter	2	112525214	112641741	116528	2	64682	uc002thi.3	0	ENSG00000153107	ANAPC1	anaphase promoting complex subunit 1
chr4	146018840	146020075	1236	*	0.00232515	Promoter	4	145915727	146019371	103645	2	10393	uc003iju.5	0	ENSG00000164162	ANAPC10	anaphase promoting complex subunit 10
chr3	134204296	134205806	1511	*	0.00311074	Promoter	3	134196546	134204831	8286	2	25847	uc003eqj.3	0	ENSG00000129055	ANAPC13	anaphase promoting complex subunit 13
chr11	71823236	71824142	907	*	0.00156127	Promoter	11	71817424	71823822	6399	2	25906	uc009ytc.1	0	ENSG00000110200	ANAPC15	anaphase promoting complex subunit 15
chr10	73635554	73635777	224	*	0.000106897	Intron (uc021psn.1/119504, intron 1 of 3)	10	73621147	73995618	374472	1	119504	uc021psn.1	14407	ENSG00000166295	ANAPC16	anaphase promoting complex subunit 16
chr10	73648547	73648922	376	*	0.000189431	Intron (uc021psn.1/119504, intron 1 of 3)	10	73621147	73995618	374472	1	119504	uc021psn.1	27400	ENSG00000166295	ANAPC16	anaphase promoting complex subunit 16
chr10	73656273	73656764	492	*	0.000580734	Intron (uc021psn.1/119504, intron 1 of 3)	10	73621147	73995618	374472	1	119504	uc021psn.1	35126	ENSG00000166295	ANAPC16	anaphase promoting complex subunit 16
chr10	73975284	73976164	881	*	0.00136268	Promoter	10	73975758	73995618	19861	1	119504	uc001jsv.3	0	ENSG00000166295	ANAPC16	anaphase promoting complex subunit 16
chr2	87069684	87070107	424	*	0.000182056	Intron (uc002srs.4/64795, intron 2 of 10)	2	87088948	87122165	33218	1	100286979	uc010fgu.1	-18841	ENSG00000233673	ANAPC1P1	anaphase promoting complex subunit 1 pseudogene 1
chr2	87088879	87089287	409	*	0.000133939	Promoter	2	87088948	87122165	33218	1	100286979	uc010fgu.1	0	ENSG00000233673	ANAPC1P1	anaphase promoting complex subunit 1 pseudogene 1
chr2	87303008	87304359	1352	*	0.0043475	Promoter	2	87257798	87303536	45739	2	285074	uc002ssf.4	0	ENSG00000285793	ANAPC1P2	ANAPC1 pseudogene 2
chr2	87444851	87445359	509	*	0.000250072	Intron (uc002srs.4/64795, intron 3 of 10)	2	87257798	87303536	45739	2	285074	uc010fgw.3	-141315	ENSG00000285793	ANAPC1P2	ANAPC1 pseudogene 2
chr2	87456284	87456535	252	*	0.000147462	Intron (uc002srs.4/64795, intron 3 of 10)	2	87257798	87303536	45739	2	285074	uc010fgw.3	-152748	ENSG00000285793	ANAPC1P2	ANAPC1 pseudogene 2
chr9	140082811	140083891	1081	*	0.000278025	Promoter	9	140069236	140083057	13822	2	29882	uc004clr.1	0	ENSG00000176248	ANAPC2	anaphase promoting complex subunit 2
chr4	25378339	25379238	900	*	0.00302502	Promoter	4	25378848	25420120	41273	1	29945	uc003gro.3	0	ENSG00000053900	ANAPC4	anaphase promoting complex subunit 4
chr12	121789863	121790536	674	*	0.00101965	Promoter	12	121746048	121790265	44218	2	51433	uc001uag.3	0	ENSG00000089053	ANAPC5	anaphase promoting complex subunit 5
chr12	110841040	110841991	952	*	0.000945116	Promoter	12	110810705	110841535	30831	2	51434	uc001tqo.2	0	ENSG00000196510	ANAPC7	anaphase promoting complex subunit 7
chr14	21131115	21131718	604	*	0.000126903	Exon (uc021rof.1/uc021rof.1, exon 1 of 1)	14	21152336	21162345	10010	1	283	uc001vxw.4	-20618	ENSG00000214274	ANG	angiogenin
chr14	21149451	21150163	713	*	0.00030722	Exon (uc021roh.1/uc021roh.1, exon 1 of 1)	14	21152336	21162345	10010	1	283	uc001vxw.4	-2173	ENSG00000214274	ANG	angiogenin
chr14	21150594	21152775	2182	*	0.000763388	Promoter	14	21152336	21162345	10010	1	283	uc001vxw.4	0	ENSG00000214274	ANG	angiogenin
chr14	77278770	77279592	823	*	0.00109153	Promoter	14	77253586	77279283	25698	2	23357	uc001xsv.3	0	ENSG00000013523	ANGEL1	angel homolog 1
chr1	213188444	213189482	1039	*	0.0027175	Promoter	1	213165524	213188820	23297	2	90806	uc010pto.2	0	ENSG00000174606	ANGEL2	angel homolog 2
chr8	108179362	108179821	460	*	0.000278117	Distal Intergenic	8	108296233	108334356	38124	2	284	uc003ymp.4	154535	ENSG00000154188	ANGPT1	angiopoietin 1
chr8	108317200	108317736	537	*	0.000257075	Intron (uc011lhv.2/284, intron 3 of 7)	8	108296233	108334356	38124	2	284	uc003ymp.4	16620	ENSG00000154188	ANGPT1	angiopoietin 1
chr8	108508175	108508512	338	*	0.000213407	Intron (uc003ymn.3/284, intron 1 of 8)	8	108261710	108510254	248545	2	284	uc003ymn.3	1742	ENSG00000154188	ANGPT1	angiopoietin 1
chr8	108509262	108509922	661	*	0.000201113	Promoter	8	108261710	108510254	248545	2	284	uc003ymn.3	332	ENSG00000154188	ANGPT1	angiopoietin 1
chr8	6470048	6470348	301	*	7.80358e-05	Intron (uc003wqi.3/79648, intron 12 of 13)	8	6365111	6420784	55674	2	285	uc003wql.4	-49264	ENSG00000091879	ANGPT2	angiopoietin 2
chr19	8428781	8429295	515	*	0.00011214	Promoter	19	8429011	8439257	10247	1	51129	uc002mjq.1	0	ENSG00000167772	ANGPTL4	angiopoietin like 4
chr19	10206660	10207377	718	*	0.000931878	5' UTR	19	10203013	10213333	10321	2	83854	uc002mmx.2	5956	ENSG00000130812	ANGPTL6	angiopoietin like 6
chr19	11354103	11354340	238	*	0.000199742	Exon (uc002mqs.5/57572, exon 11 of 48)	19	11350295	11352619	2325	1	55908	uc021upg.1	3808	ENSG00000130173	ANGPTL8	angiopoietin like 8
chr12	133841518	133841904	387	*	0.0242442	Distal Intergenic	12	133794898	133812422	17525	2	647589	uc010tci.2	-29096	ENSG00000227059	ANHX	anomalous homeobox
chr8	41559163	41559758	596	*	0.000314803	Exon (uc003xoh.3/286, exon 4 of 27)	8	41510744	41563759	53016	2	286	uc003xoh.3	4001	ENSG00000029534	ANK1	ankyrin 1
chr8	41685586	41686643	1058	*	0.00137972	Intron (uc003xom.3/286, intron 1 of 42)	8	41510744	41655140	144397	2	286	uc003xol.3	-30446	ENSG00000029534	ANK1	ankyrin 1
chr8	41753346	41753931	586	*	0.000215221	Promoter	8	41510744	41754280	243537	2	286	uc003xom.3	349	ENSG00000029534	ANK1	ankyrin 1
chr8	41801803	41802078	276	*	0.000129159	Intron (uc003xon.4/7994, intron 12 of 16)	8	41510744	41754280	243537	2	286	uc003xom.3	-47523	ENSG00000029534	ANK1	ankyrin 1
chr8	41828827	41829490	664	*	0.000575203	Intron (uc003xon.4/7994, intron 8 of 16)	8	41510744	41754280	243537	2	286	uc003xom.3	-74547	ENSG00000029534	ANK1	ankyrin 1
chr4	113859611	113859904	294	*	0.000122856	Intron (uc003ibc.2/287, intron 2 of 30)	4	113970785	114280455	309671	1	287	uc011cgb.1	-110881	ENSG00000145362	ANK2	ankyrin 2
chr4	114276628	114277533	906	*	0.000410305	Exon (uc011cgb.1/287, exon 39 of 39)	4	114262844	114304896	42053	1	287	uc003ibh.4	13784	ENSG00000145362	ANK2	ankyrin 2
chr4	114315806	114316279	474	*	0.000350124	Distal Intergenic	4	114294441	114304896	10456	1	287	uc010ims.3	21365	ENSG00000145362	ANK2	ankyrin 2
chr4	114468641	114469193	553	*	0.00171693	Exon (uc003ibo.4/817, exon 6 of 21)	4	114294441	114304896	10456	1	287	uc010ims.3	174200	ENSG00000145362	ANK2	ankyrin 2
chr10	61874499	61874835	337	*	0.000124715	Intron (uc001jkw.3/288, intron 3 of 20)	10	61840268	61894116	53849	2	288	uc001jla.1	19281	ENSG00000151150	ANK3	ankyrin 3
chr10	61996773	61997254	482	*	0.000171505	Intron (uc001jky.3/288, intron 7 of 43)	10	61898722	61967991	69270	2	288	uc001jlc.1	-28782	ENSG00000151150	ANK3	ankyrin 3
chr10	62154271	62154619	349	*	0.00027765	Intron (uc010qih.2/288, intron 1 of 43)	10	61786056	62149634	363579	2	288	uc001jky.3	-4637	ENSG00000151150	ANK3	ankyrin 3
chr10	62206490	62206969	480	*	0.000228394	Intron (uc010qih.2/288, intron 1 of 43)	10	61786056	62149634	363579	2	288	uc001jky.3	-56856	ENSG00000151150	ANK3	ankyrin 3
chr10	62332158	62332694	537	*	0.000155889	Promoter	10	61786056	62332714	546659	2	288	uc010qih.2	20	ENSG00000151150	ANK3	ankyrin 3
chr10	62333073	62333456	384	*	0.000104222	Promoter	10	61843697	62332714	489018	2	288	uc001jlb.1	-359	ENSG00000151150	ANK3	ankyrin 3
chr10	62409373	62409780	408	*	0.000149547	Intron (uc001jkz.4/288, intron 1 of 43)	10	61843697	62332714	489018	2	288	uc001jlb.1	-76659	ENSG00000151150	ANK3	ankyrin 3
chr10	62487565	62488206	642	*	0.000826041	Intron (uc001jkz.4/288, intron 1 of 43)	10	61786056	62493284	707229	2	288	uc001jkz.4	5078	ENSG00000151150	ANK3	ankyrin 3
chr10	62492121	62493403	1283	*	0.00062825	Promoter	10	61786056	62493284	707229	2	288	uc001jkz.4	0	ENSG00000151150	ANK3	ankyrin 3
chr2	190538695	190539856	1162	*	0.00314191	Promoter	2	190539219	190611376	72158	1	150709	uc002uqu.3	0	ENSG00000151687	ANKAR	ankyrin and armadillo repeat containing
chr2	190563138	190563510	373	*	0.000227176	Intron (uc002uqu.3/150709, intron 7 of 25)	2	190584298	190611376	27079	1	150709	uc002uqx.2	-20788	ENSG00000151687	ANKAR	ankyrin and armadillo repeat containing
chr15	65185928	65186567	640	*	0.00104185	Distal Intergenic	15	65204101	65223783	19683	1	348094	uc002anx.1	-17534	ENSG00000166839	ANKDD1A	ankyrin repeat and death domain containing 1A
chr15	65186891	65187255	365	*	0.000696982	Distal Intergenic	15	65204101	65223783	19683	1	348094	uc002anx.1	-16846	ENSG00000166839	ANKDD1A	ankyrin repeat and death domain containing 1A
chr15	65194168	65194490	323	*	0.000324162	Distal Intergenic	15	65204101	65223783	19683	1	348094	uc002anx.1	-9611	ENSG00000166839	ANKDD1A	ankyrin repeat and death domain containing 1A
chr15	65197768	65197953	186	*	0.00016583	Distal Intergenic	15	65204101	65223783	19683	1	348094	uc002anx.1	-6148	ENSG00000166839	ANKDD1A	ankyrin repeat and death domain containing 1A
chr15	65203791	65204308	518	*	0.000139398	Promoter	15	65204101	65223783	19683	1	348094	uc002anx.1	0	ENSG00000166839	ANKDD1A	ankyrin repeat and death domain containing 1A
chr5	74938339	74938581	243	*	7.40565e-05	Intron (uc010izt.4/728780, intron 1 of 6)	5	74907301	74967671	60371	1	728780	uc031ski.1	31038	ENSG00000189045	ANKDD1B	ankyrin repeat and death domain containing 1B
chr20	9959104	9959364	261	*	0.00027461	Distal Intergenic	20	10015697	10037407	21711	1	63926	uc002wno.3	-56333	ENSG00000132623	ANKEF1	ankyrin repeat and EF-hand domain containing 1
chr20	10015440	10016035	596	*	0.0024945	Promoter	20	10015697	10037407	21711	1	63926	uc002wno.3	0	ENSG00000132623	ANKEF1	ankyrin repeat and EF-hand domain containing 1
chr17	54080135	54080499	365	*	0.000233862	Distal Intergenic	17	54230836	54560007	329172	1	162282	uc002iun.1	-150337	ENSG00000153930	ANKFN1	ankyrin repeat and fibronectin type III domain containing 1
chr17	54087443	54088012	570	*	0.000132246	Distal Intergenic	17	54230836	54560007	329172	1	162282	uc002iun.1	-142824	ENSG00000153930	ANKFN1	ankyrin repeat and fibronectin type III domain containing 1
chr17	54374419	54374862	444	*	0.000118714	Intron (uc002iun.1/162282, intron 2 of 16)	17	54230836	54560007	329172	1	162282	uc002iun.1	143583	ENSG00000153930	ANKFN1	ankyrin repeat and fibronectin type III domain containing 1
chr17	4166777	4167543	767	*	0.00091718	Promoter	17	4066665	4167142	100478	2	51479	uc002fxn.3	0	ENSG00000185722	ANKFY1	ankyrin repeat and FYVE domain containing 1
chr5	14870485	14870735	251	*	0.000154962	Intron (uc003jfm.4/56172, intron 1 of 11)	5	14704909	14871887	166979	2	56172	uc003jfm.4	1152	ENSG00000154122	ANKH	ANKH inorganic pyrophosphate transport regulator
chr5	14871463	14872710	1248	*	0.00180583	Promoter	5	14704909	14871887	166979	2	56172	uc003jfm.4	0	ENSG00000154122	ANKH	ANKH inorganic pyrophosphate transport regulator
chr5	14926146	14926451	306	*	0.000236304	Distal Intergenic	5	14704909	14871887	166979	2	56172	uc003jfm.4	-54259	ENSG00000154122	ANKH	ANKH inorganic pyrophosphate transport regulator
chr5	14957564	14957832	269	*	0.000140953	Distal Intergenic	5	14704909	14871887	166979	2	56172	uc003jfm.4	-85677	ENSG00000154122	ANKH	ANKH inorganic pyrophosphate transport regulator
chr5	14984026	14984561	536	*	0.000242745	Distal Intergenic	5	14704909	14871887	166979	2	56172	uc003jfm.4	-112139	ENSG00000154122	ANKH	ANKH inorganic pyrophosphate transport regulator
chr5	14992699	14994368	1670	*	0.00154657	Distal Intergenic	5	14704909	14871887	166979	2	56172	uc003jfm.4	-120812	ENSG00000154122	ANKH	ANKH inorganic pyrophosphate transport regulator
chr5	15003643	15003987	345	*	0.000536664	Distal Intergenic	5	14704909	14871887	166979	2	56172	uc003jfm.4	-131756	ENSG00000154122	ANKH	ANKH inorganic pyrophosphate transport regulator
chr5	139806828	139807074	247	*	0.000116274	Intron (uc003lfo.3/54882, intron 1 of 10)	5	139781399	139919441	138043	1	54882	uc003lfr.3	25429	ENSG00000131503	ANKHD1	ankyrin repeat and KH domain containing 1
chr5	139780288	139782192	1905	*	0.00495625	Promoter	5	139781399	139929163	147765	1	404734	uc003lfs.2	0	ENSG00000254996	ANKHD1-EIF4EBP3	ANKHD1-EIF4EBP3 readthrough
chr7	91874564	91876358	1795	*	0.00178148	Promoter	7	91875548	92030698	155151	1	54467	uc003ulw.2	0	ENSG00000001629	ANKIB1	ankyrin repeat and IBR domain containing 1
chr19	17393376	17393931	556	*	0.000139673	Promoter	19	17392686	17398454	5769	1	126549	uc002nfz.2	690	ENSG00000160117	ANKLE1	ankyrin repeat and LEM domain containing 1
chr12	133338224	133339142	919	*	0.000986701	Promoter	12	133302254	133338451	36198	2	23141	uc001ukx.2	0	ENSG00000176915	ANKLE2	ankyrin repeat and LEM domain containing 2
chr12	133348141	133348439	299	*	0.000223884	3' UTR	12	133302254	133338451	36198	2	23141	uc001ukx.2	-9690	ENSG00000176915	ANKLE2	ankyrin repeat and LEM domain containing 2
chr12	133350098	133350667	570	*	0.00023187	Intron (uc001ukz.1/2802, intron 23 of 23)	12	133302254	133338451	36198	2	23141	uc001ukx.2	-11647	ENSG00000176915	ANKLE2	ankyrin repeat and LEM domain containing 2
chr2	241453229	241453666	438	*	0.000234104	Intron (uc002vyz.1/51281, intron 8 of 16)	2	241418839	241497405	78567	2	51281	uc002vyz.1	43739	ENSG00000144504	ANKMY1	ankyrin repeat and MYND domain containing 1
chr2	241499628	241500866	1239	*	0.0012317	Promoter	2	241418839	241500275	81437	2	51281	uc002vzd.1	0	ENSG00000144504	ANKMY1	ankyrin repeat and MYND domain containing 1
chr5	72832567	72833164	598	*	0.000371085	Distal Intergenic	5	72848025	72861511	13487	2	57763	uc003kcu.2	28347	ENSG00000164331	ANKRA2	ankyrin repeat family A member 2
chr5	72861025	72861965	941	*	0.00263227	Promoter	5	72848025	72861511	13487	2	57763	uc003kcu.2	0	ENSG00000164331	ANKRA2	ankyrin repeat family A member 2
chr10	92671269	92671755	487	*	0.000412135	Downstream (<1kb)	10	92671857	92681032	9176	2	27063	uc001khe.1	9277	ENSG00000148677	ANKRD1	ankyrin repeat domain 1
chr10	92706856	92707267	412	*	0.000297256	Distal Intergenic	10	92671857	92681032	9176	2	27063	uc001khe.1	-25824	ENSG00000148677	ANKRD1	ankyrin repeat domain 1
chr13	111566701	111568110	1410	*	0.00225584	Promoter	13	111530887	111567416	36530	2	55608	uc001vrn.3	0	ENSG00000088448	ANKRD10	ankyrin repeat domain 10
chr16	89323300	89323866	567	*	0.000223778	Distal Intergenic	16	89345480	89358185	12706	2	29123	uc002fnb.1	34319	ENSG00000167522	ANKRD11	ankyrin repeat domain 11
chr16	89382294	89382878	585	*	0.000237889	Intron (uc002fmx.2/29123, intron 3 of 12)	16	89365283	89386764	21482	2	29123	uc002fnf.1	3886	ENSG00000167522	ANKRD11	ankyrin repeat domain 11
chr16	89454449	89454677	229	*	0.000227053	Intron (uc002fmx.2/29123, intron 2 of 12)	16	89353070	89484776	131707	2	29123	uc002fnd.3	30099	ENSG00000167522	ANKRD11	ankyrin repeat domain 11
chr16	89469343	89469639	297	*	8.61159e-05	Intron (uc002fmx.2/29123, intron 2 of 12)	16	89353070	89484776	131707	2	29123	uc002fnd.3	15137	ENSG00000167522	ANKRD11	ankyrin repeat domain 11
chr16	89475619	89475969	351	*	0.000162199	Intron (uc002fmx.2/29123, intron 2 of 12)	16	89353070	89484776	131707	2	29123	uc002fnd.3	8807	ENSG00000167522	ANKRD11	ankyrin repeat domain 11
chr16	89502203	89502414	212	*	0.000147124	Intron (uc002fnh.1/uc002fnh.1, intron 1 of 2)	16	89353070	89484776	131707	2	29123	uc002fnd.3	-17427	ENSG00000167522	ANKRD11	ankyrin repeat domain 11
chr16	89550437	89550837	401	*	0.000459286	Intron (uc002fmx.2/29123, intron 1 of 12)	16	89334029	89556969	222941	2	29123	uc002fmx.2	6132	ENSG00000167522	ANKRD11	ankyrin repeat domain 11
chr16	89555614	89555937	324	*	0.000406298	Intron (uc002fmx.2/29123, intron 1 of 12)	16	89334029	89556969	222941	2	29123	uc002fmx.2	1032	ENSG00000167522	ANKRD11	ankyrin repeat domain 11
chr16	89556821	89557585	765	*	0.00180331	Promoter	16	89334029	89556969	222941	2	29123	uc002fmx.2	0	ENSG00000167522	ANKRD11	ankyrin repeat domain 11
chr18	9135945	9137813	1869	*	0.00322913	Promoter	18	9136751	9235797	99047	1	23253	uc010wzn.2	0	ENSG00000101745	ANKRD12	ankyrin repeat domain 12
chr18	9147834	9148299	466	*	0.000228394	Intron (uc010wzn.2/23253, intron 1 of 8)	18	9137561	9285983	148423	1	23253	uc002knx.3	10273	ENSG00000101745	ANKRD12	ankyrin repeat domain 12
chr12	110436827	110437391	565	*	0.000634336	Promoter	12	110436991	110468563	31573	1	88455	uc009zvl.1	0	ENSG00000076513	ANKRD13A	ankyrin repeat domain 13A
chr17	27916594	27916961	368	*	0.000669764	Promoter	17	27916801	27941779	24979	1	124930	uc002heh.3	0	ENSG00000198720	ANKRD13B	ankyrin repeat domain 13B
chr11	67055726	67056765	1040	*	0.000470707	Promoter	11	67056762	67069955	13194	1	338692	uc001okc.2	0	ENSG00000172932	ANKRD13D	ankyrin repeat domain 13D
chr10	5930863	5932430	1568	*	0.0024312	Promoter	10	5903689	5931860	28172	2	54522	uc009xie.3	0	ENSG00000134461	ANKRD16	ankyrin repeat domain 16
chr4	73993657	73993999	343	*	0.000245519	Intron (uc003hgo.3/26057, intron 16 of 33)	4	73978801	74019830	41030	2	26057	uc011cbd.1	25831	ENSG00000132466	ANKRD17	ankyrin repeat domain 17
chr4	74088504	74089127	624	*	0.00258778	Promoter	4	73940502	74088787	148286	2	26057	uc003hgo.3	0	ENSG00000132466	ANKRD17	ankyrin repeat domain 17
chr4	74123024	74123175	152	*	0.000142039	Intron (uc003hgp.3/26057, intron 1 of 33)	4	73940502	74124502	184001	2	26057	uc003hgp.3	1327	ENSG00000132466	ANKRD17	ankyrin repeat domain 17
chr4	74123949	74125816	1868	*	0.00184412	Promoter	4	73940502	74124502	184001	2	26057	uc003hgp.3	0	ENSG00000132466	ANKRD17	ankyrin repeat domain 17
chr9	38619968	38620287	320	*	0.000104789	Promoter	9	38571361	38620360	49000	2	253650	uc004abg.4	73	ENSG00000180071	ANKRD18A	ankyrin repeat domain 18A
chr9	33523468	33524307	840	*	0.000214704	Promoter	9	33524411	33573001	48591	1	441459	uc010mjw.2	-104	ENSG00000230453	ANKRD18B	ankyrin repeat domain 18B
chr3	197807013	197808266	1254	*	0.000521765	Promoter	3	197784404	197807542	23139	2	348840	uc003fyx.3	0	ENSG00000226435	ANKRD18DP	ankyrin repeat domain 18D, pseudogene
chr3	197825801	197826038	238	*	0.00115878	Distal Intergenic	3	197784404	197807542	23139	2	348840	uc010iat.2	-18259	ENSG00000226435	ANKRD18DP	ankyrin repeat domain 18D, pseudogene
chr3	197826745	197827953	1209	*	0.000367413	Distal Intergenic	3	197784404	197807542	23139	2	348840	uc010iat.2	-19203	ENSG00000226435	ANKRD18DP	ankyrin repeat domain 18D, pseudogene
chr3	197828143	197829153	1011	*	0.000314939	Distal Intergenic	3	197784404	197807542	23139	2	348840	uc010iat.2	-20601	ENSG00000226435	ANKRD18DP	ankyrin repeat domain 18D, pseudogene
chr3	197829290	197829624	335	*	0.00022809	Distal Intergenic	3	197784404	197807542	23139	2	348840	uc010iat.2	-21748	ENSG00000226435	ANKRD18DP	ankyrin repeat domain 18D, pseudogene
chr9	95553030	95553468	439	*	0.000143024	Distal Intergenic	9	95571893	95588920	17028	1	138649	uc011lua.1	-18425	ENSG00000187984	ANKRD19P	ankyrin repeat domain 19, pseudogene
chr9	95569839	95571692	1854	*	0.000154092	Promoter	9	95571893	95588920	17028	1	138649	uc011lua.1	-201	ENSG00000187984	ANKRD19P	ankyrin repeat domain 19, pseudogene
chr21	15351957	15353189	1233	*	0.000915069	Promoter	21	15316096	15352765	36670	2	391267	uc002yji.2	0	ENSG00000215559	ANKRD20A11P	ankyrin repeat domain 20 family member A11, pseudogene
chr21	15399455	15400239	785	*	0.00312854	Exon (uc002yjk.3/uc002yjk.3, exon 1 of 3)	21	15349068	15352765	3698	2	391267	uc002yjj.4	-46690	ENSG00000215559	ANKRD20A11P	ankyrin repeat domain 20 family member A11, pseudogene
chr21	15457273	15457443	171	*	0.000905208	Intron (uc002yjk.3/uc002yjk.3, intron 2 of 2)	21	15349068	15352765	3698	2	391267	uc002yjj.4	-104508	ENSG00000215559	ANKRD20A11P	ankyrin repeat domain 20 family member A11, pseudogene
chr1	142535736	142536317	582	*	0.000141082	Distal Intergenic	1	142697421	142713605	16185	2	100874392	uc031pnv.1	177288	NA	ANKRD20A12P	ankyrin repeat domain 20 family member A12, pseudogene
chr1	142537318	142539069	1752	*	0.000389773	Distal Intergenic	1	142697421	142713605	16185	2	100874392	uc031pnv.1	174536	NA	ANKRD20A12P	ankyrin repeat domain 20 family member A12, pseudogene
chr1	142555329	142555844	516	*	0.000114107	Distal Intergenic	1	142697421	142713605	16185	2	100874392	uc031pnv.1	157761	NA	ANKRD20A12P	ankyrin repeat domain 20 family member A12, pseudogene
chr1	142557782	142558525	744	*	0.000147589	Distal Intergenic	1	142697421	142713605	16185	2	100874392	uc031pnv.1	155080	NA	ANKRD20A12P	ankyrin repeat domain 20 family member A12, pseudogene
chr1	142573418	142573705	288	*	0.000125004	Distal Intergenic	1	142697421	142713605	16185	2	100874392	uc031pnv.1	139900	NA	ANKRD20A12P	ankyrin repeat domain 20 family member A12, pseudogene
chr1	142584880	142585187	308	*	0.000161594	Distal Intergenic	1	142697421	142713605	16185	2	100874392	uc031pnv.1	128418	NA	ANKRD20A12P	ankyrin repeat domain 20 family member A12, pseudogene
chr1	142585468	142586088	621	*	0.000144442	Distal Intergenic	1	142697421	142713605	16185	2	100874392	uc031pnv.1	127517	NA	ANKRD20A12P	ankyrin repeat domain 20 family member A12, pseudogene
chr1	142591291	142591445	155	*	9.7298e-05	Distal Intergenic	1	142697421	142713605	16185	2	100874392	uc031pnv.1	122160	NA	ANKRD20A12P	ankyrin repeat domain 20 family member A12, pseudogene
chr1	142598084	142598259	176	*	9.71797e-05	Distal Intergenic	1	142697421	142713605	16185	2	100874392	uc031pnv.1	115346	NA	ANKRD20A12P	ankyrin repeat domain 20 family member A12, pseudogene
chr1	142611479	142612186	708	*	0.000159824	Distal Intergenic	1	142697421	142713605	16185	2	100874392	uc031pnv.1	101419	NA	ANKRD20A12P	ankyrin repeat domain 20 family member A12, pseudogene
chr1	142618731	142619326	596	*	0.000257566	Exon (uc001eiw.1/uc001eiw.1, exon 1 of 8)	1	142697421	142713605	16185	2	100874392	uc031pnv.1	94279	NA	ANKRD20A12P	ankyrin repeat domain 20 family member A12, pseudogene
chr1	142634410	142635208	799	*	0.000145685	Intron (uc001eiw.1/uc001eiw.1, intron 1 of 7)	1	142697421	142713605	16185	2	100874392	uc031pnv.1	78397	NA	ANKRD20A12P	ankyrin repeat domain 20 family member A12, pseudogene
chr1	142637654	142637896	243	*	0.000115685	Intron (uc001eiw.1/uc001eiw.1, intron 1 of 7)	1	142697421	142713605	16185	2	100874392	uc031pnv.1	75709	NA	ANKRD20A12P	ankyrin repeat domain 20 family member A12, pseudogene
chr1	142649071	142649278	208	*	0.000101959	Intron (uc001eiw.1/uc001eiw.1, intron 1 of 7)	1	142697421	142713605	16185	2	100874392	uc031pnv.1	64327	NA	ANKRD20A12P	ankyrin repeat domain 20 family member A12, pseudogene
chr1	142654354	142654773	420	*	0.000181498	Intron (uc001eiw.1/uc001eiw.1, intron 1 of 7)	1	142697421	142713605	16185	2	100874392	uc031pnv.1	58832	NA	ANKRD20A12P	ankyrin repeat domain 20 family member A12, pseudogene
chr1	142660657	142660855	199	*	0.000134512	Intron (uc001eiw.1/uc001eiw.1, intron 1 of 7)	1	142697421	142713605	16185	2	100874392	uc031pnv.1	52750	NA	ANKRD20A12P	ankyrin repeat domain 20 family member A12, pseudogene
chr1	142662457	142663118	662	*	0.000141928	Intron (uc001eiw.1/uc001eiw.1, intron 1 of 7)	1	142697421	142713605	16185	2	100874392	uc031pnv.1	50487	NA	ANKRD20A12P	ankyrin repeat domain 20 family member A12, pseudogene
chr1	142690583	142691035	453	*	0.000163248	Intron (uc001eiw.1/uc001eiw.1, intron 1 of 7)	1	142697421	142713605	16185	2	100874392	uc031pnv.1	22570	NA	ANKRD20A12P	ankyrin repeat domain 20 family member A12, pseudogene
chr1	142697119	142697419	301	*	0.000120155	Intron (uc001eiw.1/uc001eiw.1, intron 1 of 7)	1	142697421	142713605	16185	2	100874392	uc031pnv.1	16186	NA	ANKRD20A12P	ankyrin repeat domain 20 family member A12, pseudogene
chr1	142705556	142706208	653	*	0.000121886	Intron (uc001eiw.1/uc001eiw.1, intron 1 of 7)	1	142697421	142713605	16185	2	100874392	uc031pnv.1	7397	NA	ANKRD20A12P	ankyrin repeat domain 20 family member A12, pseudogene
chr1	142709182	142709468	287	*	0.000110726	Intron (uc001eiw.1/uc001eiw.1, intron 1 of 7)	1	142697421	142713605	16185	2	100874392	uc031pnv.1	4137	NA	ANKRD20A12P	ankyrin repeat domain 20 family member A12, pseudogene
chr1	142721978	142722359	382	*	0.000187556	Intron (uc001eiw.1/uc001eiw.1, intron 1 of 7)	1	142697421	142713605	16185	2	100874392	uc031pnv.1	-8373	NA	ANKRD20A12P	ankyrin repeat domain 20 family member A12, pseudogene
chr1	142727858	142728302	445	*	0.000134865	Intron (uc001eiw.1/uc001eiw.1, intron 1 of 7)	1	142697421	142713605	16185	2	100874392	uc031pnv.1	-14253	NA	ANKRD20A12P	ankyrin repeat domain 20 family member A12, pseudogene
chr1	142729429	142729819	391	*	0.000129028	Intron (uc001eiw.1/uc001eiw.1, intron 1 of 7)	1	142697421	142713605	16185	2	100874392	uc031pnv.1	-15824	NA	ANKRD20A12P	ankyrin repeat domain 20 family member A12, pseudogene
chr1	142730330	142730595	266	*	0.000127499	Intron (uc001eiw.1/uc001eiw.1, intron 1 of 7)	1	142697421	142713605	16185	2	100874392	uc031pnv.1	-16725	NA	ANKRD20A12P	ankyrin repeat domain 20 family member A12, pseudogene
chr1	142781854	142782294	441	*	0.000135684	Intron (uc001eiw.1/uc001eiw.1, intron 1 of 7)	1	142697421	142713605	16185	2	100874392	uc031pnv.1	-68249	NA	ANKRD20A12P	ankyrin repeat domain 20 family member A12, pseudogene
chr1	142786546	142787150	605	*	0.000134027	Intron (uc001eiw.1/uc001eiw.1, intron 1 of 7)	1	142697421	142713605	16185	2	100874392	uc031pnv.1	-72941	NA	ANKRD20A12P	ankyrin repeat domain 20 family member A12, pseudogene
chr1	142802339	142802663	325	*	7.99152e-05	Intron (uc001eiw.1/uc001eiw.1, intron 1 of 7)	1	142697421	142713605	16185	2	100874392	uc031pnv.1	-88734	NA	ANKRD20A12P	ankyrin repeat domain 20 family member A12, pseudogene
chr1	142808550	142809044	495	*	0.00020832	Intron (uc001eiw.1/uc001eiw.1, intron 1 of 7)	1	142697421	142713605	16185	2	100874392	uc031pnv.1	-94945	NA	ANKRD20A12P	ankyrin repeat domain 20 family member A12, pseudogene
chr1	142811189	142811399	211	*	8.44895e-05	Intron (uc001eiw.1/uc001eiw.1, intron 1 of 7)	1	142697421	142713605	16185	2	100874392	uc031pnv.1	-97584	NA	ANKRD20A12P	ankyrin repeat domain 20 family member A12, pseudogene
chr1	142816864	142817198	335	*	7.71999e-05	Intron (uc001eiw.1/uc001eiw.1, intron 1 of 7)	1	142697421	142713605	16185	2	100874392	uc031pnv.1	-103259	NA	ANKRD20A12P	ankyrin repeat domain 20 family member A12, pseudogene
chr1	142839214	142839400	187	*	0.000116863	Intron (uc001eiw.1/uc001eiw.1, intron 1 of 7)	1	142697421	142713605	16185	2	100874392	uc031pnv.1	-125609	NA	ANKRD20A12P	ankyrin repeat domain 20 family member A12, pseudogene
chr1	142854633	142855459	827	*	0.000173426	Exon (uc009whu.1/uc009whu.1, exon 1 of 1)	1	142697421	142713605	16185	2	100874392	uc031pnv.1	-141028	NA	ANKRD20A12P	ankyrin repeat domain 20 family member A12, pseudogene
chr1	142890568	142891324	757	*	0.00178193	Exon (uc001ejd.1/uc001ejd.1, exon 1 of 5)	1	142697421	142713605	16185	2	100874392	uc031pnv.1	-176963	NA	ANKRD20A12P	ankyrin repeat domain 20 family member A12, pseudogene
chr1	142897160	142897860	701	*	0.000219007	Intron (uc001eiw.1/uc001eiw.1, intron 1 of 7)	1	142697421	142713605	16185	2	100874392	uc031pnv.1	-183555	NA	ANKRD20A12P	ankyrin repeat domain 20 family member A12, pseudogene
chr1	142903766	142904127	362	*	0.000106894	Intron (uc001eiw.1/uc001eiw.1, intron 1 of 7)	1	142697421	142713605	16185	2	100874392	uc031pnv.1	-190161	NA	ANKRD20A12P	ankyrin repeat domain 20 family member A12, pseudogene
chr1	142910971	142911370	400	*	0.000117229	Intron (uc001eiw.1/uc001eiw.1, intron 1 of 7)	1	142697421	142713605	16185	2	100874392	uc031pnv.1	-197366	NA	ANKRD20A12P	ankyrin repeat domain 20 family member A12, pseudogene
chr1	142917136	142917683	548	*	0.000169928	Intron (uc001eiw.1/uc001eiw.1, intron 1 of 7)	1	142697421	142713605	16185	2	100874392	uc031pnv.1	-203531	NA	ANKRD20A12P	ankyrin repeat domain 20 family member A12, pseudogene
chr1	142933723	142933996	274	*	0.000154236	Intron (uc001eiw.1/uc001eiw.1, intron 1 of 7)	1	142697421	142713605	16185	2	100874392	uc031pnv.1	-220118	NA	ANKRD20A12P	ankyrin repeat domain 20 family member A12, pseudogene
chr1	142934711	142935102	392	*	0.000111762	Intron (uc001eiw.1/uc001eiw.1, intron 1 of 7)	1	142697421	142713605	16185	2	100874392	uc031pnv.1	-221106	NA	ANKRD20A12P	ankyrin repeat domain 20 family member A12, pseudogene
chr1	142939990	142940278	289	*	0.000109636	Intron (uc001eiw.1/uc001eiw.1, intron 1 of 7)	1	142697421	142713605	16185	2	100874392	uc031pnv.1	-226385	NA	ANKRD20A12P	ankyrin repeat domain 20 family member A12, pseudogene
chr1	142940712	142940895	184	*	0.00014716	Intron (uc001eiw.1/uc001eiw.1, intron 1 of 7)	1	142697421	142713605	16185	2	100874392	uc031pnv.1	-227107	NA	ANKRD20A12P	ankyrin repeat domain 20 family member A12, pseudogene
chr1	142944836	142945052	217	*	9.10149e-05	Intron (uc001eiw.1/uc001eiw.1, intron 1 of 7)	1	142697421	142713605	16185	2	100874392	uc031pnv.1	-231231	NA	ANKRD20A12P	ankyrin repeat domain 20 family member A12, pseudogene
chr1	142949625	142949947	323	*	0.000346334	Intron (uc001eiw.1/uc001eiw.1, intron 1 of 7)	1	142697421	142713605	16185	2	100874392	uc031pnv.1	-236020	NA	ANKRD20A12P	ankyrin repeat domain 20 family member A12, pseudogene
chr1	142952185	142952735	551	*	0.000226839	Intron (uc001eiw.1/uc001eiw.1, intron 1 of 7)	1	142697421	142713605	16185	2	100874392	uc031pnv.1	-238580	NA	ANKRD20A12P	ankyrin repeat domain 20 family member A12, pseudogene
chr1	142958456	142958811	356	*	0.000135016	Intron (uc001eiw.1/uc001eiw.1, intron 1 of 7)	1	142697421	142713605	16185	2	100874392	uc031pnv.1	-244851	NA	ANKRD20A12P	ankyrin repeat domain 20 family member A12, pseudogene
chr1	142967015	142967704	690	*	0.000369207	Intron (uc001eiw.1/uc001eiw.1, intron 1 of 7)	1	142697421	142713605	16185	2	100874392	uc031pnv.1	-253410	NA	ANKRD20A12P	ankyrin repeat domain 20 family member A12, pseudogene
chr1	143121308	143121543	236	*	9.05572e-05	Intron (uc001eiw.1/uc001eiw.1, intron 2 of 7)	1	142697421	142713605	16185	2	100874392	uc031pnv.1	-407703	NA	ANKRD20A12P	ankyrin repeat domain 20 family member A12, pseudogene
chr1	143167480	143167704	225	*	9.08276e-05	Intron (uc001eiw.1/uc001eiw.1, intron 2 of 7)	1	142697421	142713605	16185	2	100874392	uc031pnv.1	-453875	NA	ANKRD20A12P	ankyrin repeat domain 20 family member A12, pseudogene
chr1	143180767	143181316	550	*	0.000140534	Intron (uc001eiw.1/uc001eiw.1, intron 2 of 7)	1	142697421	142713605	16185	2	100874392	uc031pnv.1	-467162	NA	ANKRD20A12P	ankyrin repeat domain 20 family member A12, pseudogene
chr1	143187437	143187689	253	*	0.000174615	Intron (uc001eiw.1/uc001eiw.1, intron 2 of 7)	1	142697421	142713605	16185	2	100874392	uc031pnv.1	-473832	NA	ANKRD20A12P	ankyrin repeat domain 20 family member A12, pseudogene
chr9	42250997	42251226	230	*	0.000140938	Distal Intergenic	9	42368303	42411863	43561	1	441425	uc004acd.3	-117077	NA	ANKRD20A3P	ankyrin repeat domain 20 family member A3, pseudogene
chr9	42253362	42254265	904	*	0.00104502	Distal Intergenic	9	42368303	42411863	43561	1	441425	uc004acd.3	-114038	NA	ANKRD20A3P	ankyrin repeat domain 20 family member A3, pseudogene
chr9	42308390	42308690	301	*	0.000162969	Distal Intergenic	9	42368303	42411863	43561	1	441425	uc004acd.3	-59613	NA	ANKRD20A3P	ankyrin repeat domain 20 family member A3, pseudogene
chr9	42367849	42368875	1027	*	0.000278598	Promoter	9	42368303	42411863	43561	1	441425	uc004acd.3	0	NA	ANKRD20A3P	ankyrin repeat domain 20 family member A3, pseudogene
chr9	43133301	43135004	1704	*	0.000605251	Promoter	9	43089972	43133544	43573	2	441425	uc004acw.1	0	NA	ANKRD20A3P	ankyrin repeat domain 20 family member A3, pseudogene
chr9	67925741	67926218	478	*	0.000134933	Promoter	9	67926761	67970293	43533	1	441425	uc004aeu.3	-543	NA	ANKRD20A3P	ankyrin repeat domain 20 family member A3, pseudogene
chr9	67974343	67974547	205	*	0.000754164	Distal Intergenic	9	67926761	67970293	43533	1	441425	uc010mnn.3	47582	NA	ANKRD20A3P	ankyrin repeat domain 20 family member A3, pseudogene
chr9	68158195	68158730	536	*	0.000106294	Distal Intergenic	9	67926761	67970293	43533	1	441425	uc010mnn.3	231434	NA	ANKRD20A3P	ankyrin repeat domain 20 family member A3, pseudogene
chr9	69380494	69380984	491	*	0.000108894	Promoter	9	69381981	69400536	18556	1	728747	uc010mnw.1	-997	NA	ANKRD20A4P	ankyrin repeat domain 20 family member A4, pseudogene
chr9	69381202	69382242	1041	*	0.0011938	Promoter	9	69381981	69400536	18556	1	728747	uc010mnw.1	0	NA	ANKRD20A4P	ankyrin repeat domain 20 family member A4, pseudogene
chr9	69498390	69498710	321	*	9.19207e-05	Distal Intergenic	9	69381981	69425109	43129	1	728747	uc004afn.3	116409	NA	ANKRD20A4P	ankyrin repeat domain 20 family member A4, pseudogene
chr9	69511820	69512239	420	*	0.000127038	Distal Intergenic	9	69381981	69425109	43129	1	728747	uc004afn.3	129839	NA	ANKRD20A4P	ankyrin repeat domain 20 family member A4, pseudogene
chr18	14174680	14174997	318	*	0.000122177	Distal Intergenic	18	14179096	14185386	6291	1	440482	uc010xag.2	-4099	NA	ANKRD20A5P	ankyrin repeat domain 20 family member A5, pseudogene
chr18	14178648	14179589	942	*	0.00121171	Promoter	18	14179096	14185386	6291	1	440482	uc010xag.2	0	NA	ANKRD20A5P	ankyrin repeat domain 20 family member A5, pseudogene
chr18	14223994	14224284	291	*	0.000147945	Intron (uc002ksw.2/440482, intron 15 of 15)	18	14183928	14189106	5179	1	440482	uc002ksv.2	40066	NA	ANKRD20A5P	ankyrin repeat domain 20 family member A5, pseudogene
chr18	14252056	14252606	551	*	0.000134882	Exon (uc021uht.1/uc021uht.1, exon 1 of 1)	18	14183928	14189106	5179	1	440482	uc002ksv.2	68128	NA	ANKRD20A5P	ankyrin repeat domain 20 family member A5, pseudogene
chr10	90595192	90595989	798	*	0.000972136	Intron (uc001kfj.4/118932, intron 1 of 5)	10	90579659	90611732	32074	2	118932	uc001kfj.4	15743	ENSG00000152766	ANKRD22	ankyrin repeat domain 22
chr2	97505009	97505557	549	*	0.0004464	3' UTR	2	97503651	97509758	6108	2	200539	uc002sxa.3	4201	ENSG00000163126	ANKRD23	ankyrin repeat domain 23
chr10	27312130	27312934	805	*	0.000454638	Intron (uc001itg.2/22852, intron 22 of 27)	10	27293045	27369107	76063	2	22852	uc001itg.2	56173	ENSG00000107890	ANKRD26	ankyrin repeat domain 26
chr10	27388812	27390848	2037	*	0.000946381	Promoter	10	27293045	27389427	96383	2	22852	uc001ith.2	0	ENSG00000107890	ANKRD26	ankyrin repeat domain 26
chr16	46386062	46387093	1032	*	0.000993046	Distal Intergenic	16	46503249	46552312	49064	2	124149	uc010cbd.2	165219	NA	ANKRD26P1	ankyrin repeat domain 26 pseudogene 1
chr16	46387276	46387536	261	*	0.000758156	Distal Intergenic	16	46503249	46552312	49064	2	124149	uc010cbd.2	164776	NA	ANKRD26P1	ankyrin repeat domain 26 pseudogene 1
chr16	46388254	46388496	243	*	0.000615371	Distal Intergenic	16	46503249	46552312	49064	2	124149	uc010cbd.2	163816	NA	ANKRD26P1	ankyrin repeat domain 26 pseudogene 1
chr16	46389548	46389830	283	*	0.000983559	Distal Intergenic	16	46503249	46552312	49064	2	124149	uc010cbd.2	162482	NA	ANKRD26P1	ankyrin repeat domain 26 pseudogene 1
chr16	46390895	46392629	1735	*	0.0044223	Distal Intergenic	16	46503249	46552312	49064	2	124149	uc010cbd.2	159683	NA	ANKRD26P1	ankyrin repeat domain 26 pseudogene 1
chr16	46392964	46393498	535	*	0.000596057	Distal Intergenic	16	46503249	46552312	49064	2	124149	uc010cbd.2	158814	NA	ANKRD26P1	ankyrin repeat domain 26 pseudogene 1
chr16	46393985	46394253	269	*	0.000453253	Distal Intergenic	16	46503249	46552312	49064	2	124149	uc010cbd.2	158059	NA	ANKRD26P1	ankyrin repeat domain 26 pseudogene 1
chr16	46394521	46395485	965	*	0.00149609	Distal Intergenic	16	46503249	46552312	49064	2	124149	uc010cbd.2	156827	NA	ANKRD26P1	ankyrin repeat domain 26 pseudogene 1
chr16	46398124	46398746	623	*	0.00096582	Distal Intergenic	16	46503249	46552312	49064	2	124149	uc010cbd.2	153566	NA	ANKRD26P1	ankyrin repeat domain 26 pseudogene 1
chr16	46399482	46399717	236	*	0.00131391	Distal Intergenic	16	46503249	46552312	49064	2	124149	uc010cbd.2	152595	NA	ANKRD26P1	ankyrin repeat domain 26 pseudogene 1
chr16	46401734	46402237	504	*	0.000848128	Distal Intergenic	16	46503249	46552312	49064	2	124149	uc010cbd.2	150075	NA	ANKRD26P1	ankyrin repeat domain 26 pseudogene 1
chr16	46403443	46403849	407	*	0.00327111	Distal Intergenic	16	46503249	46552312	49064	2	124149	uc010cbd.2	148463	NA	ANKRD26P1	ankyrin repeat domain 26 pseudogene 1
chr16	46404063	46404751	689	*	0.00179332	Distal Intergenic	16	46503249	46552312	49064	2	124149	uc010cbd.2	147561	NA	ANKRD26P1	ankyrin repeat domain 26 pseudogene 1
chr16	46404911	46407064	2154	*	0.00243736	Distal Intergenic	16	46503249	46552312	49064	2	124149	uc010cbd.2	145248	NA	ANKRD26P1	ankyrin repeat domain 26 pseudogene 1
chr16	46407655	46408714	1060	*	0.00189505	Distal Intergenic	16	46503249	46552312	49064	2	124149	uc010cbd.2	143598	NA	ANKRD26P1	ankyrin repeat domain 26 pseudogene 1
chr16	46412819	46413481	663	*	0.00110144	Distal Intergenic	16	46503249	46552312	49064	2	124149	uc010cbd.2	138831	NA	ANKRD26P1	ankyrin repeat domain 26 pseudogene 1
chr16	46416883	46417455	573	*	0.00045567	Distal Intergenic	16	46503249	46552312	49064	2	124149	uc010cbd.2	134857	NA	ANKRD26P1	ankyrin repeat domain 26 pseudogene 1
chr16	46420286	46420555	270	*	0.00117731	Distal Intergenic	16	46503249	46552312	49064	2	124149	uc010cbd.2	131757	NA	ANKRD26P1	ankyrin repeat domain 26 pseudogene 1
chr16	46420805	46421015	211	*	0.000938867	Distal Intergenic	16	46503249	46552312	49064	2	124149	uc010cbd.2	131297	NA	ANKRD26P1	ankyrin repeat domain 26 pseudogene 1
chr16	46421570	46421957	388	*	0.00113608	Distal Intergenic	16	46503249	46552312	49064	2	124149	uc010cbd.2	130355	NA	ANKRD26P1	ankyrin repeat domain 26 pseudogene 1
chr16	46423011	46423143	133	*	0.000712394	Distal Intergenic	16	46503249	46552312	49064	2	124149	uc010cbd.2	129169	NA	ANKRD26P1	ankyrin repeat domain 26 pseudogene 1
chr16	46423625	46424314	690	*	0.000390284	Distal Intergenic	16	46503249	46552312	49064	2	124149	uc010cbd.2	127998	NA	ANKRD26P1	ankyrin repeat domain 26 pseudogene 1
chr16	46424532	46425223	692	*	0.00146021	Distal Intergenic	16	46503249	46552312	49064	2	124149	uc010cbd.2	127089	NA	ANKRD26P1	ankyrin repeat domain 26 pseudogene 1
chr16	46426959	46427692	734	*	0.000280677	Distal Intergenic	16	46503249	46552312	49064	2	124149	uc010cbd.2	124620	NA	ANKRD26P1	ankyrin repeat domain 26 pseudogene 1
chr16	46428406	46428732	327	*	0.000362076	Distal Intergenic	16	46503249	46552312	49064	2	124149	uc010cbd.2	123580	NA	ANKRD26P1	ankyrin repeat domain 26 pseudogene 1
chr16	46432252	46433805	1554	*	0.00440629	Distal Intergenic	16	46503249	46552312	49064	2	124149	uc010cbd.2	118507	NA	ANKRD26P1	ankyrin repeat domain 26 pseudogene 1
chr16	46433947	46434194	248	*	0.000446063	Distal Intergenic	16	46503249	46552312	49064	2	124149	uc010cbd.2	118118	NA	ANKRD26P1	ankyrin repeat domain 26 pseudogene 1
chr16	46435095	46435550	456	*	0.00243894	Distal Intergenic	16	46503249	46552312	49064	2	124149	uc010cbd.2	116762	NA	ANKRD26P1	ankyrin repeat domain 26 pseudogene 1
chr16	46449677	46449820	144	*	0.00039505	Distal Intergenic	16	46503249	46552312	49064	2	124149	uc010cbd.2	102492	NA	ANKRD26P1	ankyrin repeat domain 26 pseudogene 1
chr16	46457992	46458495	504	*	0.000152486	Distal Intergenic	16	46503249	46552312	49064	2	124149	uc010cbd.2	93817	NA	ANKRD26P1	ankyrin repeat domain 26 pseudogene 1
chr16	46464696	46465454	759	*	0.000246645	Distal Intergenic	16	46503249	46552312	49064	2	124149	uc010cbd.2	86858	NA	ANKRD26P1	ankyrin repeat domain 26 pseudogene 1
chr16	46465858	46466071	214	*	0.000106105	Distal Intergenic	16	46503249	46552312	49064	2	124149	uc010cbd.2	86241	NA	ANKRD26P1	ankyrin repeat domain 26 pseudogene 1
chr16	46477178	46477405	228	*	0.000163274	Distal Intergenic	16	46503249	46552312	49064	2	124149	uc010cbd.2	74907	NA	ANKRD26P1	ankyrin repeat domain 26 pseudogene 1
chr16	46478490	46478752	263	*	0.000113035	Distal Intergenic	16	46503249	46552312	49064	2	124149	uc010cbd.2	73560	NA	ANKRD26P1	ankyrin repeat domain 26 pseudogene 1
chr16	46482669	46483076	408	*	0.00024686	Distal Intergenic	16	46503249	46552312	49064	2	124149	uc010cbd.2	69236	NA	ANKRD26P1	ankyrin repeat domain 26 pseudogene 1
chr16	46491082	46491644	563	*	0.000120269	Distal Intergenic	16	46503249	46552312	49064	2	124149	uc010cbd.2	60668	NA	ANKRD26P1	ankyrin repeat domain 26 pseudogene 1
chr16	46492136	46492460	325	*	0.000282818	Distal Intergenic	16	46503249	46552312	49064	2	124149	uc010cbd.2	59852	NA	ANKRD26P1	ankyrin repeat domain 26 pseudogene 1
chr16	46495962	46496174	213	*	0.000141296	Distal Intergenic	16	46503249	46552312	49064	2	124149	uc010cbd.2	56138	NA	ANKRD26P1	ankyrin repeat domain 26 pseudogene 1
chr16	46499893	46500322	430	*	0.000194411	Downstream (2-3kb)	16	46503249	46552312	49064	2	124149	uc010cbd.2	51990	NA	ANKRD26P1	ankyrin repeat domain 26 pseudogene 1
chr19	33133735	33134330	596	*	0.000311258	Exon (uc002ntn.1/84079, exon 8 of 29)	19	33087907	33166102	78196	2	84079	uc002ntn.1	31772	ENSG00000105186	ANKRD27	ankyrin repeat domain 27
chr3	15688919	15689604	686	*	0.000453147	Distal Intergenic	3	15708744	15717730	8987	2	23243	uc011avy.1	28126	ENSG00000206560	ANKRD28	ankyrin repeat domain 28
chr3	15709035	15709361	327	*	0.000194263	3' UTR	3	15708744	15717730	8987	2	23243	uc011avy.1	8369	ENSG00000206560	ANKRD28	ankyrin repeat domain 28
chr3	15839440	15839727	288	*	9.9937e-05	Promoter	3	15708744	15839691	130948	2	23243	uc011avz.1	0	ENSG00000206560	ANKRD28	ankyrin repeat domain 28
chr3	15900448	15901904	1457	*	0.00146902	Promoter	3	15708744	15901053	192310	2	23243	uc003caj.1	0	ENSG00000206560	ANKRD28	ankyrin repeat domain 28
chr18	21242403	21242984	582	*	0.000182207	Promoter	18	21179978	21242849	62872	2	147463	uc002kun.3	0	ENSG00000154065	ANKRD29	ankyrin repeat domain 29
chr2	132769338	132769726	389	*	0.000202803	Distal Intergenic	2	132905164	132919525	14362	2	554226	uc002tti.3	149799	ENSG00000163046	ANKRD30BL	ankyrin repeat domain 30B like
chr2	132769901	132770056	156	*	0.000175895	Distal Intergenic	2	132905164	132919525	14362	2	554226	uc002tti.3	149469	ENSG00000163046	ANKRD30BL	ankyrin repeat domain 30B like
chr2	132772276	132772585	310	*	0.000130483	Distal Intergenic	2	132905164	132919525	14362	2	554226	uc002tti.3	146940	ENSG00000163046	ANKRD30BL	ankyrin repeat domain 30B like
chr2	132774345	132774725	381	*	0.000105215	Distal Intergenic	2	132905164	132919525	14362	2	554226	uc002tti.3	144800	ENSG00000163046	ANKRD30BL	ankyrin repeat domain 30B like
chr2	132775082	132775645	564	*	0.000242841	Distal Intergenic	2	132905164	132919525	14362	2	554226	uc002tti.3	143880	ENSG00000163046	ANKRD30BL	ankyrin repeat domain 30B like
chr2	132779390	132779792	403	*	0.000170526	Distal Intergenic	2	132905164	132919525	14362	2	554226	uc002tti.3	139733	ENSG00000163046	ANKRD30BL	ankyrin repeat domain 30B like
chr2	132782595	132783066	472	*	0.000188531	Distal Intergenic	2	132905164	132919525	14362	2	554226	uc002tti.3	136459	ENSG00000163046	ANKRD30BL	ankyrin repeat domain 30B like
chr2	132795360	132795827	468	*	0.000175087	Distal Intergenic	2	132905164	132919525	14362	2	554226	uc002tti.3	123698	ENSG00000163046	ANKRD30BL	ankyrin repeat domain 30B like
chr2	132798741	132799017	277	*	0.000137789	Distal Intergenic	2	132905164	132919525	14362	2	554226	uc002tti.3	120508	ENSG00000163046	ANKRD30BL	ankyrin repeat domain 30B like
chr2	132804741	132805045	305	*	0.000129106	Distal Intergenic	2	132905164	132919525	14362	2	554226	uc002tti.3	114480	ENSG00000163046	ANKRD30BL	ankyrin repeat domain 30B like
chr2	132810390	132810739	350	*	0.000274215	Distal Intergenic	2	132905164	132919525	14362	2	554226	uc002tti.3	108786	ENSG00000163046	ANKRD30BL	ankyrin repeat domain 30B like
chr2	132814118	132814627	510	*	0.000211439	Distal Intergenic	2	132905164	132919525	14362	2	554226	uc002tti.3	104898	ENSG00000163046	ANKRD30BL	ankyrin repeat domain 30B like
chr2	133015183	133015348	166	*	0.00120365	Promoter	2	132905164	133015542	110379	2	554226	uc002ttj.3	194	ENSG00000163046	ANKRD30BL	ankyrin repeat domain 30B like
chr2	133016367	133017266	900	*	0.00312269	Promoter	2	132905164	133015542	110379	2	554226	uc002ttj.3	-825	ENSG00000163046	ANKRD30BL	ankyrin repeat domain 30B like
chr2	133018752	133019111	360	*	0.00140998	Distal Intergenic	2	132905164	133015542	110379	2	554226	uc002ttj.3	-3210	ENSG00000163046	ANKRD30BL	ankyrin repeat domain 30B like
chr2	133019920	133020232	313	*	0.000847486	Distal Intergenic	2	132905164	133015542	110379	2	554226	uc002ttj.3	-4378	ENSG00000163046	ANKRD30BL	ankyrin repeat domain 30B like
chr2	133022673	133022864	192	*	0.000613112	Distal Intergenic	2	132905164	133015542	110379	2	554226	uc002ttj.3	-7131	ENSG00000163046	ANKRD30BL	ankyrin repeat domain 30B like
chr2	133023078	133023603	526	*	0.00364039	Distal Intergenic	2	132905164	133015542	110379	2	554226	uc002ttj.3	-7536	ENSG00000163046	ANKRD30BL	ankyrin repeat domain 30B like
chr2	133025533	133025916	384	*	0.00300402	Distal Intergenic	2	132905164	133015542	110379	2	554226	uc002ttj.3	-9991	ENSG00000163046	ANKRD30BL	ankyrin repeat domain 30B like
chr2	133026102	133026300	199	*	0.000816603	Distal Intergenic	2	132905164	133015542	110379	2	554226	uc002ttj.3	-10560	ENSG00000163046	ANKRD30BL	ankyrin repeat domain 30B like
chr2	133026726	133027027	302	*	0.00289384	Distal Intergenic	2	132905164	133015542	110379	2	554226	uc002ttj.3	-11184	ENSG00000163046	ANKRD30BL	ankyrin repeat domain 30B like
chr2	133029624	133029863	240	*	0.00168389	Distal Intergenic	2	132905164	133015542	110379	2	554226	uc002ttj.3	-14082	ENSG00000163046	ANKRD30BL	ankyrin repeat domain 30B like
chr2	133030264	133030705	442	*	0.0012762	Distal Intergenic	2	132905164	133015542	110379	2	554226	uc002ttj.3	-14722	ENSG00000163046	ANKRD30BL	ankyrin repeat domain 30B like
chr2	133031218	133031391	174	*	0.00123837	Distal Intergenic	2	132905164	133015542	110379	2	554226	uc002ttj.3	-15676	ENSG00000163046	ANKRD30BL	ankyrin repeat domain 30B like
chr2	133033336	133033570	235	*	0.00150353	Distal Intergenic	2	132905164	133015542	110379	2	554226	uc002ttj.3	-17794	ENSG00000163046	ANKRD30BL	ankyrin repeat domain 30B like
chr2	133034437	133034801	365	*	0.000525478	Distal Intergenic	2	132905164	133015542	110379	2	554226	uc002ttj.3	-18895	ENSG00000163046	ANKRD30BL	ankyrin repeat domain 30B like
chr2	133038143	133038755	613	*	0.00132878	Distal Intergenic	2	132905164	133015542	110379	2	554226	uc002ttj.3	-22601	ENSG00000163046	ANKRD30BL	ankyrin repeat domain 30B like
chr2	133038951	133039233	283	*	0.00212188	Distal Intergenic	2	132905164	133015542	110379	2	554226	uc002ttj.3	-23409	ENSG00000163046	ANKRD30BL	ankyrin repeat domain 30B like
chr2	133043815	133044451	637	*	0.000400102	Distal Intergenic	2	132905164	133015542	110379	2	554226	uc002ttj.3	-28273	ENSG00000163046	ANKRD30BL	ankyrin repeat domain 30B like
chr2	133044583	133044928	346	*	0.000352547	Distal Intergenic	2	132905164	133015542	110379	2	554226	uc002ttj.3	-29041	ENSG00000163046	ANKRD30BL	ankyrin repeat domain 30B like
chr2	133045234	133045680	447	*	0.000614408	Distal Intergenic	2	132905164	133015542	110379	2	554226	uc002ttj.3	-29692	ENSG00000163046	ANKRD30BL	ankyrin repeat domain 30B like
chr2	133058313	133058725	413	*	0.000150658	Distal Intergenic	2	132905164	133015542	110379	2	554226	uc002ttj.3	-42771	ENSG00000163046	ANKRD30BL	ankyrin repeat domain 30B like
chr2	133062227	133062475	249	*	0.00015732	Exon (uc002ttk.1/uc002ttk.1, exon 1 of 4)	2	132905164	133015542	110379	2	554226	uc002ttj.3	-46685	ENSG00000163046	ANKRD30BL	ankyrin repeat domain 30B like
chr21	14339103	14339316	214	*	0.00075724	Distal Intergenic	21	14410487	14425023	14537	1	149992	uc002yiy.3	-71171	NA	ANKRD30BP2	ankyrin repeat domain 30B pseudogene 2
chr21	14352902	14353355	454	*	0.00183882	Distal Intergenic	21	14410487	14425023	14537	1	149992	uc002yiy.3	-57132	NA	ANKRD30BP2	ankyrin repeat domain 30B pseudogene 2
chr21	14365809	14366022	214	*	0.000238927	Distal Intergenic	21	14410487	14425023	14537	1	149992	uc002yiy.3	-44465	NA	ANKRD30BP2	ankyrin repeat domain 30B pseudogene 2
chr21	14367242	14367437	196	*	0.000212144	Distal Intergenic	21	14410487	14425023	14537	1	149992	uc002yiy.3	-43050	NA	ANKRD30BP2	ankyrin repeat domain 30B pseudogene 2
chr21	14368155	14368445	291	*	0.000267908	Distal Intergenic	21	14410487	14425023	14537	1	149992	uc002yiy.3	-42042	NA	ANKRD30BP2	ankyrin repeat domain 30B pseudogene 2
chr21	14409225	14410388	1164	*	0.000140441	Promoter	21	14410487	14425023	14537	1	149992	uc002yiy.3	-99	NA	ANKRD30BP2	ankyrin repeat domain 30B pseudogene 2
chr21	14523142	14523320	179	*	0.000115991	Distal Intergenic	21	14410487	14490571	80085	1	149992	uc002yja.4	112655	NA	ANKRD30BP2	ankyrin repeat domain 30B pseudogene 2
chr5	74532370	74533197	828	*	0.00363288	Promoter	5	74364122	74532703	168582	2	256006	uc003kdo.2	0	ENSG00000145700	ANKRD31	ankyrin repeat domain 31
chr5	74561313	74561727	415	*	0.000167976	Distal Intergenic	5	74364122	74532703	168582	2	256006	uc003kdo.2	-28610	ENSG00000145700	ANKRD31	ankyrin repeat domain 31
chr5	74566684	74567357	674	*	0.000119294	Distal Intergenic	5	74364122	74532703	168582	2	256006	uc003kdo.2	-33981	ENSG00000145700	ANKRD31	ankyrin repeat domain 31
chr5	10537315	10538104	790	*	0.000123661	Distal Intergenic	5	10564435	10657928	93494	1	651746	uc021xwp.1	-26331	ENSG00000164236	ANKRD33B	ankyrin repeat domain 33B
chr5	10563736	10564870	1135	*	0.000890365	Promoter	5	10564435	10657928	93494	1	651746	uc021xwp.1	0	ENSG00000164236	ANKRD33B	ankyrin repeat domain 33B
chr5	10607788	10608074	287	*	8.78622e-05	Intron (uc021xwp.1/651746, intron 1 of 3)	5	10564435	10657928	93494	1	651746	uc021xwp.1	43353	ENSG00000164236	ANKRD33B	ankyrin repeat domain 33B
chr5	10627714	10628408	695	*	0.00103154	Intron (uc021xwp.1/651746, intron 2 of 3)	5	10564435	10657928	93494	1	651746	uc021xwp.1	63279	ENSG00000164236	ANKRD33B	ankyrin repeat domain 33B
chr1	145470127	145470726	600	*	0.000997322	Promoter	1	145470508	145475647	5140	1	284615	uc001enq.1	0	ENSG00000272031	ANKRD34A	ankyrin repeat domain 34A
chr5	79865578	79866458	881	*	0.000210929	Promoter	5	79852574	79866304	13731	2	340120	uc003kgw.3	0	ENSG00000189127	ANKRD34B	ankyrin repeat domain 34B
chr1	145548641	145549516	876	*	0.00146393	Promoter	1	145549209	145563099	13891	1	148741	uc010oyx.1	0	ENSG00000198483	ANKRD35	ankyrin repeat domain 35
chr2	97778205	97779743	1539	*	0.00176234	Promoter	2	97779233	97784566	5334	1	375248	uc002sxn.2	0	ENSG00000135976	ANKRD36	ankyrin repeat domain 36
chr2	97839065	97839309	245	*	8.2498e-05	Intron (uc010fic.2/375248, intron 18 of 27)	2	97828974	97866099	37126	1	375248	uc002sxq.2	10091	ENSG00000135976	ANKRD36	ankyrin repeat domain 36
chr2	98205966	98207509	1544	*	0.00116408	Promoter	2	98121261	98206428	85168	2	57730	uc010yvc.1	0	ENSG00000196912	ANKRD36B	ankyrin repeat domain 36B
chr2	89039416	89040074	659	*	0.000382655	Intron (uc002ste.3/22934, intron 8 of 8)	2	89065419	89106109	40691	1	645784	uc010fhg.4	-25345	ENSG00000230006	ANKRD36BP2	ankyrin repeat domain 36B pseudogene 2
chr2	89051320	89051805	486	*	0.000558093	Distal Intergenic	2	89065419	89106109	40691	1	645784	uc010fhg.4	-13614	ENSG00000230006	ANKRD36BP2	ankyrin repeat domain 36B pseudogene 2
chr2	89053662	89054456	795	*	0.000700042	Distal Intergenic	2	89065419	89106109	40691	1	645784	uc010fhg.4	-10963	ENSG00000230006	ANKRD36BP2	ankyrin repeat domain 36B pseudogene 2
chr2	89064803	89065721	919	*	0.000931752	Promoter	2	89065419	89106109	40691	1	645784	uc010fhg.4	0	ENSG00000230006	ANKRD36BP2	ankyrin repeat domain 36B pseudogene 2
chr2	89072921	89073417	497	*	9.17151e-05	Intron (uc010fhg.4/645784, intron 2 of 16)	2	89065419	89106109	40691	1	645784	uc010fhg.4	7502	ENSG00000230006	ANKRD36BP2	ankyrin repeat domain 36B pseudogene 2
chr2	89083444	89083924	481	*	9.83601e-05	Intron (uc010fhg.4/645784, intron 5 of 16)	2	89065419	89106109	40691	1	645784	uc010fhg.4	18025	ENSG00000230006	ANKRD36BP2	ankyrin repeat domain 36B pseudogene 2
chr4	186317119	186318050	932	*	0.00442808	Promoter	4	186317840	186321390	3551	1	353322	uc003ixm.3	0	ENSG00000186352	ANKRD37	ankyrin repeat domain 37
chr2	97523329	97524309	981	*	0.00325936	Promoter	2	97513724	97523756	10033	2	51239	uc002sxd.4	0	ENSG00000213337	ANKRD39	ankyrin repeat domain 39
chr17	48784507	48785616	1110	*	0.000715614	Promoter	17	48770551	48785270	14720	2	91369	uc002iso.3	0	ENSG00000154945	ANKRD40	ankyrin repeat domain 40
chr17	48857261	48857675	415	*	0.000399542	Distal Intergenic	17	48838395	48844876	6482	2	55018	uc031rdf.1	-12385	ENSG00000167117	ANKRD40CL	ANKRD40 C-terminal like
chr11	82904300	82905791	1492	*	0.00126901	Promoter	11	82905291	82926242	20952	1	338699	uc009yvi.2	0	ENSG00000137494	ANKRD42	ankyrin repeat domain 42
chr2	197995128	197995487	360	*	0.000310018	Intron (uc021vuj.1/91526, intron 4 of 27)	2	197831741	197987516	155776	2	91526	uc002utz.4	-7612	ENSG00000065413	ANKRD44	ankyrin repeat domain 44
chr2	198010126	198010790	665	*	0.00101272	Intron (uc021vuj.1/91526, intron 3 of 27)	2	197831741	197987516	155776	2	91526	uc002utz.4	-22610	ENSG00000065413	ANKRD44	ankyrin repeat domain 44
chr2	198017120	198017555	436	*	0.000383447	Intron (uc021vuj.1/91526, intron 2 of 27)	2	197831741	197987516	155776	2	91526	uc002utz.4	-29604	ENSG00000065413	ANKRD44	ankyrin repeat domain 44
chr2	198056089	198057088	1000	*	0.000233216	Intron (uc021vuj.1/91526, intron 1 of 27)	2	197859250	198062762	203513	2	91526	uc021vuk.2	5674	ENSG00000065413	ANKRD44	ankyrin repeat domain 44
chr2	198062687	198063011	325	*	0.000118552	Promoter	2	197859250	198062762	203513	2	91526	uc021vuk.2	0	ENSG00000065413	ANKRD44	ankyrin repeat domain 44
chr2	198063392	198064230	839	*	0.0026736	Promoter	2	197859250	198062762	203513	2	91526	uc021vuk.2	-630	ENSG00000065413	ANKRD44	ankyrin repeat domain 44
chr2	198070332	198070934	603	*	0.00187135	Intron (uc021vuj.1/91526, intron 1 of 27)	2	197859250	198062762	203513	2	91526	uc021vuk.2	-7570	ENSG00000065413	ANKRD44	ankyrin repeat domain 44
chr2	198077408	198077645	238	*	0.000104549	Intron (uc021vuj.1/91526, intron 1 of 27)	2	197859250	198062762	203513	2	91526	uc021vuk.2	-14646	ENSG00000065413	ANKRD44	ankyrin repeat domain 44
chr2	198101549	198101769	221	*	0.000107621	Intron (uc021vuj.1/91526, intron 1 of 27)	2	197859250	198062762	203513	2	91526	uc021vuk.2	-38787	ENSG00000065413	ANKRD44	ankyrin repeat domain 44
chr2	198104894	198105685	792	*	0.000471079	Intron (uc021vuj.1/91526, intron 1 of 27)	2	197859250	198062762	203513	2	91526	uc021vuk.2	-42132	ENSG00000065413	ANKRD44	ankyrin repeat domain 44
chr2	198119972	198120854	883	*	0.000746273	Intron (uc021vuj.1/91526, intron 1 of 27)	2	197851386	198175521	324136	2	91526	uc021vuj.1	54667	ENSG00000065413	ANKRD44	ankyrin repeat domain 44
chr2	198131151	198131648	498	*	0.000306485	Intron (uc021vuj.1/91526, intron 1 of 27)	2	197851386	198175521	324136	2	91526	uc021vuj.1	43873	ENSG00000065413	ANKRD44	ankyrin repeat domain 44
chr2	198151751	198152392	642	*	0.000317123	Intron (uc021vuj.1/91526, intron 1 of 27)	2	197851386	198175521	324136	2	91526	uc021vuj.1	23129	ENSG00000065413	ANKRD44	ankyrin repeat domain 44
chr2	198158169	198158467	299	*	7.75131e-05	Intron (uc021vuj.1/91526, intron 1 of 27)	2	197851386	198175521	324136	2	91526	uc021vuj.1	17054	ENSG00000065413	ANKRD44	ankyrin repeat domain 44
chr2	198174707	198175969	1263	*	0.00159424	Promoter	2	197851386	198175521	324136	2	91526	uc021vuj.1	0	ENSG00000065413	ANKRD44	ankyrin repeat domain 44
chr2	198187896	198188418	523	*	0.000201337	Distal Intergenic	2	197998695	198175521	176827	2	91526	uc002uud.2	-12375	ENSG00000065413	ANKRD44	ankyrin repeat domain 44
chr2	198192602	198192907	306	*	0.000114677	Distal Intergenic	2	197998695	198175521	176827	2	91526	uc002uud.2	-17081	ENSG00000065413	ANKRD44	ankyrin repeat domain 44
chr8	101505402	101505726	325	*	0.000126977	Distal Intergenic	8	101533000	101571939	38940	2	157567	uc003yjn.2	66213	ENSG00000186106	ANKRD46	ankyrin repeat domain 46
chr8	101506589	101507536	948	*	0.000325488	Distal Intergenic	8	101533000	101571939	38940	2	157567	uc003yjn.2	64403	ENSG00000186106	ANKRD46	ankyrin repeat domain 46
chr8	101514621	101515206	586	*	0.000121292	Distal Intergenic	8	101533000	101571939	38940	2	157567	uc003yjn.2	56733	ENSG00000186106	ANKRD46	ankyrin repeat domain 46
chr8	101553109	101553270	162	*	0.000558641	Intron (uc003yjm.4/157567, intron 1 of 5)	8	101533000	101571939	38940	2	157567	uc003yjn.2	18669	ENSG00000186106	ANKRD46	ankyrin repeat domain 46
chr8	101571519	101572196	678	*	0.00230693	Promoter	8	101521980	101572014	50035	2	157567	uc003yjm.4	0	ENSG00000186106	ANKRD46	ankyrin repeat domain 46
chr8	101576316	101576505	190	*	0.000371572	Distal Intergenic	8	101533000	101572014	39015	2	157567	uc003yjp.2	-4302	ENSG00000186106	ANKRD46	ankyrin repeat domain 46
chr4	125605432	125605642	211	*	9.10774e-05	Intron (uc010inw.3/57182, intron 2 of 4)	4	125585204	125633887	48684	2	57182	uc010inw.3	28245	ENSG00000151458	ANKRD50	ankyrin repeat domain 50
chr4	125633241	125634569	1329	*	0.00265445	Promoter	4	125585204	125633887	48684	2	57182	uc010inw.3	0	ENSG00000151458	ANKRD50	ankyrin repeat domain 50
chr12	56651747	56652599	853	*	0.000995482	Promoter	12	56631591	56652143	20553	2	283373	uc001skm.4	0	ENSG00000139645	ANKRD52	ankyrin repeat domain 52
chr2	71191995	71192457	463	*	0.00029772	3' UTR	2	71205575	71212629	7055	1	79998	uc002shk.4	-13118	ENSG00000144031	ANKRD53	ankyrin repeat domain 53
chr2	71204129	71204675	547	*	0.000307457	Promoter	2	71205575	71212629	7055	1	79998	uc002shk.4	-900	ENSG00000144031	ANKRD53	ankyrin repeat domain 53
chr2	71211765	71212390	626	*	0.000637583	3' UTR	2	71205575	71212629	7055	1	79998	uc002shl.4	6190	ENSG00000144031	ANKRD53	ankyrin repeat domain 53
chr22	38239951	38240715	765	*	0.00153746	Promoter	22	38226862	38240353	13492	2	129138	uc003auc.3	0	ENSG00000100124	ANKRD54	ankyrin repeat domain 54
chr5	55354433	55355169	737	*	0.000679886	Distal Intergenic	5	55395507	55412778	17272	2	79722	uc003jqt.3	57609	ENSG00000164512	ANKRD55	ankyrin repeat domain 55
chr5	55356558	55356988	431	*	0.000172285	Distal Intergenic	5	55395507	55412778	17272	2	79722	uc003jqt.3	55790	ENSG00000164512	ANKRD55	ankyrin repeat domain 55
chr5	55366982	55367499	518	*	0.000497124	Distal Intergenic	5	55395507	55412778	17272	2	79722	uc003jqt.3	45279	ENSG00000164512	ANKRD55	ankyrin repeat domain 55
chr5	55396140	55396743	604	*	0.000119503	Intron (uc003jqt.3/79722, intron 3 of 3)	5	55395507	55412778	17272	2	79722	uc003jqt.3	16035	ENSG00000164512	ANKRD55	ankyrin repeat domain 55
chr5	55444171	55444719	549	*	0.000398612	Intron (uc003jqu.3/79722, intron 6 of 11)	5	55395507	55412778	17272	2	79722	uc003jqt.3	-31393	ENSG00000164512	ANKRD55	ankyrin repeat domain 55
chr5	55450918	55451249	332	*	0.000196698	Intron (uc003jqu.3/79722, intron 6 of 11)	5	55395507	55412778	17272	2	79722	uc003jqt.3	-38140	ENSG00000164512	ANKRD55	ankyrin repeat domain 55
chr5	55452911	55453324	414	*	0.000122554	Intron (uc003jqu.3/79722, intron 6 of 11)	5	55395507	55412778	17272	2	79722	uc003jqt.3	-40133	ENSG00000164512	ANKRD55	ankyrin repeat domain 55
chr5	55496886	55497352	467	*	0.000355917	Intron (uc003jqu.3/79722, intron 2 of 11)	5	55395507	55529186	133680	2	79722	uc003jqu.3	31834	ENSG00000164512	ANKRD55	ankyrin repeat domain 55
chr5	55566438	55567034	597	*	0.000282352	Distal Intergenic	5	55395507	55529186	133680	2	79722	uc003jqu.3	-37252	ENSG00000164512	ANKRD55	ankyrin repeat domain 55
chr5	55612279	55612618	340	*	0.000193268	Distal Intergenic	5	55395507	55529186	133680	2	79722	uc003jqu.3	-83093	ENSG00000164512	ANKRD55	ankyrin repeat domain 55
chr5	55623539	55624002	464	*	0.000229643	Distal Intergenic	5	55395507	55529186	133680	2	79722	uc003jqu.3	-94353	ENSG00000164512	ANKRD55	ankyrin repeat domain 55
chr5	55624773	55625291	519	*	0.000618011	Distal Intergenic	5	55395507	55529186	133680	2	79722	uc003jqu.3	-95587	ENSG00000164512	ANKRD55	ankyrin repeat domain 55
chr5	55773330	55773805	476	*	0.000274563	Distal Intergenic	5	55395507	55529186	133680	2	79722	uc003jqu.3	-244144	ENSG00000164512	ANKRD55	ankyrin repeat domain 55
chr5	55775586	55776361	776	*	0.00020279	Distal Intergenic	5	55395507	55529186	133680	2	79722	uc003jqu.3	-246400	ENSG00000164512	ANKRD55	ankyrin repeat domain 55
chr5	55786899	55787257	359	*	0.000214085	Distal Intergenic	5	55395507	55529186	133680	2	79722	uc003jqu.3	-257713	ENSG00000164512	ANKRD55	ankyrin repeat domain 55
chr6	90142518	90143935	1418	*	0.00110713	Promoter	6	90142897	90343553	200657	1	22881	uc003pne.4	0	ENSG00000135299	ANKRD6	ankyrin repeat domain 6
chr6	90305814	90306094	281	*	0.000174864	Intron (uc003pne.4/22881, intron 3 of 15)	6	90330933	90343553	12621	1	22881	uc003pnj.4	-24839	ENSG00000135299	ANKRD6	ankyrin repeat domain 6
chr7	6066125	6066351	227	*	0.000287609	Intron (uc003spp.3/27102, intron 14 of 14)	7	6071007	6076183	5177	1	100310846	uc031swn.1	-4656	ENSG00000157999	ANKRD61	ankyrin repeat domain 61
chr18	12038475	12039352	878	*	0.000430698	Distal Intergenic	18	12093848	12129748	35901	1	342850	uc031rhk.1	-54496	ENSG00000181626	ANKRD62	ankyrin repeat domain 62
chr15	40566945	40567315	371	*	0.000230609	Intron (uc010bbl.3/56924, intron 10 of 10)	15	40573645	40574787	1143	2	100131244	uc021sjf.1	7472	ENSG00000230778	ANKRD63	ankyrin repeat domain 63
chr15	40574559	40575387	829	*	0.000169316	Promoter	15	40573645	40574787	1143	2	100131244	uc021sjf.1	0	ENSG00000230778	ANKRD63	ankyrin repeat domain 63
chr7	117854134	117854980	847	*	0.000408404	Distal Intergenic	7	117864712	117882784	18073	1	56311	uc003vji.3	-9732	ENSG00000106013	ANKRD7	ankyrin repeat domain 7
chr7	118816033	118816462	430	*	9.65636e-05	Distal Intergenic	7	117864712	117882784	18073	1	56311	uc003vji.3	951321	ENSG00000106013	ANKRD7	ankyrin repeat domain 7
chr7	118837823	118838271	449	*	0.000206863	Distal Intergenic	7	117864712	117882784	18073	1	56311	uc003vji.3	973111	ENSG00000106013	ANKRD7	ankyrin repeat domain 7
chr14	102976116	102976441	326	*	0.000187198	Promoter	14	102973198	102976128	2931	2	122416	uc001ylz.1	0	ENSG00000156381	ANKRD9	ankyrin repeat domain 9
chr14	102982911	102983487	577	*	0.000139469	Distal Intergenic	14	102973198	102976128	2931	2	122416	uc001yma.1	-6783	ENSG00000156381	ANKRD9	ankyrin repeat domain 9
chr6	34856805	34857566	762	*	0.0004189	Promoter	6	34857038	35059190	202153	1	23294	uc003ojx.4	0	ENSG00000064999	ANKS1A	ankyrin repeat and sterile alpha motif domain containing 1A
chr6	35016408	35016779	372	*	0.000167301	Intron (uc003ojx.4/23294, intron 11 of 23)	6	34940379	34949763	9385	1	23294	uc010jvr.1	76029	ENSG00000064999	ANKS1A	ankyrin repeat and sterile alpha motif domain containing 1A
chr16	4783850	4785147	1298	*	0.000464639	Promoter	16	4746511	4784163	37653	2	124401	uc002cxj.2	0	ENSG00000168096	ANKS3	ankyrin repeat and sterile alpha motif domain containing 3
chr9	101558686	101559319	634	*	0.00135015	Promoter	9	101494291	101558794	64504	2	203286	uc004ayu.3	0	ENSG00000165138	ANKS6	ankyrin repeat and sterile alpha motif domain containing 6
chr2	220094056	220094905	850	*	0.00374037	Promoter	2	220094479	220100034	5556	1	55139	uc010zkv.1	0	ENSG00000163516	ANKZF1	ankyrin repeat and zinc finger peptidyl tRNA hydrolase 1
chr7	36418268	36418479	212	*	0.000201283	Intron (uc003tfd.2/23366, intron 2 of 6)	7	36429432	36493400	63969	1	54443	uc003tff.3	-10953	ENSG00000011426	ANLN	anillin actin binding protein
chr11	69818497	69818748	252	*	0.000111324	Distal Intergenic	11	69924408	70035652	111245	1	55107	uc001opj.3	-105660	ENSG00000131620	ANO1	anoctamin 1
chr3	43625566	43625824	259	*	0.000229902	Intron (uc003cmv.3/55129, intron 4 of 12)	3	43407818	43663560	255743	2	55129	uc003cmv.3	37736	ENSG00000160746	ANO10	anoctamin 10
chr3	43663058	43664072	1015	*	0.00252274	Promoter	3	43407818	43663560	255743	2	55129	uc003cmv.3	0	ENSG00000160746	ANO10	anoctamin 10
chr12	6097724	6098074	351	*	0.000254096	Intron (uc001qnn.1/7450, intron 38 of 51)	12	5671817	6055398	383582	2	57101	uc001qnm.2	-42326	ENSG00000047617	ANO2	anoctamin 2
chr11	26298478	26298791	314	*	0.000240106	Intron (uc010rdr.2/63982, intron 1 of 27)	11	26353678	26684836	331159	1	63982	uc001mqt.4	-54887	ENSG00000134343	ANO3	anoctamin 3
chr11	26306138	26306635	498	*	0.000583592	Intron (uc010rdr.2/63982, intron 1 of 27)	11	26353678	26684836	331159	1	63982	uc001mqt.4	-47043	ENSG00000134343	ANO3	anoctamin 3
chr11	21774377	21774945	569	*	0.000119754	Distal Intergenic	11	22214722	22304913	90192	1	203859	uc001mqi.2	-439777	ENSG00000171714	ANO5	anoctamin 5
chr11	22042842	22043065	224	*	0.000102524	Distal Intergenic	11	22214722	22304913	90192	1	203859	uc001mqi.2	-171657	ENSG00000171714	ANO5	anoctamin 5
chr11	22266597	22266871	275	*	0.00026126	Intron (uc001mqi.2/203859, intron 9 of 21)	11	22214722	22304913	90192	1	203859	uc001mqj.2	51875	ENSG00000171714	ANO5	anoctamin 5
chr12	45608962	45610840	1879	*	0.000606253	Promoter	12	45609770	45815056	205287	1	196527	uc031qha.1	0	ENSG00000177119	ANO6	anoctamin 6
chr12	45863593	45864059	467	*	0.000295555	Distal Intergenic	12	45686466	45826134	139669	1	196527	uc010slg.2	177127	ENSG00000177119	ANO6	anoctamin 6
chr12	45903058	45903430	373	*	0.00020581	Distal Intergenic	12	45686466	45826134	139669	1	196527	uc010slg.2	216592	ENSG00000177119	ANO6	anoctamin 6
chr19	17439508	17440001	494	*	0.000167821	Exon (uc002ngf.2/57719, exon 13 of 18)	19	17434032	17445638	11607	2	57719	uc002ngf.2	5637	ENSG00000074855	ANO8	anoctamin 8
chr19	17445400	17445953	554	*	0.000308645	Promoter	19	17434032	17445638	11607	2	57719	uc002ngf.2	0	ENSG00000074855	ANO8	anoctamin 8
chr15	69109653	69110933	1281	*	0.000281673	Intron (uc002arl.3/8125, intron 1 of 6)	15	69070875	69113261	42387	2	8125	uc002arl.3	2328	ENSG00000140350	ANP32A	acidic nuclear phosphoprotein 32 family member A
chr15	69112299	69112846	548	*	0.000151746	Promoter	15	69070875	69113261	42387	2	8125	uc002arl.3	415	ENSG00000140350	ANP32A	acidic nuclear phosphoprotein 32 family member A
chr15	69113047	69113369	323	*	0.000460264	Promoter	15	69070875	69113261	42387	2	8125	uc002arl.3	0	ENSG00000140350	ANP32A	acidic nuclear phosphoprotein 32 family member A
chr9	100745039	100746240	1202	*	0.00247346	Promoter	9	100745489	100778224	32736	1	10541	uc004aya.3	0	ENSG00000136938	ANP32B	acidic nuclear phosphoprotein 32 family member B
chr9	100746562	100747387	826	*	0.000306387	Intron (uc004aya.3/10541, intron 1 of 6)	9	100745489	100778224	32736	1	10541	uc004aya.3	1073	ENSG00000136938	ANP32B	acidic nuclear phosphoprotein 32 family member B
chr4	164933703	164934040	338	*	0.000264509	Intron (uc003iqs.2/55016, intron 2 of 7)	4	165118159	165118863	705	2	23520	uc011cjk.2	184823	ENSG00000248546	ANP32C	acidic nuclear phosphoprotein 32 family member C
chr1	150185868	150186494	627	*	0.000517287	Distal Intergenic	1	150190717	150199127	8411	2	81611	uc010pbt.2	12633	ENSG00000143401	ANP32E	acidic nuclear phosphoprotein 32 family member E
chr1	150206907	150207278	372	*	0.000398778	Promoter	1	150190717	150207026	16310	2	81611	uc010pbu.2	0	ENSG00000143401	ANP32E	acidic nuclear phosphoprotein 32 family member E
chr1	150208270	150208908	639	*	0.00224856	Promoter	1	150190717	150208504	17788	2	81611	uc001etw.3	0	ENSG00000143401	ANP32E	acidic nuclear phosphoprotein 32 family member E
chr4	80979626	80980260	635	*	0.00329503	Intron (uc003hly.4/118429, intron 3 of 16)	4	80826725	80992808	166084	2	118429	uc003hlx.1	12548	ENSG00000163297	ANTXR2	ANTXR cell adhesion molecule 2
chr4	80992988	80995200	2213	*	0.000514329	Promoter	4	80822771	80994477	171707	2	118429	uc003hly.4	0	ENSG00000163297	ANTXR2	ANTXR cell adhesion molecule 2
chr4	81046506	81047458	953	*	0.000951766	Distal Intergenic	4	80898662	80994477	95816	2	118429	uc010ijn.3	-52029	ENSG00000163297	ANTXR2	ANTXR cell adhesion molecule 2
chr9	75747002	75747706	705	*	0.00233616	Distal Intergenic	9	75766781	75782928	16148	1	301	uc031tee.1	-19075	ENSG00000135046	ANXA1	annexin A1
chr9	75766580	75767045	466	*	0.000568169	Promoter	9	75766781	75782928	16148	1	301	uc031tee.1	0	ENSG00000135046	ANXA1	annexin A1
chr9	75769442	75770355	914	*	0.000271549	Intron (uc031tee.1/301, intron 1 of 10)	9	75772570	75785307	12738	1	301	uc004ajg.1	-2215	ENSG00000135046	ANXA1	annexin A1
chr4	168707778	168708416	639	*	0.0001331	Distal Intergenic	4	169013688	169108893	95206	1	11199	uc003irm.3	-305272	ENSG00000109511	ANXA10	annexin A10
chr4	169074894	169075494	601	*	0.000388613	Intron (uc003irm.3/11199, intron 3 of 11)	4	169086335	169108893	22559	1	11199	uc003irn.3	-10841	ENSG00000109511	ANXA10	annexin A10
chr10	81947136	81948045	910	*	0.00283457	Intron (uc001kbq.1/311, intron 1 of 16)	10	81914880	81931076	16197	2	311	uc010qlx.1	-16060	ENSG00000122359	ANXA11	annexin A11
chr10	81963081	81963608	528	*	0.000269291	Promoter	10	81914880	81964247	49368	2	311	uc001kbq.1	639	ENSG00000122359	ANXA11	annexin A11
chr10	81964776	81965657	882	*	0.00141262	Promoter	10	81914880	81965328	50449	2	311	uc001kbr.1	0	ENSG00000122359	ANXA11	annexin A11
chr15	60681396	60682077	682	*	0.000724176	Intron (uc002agk.3/302, intron 2 of 13)	15	60639350	60690185	50836	2	302	uc002agk.3	8108	ENSG00000182718	ANXA2	annexin A2
chr15	60689863	60691462	1600	*	0.000300005	Promoter	15	60639350	60690185	50836	2	302	uc002agk.3	0	ENSG00000182718	ANXA2	annexin A2
chr9	33623915	33624256	342	*	0.000341441	Promoter	9	33624223	33625532	1310	1	304	uc010mjx.3	0	NA	ANXA2P2	annexin A2 pseudogene 2
chr10	66813613	66814080	468	*	0.000119424	Distal Intergenic	10	66585285	66586634	1350	1	305	uc009xpm.2	228328	NA	ANXA2P3	annexin A2 pseudogene 3
chr10	67188978	67189566	589	*	9.92324e-05	Distal Intergenic	10	66585285	66586634	1350	1	305	uc009xpm.2	603693	NA	ANXA2P3	annexin A2 pseudogene 3
chr5	43040073	43041170	1098	*	0.00300897	Promoter	5	43039182	43040447	1266	2	389289	uc003jnf.3	0	ENSG00000177721	ANXA2R	annexin A2 receptor
chr4	79472717	79473392	676	*	0.000289154	Promoter	4	79472742	79531605	58864	1	306	uc003hld.3	0	ENSG00000138772	ANXA3	annexin A3
chr2	69921235	69921602	368	*	0.000324399	Distal Intergenic	2	69969127	70045826	76700	1	307	uc010yqn.1	-47525	ENSG00000196975	ANXA4	annexin A4
chr2	69941741	69942173	433	*	0.000278969	Distal Intergenic	2	69969127	70045826	76700	1	307	uc010yqn.1	-26954	ENSG00000196975	ANXA4	annexin A4
chr2	69951928	69952170	243	*	0.000132246	Distal Intergenic	2	69969127	70045826	76700	1	307	uc010yqn.1	-16957	ENSG00000196975	ANXA4	annexin A4
chr2	69968847	69969299	453	*	0.000140338	Promoter	2	69969127	70045826	76700	1	307	uc010yqn.1	0	ENSG00000196975	ANXA4	annexin A4
chr2	70001764	70002610	847	*	0.000468879	Intron (uc010yqn.1/307, intron 1 of 9)	2	69969127	70053596	84470	1	307	uc010yqo.2	32637	ENSG00000196975	ANXA4	annexin A4
chr4	122617452	122618579	1128	*	0.000422731	Promoter	4	122589152	122617814	28663	2	308	uc003idu.4	0	ENSG00000164111	ANXA5	annexin A5
chr4	122647602	122648042	441	*	0.000154101	Distal Intergenic	4	122589152	122618147	28996	2	308	uc003idv.4	-29455	ENSG00000164111	ANXA5	annexin A5
chr5	150494825	150495345	521	*	0.000376352	Intron (uc011dcp.2/309, intron 19 of 24)	5	150480267	150521216	40950	2	309	uc011dcp.2	25871	ENSG00000197043	ANXA6	annexin A6
chr5	150505497	150506102	606	*	0.000209817	Exon (uc011dcp.2/309, exon 13 of 25)	5	150480267	150521216	40950	2	309	uc011dcp.2	15114	ENSG00000197043	ANXA6	annexin A6
chr5	150521118	150521422	305	*	0.000215905	Promoter	5	150480267	150521216	40950	2	309	uc011dcp.2	0	ENSG00000197043	ANXA6	annexin A6
chr5	150529614	150530591	978	*	0.00122796	Intron (uc003ltl.2/309, intron 1 of 25)	5	150480267	150537443	57177	2	309	uc003ltl.2	6852	ENSG00000197043	ANXA6	annexin A6
chr5	150534923	150535618	696	*	0.000348342	Intron (uc003ltl.2/309, intron 1 of 25)	5	150480267	150537443	57177	2	309	uc003ltl.2	1825	ENSG00000197043	ANXA6	annexin A6
chr5	150537037	150537487	451	*	0.000405563	Promoter	5	150480267	150537443	57177	2	309	uc003ltl.2	0	ENSG00000197043	ANXA6	annexin A6
chr5	150544297	150544654	358	*	0.000522437	Distal Intergenic	5	150480267	150537443	57177	2	309	uc003lto.2	-6854	ENSG00000197043	ANXA6	annexin A6
chr10	75173231	75174230	1000	*	0.00187714	Promoter	10	75135189	75173841	38653	2	310	uc001jtz.2	0	ENSG00000138279	ANXA7	annexin A7
chr10	48277457	48278126	670	*	0.000748415	Exon (uc001jew.3/653145, exon 2 of 2)	10	48260621	48270592	9972	1	653145	uc021ppw.1	16836	ENSG00000265190	ANXA8	annexin A8
chr1	150951885	150952385	501	*	0.000277402	Distal Intergenic	1	150954499	150968114	13616	1	8416	uc001ewa.2	-2114	ENSG00000143412	ANXA9	annexin A9
chr7	36710304	36710711	408	*	0.000421206	Intron (uc003tfh.4/313, intron 3 of 20)	7	36552549	36764154	211606	2	313	uc003tfh.4	53443	ENSG00000136250	AOAH	acyloxyacyl hydrolase
chr7	36717989	36718579	591	*	0.000742004	Intron (uc003tfh.4/313, intron 2 of 20)	7	36552549	36764154	211606	2	313	uc003tfh.4	45575	ENSG00000136250	AOAH	acyloxyacyl hydrolase
chr7	36763634	36764583	950	*	0.00154484	Promoter	7	36552549	36764154	211606	2	313	uc003tfh.4	0	ENSG00000136250	AOAH	acyloxyacyl hydrolase
chr7	36776556	36776790	235	*	9.38951e-05	Distal Intergenic	7	36552549	36764154	211606	2	313	uc022abu.1	-12402	ENSG00000136250	AOAH	acyloxyacyl hydrolase
chr7	36804614	36804925	312	*	0.000126691	Distal Intergenic	7	36552549	36764154	211606	2	313	uc022abu.1	-40460	ENSG00000136250	AOAH	acyloxyacyl hydrolase
chr7	36816479	36817185	707	*	0.000949992	Distal Intergenic	7	36552549	36764154	211606	2	313	uc022abu.1	-52325	ENSG00000136250	AOAH	acyloxyacyl hydrolase
chr7	36820512	36821080	569	*	0.000884936	Distal Intergenic	7	36552549	36764154	211606	2	313	uc022abu.1	-56358	ENSG00000136250	AOAH	acyloxyacyl hydrolase
chr7	36824394	36824987	594	*	0.000939826	Distal Intergenic	7	36552549	36764154	211606	2	313	uc022abu.1	-60240	ENSG00000136250	AOAH	acyloxyacyl hydrolase
chr7	36827551	36827932	382	*	0.000247001	Distal Intergenic	7	36552549	36764154	211606	2	313	uc022abu.1	-63397	ENSG00000136250	AOAH	acyloxyacyl hydrolase
chr7	36645961	36646722	762	*	0.000274335	Intron (uc003tfh.4/313, intron 11 of 20)	7	36637440	36639726	2287	2	100874264	uc031swz.1	-6235	ENSG00000230539	AOAH-IT1	AOAH intronic transcript 1
chr7	36679375	36680050	676	*	0.00056344	Intron (uc003tfh.4/313, intron 4 of 20)	7	36637440	36639726	2287	2	100874264	uc031swz.1	-39649	ENSG00000230539	AOAH-IT1	AOAH intronic transcript 1
chr9	97488625	97489411	787	*	0.00224683	Promoter	9	97488951	97535450	46500	1	84909	uc011lui.2	0	ENSG00000148120	AOPEP	aminopeptidase O (putative)
chr9	97633458	97633855	398	*	0.000407533	Intron (uc004aux.2/84909, intron 5 of 7)	9	97683486	97695955	12470	1	84909	uc004avb.2	-49631	ENSG00000148120	AOPEP	aminopeptidase O (putative)
chr9	97714793	97715305	513	*	0.00020102	Intron (uc004auy.3/84909, intron 5 of 14)	9	97683486	97695955	12470	1	84909	uc004avb.2	31307	ENSG00000148120	AOPEP	aminopeptidase O (putative)
chr9	97766876	97767642	767	*	0.000199677	Promoter	9	97766415	97845950	79536	1	84909	uc011luk.2	461	ENSG00000148120	AOPEP	aminopeptidase O (putative)
chr2	201440853	201441164	312	*	0.000112131	Intron (uc010zhd.1/151246, intron 8 of 8)	2	201450731	201536217	85487	1	316	uc002uvx.3	-9567	ENSG00000138356	AOX1	aldehyde oxidase 1
chr2	201450504	201451111	608	*	0.000154905	Promoter	2	201450731	201536217	85487	1	316	uc002uvx.3	0	ENSG00000138356	AOX1	aldehyde oxidase 1
chr2	201548074	201548691	618	*	0.000266668	Distal Intergenic	2	201560446	201658941	98496	1	344454	uc021vur.1	-11755	ENSG00000243478	AOX2P	aldehyde oxidase 2, pseudogene
chr2	201559972	201560472	501	*	0.000156395	Promoter	2	201560446	201658941	98496	1	344454	uc021vur.1	0	ENSG00000243478	AOX2P	aldehyde oxidase 2, pseudogene
chr2	201577781	201578425	645	*	0.00321951	Exon (uc002uvy.1/100507140, exon 3 of 3)	2	201560446	201658941	98496	1	344454	uc031rqo.1	17335	ENSG00000243478	AOX2P	aldehyde oxidase 2, pseudogene
chr4	113152295	113153733	1439	*	0.00367316	Promoter	4	113152895	113186475	33581	1	55435	uc010imm.1	0	ENSG00000138660	AP1AR	adaptor related protein complex 1 associated regulatory protein
chr22	29784135	29784715	581	*	0.000255165	Promoter	22	29723669	29784572	60904	2	162	uc003afi.3	0	ENSG00000100280	AP1B1	adaptor related protein complex 1 subunit beta 1
chr16	71842274	71843461	1188	*	0.0021121	Promoter	16	71762905	71842976	80072	2	164	uc002fbb.3	0	ENSG00000166747	AP1G1	adaptor related protein complex 1 subunit gamma 1
chr14	24036517	24037173	657	*	0.00046949	Promoter	14	24028777	24036723	7947	2	8906	uc001wkk.3	0	ENSG00000213983	AP1G2	adaptor related protein complex 1 subunit gamma 2
chr19	16308408	16309192	785	*	0.000669805	Promoter	19	16308665	16346156	37492	1	8907	uc002ndu.2	0	ENSG00000072958	AP1M1	adaptor related protein complex 1 subunit mu 1
chr19	16327710	16328485	776	*	0.000191635	Intron (uc002ndu.2/8907, intron 5 of 11)	19	16308665	16346156	37492	1	8907	uc010xpd.1	19045	ENSG00000072958	AP1M1	adaptor related protein complex 1 subunit mu 1
chr19	16354745	16355181	437	*	0.00025362	Distal Intergenic	19	16308665	16346156	37492	1	8907	uc010xpd.1	46080	ENSG00000072958	AP1M1	adaptor related protein complex 1 subunit mu 1
chr19	10691756	10692194	439	*	0.000221736	Exon (uc002mpc.3/10053, exon 5 of 12)	19	10683347	10697991	14645	2	10053	uc002mpc.3	5797	ENSG00000129354	AP1M2	adaptor related protein complex 1 subunit mu 2
chr7	100787252	100787614	363	*	0.000192115	Distal Intergenic	7	100797686	100804557	6872	1	1174	uc003uxv.4	-10072	ENSG00000106367	AP1S1	adaptor related protein complex 1 subunit sigma 1
chr7	100797393	100797966	574	*	0.000480162	Promoter	7	100797686	100804557	6872	1	1174	uc003uxv.4	0	ENSG00000106367	AP1S1	adaptor related protein complex 1 subunit sigma 1
chrX	15872453	15873712	1260	*	0.00541917	Promoter	23	15843929	15873137	29209	2	8905	uc004cxi.4	0	ENSG00000182287	AP1S2	adaptor related protein complex 1 subunit sigma 2
chrX	15900935	15901462	528	*	0.000185419	Distal Intergenic	23	15851100	15873137	22038	2	8905	uc011miu.2	-27798	ENSG00000182287	AP1S2	adaptor related protein complex 1 subunit sigma 2
chr2	224625769	224626082	314	*	0.000171593	Intron (uc002vnn.3/130340, intron 4 of 4)	2	224620047	224702319	82273	2	130340	uc002vnn.3	76237	ENSG00000152056	AP1S3	adaptor related protein complex 1 subunit sigma 3
chr2	224644558	224644859	302	*	0.000114786	Intron (uc002vnn.3/130340, intron 1 of 4)	2	224620047	224702319	82273	2	130340	uc002vnn.3	57460	ENSG00000152056	AP1S3	adaptor related protein complex 1 subunit sigma 3
chr2	224701874	224702805	932	*	0.00167277	Promoter	2	224620047	224702319	82273	2	130340	uc002vnn.3	0	ENSG00000152056	AP1S3	adaptor related protein complex 1 subunit sigma 3
chr2	224729767	224730521	755	*	0.00043977	Distal Intergenic	2	224629894	224702319	72426	2	130340	uc010fwx.2	-27448	ENSG00000152056	AP1S3	adaptor related protein complex 1 subunit sigma 3
chr19	50269620	50270426	807	*	0.00284171	Promoter	19	50270180	50306633	36454	1	160	uc010enj.1	0	ENSG00000196961	AP2A1	adaptor related protein complex 2 subunit alpha 1
chr11	925613	926176	564	*	0.000737768	Promoter	11	925809	1006617	80809	1	161	uc009yco.2	0	ENSG00000183020	AP2A2	adaptor related protein complex 2 subunit alpha 2
chr11	964884	965241	358	*	0.000226608	Intron (uc009yco.2/161, intron 2 of 15)	11	972062	982781	10720	1	161	uc001lsu.1	-6821	ENSG00000183020	AP2A2	adaptor related protein complex 2 subunit alpha 2
chr11	980125	980529	405	*	0.000223799	Intron (uc009yco.2/161, intron 5 of 15)	11	972062	982781	10720	1	161	uc001lsu.1	8063	ENSG00000183020	AP2A2	adaptor related protein complex 2 subunit alpha 2
chr17	33913937	33914671	735	*	0.00108166	Promoter	17	33914282	34053436	139155	1	163	uc002hjq.3	0	ENSG00000006125	AP2B1	adaptor related protein complex 2 subunit beta 1
chr3	183892350	183893060	711	*	0.00373064	Promoter	3	183892634	183901879	9246	1	1173	uc003fmw.3	0	ENSG00000161203	AP2M1	adaptor related protein complex 2 subunit mu 1
chr19	47353705	47354407	703	*	0.00106847	Promoter	19	47341423	47354203	12781	2	1175	uc002pft.1	0	ENSG00000042753	AP2S1	adaptor related protein complex 2 subunit sigma 1
chr19	47359372	47359652	281	*	0.000591086	Distal Intergenic	19	47341423	47354203	12781	2	1175	uc002pfu.1	-5169	ENSG00000042753	AP2S1	adaptor related protein complex 2 subunit sigma 1
chr19	47363265	47364515	1251	*	0.000968877	Distal Intergenic	19	47341423	47354203	12781	2	1175	uc002pfu.1	-9062	ENSG00000042753	AP2S1	adaptor related protein complex 2 subunit sigma 1
chr5	77564923	77565364	442	*	0.000164141	Intron (uc003kfj.4/8546, intron 1 of 26)	5	77298150	77590579	292430	2	8546	uc003kfj.4	25215	ENSG00000132842	AP3B1	adaptor related protein complex 3 subunit beta 1
chr5	77590142	77591169	1028	*	0.00251334	Promoter	5	77298150	77590579	292430	2	8546	uc003kfj.4	0	ENSG00000132842	AP3B1	adaptor related protein complex 3 subunit beta 1
chr5	77591411	77591739	329	*	0.000133117	Promoter	5	77298150	77590579	292430	2	8546	uc031skl.1	-832	ENSG00000132842	AP3B1	adaptor related protein complex 3 subunit beta 1
chr15	83349160	83349536	377	*	0.000219939	Promoter	15	83328033	83349135	21103	2	8120	uc010uog.2	-25	ENSG00000103723	AP3B2	adaptor related protein complex 3 subunit beta 2
chr15	83378172	83378914	743	*	0.000394982	Promoter	15	83328033	83378635	50603	2	8120	uc010uoh.2	0	ENSG00000103723	AP3B2	adaptor related protein complex 3 subunit beta 2
chr19	2145581	2146180	600	*	0.000158019	Intron (uc002luz.4/8943, intron 1 of 29)	19	2100987	2151556	50570	2	8943	uc002luz.4	5376	ENSG00000065000	AP3D1	adaptor related protein complex 3 subunit delta 1
chr19	2151506	2152108	603	*	0.00173925	Promoter	19	2100987	2151556	50570	2	8943	uc002luz.4	0	ENSG00000065000	AP3D1	adaptor related protein complex 3 subunit delta 1
chr8	41997307	41998491	1185	*	0.0017299	Distal Intergenic	8	42010464	42028701	18238	1	10947	uc003xoo.3	-11973	ENSG00000070718	AP3M2	adaptor related protein complex 3 subunit mu 2
chr8	41998817	41999577	761	*	0.000666333	Distal Intergenic	8	42010464	42028701	18238	1	10947	uc003xoo.3	-10887	ENSG00000070718	AP3M2	adaptor related protein complex 3 subunit mu 2
chr8	42009935	42011057	1123	*	0.00542486	Promoter	8	42010464	42028701	18238	1	10947	uc003xoo.3	0	ENSG00000070718	AP3M2	adaptor related protein complex 3 subunit mu 2
chr8	42029092	42029751	660	*	0.000431126	Downstream (2-3kb)	8	42012134	42023297	11164	1	10947	uc003xoq.2	16958	ENSG00000070718	AP3M2	adaptor related protein complex 3 subunit mu 2
chr5	115176980	115178231	1252	*	0.00407858	Promoter	5	115177619	115249778	72160	1	1176	uc003krk.3	0	ENSG00000177879	AP3S1	adaptor related protein complex 3 subunit sigma 1
chr15	90436989	90437592	604	*	0.00068549	Promoter	15	90373831	90437617	63787	2	10239	uc002boq.4	25	ENSG00000157823	AP3S2	adaptor related protein complex 3 subunit sigma 2
chr1	114447060	114448149	1090	*	0.00295935	Promoter	1	114437371	114447525	10155	2	10717	uc001eeb.3	0	ENSG00000134262	AP4B1	adaptor related protein complex 4 subunit beta 1
chr15	51169086	51169382	297	*	0.000111978	Distal Intergenic	15	51200869	51240356	39488	1	23431	uc010ufi.2	-31487	ENSG00000081014	AP4E1	adaptor related protein complex 4 subunit epsilon 1
chr15	51178022	51178321	300	*	0.000627217	Distal Intergenic	15	51200869	51240356	39488	1	23431	uc010ufi.2	-22548	ENSG00000081014	AP4E1	adaptor related protein complex 4 subunit epsilon 1
chr15	51199259	51200115	857	*	0.00155591	Promoter	15	51200869	51240356	39488	1	23431	uc010ufi.2	-754	ENSG00000081014	AP4E1	adaptor related protein complex 4 subunit epsilon 1
chr15	51200465	51201337	873	*	0.00101637	Promoter	15	51200869	51240356	39488	1	23431	uc010ufi.2	0	ENSG00000081014	AP4E1	adaptor related protein complex 4 subunit epsilon 1
chr14	31494580	31496221	1642	*	0.00161321	Promoter	14	31494676	31555008	60333	1	11154	uc001wqw.4	0	ENSG00000100478	AP4S1	adaptor related protein complex 4 subunit sigma 1
chr11	65547464	65547972	509	*	0.00018246	Promoter	11	65541369	65548062	6694	2	91056	uc031qbm.1	90	ENSG00000254470	AP5B1	adaptor related protein complex 5 subunit beta 1
chr11	65548322	65548767	446	*	0.000116921	Promoter	11	65541369	65548062	6694	2	91056	uc031qbm.1	-260	ENSG00000254470	AP5B1	adaptor related protein complex 5 subunit beta 1
chr20	3791765	3792780	1016	*	0.000368123	Exon (uc002wjr.3/uc002wjr.3, exon 3 of 4)	20	3801171	3805580	4410	1	55317	uc002wjt.3	-8391	ENSG00000125843	AP5S1	adaptor related protein complex 5 subunit sigma 1
chr20	3800693	3801755	1063	*	0.000988271	Promoter	20	3801171	3805580	4410	1	55317	uc002wjt.3	0	ENSG00000125843	AP5S1	adaptor related protein complex 5 subunit sigma 1
chr7	4779218	4779630	413	*	0.000184469	Intron (uc003sna.1/221937, intron 4 of 11)	7	4815262	4834026	18765	1	9907	uc003sne.3	-35632	ENSG00000242802	AP5Z1	adaptor related protein complex 5 subunit zeta 1
chr7	4784258	4785148	891	*	0.000498317	Intron (uc003sna.1/221937, intron 5 of 11)	7	4815262	4834026	18765	1	9907	uc003sne.3	-30114	ENSG00000242802	AP5Z1	adaptor related protein complex 5 subunit zeta 1
chr7	4793312	4793929	618	*	0.000353323	Intron (uc003sna.1/221937, intron 5 of 11)	7	4815262	4834026	18765	1	9907	uc003sne.3	-21333	ENSG00000242802	AP5Z1	adaptor related protein complex 5 subunit zeta 1
chr7	4814654	4815746	1093	*	0.00126814	Promoter	7	4815262	4834026	18765	1	9907	uc003sne.3	0	ENSG00000242802	AP5Z1	adaptor related protein complex 5 subunit zeta 1
chr12	99047641	99047928	288	*	0.000210714	Intron (uc001tfy.3/317, intron 4 of 26)	12	99039078	99129211	90134	1	317	uc001tgc.3	8563	ENSG00000120868	APAF1	apoptotic peptidase activating factor 1
chr9	72286847	72288260	1414	*	0.000857291	Promoter	9	72042449	72287275	244827	2	320	uc004ahh.2	0	ENSG00000107282	APBA1	amyloid beta precursor protein binding family A member 1
chr15	29119031	29119373	343	*	0.000146319	Distal Intergenic	15	29131168	29347038	215871	1	321	uc010uas.1	-11795	ENSG00000034053	APBA2	amyloid beta precursor protein binding family A member 2
chr15	29121393	29121862	470	*	0.000129801	Distal Intergenic	15	29131168	29347038	215871	1	321	uc010uas.1	-9306	ENSG00000034053	APBA2	amyloid beta precursor protein binding family A member 2
chr15	29130551	29131868	1318	*	0.000305493	Promoter	15	29131168	29347038	215871	1	321	uc010uas.1	0	ENSG00000034053	APBA2	amyloid beta precursor protein binding family A member 2
chr15	29135835	29136466	632	*	0.000457182	Intron (uc010uas.1/321, intron 1 of 4)	15	29131168	29410516	279349	1	321	uc010uat.2	4667	ENSG00000034053	APBA2	amyloid beta precursor protein binding family A member 2
chr15	29211530	29212169	640	*	0.000161675	Intron (uc010uas.1/321, intron 1 of 4)	15	29213843	29410516	196674	1	321	uc001zck.3	-1674	ENSG00000034053	APBA2	amyloid beta precursor protein binding family A member 2
chr15	29240717	29241343	627	*	0.000198498	Intron (uc010uas.1/321, intron 3 of 4)	15	29213843	29410516	196674	1	321	uc001zcl.3	26874	ENSG00000034053	APBA2	amyloid beta precursor protein binding family A member 2
chr15	29395743	29396225	483	*	0.00033655	Intron (uc010azj.2/321, intron 9 of 11)	15	29362861	29394962	32102	1	321	uc001zcm.1	32882	ENSG00000034053	APBA2	amyloid beta precursor protein binding family A member 2
chr19	3761443	3761740	298	*	0.000189749	Promoter	19	3750771	3761673	10903	2	9546	uc002lyp.1	0	ENSG00000011132	APBA3	amyloid beta precursor protein binding family A member 3
chr11	6423517	6424458	942	*	0.00178441	Promoter	11	6422304	6423955	1652	2	322	uc010rad.2	0	ENSG00000166313	APBB1	amyloid beta precursor protein binding family B member 1
chr11	6425588	6425919	332	*	0.000235745	Promoter	11	6416355	6425894	9540	2	322	uc031pyt.1	0	ENSG00000166313	APBB1	amyloid beta precursor protein binding family B member 1
chr11	6434716	6435520	805	*	0.00158314	Intron (uc001mdb.2/322, intron 1 of 13)	11	6416355	6440332	23978	2	322	uc001mdb.2	4812	ENSG00000166313	APBB1	amyloid beta precursor protein binding family B member 1
chr11	6440049	6440943	895	*	0.000857693	Promoter	11	6416355	6440332	23978	2	322	uc001mdb.2	0	ENSG00000166313	APBB1	amyloid beta precursor protein binding family B member 1
chr10	26624083	26624499	417	*	0.000283352	Distal Intergenic	10	26727266	26790867	63602	1	54518	uc001isr.3	-102767	ENSG00000077420	APBB1IP	amyloid beta precursor protein binding family B member 1 interacting protein
chr10	26680862	26681584	723	*	0.000129159	Distal Intergenic	10	26727266	26790867	63602	1	54518	uc001isr.3	-45682	ENSG00000077420	APBB1IP	amyloid beta precursor protein binding family B member 1 interacting protein
chr10	26726974	26727921	948	*	0.000446846	Promoter	10	26727266	26790867	63602	1	54518	uc001isr.3	0	ENSG00000077420	APBB1IP	amyloid beta precursor protein binding family B member 1 interacting protein
chr10	26728291	26728750	460	*	0.000120331	Intron (uc001isr.3/54518, intron 2 of 4)	10	26727266	26856732	129467	1	54518	uc001iss.3	1025	ENSG00000077420	APBB1IP	amyloid beta precursor protein binding family B member 1 interacting protein
chr10	26736281	26736556	276	*	9.20415e-05	Intron (uc001isr.3/54518, intron 2 of 4)	10	26727266	26856732	129467	1	54518	uc001iss.3	9015	ENSG00000077420	APBB1IP	amyloid beta precursor protein binding family B member 1 interacting protein
chr10	26737450	26738258	809	*	0.000606941	Intron (uc001isr.3/54518, intron 2 of 4)	10	26727266	26856732	129467	1	54518	uc001iss.3	10184	ENSG00000077420	APBB1IP	amyloid beta precursor protein binding family B member 1 interacting protein
chr10	26757625	26758110	486	*	0.000494329	Intron (uc001isr.3/54518, intron 2 of 4)	10	26727266	26856732	129467	1	54518	uc001iss.3	30359	ENSG00000077420	APBB1IP	amyloid beta precursor protein binding family B member 1 interacting protein
chr10	26763704	26764590	887	*	0.000133444	Intron (uc001isr.3/54518, intron 2 of 4)	10	26727266	26856732	129467	1	54518	uc001iss.3	36438	ENSG00000077420	APBB1IP	amyloid beta precursor protein binding family B member 1 interacting protein
chr10	26768658	26768999	342	*	0.000256068	Intron (uc001isr.3/54518, intron 2 of 4)	10	26727266	26856732	129467	1	54518	uc001iss.3	41392	ENSG00000077420	APBB1IP	amyloid beta precursor protein binding family B member 1 interacting protein
chr10	26771121	26771491	371	*	0.00110474	Intron (uc001isr.3/54518, intron 2 of 4)	10	26727266	26856732	129467	1	54518	uc001iss.3	43855	ENSG00000077420	APBB1IP	amyloid beta precursor protein binding family B member 1 interacting protein
chr10	26775908	26776668	761	*	0.000447333	Intron (uc001isr.3/54518, intron 2 of 4)	10	26727266	26856732	129467	1	54518	uc001iss.3	48642	ENSG00000077420	APBB1IP	amyloid beta precursor protein binding family B member 1 interacting protein
chr4	40858813	40859624	812	*	0.000355525	Promoter	4	40812044	40859172	47129	2	323	uc003gvk.3	0	ENSG00000163697	APBB2	amyloid beta precursor protein binding family B member 2
chr4	40926555	40926772	218	*	0.000292888	Intron (uc010ifu.3/323, intron 3 of 10)	4	40812044	40947090	135047	2	323	uc010ifu.3	20318	ENSG00000163697	APBB2	amyloid beta precursor protein binding family B member 2
chr4	40929617	40930104	488	*	0.000224934	Intron (uc010ifu.3/323, intron 3 of 10)	4	40812044	40947090	135047	2	323	uc010ifu.3	16986	ENSG00000163697	APBB2	amyloid beta precursor protein binding family B member 2
chr4	41216067	41216913	847	*	0.000251821	Promoter	4	40812044	41216635	404592	2	323	uc003gvl.3	0	ENSG00000163697	APBB2	amyloid beta precursor protein binding family B member 2
chr4	41218249	41218817	569	*	0.000188554	Distal Intergenic	4	40812044	41216635	404592	2	323	uc003gvn.3	-1614	ENSG00000163697	APBB2	amyloid beta precursor protein binding family B member 2
chr5	139943841	139944640	800	*	0.00437605	Promoter	5	139937853	139943960	6108	2	10307	uc003lgc.1	0	ENSG00000113108	APBB3	amyloid beta precursor protein binding family B member 3
chr5	112042850	112043769	920	*	0.00339577	Promoter	5	112043202	112181936	138735	1	324	uc011cvt.2	0	ENSG00000134982	APC	APC regulator of WNT signaling pathway
chr5	112073105	112074264	1160	*	0.00101665	Promoter	5	112073556	112181936	108381	1	324	uc003kpy.4	0	ENSG00000134982	APC	APC regulator of WNT signaling pathway
chr5	112093234	112093544	311	*	0.000186296	Intron (uc011cvt.2/324, intron 1 of 13)	5	112073556	112181936	108381	1	324	uc010jbz.3	19678	ENSG00000134982	APC	APC regulator of WNT signaling pathway
chr19	1444946	1445533	588	*	0.000181235	Distal Intergenic	19	1450148	1473243	23096	1	10297	uc002lsr.1	-4615	ENSG00000115266	APC2	APC regulator of WNT signaling pathway 2
chr18	10213553	10213848	296	*	0.000383623	Distal Intergenic	18	10454625	10488698	34074	1	147495	uc002kom.4	-240777	ENSG00000154856	APCDD1	APC down-regulated 1
chr18	10247190	10247737	548	*	0.000153306	Exon (uc002kol.1/uc002kol.1, exon 1 of 2)	18	10454625	10488698	34074	1	147495	uc002kom.4	-206888	ENSG00000154856	APCDD1	APC down-regulated 1
chr18	10454870	10455192	323	*	0.000141729	Promoter	18	10454625	10488698	34074	1	147495	uc002kom.4	245	ENSG00000154856	APCDD1	APC down-regulated 1
chr3	49710974	49712097	1124	*	0.00115531	Promoter	3	49711435	49720781	9347	1	327	uc010hkw.1	0	ENSG00000164062	APEH	acylaminoacyl-peptide hydrolase
chr14	20922565	20923939	1375	*	0.00241352	Promoter	14	20923290	20925931	2642	1	328	uc001vxg.3	0	ENSG00000100823	APEX1	apurinic/apyrimidinic endodeoxyribonuclease 1
chrX	55026182	55027123	942	*	0.00175419	Promoter	23	55026756	55034306	7551	1	27301	uc004dtz.4	0	ENSG00000169188	APEX2	apurinic/apyrimidinic endodeoxyribonuclease 2
chr1	150240753	150241731	979	*	0.000390927	Promoter	1	150237799	150241609	3811	2	51107	uc001ety.2	0	ENSG00000117362	APH1A	aph-1 homolog A, gamma-secretase subunit
chr15	63537315	63537765	451	*	0.000314218	Intron (uc002alz.3/51762, intron 2 of 7)	15	63569749	63601325	31577	1	83464	uc002ama.3	-31984	ENSG00000138613	APH1B	aph-1 homolog B, gamma-secretase subunit
chr15	63569266	63570067	802	*	0.000566623	Promoter	15	63569749	63601325	31577	1	83464	uc002ama.3	0	ENSG00000138613	APH1B	aph-1 homolog B, gamma-secretase subunit
chr11	43331804	43332082	279	*	7.85744e-05	Distal Intergenic	11	43333505	43366080	32576	1	8539	uc001mxf.2	-1423	ENSG00000166181	API5	apoptosis inhibitor 5
chr11	43333225	43334009	785	*	0.0030136	Promoter	11	43333505	43366080	32576	1	8539	uc001mxf.2	0	ENSG00000166181	API5	apoptosis inhibitor 5
chr11	34937370	34938574	1205	*	0.00186794	Promoter	11	34896714	34937939	41226	2	51074	uc010reo.1	0	ENSG00000149089	APIP	APAF1 interacting protein
chr11	34947762	34947925	164	*	0.000189218	Intron (uc001mvt.3/8050, intron 1 of 10)	11	34903843	34937939	34097	2	51074	uc001mvs.2	-9823	ENSG00000149089	APIP	APAF1 interacting protein
chr2	68694192	68694984	793	*	0.00430329	Promoter	2	68694691	68772444	77754	1	200558	uc010fdf.2	0	ENSG00000169621	APLF	aprataxin and PNKP like factor
chrX	128771404	128771942	539	*	0.000195806	Distal Intergenic	23	128779236	128788933	9698	2	8862	uc004eus.3	16991	ENSG00000171388	APLN	apelin
chrX	128789787	128790142	356	*	0.000116629	Promoter	23	128779236	128788933	9698	2	8862	uc004eus.3	-854	ENSG00000171388	APLN	apelin
chrX	128811904	128812819	916	*	0.000192288	Distal Intergenic	23	128779236	128788933	9698	2	8862	uc004eus.3	-22971	ENSG00000171388	APLN	apelin
chr19	36360538	36361039	502	*	0.000222251	Promoter	19	36360417	36370699	10283	1	333	uc010xta.2	121	ENSG00000105290	APLP1	amyloid beta precursor like protein 1
chr11	129938760	129940765	2006	*	0.00205919	Promoter	11	129939716	130014706	74991	1	334	uc001qfp.3	0	ENSG00000084234	APLP2	amyloid beta precursor like protein 2
chr11	129960700	129961842	1143	*	0.000224806	Intron (uc001qfp.3/334, intron 1 of 16)	11	129979324	130014706	35383	1	334	uc001qfv.3	-17482	ENSG00000084234	APLP2	amyloid beta precursor like protein 2
chr11	129988770	129989353	584	*	0.000417215	Intron (uc001qfp.3/334, intron 3 of 16)	11	129979324	130014706	35383	1	334	uc001qfv.3	9446	ENSG00000084234	APLP2	amyloid beta precursor like protein 2
chr20	24972960	24973758	799	*	0.0018651	Promoter	20	24943580	24973425	29846	2	57136	uc002wty.3	0	ENSG00000101474	APMAP	adipocyte plasma membrane associated protein
chr11	116706500	116707251	752	*	0.000404908	3' UTR	11	116706469	116708338	1870	2	335	uc001ppv.1	1087	ENSG00000118137	APOA1	apolipoprotein A1
chr2	21185783	21186100	318	*	0.000196554	Distal Intergenic	2	21224301	21266945	42645	2	338	uc002red.3	80845	ENSG00000084674	APOB	apolipoprotein B
chr2	21265854	21266922	1069	*	0.000169821	Promoter	2	21224301	21266945	42645	2	338	uc002red.3	23	ENSG00000084674	APOB	apolipoprotein B
chr12	7742306	7742881	576	*	9.93474e-05	Distal Intergenic	12	7801996	7818502	16507	2	339	uc001qtb.3	75621	ENSG00000111701	APOBEC1	apolipoprotein B mRNA editing enzyme catalytic subunit 1
chr12	7791213	7791749	537	*	0.000466827	Distal Intergenic	12	7801996	7818502	16507	2	339	uc001qtb.3	26753	ENSG00000111701	APOBEC1	apolipoprotein B mRNA editing enzyme catalytic subunit 1
chr12	7792430	7793664	1235	*	0.000648025	Distal Intergenic	12	7801996	7818502	16507	2	339	uc001qtb.3	24838	ENSG00000111701	APOBEC1	apolipoprotein B mRNA editing enzyme catalytic subunit 1
chr22	39409945	39410355	411	*	0.000109224	Promoter	22	39410265	39414825	4561	1	27350	uc003awr.3	0	ENSG00000244509	APOBEC3C	apolipoprotein B mRNA editing enzyme catalytic subunit 3C
chr22	39416749	39417179	431	*	0.00034148	Promoter	22	39417118	39421676	4559	1	140564	uc021wpq.1	0	ENSG00000243811	APOBEC3D	apolipoprotein B mRNA editing enzyme catalytic subunit 3D
chr22	39436482	39437018	537	*	0.00032	Promoter	22	39436673	39440428	3756	1	200316	uc003awv.3	0	ENSG00000128394	APOBEC3F	apolipoprotein B mRNA editing enzyme catalytic subunit 3F
chr22	39472951	39473511	561	*	0.000242751	Promoter	22	39473010	39483748	10739	1	60489	uc003awx.3	0	ENSG00000239713	APOBEC3G	apolipoprotein B mRNA editing enzyme catalytic subunit 3G
chr22	39486473	39487072	600	*	0.000202392	Distal Intergenic	22	39493229	39498610	5382	1	164668	uc021wps.1	-6157	ENSG00000100298	APOBEC3H	apolipoprotein B mRNA editing enzyme catalytic subunit 3H
chr22	39495366	39495749	384	*	0.000197361	Intron (uc021wps.1/164668, intron 1 of 3)	22	39493229	39500072	6844	1	164668	uc021wpv.1	2137	ENSG00000100298	APOBEC3H	apolipoprotein B mRNA editing enzyme catalytic subunit 3H
chr1	183621376	183621951	576	*	0.000220207	Promoter	1	183615411	183622448	7038	2	403314	uc001gqn.3	497	ENSG00000173627	APOBEC4	apolipoprotein B mRNA editing enzyme catalytic polypeptide like 4
chr1	183622104	183622761	658	*	0.000213879	Promoter	1	183615411	183622448	7038	2	403314	uc001gqn.3	0	ENSG00000173627	APOBEC4	apolipoprotein B mRNA editing enzyme catalytic polypeptide like 4
chr1	183624721	183625022	302	*	0.000265597	Intron (uc010pof.1/23179, intron 1 of 11)	1	183615411	183622448	7038	2	403314	uc001gqn.3	-2273	ENSG00000173627	APOBEC4	apolipoprotein B mRNA editing enzyme catalytic polypeptide like 4
chr16	28505280	28505801	522	*	0.000458806	Promoter	16	28505970	28510291	4322	1	55911	uc002dqb.2	-169	ENSG00000184730	APOBR	apolipoprotein B receptor
chr19	45418216	45418669	454	*	0.000239463	Promoter	19	45417921	45422606	4686	1	341	uc002pae.1	295	ENSG00000130208	APOC1	apolipoprotein C1
chr17	64242482	64243049	568	*	0.000670546	Distal Intergenic	17	64208147	64225556	17410	2	350	uc002jfn.4	-16926	ENSG00000091583	APOH	apolipoprotein H
chr22	36673844	36674007	164	*	9.00156e-05	Distal Intergenic	22	36649117	36663577	14461	1	8542	uc011amq.2	24727	ENSG00000100342	APOL1	apolipoprotein L1
chr22	36686042	36686365	324	*	0.000189827	Intron (uc003apg.3/4627, intron 31 of 40)	22	36649117	36663577	14461	1	8542	uc011amq.2	36925	ENSG00000100342	APOL1	apolipoprotein L1
chr22	36635272	36635941	670	*	0.000424799	Promoter	22	36622255	36635607	13353	2	23780	uc011amm.2	0	ENSG00000128335	APOL2	apolipoprotein L2
chr22	36519830	36520317	488	*	0.000571035	Distal Intergenic	22	36536371	36556977	20607	2	80833	uc003aoq.3	36660	ENSG00000128284	APOL3	apolipoprotein L3
chr22	36044123	36044534	412	*	0.000182112	Promoter	22	36044424	36057406	12983	1	80830	uc003aod.3	0	ENSG00000221963	APOL6	apolipoprotein L6
chr22	36056355	36057271	917	*	0.000235428	3' UTR	22	36044424	36064456	20033	1	80830	uc003aoe.3	11931	ENSG00000221963	APOL6	apolipoprotein L6
chr12	12889713	12890267	555	*	0.000167773	Intron (uc001rau.4/81575, intron 1 of 1)	12	12878851	12944399	65549	1	81575	uc001rau.4	10862	ENSG00000178878	APOLD1	apolipoprotein L domain containing 1
chr12	12939569	12940358	790	*	0.000698578	Exon (uc001rau.4/81575, exon 2 of 2)	12	12938541	12944399	5859	1	81575	uc001raw.4	1028	ENSG00000178878	APOLD1	apolipoprotein L domain containing 1
chr12	12941473	12941962	490	*	0.000244994	3' UTR	12	12938541	12944399	5859	1	81575	uc001raw.4	2932	ENSG00000178878	APOLD1	apolipoprotein L domain containing 1
chr6	31619744	31620981	1238	*	0.00107366	Promoter	6	31620187	31625987	5801	1	55937	uc003nvk.4	0	ENSG00000204444	APOM	apolipoprotein M
chrX	84258155	84259499	1345	*	0.000844359	Promoter	23	84258898	84348323	89426	1	139322	uc004eem.3	0	ENSG00000155008	APOOL	apolipoprotein O like
chr16	59293099	59294173	1075	*	0.000732122	Distal Intergenic	16	59788045	59789095	1051	2	644649	uc021tji.2	494922	NA	APOOP5	apolipoprotein O pseudogene 5
chr16	59294542	59295279	738	*	0.000544287	Distal Intergenic	16	59788045	59789095	1051	2	644649	uc021tji.2	493816	NA	APOOP5	apolipoprotein O pseudogene 5
chr21	27268158	27268482	325	*	0.000472456	Intron (uc011acg.2/351, intron 6 of 7)	21	27252861	27342862	90002	2	351	uc011acg.2	74380	ENSG00000142192	APP	amyloid beta precursor protein
chr21	27339859	27340613	755	*	0.000363472	Intron (uc011acg.2/351, intron 1 of 7)	21	27252861	27342862	90002	2	351	uc011acg.2	2249	ENSG00000142192	APP	amyloid beta precursor protein
chr21	27349182	27349844	663	*	0.00042106	Intron (uc010glk.3/351, intron 8 of 16)	21	27252861	27342862	90002	2	351	uc011acg.2	-6320	ENSG00000142192	APP	amyloid beta precursor protein
chr21	27372075	27372718	644	*	0.000387253	Exon (uc010glk.3/351, exon 7 of 17)	21	27252861	27342862	90002	2	351	uc011acg.2	-29213	ENSG00000142192	APP	amyloid beta precursor protein
chr21	27431753	27432010	258	*	0.000189784	Intron (uc010glk.3/351, intron 3 of 16)	21	27252861	27512708	259848	2	351	uc010glk.3	80698	ENSG00000142192	APP	amyloid beta precursor protein
chr21	27443092	27443800	709	*	0.000477869	Intron (uc010glk.3/351, intron 3 of 16)	21	27252861	27512708	259848	2	351	uc010glk.3	68908	ENSG00000142192	APP	amyloid beta precursor protein
chr21	27509139	27509603	465	*	0.000142369	Intron (uc010glk.3/351, intron 1 of 16)	21	27252861	27512708	259848	2	351	uc010glk.3	3105	ENSG00000142192	APP	amyloid beta precursor protein
chr21	27520001	27520720	720	*	0.000295243	Intron (uc002ylz.3/351, intron 1 of 17)	21	27252861	27512708	259848	2	351	uc010glk.3	-7293	ENSG00000142192	APP	amyloid beta precursor protein
chr21	27529946	27530653	708	*	0.000282235	Intron (uc002ylz.3/351, intron 1 of 17)	21	27252861	27543138	290278	2	351	uc002ylz.3	12485	ENSG00000142192	APP	amyloid beta precursor protein
chr21	27541449	27542439	991	*	0.000679218	Promoter	21	27252861	27543138	290278	2	351	uc002ylz.3	699	ENSG00000142192	APP	amyloid beta precursor protein
chr21	27542620	27543532	913	*	0.00285237	Promoter	21	27252861	27543138	290278	2	351	uc002ylz.3	0	ENSG00000142192	APP	amyloid beta precursor protein
chr17	58595453	58595722	270	*	0.000114129	Intron (uc002iys.1/10513, intron 1 of 12)	17	58520520	58603580	83061	2	10513	uc002iys.1	7858	ENSG00000062725	APPBP2	amyloid beta precursor protein binding protein 2
chr17	58602937	58603857	921	*	0.00118214	Promoter	17	58520520	58603580	83061	2	10513	uc002iys.1	0	ENSG00000062725	APPBP2	amyloid beta precursor protein binding protein 2
chr3	57261290	57262188	899	*	0.0014632	Promoter	3	57261765	57302049	40285	1	26060	uc010hnb.3	0	ENSG00000157500	APPL1	adaptor protein, phosphotyrosine interacting with PH domain and leucine zipper 1
chr3	57262340	57262724	385	*	0.000141024	Promoter	3	57261765	57307498	45734	1	26060	uc003dio.3	575	ENSG00000157500	APPL1	adaptor protein, phosphotyrosine interacting with PH domain and leucine zipper 1
chr12	105629350	105630315	966	*	0.000516926	Promoter	12	105567075	105630008	62934	2	55198	uc001tlf.1	0	ENSG00000136044	APPL2	adaptor protein, phosphotyrosine interacting with PH domain and leucine zipper 2
chr16	88877849	88878797	949	*	0.00072518	Promoter	16	88875877	88878342	2466	2	353	uc002flv.3	0	ENSG00000198931	APRT	adenine phosphoribosyltransferase
chr7	77357435	77357965	531	*	0.000472172	Intron (uc010ldt.1/222194, intron 1 of 7)	7	77313168	77326662	13495	2	100505854	uc003ugk.4	-30773	ENSG00000214293	APTR	Alu-mediated CDKN1A/p21 transcriptional regulator
chr9	33001050	33002097	1048	*	0.00203822	Promoter	9	32972604	33001574	28971	2	54840	uc003zro.3	0	ENSG00000137074	APTX	aprataxin
chr7	30868834	30869488	655	*	0.000225236	Intron (uc010kwe.3/100526825, intron 8 of 19)	7	30893010	30965131	72122	1	358	uc011kac.1	-23522	ENSG00000240583	AQP1	aquaporin 1 (Colton blood group)
chr11	77300329	77301336	1008	*	0.000149389	Promoter	11	77300436	77321401	20966	1	282679	uc009yuu.3	0	ENSG00000178301	AQP11	aquaporin 11
chr2	241644070	241644406	337	*	0.00010411	Distal Intergenic	2	241631262	241637900	6639	1	375318	uc002vzv.3	12808	ENSG00000184945	AQP12A	aquaporin 12A
chr9	33445565	33445931	367	*	0.000222489	Intron (uc003zsx.3/360, intron 1 of 5)	9	33441152	33447631	6480	2	360	uc003zsx.3	1700	ENSG00000165272	AQP3	aquaporin 3 (Gill blood group)
chr9	33446334	33447922	1589	*	0.000518044	Promoter	9	33441152	33447631	6480	2	360	uc003zsx.3	0	ENSG00000165272	AQP3	aquaporin 3 (Gill blood group)
chr9	33452765	33453228	464	*	0.000152377	Distal Intergenic	9	33441154	33447631	6478	2	360	uc003zsv.2	-5134	ENSG00000165272	AQP3	aquaporin 3 (Gill blood group)
chr12	50360876	50361615	740	*	0.000551981	Promoter	12	50360977	50370922	9946	1	363	uc001rvp.1	0	ENSG00000086159	AQP6	aquaporin 6
chr9	33374879	33375602	724	*	0.000269856	Distal Intergenic	9	33385359	33394174	8816	2	364	uc010mjs.2	18572	ENSG00000165269	AQP7	aquaporin 7
chr9	33415336	33415966	631	*	0.00274063	Distal Intergenic	9	33385359	33402517	17159	2	364	uc011loa.1	-12819	ENSG00000165269	AQP7	aquaporin 7
chr9	67251468	67252047	580	*	0.000169324	Downstream (2-3kb)	9	67254267	67281904	27638	2	375719	uc004aem.1	29857	NA	AQP7P1	aquaporin 7 pseudogene 1
chr9	67301351	67301844	494	*	0.000139269	Distal Intergenic	9	67271410	67289492	18083	2	375719	uc004aep.1	-11859	NA	AQP7P1	aquaporin 7 pseudogene 1
chr9	67320301	67320957	657	*	0.0433078	Distal Intergenic	9	67271410	67289492	18083	2	375719	uc004aep.1	-30809	NA	AQP7P1	aquaporin 7 pseudogene 1
chr9	67333618	67333976	359	*	9.653e-05	Distal Intergenic	9	67271410	67289492	18083	2	375719	uc004aep.1	-44126	NA	AQP7P1	aquaporin 7 pseudogene 1
chr9	67338631	67339029	399	*	0.00016518	Distal Intergenic	9	67271410	67289492	18083	2	375719	uc004aep.1	-49139	NA	AQP7P1	aquaporin 7 pseudogene 1
chr9	67339661	67340380	720	*	0.000146269	Distal Intergenic	9	67271410	67289492	18083	2	375719	uc004aep.1	-50169	NA	AQP7P1	aquaporin 7 pseudogene 1
chr9	67345309	67345488	180	*	0.000119344	Distal Intergenic	9	67271410	67289492	18083	2	375719	uc004aep.1	-55817	NA	AQP7P1	aquaporin 7 pseudogene 1
chr9	67364453	67364962	510	*	0.000117247	Distal Intergenic	9	67271410	67289492	18083	2	375719	uc004aep.1	-74961	NA	AQP7P1	aquaporin 7 pseudogene 1
chr9	42819042	42819211	170	*	0.021767	Distal Intergenic	9	42858152	42893137	34986	1	441432	uc004acq.4	-38941	NA	AQP7P3	aquaporin 7 pseudogene 3
chr9	42856967	42857265	299	*	0.000126947	Promoter	9	42858152	42893137	34986	1	441432	uc004acq.4	-887	NA	AQP7P3	aquaporin 7 pseudogene 3
chr16	25245052	25245291	240	*	0.000240883	Downstream (2-3kb)	16	25228285	25240253	11969	1	343	uc002doc.3	16767	ENSG00000103375	AQP8	aquaporin 8
chr15	35261591	35262366	776	*	0.00277238	Promoter	15	35148552	35261995	113444	2	9716	uc001ziv.3	0	ENSG00000021776	AQR	aquarius intron-binding spliceosomal factor
chrX	66571071	66571958	888	*	0.000452384	Distal Intergenic	23	66763874	66909600	145727	1	367	uc011mpd.2	-191916	ENSG00000169083	AR	androgen receptor
chrX	66763854	66764156	303	*	0.000120825	Promoter	23	66763874	66909600	145727	1	367	uc011mpd.2	0	ENSG00000169083	AR	androgen receptor
chrX	66764557	66765489	933	*	0.000162179	Promoter	23	66763874	66950461	186588	1	367	uc022byk.1	683	ENSG00000169083	AR	androgen receptor
chrX	66765745	66766300	556	*	0.000206069	Exon (uc011mpd.2/367, exon 1 of 4)	23	66763874	66950461	186588	1	367	uc022byk.1	1871	ENSG00000169083	AR	androgen receptor
chrX	66942622	66942997	376	*	0.000110802	Exon (uc004dwu.2/367, exon 7 of 8)	23	66788683	66950461	161779	1	367	uc004dwv.2	153939	ENSG00000169083	AR	androgen receptor
chrX	47382780	47383219	440	*	0.000278314	Distal Intergenic	23	47420499	47426179	5681	1	369	uc031tjj.1	-37280	ENSG00000078061	ARAF	A-Raf proto-oncogene, serine/threonine kinase
chrX	47415537	47415915	379	*	0.000910456	Distal Intergenic	23	47420499	47426179	5681	1	369	uc031tjj.1	-4584	ENSG00000078061	ARAF	A-Raf proto-oncogene, serine/threonine kinase
chrX	47420189	47420968	780	*	0.00138938	Promoter	23	47420499	47426179	5681	1	369	uc031tjj.1	0	ENSG00000078061	ARAF	A-Raf proto-oncogene, serine/threonine kinase
chrX	47428433	47428636	204	*	0.000100679	Intron (uc004dic.2/369, intron 12 of 15)	23	47420499	47431320	10822	1	369	uc011mlp.3	7934	ENSG00000078061	ARAF	A-Raf proto-oncogene, serine/threonine kinase
chr11	72432820	72433844	1025	*	0.00125104	Promoter	11	72396114	72433403	37290	2	116985	uc001oss.3	0	ENSG00000186635	ARAP1	ArfGAP with RhoGAP domain, ankyrin repeat and PH domain 1
chr11	72436316	72436530	215	*	0.000144627	Intron (uc001osu.3/116985, intron 3 of 34)	11	72396114	72433403	37290	2	116985	uc010rre.2	-2913	ENSG00000186635	ARAP1	ArfGAP with RhoGAP domain, ankyrin repeat and PH domain 1
chr11	72447567	72448114	548	*	0.000294367	Intron (uc001osu.3/116985, intron 1 of 34)	11	72396114	72433403	37290	2	116985	uc010rre.2	-14164	ENSG00000186635	ARAP1	ArfGAP with RhoGAP domain, ankyrin repeat and PH domain 1
chr11	72463246	72463783	538	*	0.000375406	Promoter	11	72396114	72463434	67321	2	116985	uc001osu.3	0	ENSG00000186635	ARAP1	ArfGAP with RhoGAP domain, ankyrin repeat and PH domain 1
chr4	33472494	33472677	184	*	0.000109333	Distal Intergenic	4	35949843	36075457	125615	2	116984	uc003gso.3	2602780	ENSG00000047365	ARAP2	ArfGAP with RhoGAP domain, ankyrin repeat and PH domain 2
chr4	34337187	34337790	604	*	0.000112283	Distal Intergenic	4	35949843	36075457	125615	2	116984	uc003gso.3	1737667	ENSG00000047365	ARAP2	ArfGAP with RhoGAP domain, ankyrin repeat and PH domain 2
chr4	35038716	35038926	211	*	8.28841e-05	Distal Intergenic	4	35949843	36075457	125615	2	116984	uc003gso.3	1036531	ENSG00000047365	ARAP2	ArfGAP with RhoGAP domain, ankyrin repeat and PH domain 2
chr4	35526836	35527099	264	*	0.000182486	Distal Intergenic	4	35949843	36075457	125615	2	116984	uc003gso.3	548358	ENSG00000047365	ARAP2	ArfGAP with RhoGAP domain, ankyrin repeat and PH domain 2
chr4	36191283	36191763	481	*	0.000141729	Intron (uc003gsq.2/116984, intron 7 of 32)	4	36161734	36245484	83751	2	116984	uc003gsr.1	53721	ENSG00000047365	ARAP2	ArfGAP with RhoGAP domain, ankyrin repeat and PH domain 2
chr4	36210608	36210955	348	*	0.00028041	Intron (uc003gsq.2/116984, intron 6 of 32)	4	36161734	36245484	83751	2	116984	uc003gsr.1	34529	ENSG00000047365	ARAP2	ArfGAP with RhoGAP domain, ankyrin repeat and PH domain 2
chr4	36243496	36243684	189	*	0.000237338	Intron (uc003gsq.2/116984, intron 1 of 32)	4	36161734	36245484	83751	2	116984	uc003gsr.1	1800	ENSG00000047365	ARAP2	ArfGAP with RhoGAP domain, ankyrin repeat and PH domain 2
chr4	36245394	36246634	1241	*	0.0010571	Promoter	4	36067620	36245979	178360	2	116984	uc003gsq.2	0	ENSG00000047365	ARAP2	ArfGAP with RhoGAP domain, ankyrin repeat and PH domain 2
chr4	36257016	36257688	673	*	0.00304099	Intron (uc003gss.3/uc003gss.3, intron 3 of 4)	4	36067620	36245979	178360	2	116984	uc003gsq.2	-11037	ENSG00000047365	ARAP2	ArfGAP with RhoGAP domain, ankyrin repeat and PH domain 2
chr5	141044504	141044942	439	*	0.000185516	5' UTR	5	141032968	141046311	13344	2	64411	uc003lll.3	1369	ENSG00000120318	ARAP3	ArfGAP with RhoGAP domain, ankyrin repeat and PH domain 3
chr5	141062728	141062910	183	*	0.000196613	Promoter	5	141032968	141061800	28833	2	64411	uc003lln.3	-928	ENSG00000120318	ARAP3	ArfGAP with RhoGAP domain, ankyrin repeat and PH domain 3
chr5	141071610	141072080	471	*	0.000332437	Distal Intergenic	5	141032968	141061800	28833	2	64411	uc003lln.3	-9810	ENSG00000120318	ARAP3	ArfGAP with RhoGAP domain, ankyrin repeat and PH domain 3
chr5	141081560	141082676	1117	*	0.00026513	Distal Intergenic	5	141032968	141061800	28833	2	64411	uc003lln.3	-19760	ENSG00000120318	ARAP3	ArfGAP with RhoGAP domain, ankyrin repeat and PH domain 3
chr8	143690339	143690762	424	*	0.000484245	Downstream (1-2kb)	8	143692405	143695833	3429	2	23237	uc003ywn.2	5071	ENSG00000198576	ARC	activity regulated cytoskeleton associated protein
chr8	143695593	143696158	566	*	0.000266387	Promoter	8	143692405	143695833	3429	2	23237	uc003ywn.2	0	ENSG00000198576	ARC	activity regulated cytoskeleton associated protein
chr11	118442749	118443451	703	*	0.000443347	Promoter	11	118443102	118473747	30646	1	372	uc001ptq.3	0	ENSG00000095139	ARCN1	archain 1
chr4	75310590	75311322	733	*	0.00137474	Promoter	4	75310853	75490485	179633	1	374	uc021xpc.1	0	ENSG00000109321	AREG	amphiregulin
chr4	75371387	75371683	297	*	0.000213026	Intron (uc021xpc.1/374, intron 6 of 11)	4	75310853	75490485	179633	1	374	uc021xpc.1	60534	ENSG00000109321	AREG	amphiregulin
chr4	75480269	75481075	807	*	0.00146613	3' UTR	4	75310853	75490485	179633	1	374	uc021xpc.1	169416	ENSG00000109321	AREG	amphiregulin
chr1	228246864	228247601	738	*	0.000371517	3' UTR	1	228270361	228286913	16553	1	375	uc001hrr.3	-22760	ENSG00000143761	ARF1	ADP ribosylation factor 1
chr1	228269809	228270663	855	*	0.0020319	Promoter	1	228270361	228286913	16553	1	375	uc001hrr.3	0	ENSG00000143761	ARF1	ADP ribosylation factor 1
chr12	49350832	49351587	756	*	0.000885684	Promoter	12	49329992	49351252	21261	2	377	uc001rsr.2	0	ENSG00000134287	ARF3	ADP ribosylation factor 3
chr3	57582851	57583755	905	*	0.00485591	Promoter	3	57557090	57583215	26126	2	378	uc003dix.4	0	ENSG00000168374	ARF4	ADP ribosylation factor 4
chr7	127228094	127229015	922	*	0.0015273	Promoter	7	127228406	127230191	1786	1	381	uc010llb.2	0	ENSG00000004059	ARF5	ADP ribosylation factor 5
chr14	50346543	50346886	344	*	0.000243032	Distal Intergenic	14	50359736	50363772	4037	1	382	uc001wxg.4	-12850	ENSG00000165527	ARF6	ADP ribosylation factor 6
chr14	50359023	50360403	1381	*	0.000901125	Promoter	14	50359736	50363772	4037	1	382	uc001wxg.4	0	ENSG00000165527	ARF6	ADP ribosylation factor 6
chr20	61903902	61904375	474	*	0.000385213	Promoter	20	61904165	61920848	16684	1	55738	uc011aas.1	0	ENSG00000101199	ARFGAP1	ADP ribosylation factor GTPase activating protein 1
chr11	47118728	47119308	581	*	0.000123914	Intron (uc001ndp.4/79096, intron 3 of 8)	11	47185849	47195391	9543	2	84364	uc010rha.2	76083	ENSG00000149182	ARFGAP2	ADP ribosylation factor GTPase activating protein 2
chr11	47140319	47141001	683	*	0.00104815	Intron (uc001ndp.4/79096, intron 3 of 8)	11	47185849	47195391	9543	2	84364	uc010rha.2	54390	ENSG00000149182	ARFGAP2	ADP ribosylation factor GTPase activating protein 2
chr11	47174708	47175236	529	*	0.000147463	Intron (uc001ndp.4/79096, intron 4 of 8)	11	47185849	47195391	9543	2	84364	uc010rha.2	20155	ENSG00000149182	ARFGAP2	ADP ribosylation factor GTPase activating protein 2
chr11	47176832	47177244	413	*	0.000203169	Intron (uc001ndp.4/79096, intron 5 of 8)	11	47185849	47195391	9543	2	84364	uc010rha.2	18147	ENSG00000149182	ARFGAP2	ADP ribosylation factor GTPase activating protein 2
chr11	47182734	47183032	299	*	0.000170863	3' UTR	11	47185849	47195391	9543	2	84364	uc010rha.2	12359	ENSG00000149182	ARFGAP2	ADP ribosylation factor GTPase activating protein 2
chr11	47198178	47199292	1115	*	0.00227642	Promoter	11	47185849	47198676	12828	2	84364	uc001ndt.3	0	ENSG00000149182	ARFGAP2	ADP ribosylation factor GTPase activating protein 2
chr22	43252579	43253514	936	*	0.000714501	Promoter	22	43192532	43253408	60877	2	26286	uc003bdd.2	0	ENSG00000242247	ARFGAP3	ADP ribosylation factor GTPase activating protein 3
chr8	68255181	68256451	1271	*	0.0015833	Promoter	8	68109884	68255912	146029	2	10565	uc003xxo.2	0	ENSG00000066777	ARFGEF1	ADP ribosylation factor guanine nucleotide exchange factor 1
chr8	68305112	68305980	869	*	0.000329762	Distal Intergenic	8	68109884	68255912	146029	2	10565	uc003xxo.2	-49200	ENSG00000066777	ARFGEF1	ADP ribosylation factor guanine nucleotide exchange factor 1
chr8	68312983	68313738	756	*	0.000953154	Distal Intergenic	8	68109884	68255912	146029	2	10565	uc003xxo.2	-57071	ENSG00000066777	ARFGEF1	ADP ribosylation factor guanine nucleotide exchange factor 1
chr8	68402284	68402946	663	*	0.000705359	Intron (uc003xxq.4/57094, intron 6 of 10)	8	68109884	68255912	146029	2	10565	uc003xxo.2	-146372	ENSG00000066777	ARFGEF1	ADP ribosylation factor guanine nucleotide exchange factor 1
chr8	68452655	68453428	774	*	0.000425035	Intron (uc003xxq.4/57094, intron 2 of 10)	8	68109884	68255912	146029	2	10565	uc003xxo.2	-196743	ENSG00000066777	ARFGEF1	ADP ribosylation factor guanine nucleotide exchange factor 1
chr20	47537794	47538609	816	*	0.0003398	Promoter	20	47538275	47653230	114956	1	10564	uc002xtx.4	0	ENSG00000124198	ARFGEF2	ADP ribosylation factor guanine nucleotide exchange factor 2
chr6	138482267	138483351	1085	*	0.000212503	Promoter	6	138483053	138665800	182748	1	57221	uc003qhu.3	0	ENSG00000112379	ARFGEF3	ARFGEF family member 3
chr4	153707239	153707602	364	*	7.19808e-05	Intron (uc003imz.3/27236, intron 1 of 8)	4	153701112	153833063	131952	1	27236	uc011cij.2	6127	ENSG00000164144	ARFIP1	ADP ribosylation factor interacting protein 1
chr4	153767994	153768261	268	*	0.000302654	Intron (uc003imz.3/27236, intron 2 of 8)	4	153701112	153833063	131952	1	27236	uc011cij.2	66882	ENSG00000164144	ARFIP1	ADP ribosylation factor interacting protein 1
chr11	6502248	6503167	920	*	0.0025988	Promoter	11	6495913	6502709	6797	2	23647	uc001mdk.3	0	ENSG00000132254	ARFIP2	ADP ribosylation factor interacting protein 2
chr20	62338264	62339600	1337	*	0.000367323	Promoter	20	62329995	62339010	9016	2	10139	uc002yga.3	0	ENSG00000101246	ARFRP1	ADP ribosylation factor related protein 1
chr6	131764707	131765119	413	*	0.000217851	Distal Intergenic	6	131894344	131905465	11122	1	383	uc003qco.2	-129225	ENSG00000118520	ARG1	arginase 1
chr6	131840680	131841257	578	*	0.000511642	Distal Intergenic	6	131894344	131905465	11122	1	383	uc003qco.2	-53087	ENSG00000118520	ARG1	arginase 1
chr6	131852138	131852780	643	*	0.000218243	Distal Intergenic	6	131894344	131905465	11122	1	383	uc003qco.2	-41564	ENSG00000118520	ARG1	arginase 1
chr6	131855154	131855530	377	*	0.000286456	Distal Intergenic	6	131894344	131905465	11122	1	383	uc003qco.2	-38814	ENSG00000118520	ARG1	arginase 1
chr14	68085315	68085765	451	*	0.000409152	Promoter	14	68086579	68118436	31858	1	384	uc001xjs.3	-814	ENSG00000081181	ARG2	arginase 2
chr14	68086155	68086840	686	*	0.00134799	Promoter	14	68086579	68118436	31858	1	384	uc001xjs.3	0	ENSG00000081181	ARG2	arginase 2
chr13	107214086	107214496	411	*	0.000258096	Promoter	13	107209396	107214392	4997	2	55082	uc010age.1	0	ENSG00000134884	ARGLU1	arginine and glutamate rich 1
chr13	107219807	107220883	1077	*	0.00433974	Promoter	13	107195662	107220514	24853	2	55082	uc001vqk.4	0	ENSG00000134884	ARGLU1	arginine and glutamate rich 1
chr13	107222823	107223117	295	*	0.000273542	Distal Intergenic	13	107195662	107220514	24853	2	55082	uc001vqk.4	-2309	ENSG00000134884	ARGLU1	arginine and glutamate rich 1
chr11	46692445	46693181	737	*	0.000581916	Intron (uc001ncz.3/9776, intron 16 of 16)	11	46698625	46722215	23591	2	392	uc001ndd.4	29034	ENSG00000175220	ARHGAP1	Rho GTPase activating protein 1
chr11	46721853	46722735	883	*	0.00191617	Promoter	11	46698625	46722215	23591	2	392	uc001ndd.4	0	ENSG00000175220	ARHGAP1	Rho GTPase activating protein 1
chr4	148629272	148629699	428	*	0.000232754	Distal Intergenic	4	148653453	148779639	126187	1	79658	uc003ile.1	-23754	ENSG00000071205	ARHGAP10	Rho GTPase activating protein 10
chr4	148652121	148653850	1730	*	0.000591522	Promoter	4	148653453	148779639	126187	1	79658	uc003ile.1	0	ENSG00000071205	ARHGAP10	Rho GTPase activating protein 10
chr4	148767556	148767805	250	*	0.000288991	Intron (uc003ile.1/79658, intron 3 of 4)	4	148802989	148993927	190939	1	79658	uc003ilg.3	-35184	ENSG00000071205	ARHGAP10	Rho GTPase activating protein 10
chr4	148787872	148788256	385	*	0.00113713	Exon (uc003ilf.3/79658, exon 7 of 23)	4	148802989	148993927	190939	1	79658	uc003ilg.3	-14733	ENSG00000071205	ARHGAP10	Rho GTPase activating protein 10
chr4	148973479	148974179	701	*	0.000803015	Intron (uc003ilf.3/79658, intron 20 of 22)	4	148944398	148993927	49530	1	79658	uc003ili.3	29081	ENSG00000071205	ARHGAP10	Rho GTPase activating protein 10
chr4	148981657	148982526	870	*	0.000420002	Intron (uc003ilf.3/79658, intron 20 of 22)	4	148944398	148993927	49530	1	79658	uc003ili.3	37259	ENSG00000071205	ARHGAP10	Rho GTPase activating protein 10
chr4	149137739	149138273	535	*	0.000135625	Intron (uc003ilj.4/4306, intron 3 of 8)	4	148944398	148993927	49530	1	79658	uc003ili.3	193341	ENSG00000071205	ARHGAP10	Rho GTPase activating protein 10
chr15	32907110	32908309	1200	*	0.00123408	Promoter	15	32907345	32931868	24524	1	9824	uc010ubw.1	0	ENSG00000198826	ARHGAP11A	Rho GTPase activating protein 11A
chr15	30916552	30916779	228	*	0.000161065	Promoter	15	30916697	30938498	21802	1	89839	uc010azv.1	0	ENSG00000284906	ARHGAP11B	Rho GTPase activating protein 11B
chr15	30917705	30918735	1031	*	0.00290971	Promoter	15	30918879	30931023	12145	1	89839	uc001zet.1	-144	ENSG00000284906	ARHGAP11B	Rho GTPase activating protein 11B
chr10	31892168	31892830	663	*	0.000417517	Distal Intergenic	10	32094326	32097479	3154	2	94134	uc001ivw.2	204649	ENSG00000165322	ARHGAP12	Rho GTPase activating protein 12
chr10	31976719	31977171	453	*	0.00019677	Distal Intergenic	10	32094326	32097479	3154	2	94134	uc001ivw.2	120308	ENSG00000165322	ARHGAP12	Rho GTPase activating protein 12
chr10	31996531	31996877	347	*	9.66859e-05	Distal Intergenic	10	32094326	32097479	3154	2	94134	uc001ivw.2	100602	ENSG00000165322	ARHGAP12	Rho GTPase activating protein 12
chr10	32048789	32049630	842	*	0.00509722	Distal Intergenic	10	32094326	32097479	3154	2	94134	uc001ivw.2	47849	ENSG00000165322	ARHGAP12	Rho GTPase activating protein 12
chr10	32059334	32059652	319	*	0.000361198	Distal Intergenic	10	32094326	32097479	3154	2	94134	uc001ivw.2	37827	ENSG00000165322	ARHGAP12	Rho GTPase activating protein 12
chr10	32097552	32097868	317	*	0.000179486	Promoter	10	32094326	32097479	3154	2	94134	uc001ivw.2	-73	ENSG00000165322	ARHGAP12	Rho GTPase activating protein 12
chr10	32151292	32151653	362	*	0.000175342	Intron (uc001ivy.2/94134, intron 1 of 15)	10	32094326	32197854	103529	2	94134	uc001ivy.2	46201	ENSG00000165322	ARHGAP12	Rho GTPase activating protein 12
chr10	32216449	32218242	1794	*	0.0013261	Promoter	10	32094326	32217804	123479	2	94134	uc001ivz.2	0	ENSG00000165322	ARHGAP12	Rho GTPase activating protein 12
chr10	32259204	32259785	582	*	0.000136227	Distal Intergenic	10	32103187	32217804	114618	2	94134	uc009xlr.2	-41400	ENSG00000165322	ARHGAP12	Rho GTPase activating protein 12
chr10	32264240	32264536	297	*	0.000156063	Distal Intergenic	10	32103187	32217804	114618	2	94134	uc009xlr.2	-46436	ENSG00000165322	ARHGAP12	Rho GTPase activating protein 12
chr2	143791942	143792213	272	*	0.00121334	Intron (uc002tvl.3/8942, intron 12 of 13)	2	143886899	144194926	308028	1	55843	uc010zbl.1	-94686	ENSG00000075884	ARHGAP15	Rho GTPase activating protein 15
chr2	143868374	143868827	454	*	0.000263925	Distal Intergenic	2	143886899	144194926	308028	1	55843	uc010zbl.1	-18072	ENSG00000075884	ARHGAP15	Rho GTPase activating protein 15
chr2	143886305	143887181	877	*	0.00201378	Promoter	2	143886899	144194926	308028	1	55843	uc010zbl.1	0	ENSG00000075884	ARHGAP15	Rho GTPase activating protein 15
chr2	143909674	143910727	1054	*	0.000195242	Intron (uc010zbl.1/55843, intron 1 of 7)	2	143886899	144525921	639023	1	55843	uc002tvm.4	22775	ENSG00000075884	ARHGAP15	Rho GTPase activating protein 15
chr2	143919705	143920138	434	*	0.000442645	Intron (uc010zbl.1/55843, intron 2 of 7)	2	143886899	144525921	639023	1	55843	uc002tvm.4	32806	ENSG00000075884	ARHGAP15	Rho GTPase activating protein 15
chr2	144004631	144005116	486	*	0.000160403	Intron (uc010zbl.1/55843, intron 5 of 7)	2	143886899	144525921	639023	1	55843	uc002tvm.4	117732	ENSG00000075884	ARHGAP15	Rho GTPase activating protein 15
chr2	144016034	144016478	445	*	0.000183825	Intron (uc010zbl.1/55843, intron 6 of 7)	2	143886899	144525921	639023	1	55843	uc002tvm.4	129135	ENSG00000075884	ARHGAP15	Rho GTPase activating protein 15
chr2	144016647	144017194	548	*	0.000177966	Intron (uc010zbl.1/55843, intron 6 of 7)	2	143886899	144525921	639023	1	55843	uc002tvm.4	129748	ENSG00000075884	ARHGAP15	Rho GTPase activating protein 15
chr2	144019475	144020035	561	*	0.000247652	Intron (uc010zbl.1/55843, intron 6 of 7)	2	143886899	144525921	639023	1	55843	uc002tvm.4	132576	ENSG00000075884	ARHGAP15	Rho GTPase activating protein 15
chr2	144210569	144211006	438	*	0.000327665	Intron (uc002tvm.4/55843, intron 8 of 13)	2	144193163	144525921	332759	1	55843	uc002tvn.3	17406	ENSG00000075884	ARHGAP15	Rho GTPase activating protein 15
chr2	144283294	144283491	198	*	9.91106e-05	Intron (uc002tvm.4/55843, intron 10 of 13)	2	144193163	144525921	332759	1	55843	uc002tvn.3	90131	ENSG00000075884	ARHGAP15	Rho GTPase activating protein 15
chr2	144302208	144302979	772	*	0.00044659	Intron (uc002tvm.4/55843, intron 10 of 13)	2	144193163	144525921	332759	1	55843	uc002tvn.3	109045	ENSG00000075884	ARHGAP15	Rho GTPase activating protein 15
chr2	144374031	144374341	311	*	0.000161937	Intron (uc002tvm.4/55843, intron 11 of 13)	2	144193163	144525921	332759	1	55843	uc002tvn.3	180868	ENSG00000075884	ARHGAP15	Rho GTPase activating protein 15
chr16	25026277	25027103	827	*	0.00161301	Promoter	16	24930712	25026675	95964	2	55114	uc002dnb.3	0	ENSG00000140750	ARHGAP17	Rho GTPase activating protein 17
chr6	129691402	129692099	698	*	0.000408383	Intron (uc003qbn.3/3908, intron 34 of 63)	6	129898240	130031370	133131	2	93663	uc003qbr.3	339271	ENSG00000146376	ARHGAP18	Rho GTPase activating protein 18
chr6	129773976	129774546	571	*	0.000220979	Exon (uc003qbn.3/3908, exon 45 of 64)	6	129898240	130031370	133131	2	93663	uc003qbr.3	256824	ENSG00000146376	ARHGAP18	Rho GTPase activating protein 18
chr6	129811446	129812297	852	*	0.00133228	Intron (uc003qbn.3/3908, intron 55 of 63)	6	129898240	130031370	133131	2	93663	uc003qbr.3	219073	ENSG00000146376	ARHGAP18	Rho GTPase activating protein 18
chr6	129819967	129820760	794	*	0.000334656	Exon (uc003qbq.3/uc003qbq.3, exon 13 of 22)	6	129898240	130031370	133131	2	93663	uc003qbr.3	210610	ENSG00000146376	ARHGAP18	Rho GTPase activating protein 18
chr6	129886514	129887020	507	*	0.000230387	Distal Intergenic	6	129898240	130031370	133131	2	93663	uc003qbr.3	144350	ENSG00000146376	ARHGAP18	Rho GTPase activating protein 18
chr6	129919509	129919689	181	*	0.000423211	Intron (uc003qbr.3/93663, intron 12 of 14)	6	129898240	130031370	133131	2	93663	uc003qbr.3	111681	ENSG00000146376	ARHGAP18	Rho GTPase activating protein 18
chr6	129976554	129976794	241	*	0.000284823	Intron (uc003qbr.3/93663, intron 1 of 14)	6	129898240	130031370	133131	2	93663	uc003qbr.3	54576	ENSG00000146376	ARHGAP18	Rho GTPase activating protein 18
chr6	129983211	129983483	273	*	0.000161034	Intron (uc003qbr.3/93663, intron 1 of 14)	6	129898240	130031370	133131	2	93663	uc003qbr.3	47887	ENSG00000146376	ARHGAP18	Rho GTPase activating protein 18
chr6	129992954	129994211	1258	*	0.00040175	Intron (uc003qbr.3/93663, intron 1 of 14)	6	129898240	130031370	133131	2	93663	uc003qbr.3	37159	ENSG00000146376	ARHGAP18	Rho GTPase activating protein 18
chr6	130005003	130005437	435	*	0.00029158	Intron (uc003qbr.3/93663, intron 1 of 14)	6	129898240	130031370	133131	2	93663	uc003qbr.3	25933	ENSG00000146376	ARHGAP18	Rho GTPase activating protein 18
chr6	130008272	130008823	552	*	0.000284198	Intron (uc003qbr.3/93663, intron 1 of 14)	6	129898240	130031370	133131	2	93663	uc003qbr.3	22547	ENSG00000146376	ARHGAP18	Rho GTPase activating protein 18
chr6	130030813	130031629	817	*	0.00052434	Promoter	6	129898240	130031370	133131	2	93663	uc003qbr.3	0	ENSG00000146376	ARHGAP18	Rho GTPase activating protein 18
chr6	130069497	130069743	247	*	0.00023724	Intron (uc021zfe.1/93663, intron 3 of 10)	6	129898240	130031370	133131	2	93663	uc011ebw.2	-38127	ENSG00000146376	ARHGAP18	Rho GTPase activating protein 18
chr6	130070886	130071557	672	*	0.000291504	Intron (uc021zfe.1/93663, intron 3 of 10)	6	129898240	130031370	133131	2	93663	uc011ebw.2	-39516	ENSG00000146376	ARHGAP18	Rho GTPase activating protein 18
chr6	130072914	130073507	594	*	0.000461797	Intron (uc021zfe.1/93663, intron 3 of 10)	6	129898240	130031370	133131	2	93663	uc011ebw.2	-41544	ENSG00000146376	ARHGAP18	Rho GTPase activating protein 18
chr6	130088074	130088804	731	*	0.000613845	Intron (uc021zfe.1/93663, intron 3 of 10)	6	129898240	130031370	133131	2	93663	uc011ebw.2	-56704	ENSG00000146376	ARHGAP18	Rho GTPase activating protein 18
chr6	130257711	130257910	200	*	0.000121046	Distal Intergenic	6	129929038	130182692	253655	2	93663	uc021zfe.1	-75019	ENSG00000146376	ARHGAP18	Rho GTPase activating protein 18
chr10	99035543	99036321	779	*	0.000302983	Intron (uc001kmy.3/100533184, intron 1 of 14)	10	98981930	99030447	48518	2	84986	uc001kna.4	-5096	ENSG00000213390	ARHGAP19	Rho GTPase activating protein 19
chr10	99051998	99052694	697	*	0.00249993	Promoter	10	98912799	99052430	139632	2	100533184	uc001kmy.3	0	ENSG00000269891	ARHGAP19-SLIT1	ARHGAP19-SLIT1 readthrough (NMD candidate)
chr11	110582249	110583907	1659	*	0.000517389	Promoter	11	110447759	110582773	135015	2	57569	uc001pky.2	0	ENSG00000137727	ARHGAP20	Rho GTPase activating protein 20
chr11	110708398	110709013	616	*	0.000148069	Distal Intergenic	11	110447759	110583912	136154	2	57569	uc031qdz.1	-124486	ENSG00000137727	ARHGAP20	Rho GTPase activating protein 20
chr11	110778239	110778778	540	*	0.000536097	Distal Intergenic	11	110447759	110583912	136154	2	57569	uc031qdz.1	-194327	ENSG00000137727	ARHGAP20	Rho GTPase activating protein 20
chr11	110779140	110779672	533	*	0.000110704	Distal Intergenic	11	110447759	110583912	136154	2	57569	uc031qdz.1	-195228	ENSG00000137727	ARHGAP20	Rho GTPase activating protein 20
chr10	24911142	24912262	1121	*	0.00113542	Promoter	10	24872538	24911763	39226	2	57584	uc010qdb.1	0	ENSG00000107863	ARHGAP21	Rho GTPase activating protein 21
chr10	24931761	24932206	446	*	0.000216147	Intron (uc001isb.2/57584, intron 4 of 25)	10	24886376	24922409	36034	2	57584	uc010qdc.1	-9352	ENSG00000107863	ARHGAP21	Rho GTPase activating protein 21
chr10	24934679	24934951	273	*	0.000117263	Intron (uc001isb.2/57584, intron 4 of 25)	10	24886376	24922409	36034	2	57584	uc010qdc.1	-12270	ENSG00000107863	ARHGAP21	Rho GTPase activating protein 21
chr10	24945391	24946128	738	*	0.000282453	Intron (uc001isb.2/57584, intron 4 of 25)	10	24886376	24922409	36034	2	57584	uc010qdc.1	-22982	ENSG00000107863	ARHGAP21	Rho GTPase activating protein 21
chr10	25011490	25012095	606	*	0.000299841	Promoter	10	24885669	25012169	126501	2	57584	uc009xkl.1	74	ENSG00000107863	ARHGAP21	Rho GTPase activating protein 21
chr10	25012890	25013967	1078	*	0.0024779	Promoter	10	24872538	25012597	140060	2	57584	uc001isb.2	-293	ENSG00000107863	ARHGAP21	Rho GTPase activating protein 21
chr10	25064602	25064901	300	*	0.000117129	Distal Intergenic	10	24872538	25012597	140060	2	57584	uc001isb.2	-52005	ENSG00000107863	ARHGAP21	Rho GTPase activating protein 21
chr10	49842440	49842749	310	*	0.000160916	Intron (uc010qgm.3/58504, intron 1 of 9)	10	49654068	49860561	206494	2	58504	uc010qgm.3	17812	ENSG00000128805	ARHGAP22	Rho GTPase activating protein 22
chr10	49864004	49864980	977	*	0.000948387	Promoter	10	49654068	49864310	210243	2	58504	uc001jgv.4	0	ENSG00000128805	ARHGAP22	Rho GTPase activating protein 22
chr10	49866457	49866648	192	*	0.000108741	Distal Intergenic	10	49654068	49864310	210243	2	58504	uc001jgv.4	-2147	ENSG00000128805	ARHGAP22	Rho GTPase activating protein 22
chr17	36584654	36584921	268	*	9.54801e-05	Promoter	17	36584720	36668628	83909	1	57636	uc021twd.1	0	ENSG00000275832	ARHGAP23	Rho GTPase activating protein 23
chr17	36600439	36600786	348	*	0.000164383	Intron (uc021twd.1/57636, intron 1 of 23)	17	36614346	36655196	40851	1	57636	uc021twe.1	-13560	ENSG00000275832	ARHGAP23	Rho GTPase activating protein 23
chr4	86396133	86396741	609	*	0.000255778	Promoter	4	86396284	86643538	247255	1	83478	uc003hpi.1	0	ENSG00000138639	ARHGAP24	Rho GTPase activating protein 24
chr4	86850893	86851477	585	*	0.000257208	Promoter	4	86851426	86923823	72398	1	83478	uc003hpm.3	0	ENSG00000138639	ARHGAP24	Rho GTPase activating protein 24
chr2	68948578	68949178	601	*	0.000310448	Intron (uc010yqk.2/9938, intron 2 of 7)	2	68961913	69053957	92045	1	9938	uc010fdg.3	-12735	ENSG00000163219	ARHGAP25	Rho GTPase activating protein 25
chr2	68953995	68954461	467	*	0.000314372	Intron (uc010yqk.2/9938, intron 2 of 7)	2	68961913	69053957	92045	1	9938	uc010fdg.3	-7452	ENSG00000163219	ARHGAP25	Rho GTPase activating protein 25
chr2	68961839	68962656	818	*	0.000348869	Promoter	2	68961913	69053957	92045	1	9938	uc010fdg.3	0	ENSG00000163219	ARHGAP25	Rho GTPase activating protein 25
chr2	68978732	68979484	753	*	0.000462468	Intron (uc010yqk.2/9938, intron 2 of 7)	2	68961913	69053957	92045	1	9938	uc010yql.2	16819	ENSG00000163219	ARHGAP25	Rho GTPase activating protein 25
chr2	68993330	68993912	583	*	0.000615237	Intron (uc010yqk.2/9938, intron 2 of 7)	2	69001933	69046874	44942	1	9938	uc002sev.3	-8021	ENSG00000163219	ARHGAP25	Rho GTPase activating protein 25
[truncated: 35,643 more rows]
