# Supplementary material for: Differences in H3K4me3 and chromatin accessibility contribute to altered T‐cell receptor signaling in neonatal naïve CD4 T cells
Source: Immunol Cell Biol. 2022 Jun 20;100(7):562–79. doi: 10.1111/imcb.12561 (PMC9357221; doi:10.1111/imcb.12561)
Supplement: Supplementary file 8 [file IMCB-100-562-s006.xlsx]

## Sheet: ATAC Differentially Bound
Supplementary table 7: ATAC-seq differentially bound sites
seqnames	start	end	width	strand	Conc	Conc_Term	Conc_Adult	Fold	p.value	FDR	annotation	geneLength	geneStrand	geneId	transcriptId	distanceToTSS	ENSEMBL	SYMBOL	GENENAME
chr12	9277101	9277501	401	*	4.88829	4.35096	5.27891	-0.927949	0.0058853	0.0192237	Distal Intergenic	48255	2	2	uc009zgk.1	-8543	ENSG00000175899	A2M	alpha-2-macroglobulin
chr12	9218863	9219263	401	*	4.92008	4.22724	5.38617	-1.15893	0.000645053	0.00333297	Exon (uc009zgj.1/144571, exon 3 of 3)	2879	1	144571	uc009zgj.1	1090	ENSG00000245105	A2M-AS1	A2M antisense RNA 1
chr12	8980669	8981069	401	*	4.65861	3.74756	5.21266	-1.4651	0.000279794	0.00168666	Intron (uc001quz.5/144568, intron 3 of 35)	54232	1	144568	uc001quz.5	5519	ENSG00000166535	A2ML1	alpha-2-macroglobulin like 1
chr1	33760280	33760680	401	*	4.83873	4.05335	5.34441	-1.29106	0.000231122	0.00144136	Exon (uc001bxc.1/149076, exon 7 of 9)	14333	2	127550	uc031plq.1	26019	ENSG00000184389	A3GALT2	alpha 1,3-galactosyltransferase 2
chr22	43146320	43146720	401	*	3.68825	2.71019	4.26582	-1.55564	0.00668044	0.0211628	Distal Intergenic	29160	2	53947	uc010gzd.3	-29034	ENSG00000128274	A4GALT	alpha 1,4-galactosyltransferase (P blood group)
chr22	43116258	43116658	401	*	4.83212	4.09803	5.31631	-1.21828	0.000730788	0.00369492	Promoter	28750	2	53947	uc003bdb.3	218	ENSG00000128274	A4GALT	alpha 1,4-galactosyltransferase (P blood group)
chr12	125563637	125564037	401	*	4.30275	3.50841	4.81208	-1.30367	0.00199817	0.00825899	Intron (uc009zyg.2/65985, intron 4 of 8)	66835	1	65985	uc009zyh.3	2600	ENSG00000081760	AACS	acetoacetyl-CoA synthetase
chr12	125618038	125618438	401	*	4.77765	4.09642	5.23851	-1.14209	0.00212114	0.00866777	Intron (uc001uhc.3/65985, intron 14 of 17)	38175	1	65985	uc009zyi.3	28341	ENSG00000081760	AACS	acetoacetyl-CoA synthetase
chr3	151556768	151557168	401	*	4.65481	5.31065	3.41854	1.89211	3.04e-06	3.72e-05	Distal Intergenic	14416	1	13	uc003eze.3	24907	ENSG00000114771	AADAC	arylacetamide deacetylase
chr4	171012342	171012742	401	*	4.69782	4.07768	5.13013	-1.05245	0.00575639	0.0189018	Promoter	30000	2	51166	uc003ist.3	-970	ENSG00000109576	AADAT	aminoadipate aminotransferase
chr4	171059741	171060141	401	*	5.4213	5.80916	4.8892	0.919964	0.0033121	0.0122802	Distal Intergenic	30000	2	51166	uc003ist.3	-48369	ENSG00000109576	AADAT	aminoadipate aminotransferase
chr4	171180815	171181215	401	*	4.80032	5.20463	4.23659	0.968034	0.00714713	0.0223177	Distal Intergenic	30000	2	51166	uc003ist.3	-169443	ENSG00000109576	AADAT	aminoadipate aminotransferase
chr2	69849039	69849439	401	*	4.73526	3.93846	5.2456	-1.30714	0.000542857	0.0029021	Intron (uc002sfp.2/22848, intron 2 of 21)	160735	2	22848	uc010fdk.2	20967	ENSG00000115977	AAK1	AP2 associated kinase 1
chr2	219134879	219135279	401	*	9.49415	10.0069	8.69138	1.31551	1.59e-07	3.07e-06	Promoter	6042	2	14	uc002vhk.3	0	ENSG00000127837	AAMP	angio associated migratory cell protein
chr20	34827801	34828201	401	*	4.56219	3.83025	5.04545	-1.2152	0.00151643	0.00664693	Exon (uc002xfc.3/25980, exon 2 of 4)	20525	1	25980	uc002xfe.2	3462	ENSG00000131043	AAR2	AAR2 splicing factor
chr20	34855284	34855684	401	*	4.2645	3.53489	4.74676	-1.21187	0.00477919	0.0163563	Distal Intergenic	20525	1	25980	uc002xfe.2	30945	ENSG00000131043	AAR2	AAR2 splicing factor
chr4	57229167	57229567	401	*	4.09063	3.03658	4.69317	-1.65659	0.000549927	0.00293441	Intron (uc010ihb.3/132949, intron 3 of 9)	44307	2	132949	uc010ihb.3	19196	ENSG00000157426	AASDH	aminoadipate-semialdehyde dehydrogenase
chr4	57253441	57253841	401	*	8.05893	8.52237	7.37202	1.15035	2.21e-06	2.85e-05	Promoter	49182	2	132949	uc003hbn.3	0	ENSG00000157426	AASDH	aminoadipate-semialdehyde dehydrogenase
chr11	106423042	106423442	401	*	5.12074	4.70223	5.44475	-0.742525	0.0183865	0.0457623	Distal Intergenic	8143	1	60496	uc001pjd.1	461765	ENSG00000149313	AASDHPPT	aminoadipate-semialdehyde dehydrogenase-phosphopantetheinyl transferase
chr11	105958547	105958947	401	*	4.95441	5.35387	4.40009	0.95378	0.0084034	0.0252305	Intron (uc001pjc.1/60496, intron 2 of 5)	8143	1	60496	uc001pjd.1	-2330	ENSG00000149313	AASDHPPT	aminoadipate-semialdehyde dehydrogenase-phosphopantetheinyl transferase
chr11	105947991	105948391	401	*	10.0819	10.612	9.23491	1.3771	4.26e-07	7.06e-06	Promoter	21128	1	60496	uc001pjc.1	0	ENSG00000149313	AASDHPPT	aminoadipate-semialdehyde dehydrogenase-phosphopantetheinyl transferase
chr7	121732992	121733392	401	*	5.10401	5.49598	4.56411	0.931869	0.00443335	0.0154282	Exon (uc003vka.3/10157, exon 15 of 23)	60279	2	10157	uc003vka.3	40484	ENSG00000008311	AASS	aminoadipate-semialdehyde synthase
chr21	45230633	45231033	401	*	5.92013	5.32601	6.33972	-1.0137	0.000183058	0.00118486	Promoter	4604	2	284837	uc010gpn.2	-391	ENSG00000215458	AATBC	apoptosis associated transcript in bladder cancer
chr16	8768198	8768598	401	*	7.40594	7.67063	7.08153	0.5891	0.0131961	0.0355374	Promoter	109989	1	18	uc002czc.4	0	ENSG00000183044	ABAT	4-aminobutyrate aminotransferase
chr9	107755562	107755962	401	*	5.50117	5.89752	4.95287	0.94465	0.000834861	0.00411337	Distal Intergenic	66809	2	19	uc004bcm.3	-65035	ENSG00000165029	ABCA1	ATP binding cassette subfamily A member 1
chr9	107753311	107753711	401	*	7.46353	7.89318	6.84889	1.04429	4.11e-05	0.000338254	Distal Intergenic	66809	2	19	uc004bcm.3	-62784	ENSG00000165029	ABCA1	ATP binding cassette subfamily A member 1
chr9	107730391	107730791	401	*	7.83708	8.38748	6.93604	1.45145	2.6e-09	9.44e-08	Distal Intergenic	66809	2	19	uc004bcm.3	-39864	ENSG00000165029	ABCA1	ATP binding cassette subfamily A member 1
chr17	67231565	67231965	401	*	5.33198	5.81166	4.60833	1.20332	6.25e-05	0.000480884	Intron (uc010dfa.1/10349, intron 1 of 39)	31797	2	10349	uc010dfc.1	-6564	ENSG00000154263	ABCA10	ATP binding cassette subfamily A member 10
chr4	473221	473621	401	*	4.16629	3.55366	4.59497	-1.04131	0.0188404	0.0465723	Intron (uc003gag.4/170960, intron 1 of 2)	48395	2	79963	uc011buv.2	-5223	ENSG00000251595	ABCA11P	ATP binding cassette subfamily A member 11, pseudogene
chr7	48666775	48667175	401	*	4.93308	5.73121	2.99606	2.73516	3.24e-12	2.95e-10	Intron (uc003toq.2/154664, intron 59 of 61)	192458	1	154664	uc010kyu.1	172141	ENSG00000179869	ABCA13	ATP binding cassette subfamily A member 13
chr9	139923322	139923722	401	*	5.60488	5.06181	5.9985	-0.936691	0.000878942	0.00428834	Promoter	21689	2	20	uc004ckm.1	0	ENSG00000107331	ABCA2	ATP binding cassette subfamily A member 2
chr16	2390747	2391147	401	*	6.64762	6.20341	6.98677	-0.783352	0.00446776	0.0155131	Promoter	64869	2	21	uc002cpy.1	0	ENSG00000167972	ABCA3	ATP binding cassette subfamily A member 3
chr1	94538603	94539003	401	*	4.81621	5.20878	4.27516	0.933618	0.0113616	0.0317308	Intron (uc001dqh.3/24, intron 11 of 49)	128312	2	24	uc001dqh.3	47702	ENSG00000198691	ABCA4	ATP binding cassette subfamily A member 4
chr1	94557791	94558191	401	*	5.26456	5.77928	4.45684	1.32244	1.69e-05	0.000160395	Intron (uc001dqh.3/24, intron 6 of 49)	128312	2	24	uc001dqh.3	28514	ENSG00000198691	ABCA4	ATP binding cassette subfamily A member 4
chr17	67323167	67323567	401	*	8.88549	9.2634	8.37203	0.891371	5.85e-05	0.000455821	Promoter	82748	2	23461	uc002jig.2	0	ENSG00000154265	ABCA5	ATP binding cassette subfamily A member 5
chr17	67066918	67067318	401	*	5.82712	6.46399	4.65917	1.80482	2.06e-10	1.08e-08	Distal Intergenic	18080	2	10350	uc002jhv.3	-9782	ENSG00000154258	ABCA9	ATP binding cassette subfamily A member 9
chr7	87414529	87415285	757	*	5.37505	4.93931	5.70926	-0.769948	0.0087351	0.0259757	Intron (uc011khd.1/154661, intron 8 of 9)	113207	2	5243	uc010lei.2	-71890	ENSG00000085563	ABCB1	ATP binding cassette subfamily B member 1
chr7	87230034	87230434	401	*	6.73559	7.00217	6.40833	0.593843	0.0111004	0.0311512	Promoter	96328	2	5243	uc011khc.2	-528	ENSG00000085563	ABCB1	ATP binding cassette subfamily B member 1
chr2	169820964	169821364	401	*	5.01799	5.35721	4.57365	0.783564	0.0176511	0.0443564	Intron (uc010zda.1/8647, intron 4 of 14)	49112	2	8647	uc010zda.1	7196	ENSG00000073734	ABCB11	ATP binding cassette subfamily B member 11
chr2	169818121	169818521	401	*	5.28517	5.73348	4.63126	1.10223	0.000435593	0.00242275	Intron (uc010zda.1/8647, intron 5 of 14)	49112	2	8647	uc010zda.1	10039	ENSG00000073734	ABCB11	ATP binding cassette subfamily B member 11
chr7	87113317	87113717	401	*	4.20236	3.43306	4.70143	-1.26838	0.00460864	0.0158856	Distal Intergenic	73659	2	5244	uc003uix.1	-8298	ENSG00000005471	ABCB4	ATP binding cassette subfamily B member 4
chr7	87045984	87046384	401	*	5.26091	5.60381	4.81023	0.793584	0.00785547	0.023979	Intron (uc003uiv.1/5244, intron 21 of 27)	23076	2	5244	uc003uiy.3	58403	ENSG00000005471	ABCB4	ATP binding cassette subfamily B member 4
chr7	20638137	20638537	401	*	5.15671	5.55164	4.61113	0.940507	0.00292978	0.0111582	Distal Intergenic	141393	1	340273	uc010kuh.3	-16708	ENSG00000004846	ABCB5	ATP binding cassette subfamily B member 5
chrX	74375898	74376298	401	*	6.0026	6.41506	5.42276	0.9923	0.000472287	0.00258815	Promoter	103169	2	22	uc004ebz.4	0	ENSG00000131269	ABCB7	ATP binding cassette subfamily B member 7
chr7	150725236	150725636	401	*	8.41607	8.77509	7.93701	0.83808	0.000175045	0.00114112	Promoter	8227	1	11194	uc003wii.2	0	ENSG00000197150	ABCB8	ATP binding cassette subfamily B member 8
chr12	123436844	123437244	401	*	5.44409	4.83933	5.86893	-1.0296	0.000388272	0.0022039	Intron (uc021rfo.1/23457, intron 2 of 11)	20872	2	23457	uc001udr.3	7625	ENSG00000150967	ABCB9	ATP binding cassette subfamily B member 9
chr16	16198516	16198916	401	*	4.80137	3.65693	5.43144	-1.7745	2.57e-06	3.24e-05	Intron (uc010bvi.3/4363, intron 20 of 30)	17170	1	4363	uc021tds.1	-9707	ENSG00000103222	ABCC1	ATP binding cassette subfamily C member 1
chr16	16054945	16055345	401	*	6.80603	7.28787	6.07738	1.21049	6.21e-08	1.38e-06	Intron (uc010bvi.3/4363, intron 1 of 30)	193497	1	4363	uc010bvi.3	11511	ENSG00000103222	ABCC1	ATP binding cassette subfamily C member 1
chr16	48150587	48150987	401	*	4.49334	3.59394	5.04315	-1.44921	0.000460396	0.00253536	Intron (uc002eey.1/94160, intron 12 of 28)	63502	2	94160	uc002eey.1	29398	ENSG00000140798	ABCC12	ATP binding cassette subfamily C member 12
chr21	15626033	15626433	401	*	5.25813	5.58133	4.84097	0.740357	0.0153593	0.0398858	Distal Intergenic	17587	1	150000	uc002yjq.3	-19687	ENSG00000243064	ABCC13	ATP binding cassette subfamily C member 13 (pseudogene)
chr21	15631994	15632394	401	*	4.80133	5.15887	4.32492	0.833945	0.0173602	0.0438098	Distal Intergenic	17587	1	150000	uc002yjq.3	-13726	ENSG00000243064	ABCC13	ATP binding cassette subfamily C member 13 (pseudogene)
chr17	48766806	48767206	401	*	4.45768	3.39699	5.06231	-1.66533	5.12e-05	0.000406798	Intron (uc002isl.3/8714, intron 30 of 30)	12804	1	8714	uc002isn.3	10546	ENSG00000108846	ABCC3	ATP binding cassette subfamily C member 3
chr13	95838108	95838508	401	*	6.94068	7.39274	6.27869	1.11405	1.68e-05	0.000159601	Intron (uc001vmd.4/10257, intron 11 of 30)	281605	2	10257	uc001vmd.4	115179	ENSG00000125257	ABCC4	ATP binding cassette subfamily C member 4
chr13	95841573	95841973	401	*	5.68593	6.19697	4.88738	1.30958	7.91e-06	8.41e-05	Intron (uc001vmd.4/10257, intron 9 of 30)	281605	2	10257	uc001vmd.4	111714	ENSG00000125257	ABCC4	ATP binding cassette subfamily C member 4
chr3	183735533	183735933	401	*	7.51018	7.80056	7.14624	0.654315	0.00254514	0.00999273	Promoter	98004	2	10057	uc003fmg.3	0	ENSG00000114770	ABCC5	ATP binding cassette subfamily C member 5
chr12	40013668	40014068	401	*	7.91465	8.46201	7.0219	1.44011	1.02e-08	2.98e-07	Promoter	68822	2	225	uc001rmb.2	0	ENSG00000173208	ABCD2	ATP binding cassette subfamily D member 2
chr1	94850359	94850759	401	*	5.90791	6.3538	5.2592	1.0946	6.92e-05	0.000524813	Distal Intergenic	60328	1	5825	uc001dqm.4	-33174	ENSG00000117528	ABCD3	ATP binding cassette subfamily D member 3
chr1	94883669	94884069	401	*	9.43286	10.0243	8.41334	1.61094	1.96e-10	1.03e-08	Promoter	60328	1	5825	uc001dqm.4	0	ENSG00000117528	ABCD3	ATP binding cassette subfamily D member 3
chr4	145982481	145982881	401	*	4.59579	5.07261	3.8787	1.19391	0.0019565	0.00811664	Intron (uc003iju.5/10393, intron 5 of 5)	31521	1	6059	uc003ijx.3	-36275	ENSG00000164163	ABCE1	ATP binding cassette subfamily E member 1
chr4	145940517	145940917	401	*	4.38809	5.02521	3.21922	1.80599	6.52e-05	0.000497856	Intron (uc003iju.5/10393, intron 5 of 5)	31521	1	6059	uc003ijx.3	-78239	ENSG00000164163	ABCE1	ATP binding cassette subfamily E member 1
chr7	150924196	150924596	401	*	8.23959	8.61738	7.72637	0.89101	6.99e-05	0.00052895	Promoter	19395	2	10061	uc003wjo.1	0	ENSG00000033050	ABCF2	ATP binding cassette subfamily F member 2
chr3	183903620	183904020	401	*	8.40079	8.88138	7.67504	1.20634	3.15e-06	3.83e-05	Promoter	7933	1	55324	uc003fmz.2	0	ENSG00000161204	ABCF3	ATP binding cassette subfamily F member 3
chr21	43621926	43622326	401	*	4.72438	4.14091	5.13867	-0.997758	0.00642282	0.0205397	Intron (uc002zam.3/9619, intron 2 of 16)	97556	1	9619	uc002zan.3	2127	ENSG00000160179	ABCG1	ATP binding cassette subfamily G member 1
chr21	43678678	43679078	401	*	5.34877	4.96308	5.6528	-0.689719	0.0200413	0.0487618	Intron (uc002zam.3/9619, intron 4 of 16)	9456	1	9619	uc010gpb.2	-26912	ENSG00000160179	ABCG1	ATP binding cassette subfamily G member 1
chr21	43648203	43648603	401	*	7.10587	7.40759	6.7239	0.683685	0.0117744	0.0325991	Intron (uc002zam.3/9619, intron 4 of 16)	77347	1	9619	uc011aev.2	8195	ENSG00000160179	ABCG1	ATP binding cassette subfamily G member 1
chr4	89165183	89165583	401	*	5.00058	4.26481	5.4855	-1.22069	0.000353382	0.00204107	Distal Intergenic	141059	2	9429	uc003hrh.3	-12709	ENSG00000118777	ABCG2	ATP binding cassette subfamily G member 2 (Junior blood group)
chr4	89165982	89166382	401	*	5.40816	4.90716	5.77931	-0.872156	0.0058419	0.0191124	Distal Intergenic	141059	2	9429	uc003hrh.3	-13508	ENSG00000118777	ABCG2	ATP binding cassette subfamily G member 2 (Junior blood group)
chr4	89079837	89080237	401	*	6.01912	6.30672	5.65954	0.64718	0.0111063	0.0311653	Promoter	68596	2	9429	uc003hrg.3	0	ENSG00000118777	ABCG2	ATP binding cassette subfamily G member 2 (Junior blood group)
chr4	89140189	89140589	401	*	5.05114	5.43957	4.51797	0.921597	0.00506563	0.0171227	Intron (uc003hrh.3/9429, intron 1 of 15)	141059	2	9429	uc003hrh.3	11885	ENSG00000118777	ABCG2	ATP binding cassette subfamily G member 2 (Junior blood group)
chr11	119020037	119020437	401	*	5.59467	4.91449	6.05506	-1.14057	0.000325206	0.00190714	Promoter	13076	1	64137	uc009zar.3	0	ENSG00000172350	ABCG4	ATP binding cassette subfamily G member 4
chr2	27346322	27346722	401	*	5.99611	5.60754	6.30192	-0.694383	0.00799261	0.0242991	Promoter	7024	1	84696	uc002rit.3	0	ENSG00000143994	ABHD1	abhydrolase domain containing 1
chr3	111697604	111698004	401	*	8.76666	9.26887	7.98977	1.2791	3.09e-07	5.37e-06	Promoter	14493	1	55347	uc003dyk.5	0	ENSG00000144827	ABHD10	abhydrolase domain containing 10, depalmitoylase
chr7	73153119	73153519	401	*	8.38029	8.79613	7.79372	1.00241	5.1e-06	5.77e-05	Promoter	2766	2	83451	uc003tza.3	0	ENSG00000106077	ABHD11	abhydrolase domain containing 11
chr20	25301977	25302377	401	*	4.42197	3.71202	4.89567	-1.18364	0.00479164	0.0163931	Intron (uc002wuq.3/26090, intron 3 of 12)	96240	2	26090	uc002wuq.3	69241	ENSG00000100997	ABHD12	abhydrolase domain containing 12, lysophospholipase
chr20	25371331	25371731	401	*	8.39752	8.8028	7.83188	0.970916	2.12e-05	0.000194314	Promoter	96240	2	26090	uc002wuq.3	0	ENSG00000100997	ABHD12	abhydrolase domain containing 12, lysophospholipase
chr14	51342041	51342441	401	*	5.65469	6.05253	5.10351	0.949024	0.00154496	0.00674359	Intron (uc001wyq.3/145447, intron 1 of 11)	32811	1	145447	uc010any.3	3163	ENSG00000131969	ABHD12B	abhydrolase domain containing 12B
chr13	108879959	108880359	401	*	4.4287	4.92114	3.67524	1.2459	0.00189236	0.00790785	Intron (uc001vqq.3/84945, intron 1 of 1)	15841	1	84945	uc001vqq.3	9196	ENSG00000139826	ABHD13	abhydrolase domain containing 13
chr17	27893774	27894174	401	*	5.98995	5.52364	6.34179	-0.81815	0.0044014	0.0153338	Promoter	6354	2	116236	uc002hed.2	0	ENSG00000168792	ABHD15	abhydrolase domain containing 15
chr19	1882446	1882846	401	*	5.98273	5.2422	6.46969	-1.22749	7.55e-06	8.08e-05	Promoter	4829	2	81926	uc002lue.3	-643	ENSG00000129968	ABHD17A	abhydrolase domain containing 17A, depalmitoylase
chr19	1875995	1876395	401	*	6.75449	6.21173	7.14795	-0.936225	1.13e-05	0.000113713	Downstream (<1kb)	4829	2	81926	uc002lud.3	5408	ENSG00000129968	ABHD17A	abhydrolase domain containing 17A, depalmitoylase
chr15	89574827	89575227	401	*	4.38331	3.75368	4.82018	-1.06649	0.0144264	0.0379939	Distal Intergenic	28372	1	11057	uc010ups.1	-56154	ENSG00000140526	ABHD2	abhydrolase domain containing 2, acylglycerol lipase
chr15	89631318	89631718	401	*	8.2493	8.53083	7.89917	0.631656	0.00663939	0.021072	Promoter	28372	1	11057	uc010ups.1	0	ENSG00000140526	ABHD2	abhydrolase domain containing 2, acylglycerol lipase
chr18	19284606	19285006	401	*	8.55513	9.07915	7.72389	1.35526	3.19e-08	7.77e-07	Promoter	53909	2	171586	uc002ktl.2	0	ENSG00000158201	ABHD3	abhydrolase domain containing 3, phospholipase
chr14	23135284	23135684	401	*	4.19954	3.3412	4.73401	-1.39281	0.0041828	0.0147469	Distal Intergenic	14119	1	63874	uc010tnb.2	68137	ENSG00000100439	ABHD4	abhydrolase domain containing 4, N-acyl phospholipase B
chr14	23067053	23067453	401	*	5.42649	5.02031	5.74308	-0.722776	0.012976	0.035096	Promoter	6015	1	63874	uc010tmz.1	0	ENSG00000100439	ABHD4	abhydrolase domain containing 4, N-acyl phospholipase B
chr3	43835272	43835672	401	*	4.18324	3.37481	4.69825	-1.32344	0.00501806	0.016999	Distal Intergenic	31843	1	51099	uc003cmx.3	102897	ENSG00000011198	ABHD5	abhydrolase domain containing 5, lysophosphatidic acid acyltransferase
chr3	43697900	43698300	401	*	4.78933	4.21002	5.20153	-0.991514	0.006891	0.0216847	Distal Intergenic	31843	1	51099	uc003cmx.3	-34075	ENSG00000011198	ABHD5	abhydrolase domain containing 5, lysophosphatidic acid acyltransferase
chr3	43732219	43732619	401	*	8.15529	8.51276	7.679	0.833762	4.06e-05	0.00033518	Promoter	31843	1	51099	uc003cmx.3	0	ENSG00000011198	ABHD5	abhydrolase domain containing 5, lysophosphatidic acid acyltransferase
chr3	58223137	58223537	401	*	7.78444	8.20176	7.19491	1.00685	1.73e-05	0.000163817	Promoter	57203	1	57406	uc003djs.4	0	ENSG00000163686	ABHD6	abhydrolase domain containing 6, acylglycerol lipase
chr19	17404902	17405302	401	*	5.36016	4.64225	5.83735	-1.1951	9.61e-05	0.000691478	Exon (uc002ngb.4/79575, exon 4 of 5)	11343	2	79575	uc002ngb.4	8980	ENSG00000127220	ABHD8	abhydrolase domain containing 8
chr10	27093935	27094335	401	*	5.01022	5.46329	4.34603	1.11727	0.00110039	0.00514851	Intron (uc001isx.3/10006, intron 2 of 11)	30646	2	10006	uc010qdg.2	-27765	ENSG00000136754	ABI1	abl interactor 1
chr10	27170926	27171326	401	*	4.51792	5.03393	3.70697	1.32696	0.000565114	0.00300001	Distal Intergenic	114492	2	10006	uc010qdk.2	-20910	ENSG00000136754	ABI1	abl interactor 1
chr10	27149804	27150204	401	*	9.25463	9.79422	8.38275	1.41147	3.3e-08	8.02e-07	Promoter	114492	2	10006	uc001isx.3	0	ENSG00000136754	ABI1	abl interactor 1
chr3	100571732	100572132	401	*	5.1666	5.58878	4.56725	1.02153	0.0015524	0.00676801	Intron (uc003dun.3/25890, intron 12 of 34)	97215	2	25890	uc003dum.3	-6339	ENSG00000154175	ABI3BP	ABI family member 3 binding protein
chr9	111696326	111696726	401	*	7.88921	8.29058	7.33119	0.959385	2.77e-05	0.000243793	Promoter	6565	1	54942	uc004bdn.3	0	ENSG00000119328	ABITRAM	actin binding transcription modulator
chr9	133738182	133738582	401	*	4.30194	3.6197	4.76327	-1.14356	0.00773675	0.0237038	Exon (uc004bzv.3/25, exon 4 of 11)	52232	1	25	uc004bzw.3	27351	ENSG00000097007	ABL1	ABL proto-oncogene 1, non-receptor tyrosine kinase
chr1	179104713	179105113	401	*	4.24198	3.24347	4.82645	-1.58298	0.000627353	0.00326081	Intron (uc001gmg.4/27, intron 1 of 12)	43763	2	27	uc001gmg.4	7111	ENSG00000143322	ABL2	ABL proto-oncogene 2, non-receptor tyrosine kinase
chr1	179107836	179108236	401	*	4.687	4.01354	5.14433	-1.13079	0.00303382	0.0114606	Intron (uc001gmg.4/27, intron 1 of 12)	43763	2	27	uc001gmg.4	3988	ENSG00000143322	ABL2	ABL proto-oncogene 2, non-receptor tyrosine kinase
chr1	179098784	179099184	401	*	6.94878	7.2534	6.56215	0.691252	0.00223574	0.00903671	Intron (uc001gmg.4/27, intron 3 of 12)	43763	2	27	uc001gmg.4	13040	ENSG00000143322	ABL2	ABL proto-oncogene 2, non-receptor tyrosine kinase
chr10	116453814	116454214	401	*	4.88634	5.27005	4.36206	0.907984	0.0108057	0.0305042	Intron (uc001lbz.1/3983, intron 1 of 1)	243639	2	3983	uc021pzf.1	-9400	ENSG00000099204	ABLIM1	actin binding LIM protein 1
chr10	116286447	116286847	401	*	8.10711	8.54043	7.48486	1.05558	1.02e-05	0.000104651	Promoter	95817	2	3983	uc021pyv.1	0	ENSG00000099204	ABLIM1	actin binding LIM protein 1
chr10	116300853	116301253	401	*	7.6996	8.20024	6.92649	1.27376	6.53e-07	1.02e-05	Intron (uc021pyw.1/3983, intron 6 of 21)	85910	2	3983	uc021pzc.1	-14168	ENSG00000099204	ABLIM1	actin binding LIM protein 1
chr4	8160434	8160834	401	*	8.80574	9.20341	8.25488	0.948527	9.71e-05	0.00069729	Promoter	193523	2	84448	uc003gkj.4	0	ENSG00000163995	ABLIM2	actin binding LIM protein family member 2
chr17	959147	959547	401	*	4.90604	4.10833	5.41674	-1.30841	0.000145422	0.000976589	Exon (uc010vqg.3/29, exon 9 of 18)	75629	2	29	uc010vqg.3	22839	ENSG00000159842	ABR	ABR activator of RhoGEF and GTPase
chr17	1083259	1083659	401	*	5.63644	5.0207	6.06663	-1.04592	0.000342049	0.00198704	Promoter	176409	2	29	uc002fsd.4	-93	ENSG00000159842	ABR	ABR activator of RhoGEF and GTPase
chr17	1090434	1090834	401	*	5.65699	5.19152	6.00835	-0.816833	0.00331175	0.0122797	Promoter	183859	2	29	uc002fse.4	0	ENSG00000159842	ABR	ABR activator of RhoGEF and GTPase
chr17	1104395	1104795	401	*	5.5333	5.16017	5.82949	-0.669315	0.019013	0.0468532	Distal Intergenic	183859	2	29	uc002fse.4	-13779	ENSG00000159842	ABR	ABR activator of RhoGEF and GTPase
chr17	1012457	1012857	401	*	6.74427	6.38848	7.02944	-0.640958	0.00390845	0.0139814	Promoter	105583	2	29	uc002fsg.4	-117	ENSG00000159842	ABR	ABR activator of RhoGEF and GTPase
chr8	107962272	107962672	401	*	4.5868	3.93668	5.03335	-1.09667	0.00328513	0.012201	Distal Intergenic	10762	2	137735	uc003ymm.4	-179800	ENSG00000174429	ABRA	actin binding Rho activating protein
chr8	107777446	107777846	401	*	5.58188	5.89406	5.18294	0.71112	0.0117857	0.032621	Intron (uc003ymm.4/137735, intron 1 of 1)	10762	2	137735	uc003ymm.4	4626	ENSG00000174429	ABRA	actin binding Rho activating protein
chr8	107775242	107775642	401	*	5.06796	5.41526	4.60963	0.805627	0.0205104	0.0495808	Intron (uc003ymm.4/137735, intron 1 of 1)	10762	2	137735	uc003ymm.4	6830	ENSG00000174429	ABRA	actin binding Rho activating protein
chr8	107772292	107772692	401	*	5.76553	6.2462	5.0396	1.2066	7.88e-05	0.000584792	3' UTR	10762	2	137735	uc003ymm.4	9780	ENSG00000174429	ABRA	actin binding Rho activating protein
chr8	107868712	107869112	401	*	5.59873	6.20359	4.53734	1.66625	2.06e-08	5.39e-07	Distal Intergenic	10762	2	137735	uc003ymm.4	-86240	ENSG00000174429	ABRA	actin binding Rho activating protein
chr6	139349662	139350062	401	*	7.88471	8.31571	7.26729	1.04843	4.02e-06	4.72e-05	Promoter	14621	1	58527	uc003qil.2	0	ENSG00000146386	ABRACL	ABRA C-terminal like
chr4	84411988	84412388	401	*	5.07257	5.56152	4.32735	1.23417	0.000488021	0.00265986	Distal Intergenic	24197	2	84142	uc003hov.2	-5698	ENSG00000163322	ABRAXAS1	abraxas 1, BRCA1 A complex subunit
chr4	84406157	84406557	401	*	9.15192	9.76512	8.06373	1.7014	4.31e-12	3.83e-10	Promoter	24197	2	84142	uc003hou.2	0	ENSG00000163322	ABRAXAS1	abraxas 1, BRCA1 A complex subunit
chr10	126490148	126490548	401	*	7.18982	7.46094	6.85568	0.605254	0.00680672	0.0214762	Promoter	34886	1	23172	uc001lib.4	0	ENSG00000165660	ABRAXAS2	abraxas 2, BRISC complex subunit
chr6	26598605	26599005	401	*	5.38991	4.80191	5.80646	-1.00456	0.000877001	0.00428012	3' UTR	3107	1	29777	uc003nii.3	1434	ENSG00000146109	ABT1	activator of basal transcription 1
chr6	26613710	26614110	401	*	5.01627	4.54196	5.37263	-0.830679	0.0112948	0.0315837	Distal Intergenic	3107	1	29777	uc003nii.3	16539	ENSG00000146109	ABT1	activator of basal transcription 1
chr3	127391580	127391980	401	*	7.80529	8.14366	7.36242	0.781235	0.00130068	0.00587902	Promoter	7989	1	80325	uc003ejr.3	0	ENSG00000114626	ABTB1	ankyrin repeat and BTB domain containing 1
chr11	34272622	34273022	401	*	6.97873	7.37217	6.43603	0.936138	3.23e-05	0.000276989	Intron (uc001mvl.2/25841, intron 1 of 16)	207022	2	25841	uc001mvl.2	106533	ENSG00000166016	ABTB2	ankyrin repeat and BTB domain containing 2
chr11	34358561	34358961	401	*	5.04486	5.45957	4.46057	0.999	0.00204424	0.00841117	Intron (uc001mvl.2/25841, intron 1 of 16)	207022	2	25841	uc001mvl.2	20594	ENSG00000166016	ABTB2	ankyrin repeat and BTB domain containing 2
chr11	34270015	34270415	401	*	6.34013	6.75939	5.74667	1.01272	0.000106076	0.000751215	Intron (uc001mvl.2/25841, intron 1 of 16)	207022	2	25841	uc001mvl.2	109140	ENSG00000166016	ABTB2	ankyrin repeat and BTB domain containing 2
chr11	34379447	34379847	401	*	8.28356	8.78447	7.5098	1.27467	1.48e-07	2.9e-06	Promoter	207022	2	25841	uc001mvl.2	0	ENSG00000166016	ABTB2	ankyrin repeat and BTB domain containing 2
chr11	34255534	34255934	401	*	7.28777	8.03461	5.65238	2.38223	3.56e-21	2.61e-18	Intron (uc001mvl.2/25841, intron 1 of 16)	207022	2	25841	uc001mvl.2	123621	ENSG00000166016	ABTB2	ankyrin repeat and BTB domain containing 2
chr3	38178565	38178965	401	*	7.90893	8.32955	7.31273	1.01682	1.18e-05	0.00011848	Promoter	14533	2	30	uc003cht.3	0	ENSG00000060971	ACAA1	acetyl-CoA acyltransferase 1
chr18	47340132	47340532	401	*	6.88922	7.24786	6.41083	0.837032	0.00182196	0.00767581	Promoter	30378	2	10449	uc002ldw.4	0	ENSG00000167315	ACAA2	acetyl-CoA acyltransferase 2
chr18	47312653	47313053	401	*	4.13845	4.67344	3.27877	1.39467	0.00350088	0.012832	Intron (uc002ldw.4/10449, intron 8 of 9)	30378	2	10449	uc002ldw.4	27198	ENSG00000167315	ACAA2	acetyl-CoA acyltransferase 2
chr17	35490990	35491390	401	*	4.95146	5.46919	4.13619	1.33299	8.53e-05	0.000624332	Intron (uc010wdc.2/31, intron 3 of 13)	37790	2	31	uc010wdb.2	-11274	ENSG00000278540	ACACA	acetyl-CoA carboxylase alpha
chr12	109548801	109549201	401	*	5.60095	4.96545	6.04061	-1.07516	0.000171886	0.00112321	Distal Intergenic	151631	1	32	uc001tob.3	-5199	ENSG00000076555	ACACB	acetyl-CoA carboxylase beta
chr12	109592254	109592654	401	*	6.97078	7.23507	6.64695	0.588119	0.00798653	0.0242871	Intron (uc001tob.3/32, intron 2 of 52)	128829	1	32	uc001toc.3	15052	ENSG00000076555	ACACB	acetyl-CoA carboxylase beta
chr11	134123171	134123571	401	*	8.46763	8.84384	7.95731	0.886527	6.34e-05	0.000486801	Promoter	6386	1	27034	uc009zdc.3	0	ENSG00000151498	ACAD8	acyl-CoA dehydrogenase family member 8
chr2	211093348	211093748	401	*	4.69455	4.10601	5.11138	-1.00538	0.00844917	0.0253281	Distal Intergenic	8017	2	33	uc010zjg.1	-3133	ENSG00000115361	ACADL	acyl-CoA dehydrogenase long chain
chr1	76190111	76190511	401	*	7.60724	7.89987	7.23976	0.660105	0.00984888	0.0284765	Promoter	39313	1	34	uc010orf.2	68	ENSG00000117054	ACADM	acyl-CoA dehydrogenase medium chain
chr1	76186447	76186847	401	*	5.17555	5.68694	4.37611	1.31082	3.72e-05	0.000310732	Intron (uc001dgv.3/uc001dgv.3, intron 1 of 4)	15753	1	34	uc010orc.1	-3196	ENSG00000117054	ACADM	acyl-CoA dehydrogenase medium chain
chr12	121174988	121175388	401	*	4.99119	4.27939	5.4657	-1.18631	0.000685045	0.00350137	Exon (uc010szl.1/35, exon 4 of 9)	14241	1	35	uc001tza.4	11417	ENSG00000122971	ACADS	acyl-CoA dehydrogenase short chain
chr10	124768231	124768631	401	*	8.3382	8.76984	7.71945	1.05039	5.39e-06	6.06e-05	Promoter	49378	1	36	uc001lhb.3	0	ENSG00000196177	ACADSB	acyl-CoA dehydrogenase short/branched chain
chr15	89390268	89390668	401	*	4.58636	3.81751	5.08523	-1.26773	0.00117911	0.00543512	Exon (uc002bmx.3/176, exon 8 of 10)	71912	1	176	uc010upp.1	43594	ENSG00000157766	ACAN	aggrecan
chr3	195163708	195164108	401	*	8.42324	8.82516	7.86414	0.961026	4.3e-05	0.00035087	Promoter	168353	2	23527	uc003fun.4	0	ENSG00000114331	ACAP2	ArfGAP with coiled-coil, ankyrin repeat and PH domains 2
chr11	107992040	107992440	401	*	7.81563	8.11524	7.43704	0.678199	0.00290513	0.0110894	Promoter	15409	1	38	uc001pjw.1	0	ENSG00000075239	ACAT1	acetyl-CoA acetyltransferase 1
chr10	27530918	27531318	401	*	7.43863	7.86005	6.8408	1.01925	4.82e-06	5.5e-05	Promoter	46926	2	91452	uc001ito.3	0	ENSG00000107897	ACBD5	acyl-CoA binding domain containing 5
chr1	180494000	180494400	401	*	4.44046	3.57852	4.97631	-1.39778	0.000728483	0.00368555	Distal Intergenic	214671	2	84320	uc001gog.3	-21978	ENSG00000230124	ACBD6	acyl-CoA binding domain containing 6
chr1	180484955	180485355	401	*	5.24243	5.59957	4.76672	0.832844	0.0109526	0.0308212	Distal Intergenic	214671	2	84320	uc001gog.3	-12933	ENSG00000230124	ACBD6	acyl-CoA binding domain containing 6
chr1	180471871	180472271	401	*	8.45463	8.84198	7.9235	0.918483	9.13e-05	0.00066109	Promoter	214671	2	84320	uc001gog.3	0	ENSG00000230124	ACBD6	acyl-CoA binding domain containing 6
chr10	15130654	15131054	401	*	7.38839	7.69386	7.00037	0.693493	0.00105161	0.0049661	Promoter	73705	2	414149	uc010qby.1	0	ENSG00000176244	ACBD7	acyl-CoA binding domain containing 7
chr11	44087571	44087971	401	*	7.73444	8.01657	7.38338	0.633191	0.017928	0.0448809	Promoter	17841	1	84680	uc009yks.1	0	ENSG00000110455	ACCS	1-aminocyclopropane-1-carboxylate synthase homolog (inactive)
chr9	19464767	19465167	401	*	7.77691	8.06376	7.4185	0.645259	0.00375468	0.0135536	Distal Intergenic	43576	1	340485	uc003znz.1	55842	ENSG00000177076	ACER2	alkaline ceramidase 2
chr9	19457406	19457806	401	*	5.65181	6.1175	4.95988	1.15762	0.000181163	0.0011752	Distal Intergenic	43576	1	340485	uc003znz.1	48481	ENSG00000177076	ACER2	alkaline ceramidase 2
chr9	19408694	19409094	401	*	8.21943	8.71373	7.46155	1.25218	1.64e-08	4.48e-07	Promoter	43576	1	340485	uc003zny.1	0	ENSG00000177076	ACER2	alkaline ceramidase 2
chr7	100493154	100493554	401	*	5.66229	5.20004	6.01182	-0.811786	0.0038535	0.0138324	Promoter	5927	2	43	uc003uxe.3	0	ENSG00000087085	ACHE	acetylcholinesterase (Cartwright blood group)
chr1	159175483	159175883	401	*	4.61896	4.10815	4.99544	-0.887291	0.019266	0.0473097	Promoter	1242	1	2532	uc001ftp.4	434	ENSG00000213088	ACKR1	atypical chemokine receptor 1 (Duffy blood group)
chr2	237724966	237725366	401	*	4.71718	3.92508	5.22561	-1.30053	0.000627675	0.00326172	Distal Intergenic	12615	1	57007	uc002vwd.3	246586	ENSG00000144476	ACKR3	atypical chemokine receptor 3
chr2	237478156	237478556	401	*	7.16454	7.69243	6.32333	1.36911	6.51e-10	2.9e-08	Promoter	12615	1	57007	uc002vwd.3	0	ENSG00000144476	ACKR3	atypical chemokine receptor 3
chr9	31820548	31820948	401	*	4.94073	4.36469	5.35129	-0.986599	0.0035537	0.012987	Distal Intergenic	51795	1	48	uc010mjh.1	-563653	ENSG00000122729	ACO1	aconitase 1
chr9	32128538	32128938	401	*	4.8907	4.3463	5.28503	-0.938732	0.00570824	0.0187793	Distal Intergenic	51795	1	48	uc010mjh.1	-255663	ENSG00000122729	ACO1	aconitase 1
chr9	32379248	32379648	401	*	6.20697	6.53944	5.7742	0.765235	0.00773672	0.0237038	Distal Intergenic	51795	1	48	uc010mjh.1	-4953	ENSG00000122729	ACO1	aconitase 1
chr9	32384405	32384805	401	*	7.99928	8.35287	7.52987	0.822992	0.000341662	0.00198499	Promoter	51795	1	48	uc010mjh.1	0	ENSG00000122729	ACO1	aconitase 1
chr22	41875994	41876394	401	*	4.30336	3.58149	4.78226	-1.20078	0.00988069	0.0285402	Intron (uc003bac.3/50, intron 1 of 17)	59865	1	50	uc003bac.3	10865	ENSG00000100412	ACO2	aconitase 2
chr5	80833938	80834338	401	*	6.72055	7.2023	5.99214	1.21015	6.67e-07	1.03e-05	Intron (uc003kho.4/23635, intron 4 of 16)	34317	2	134526	uc003khm.3	-143950	ENSG00000172497	ACOT12	acyl-CoA thioesterase 12
chr5	80721328	80721728	401	*	5.16037	5.70804	4.2668	1.44123	2.64e-05	0.000233822	Intron (uc011cto.1/26829, intron 1 of 1)	34317	2	134526	uc003khm.3	-31340	ENSG00000172497	ACOT12	acyl-CoA thioesterase 12
chr5	80809811	80810211	401	*	4.47452	5.16125	3.11742	2.04383	1.6e-06	2.16e-05	Intron (uc003kho.4/23635, intron 4 of 16)	34317	2	134526	uc003khm.3	-119823	ENSG00000172497	ACOT12	acyl-CoA thioesterase 12
chr3	58518485	58518885	401	*	6.48142	6.85282	5.97998	0.872842	0.000121196	0.000839704	Intron (uc003dkl.3/8309, intron 5 of 14)	32067	2	8309	uc003dkl.3	4044	ENSG00000168306	ACOX2	acyl-CoA oxidase 2
chr2	111692591	111692991	401	*	4.71576	4.15957	5.11619	-0.956621	0.00939701	0.0274829	Intron (uc010yxk.1/55289, intron 12 of 17)	295331	1	55289	uc021vmn.1	136000	ENSG00000153093	ACOXL	acyl-CoA oxidase like
chr2	111634579	111634979	401	*	5.18495	5.53455	4.72258	0.811973	0.0111001	0.0311512	Intron (uc010yxk.1/55289, intron 10 of 17)	295331	1	55289	uc021vmn.1	77988	ENSG00000153093	ACOXL	acyl-CoA oxidase like
chr2	111506025	111506425	401	*	5.14807	5.65135	4.36857	1.28278	5.69e-05	0.000445151	Intron (uc010yxk.1/55289, intron 1 of 17)	385650	1	55289	uc010yxk.1	15875	ENSG00000153093	ACOXL	acyl-CoA oxidase like
chr2	111615946	111616346	401	*	7.9323	8.54391	6.84926	1.69465	2.72e-13	3.28e-11	Intron (uc010yxk.1/55289, intron 10 of 17)	295331	1	55289	uc021vmn.1	59355	ENSG00000153093	ACOXL	acyl-CoA oxidase like
chr2	111604595	111604995	401	*	7.25481	7.94887	5.86711	2.08176	3.54e-20	2.07e-17	Intron (uc010yxk.1/55289, intron 10 of 17)	295331	1	55289	uc021vmn.1	48004	ENSG00000153093	ACOXL	acyl-CoA oxidase like
chr1	147153689	147154089	401	*	4.43874	3.63444	4.9521	-1.31766	0.00114485	0.00530538	Distal Intergenic	20689	2	51205	uc009wjj.1	-11055	ENSG00000162836	ACP6	acid phosphatase 6, lysophosphatidic
chr1	147153102	147153502	401	*	4.38427	3.79055	4.80367	-1.01312	0.0124159	0.0339557	Distal Intergenic	20689	2	51205	uc009wjj.1	-10468	ENSG00000162836	ACP6	acid phosphatase 6, lysophosphatidic
chr1	147142517	147142917	401	*	7.11175	7.38767	6.77028	0.617391	0.00586501	0.019176	Promoter	23467	2	51205	uc001epr.2	0	ENSG00000162836	ACP6	acid phosphatase 6, lysophosphatidic
chr19	39574536	39574936	401	*	4.91115	3.89454	5.50161	-1.60707	1.19e-05	0.000119522	Promoter	27184	1	390928	uc002oki.3	-9	ENSG00000183760	ACP7	acid phosphatase 7, tartrate resistant (putative)
chr19	39564220	39564620	401	*	5.76109	4.8612	6.31107	-1.44987	1.73e-07	3.28e-06	Distal Intergenic	27184	1	390928	uc002oki.3	-10325	ENSG00000183760	ACP7	acid phosphatase 7, tartrate resistant (putative)
chr22	51170543	51170943	401	*	5.34018	4.6267	5.81542	-1.18873	0.00011518	0.000804248	3' UTR	2136	1	49	uc010hbh.1	-5709	ENSG00000100312	ACR	acrosin
chr15	78538399	78538799	401	*	4.39951	3.47738	4.95755	-1.48017	0.00040316	0.00227152	Distal Intergenic	53953	2	23205	uc010umy.2	-11350	ENSG00000103740	ACSBG1	acyl-CoA synthetase bubblegum family member 1
chr19	6125535	6125935	401	*	4.88874	4.35387	5.27807	-0.924198	0.00808465	0.0244989	Distal Intergenic	57462	1	81616	uc002mee.1	-9716	ENSG00000130377	ACSBG2	acyl-CoA synthetase bubblegum family member 2
chr16	89199696	89200096	401	*	4.56132	3.77569	5.06711	-1.29142	0.00200356	0.00827424	Intron (uc002fmp.3/197322, intron 8 of 10)	19216	1	197322	uc031qxj.1	-2860	ENSG00000176715	ACSF3	acyl-CoA synthetase family member 3
chr16	89160075	89160475	401	*	5.94206	5.37086	6.35017	-0.979308	0.000366963	0.00210613	Promoter	61955	1	197322	uc002fmp.3	0	ENSG00000176715	ACSF3	acyl-CoA synthetase family member 3
chr16	89188926	89189326	401	*	6.36591	6.04062	6.63119	-0.590569	0.0193121	0.0474006	Intron (uc002fmp.3/197322, intron 7 of 10)	19216	1	197322	uc031qxj.1	-13630	ENSG00000176715	ACSF3	acyl-CoA synthetase family member 3
chr4	185747004	185747404	401	*	7.44841	7.73704	7.08721	0.649835	0.00229143	0.00920655	Promoter	70467	2	2180	uc003iwu.1	0	ENSG00000151726	ACSL1	acyl-CoA synthetase long chain family member 1
chr4	185683208	185683608	401	*	6.83657	7.32993	6.08093	1.24901	2.51e-07	4.51e-06	Exon (uc003iws.1/2180, exon 5 of 9)	11162	2	2180	uc003iws.1	4302	ENSG00000151726	ACSL1	acyl-CoA synthetase long chain family member 1
chr2	223803956	223804356	401	*	5.26828	5.59888	4.83868	0.760196	0.0178864	0.0448059	Intron (uc002vni.3/2181, intron 16 of 16)	82388	1	2181	uc002vnj.3	78224	ENSG00000123983	ACSL3	acyl-CoA synthetase long chain family member 3
chr2	223773984	223774384	401	*	4.98999	5.3631	4.48541	0.877691	0.00866323	0.0258089	Intron (uc002vni.3/2181, intron 4 of 16)	82388	1	2181	uc002vnj.3	48252	ENSG00000123983	ACSL3	acyl-CoA synthetase long chain family member 3
chr2	223725498	223725898	401	*	8.66528	9.08184	8.07726	1.00458	8.3e-05	0.00061088	Promoter	82388	1	2181	uc002vni.3	0	ENSG00000123983	ACSL3	acyl-CoA synthetase long chain family member 3
chr2	223768319	223768719	401	*	4.82397	5.25873	4.19873	1.06001	0.0023903	0.00951765	Intron (uc002vni.3/2181, intron 3 of 16)	82388	1	2181	uc002vnj.3	42587	ENSG00000123983	ACSL3	acyl-CoA synthetase long chain family member 3
chrX	108976409	108976809	401	*	7.38421	7.89619	6.58333	1.31285	8.95e-08	1.89e-06	Promoter	92058	2	2182	uc004eoi.2	0	ENSG00000068366	ACSL4	acyl-CoA synthetase long chain family member 4
chr10	114149116	114149516	401	*	4.24811	3.66698	4.66123	-0.994249	0.0190805	0.0469709	Intron (uc001kzs.3/51703, intron 1 of 20)	33463	1	51703	uc009xxz.3	-5160	ENSG00000197142	ACSL5	acyl-CoA synthetase long chain family member 5
chr5	131346619	131347019	401	*	5.15715	4.72742	5.48782	-0.7604	0.0176478	0.0443541	Promoter	61689	2	23305	uc003kvx.2	336	ENSG00000164398	ACSL6	acyl-CoA synthetase long chain family member 6
chr5	131336687	131337087	401	*	5.9555	6.40414	5.30088	1.10326	4.85e-05	0.000389124	Intron (uc003kvx.2/23305, intron 1 of 20)	187288	2	23305	uc003kvv.2	-6716	ENSG00000164398	ACSL6	acyl-CoA synthetase long chain family member 6
chr5	131355868	131356268	401	*	6.32646	6.83599	5.53162	1.30437	1.77e-05	0.000166758	Distal Intergenic	22771	2	23305	uc003kwd.1	-7998	ENSG00000164398	ACSL6	acyl-CoA synthetase long chain family member 6
chr16	20775072	20775472	401	*	6.18951	6.47722	5.82977	0.647445	0.00627157	0.0201667	Promoter	22327	1	6296	uc002dhq.3	0	ENSG00000005187	ACSM3	acyl-CoA synthetase medium chain family member 3
chr10	96943337	96943737	401	*	6.77881	7.22473	6.13004	1.09469	1.14e-05	0.000114846	Distal Intergenic	34730	1	142827	uc001kke.3	-10220	ENSG00000173124	ACSM6	acyl-CoA synthetase medium chain family member 6
chr10	96990670	96991070	401	*	5.77008	6.22804	5.09524	1.1328	0.000182093	0.00117941	Exon (uc001kkg.1/uc001kkg.1, exon 1 of 2)	30927	1	142827	uc009xuu.1	36448	ENSG00000173124	ACSM6	acyl-CoA synthetase medium chain family member 6
chr20	25038591	25038991	401	*	7.46718	7.74545	7.12209	0.623357	0.00859864	0.0256512	Promoter	51953	2	84532	uc002wub.3	0	ENSG00000154930	ACSS1	acyl-CoA synthetase short chain family member 1
chr20	25023725	25024125	401	*	6.63902	6.92139	6.28759	0.633805	0.0125499	0.0342475	Intron (uc002wub.3/84532, intron 2 of 13)	26477	2	84532	uc021wbl.1	-10383	ENSG00000154930	ACSS1	acyl-CoA synthetase short chain family member 1
chr20	33486566	33486966	401	*	4.45389	3.62299	4.97777	-1.35478	0.00099095	0.0047253	Intron (uc002xbc.2/55902, intron 2 of 17)	51442	1	55902	uc010gey.2	22238	ENSG00000131069	ACSS2	acyl-CoA synthetase short chain family member 2
chr10	90692411	90692811	401	*	5.71645	5.99524	5.37055	0.62469	0.0205209	0.0496019	Exon (uc001kfo.1/uc001kfo.1, exon 1 of 5)	17750	2	59	uc001kfp.3	19769	ENSG00000107796	ACTA2	actin alpha 2, smooth muscle
chr7	5594915	5595315	401	*	5.5922	4.84012	6.08405	-1.24393	1.23e-05	0.000123091	Distal Intergenic	3454	2	60	uc003sot.4	-24683	ENSG00000075624	ACTB	actin beta
chr7	5595599	5595999	401	*	5.86262	5.3273	6.25219	-0.924888	0.000565154	0.00300001	Distal Intergenic	3454	2	60	uc003sot.4	-25367	ENSG00000075624	ACTB	actin beta
chr7	5569371	5569771	401	*	8.80977	9.1611	8.34435	0.816753	8.57e-05	0.000626942	Promoter	2516	2	60	uc003sor.4	-77	ENSG00000075624	ACTB	actin beta
chr17	79481039	79481439	401	*	6.14478	5.36489	6.64822	-1.28333	2.71e-07	4.81e-06	Distal Intergenic	2896	2	71	uc002kal.2	-1147	ENSG00000184009	ACTG1	actin gamma 1
chr17	79481654	79482054	401	*	6.14213	5.51887	6.57594	-1.05707	2.3e-05	0.00020812	Distal Intergenic	2896	2	71	uc002kal.2	-1762	ENSG00000184009	ACTG1	actin gamma 1
chr17	79486302	79486702	401	*	6.3335	5.72321	6.76103	-1.03781	4.25e-05	0.000347528	Distal Intergenic	2896	2	71	uc002kal.2	-6410	ENSG00000184009	ACTG1	actin gamma 1
chr17	79454846	79455246	401	*	6.33227	6.01265	6.59377	-0.581121	0.015018	0.0391986	Distal Intergenic	2896	2	71	uc002kag.3	24646	ENSG00000184009	ACTG1	actin gamma 1
chr1	202842618	202843018	401	*	4.36411	3.77558	4.78093	-1.00535	0.0204631	0.0494927	Exon (uc001gyk.1/148709, exon 3 of 3)	13488	1	148709	uc001gyk.1	11736	ENSG00000234996	ACTG1P25	actin gamma 1 pseudogene 25
chr20	32255662	32256062	401	*	6.28156	5.98343	6.52851	-0.545082	0.0198006	0.0483044	3' UTR	2028	1	170487	uc002wzt.3	1358	ENSG00000182584	ACTL10	actin like 10
chr3	179280420	179280820	401	*	8.96101	9.51677	8.04523	1.47154	7.62e-09	2.36e-07	Promoter	25486	1	86	uc003fjw.3	0	ENSG00000136518	ACTL6A	actin like 6A
chr19	8764803	8765203	401	*	5.07863	4.49362	5.49369	-1.00008	0.00189365	0.00791037	Distal Intergenic	1422	2	284382	uc002mkl.2	43969	ENSG00000181786	ACTL9	actin like 9
chr19	8808384	8808784	401	*	4.90051	4.39568	5.27375	-0.878073	0.0155358	0.0402328	Promoter	1422	2	284382	uc002mkl.2	388	ENSG00000181786	ACTL9	actin like 9
chr14	69331079	69331479	401	*	4.8902	4.10384	5.39628	-1.29245	0.000344023	0.00199628	Distal Intergenic	7197	2	87	uc010ttc.2	20813	ENSG00000072110	ACTN1	actinin alpha 1
chr14	69437000	69437400	401	*	6.82947	7.07308	6.5362	0.536884	0.0201155	0.0488736	Intron (uc010ttb.2/87, intron 1 of 20)	103444	2	87	uc010ttb.2	6883	ENSG00000072110	ACTN1	actinin alpha 1
chr14	69411879	69412279	401	*	5.19712	5.56088	4.70955	0.851327	0.00608034	0.0197056	Intron (uc010ttb.2/87, intron 1 of 20)	103444	2	87	uc010ttb.2	32004	ENSG00000072110	ACTN1	actinin alpha 1
chr19	39125372	39125772	401	*	4.85193	4.2544	5.27322	-1.01882	0.0028373	0.0108805	3' UTR	74252	1	81	uc010egc.2	-12495	ENSG00000130402	ACTN4	actinin alpha 4
chr19	39147271	39147671	401	*	6.23333	6.49705	5.91037	0.586678	0.014763	0.0386847	Intron (uc010egc.2/81, intron 1 of 11)	82905	1	81	uc021uug.1	9004	ENSG00000130402	ACTN4	actinin alpha 4
chr14	58666488	58666888	401	*	8.23392	8.70797	7.52315	1.18481	2.28e-07	4.15e-06	Promoter	35521	1	55860	uc001xdf.3	0	ENSG00000131966	ACTR10	actin related protein 10
chr10	104261752	104262152	401	*	8.2171	8.51573	7.84008	0.675649	0.00174776	0.007425	Promoter	23527	2	10121	uc001kvv.3	360	ENSG00000138107	ACTR1A	actin related protein 1A
chr2	98280369	98280769	401	*	8.6313	9.08325	7.96956	1.11368	1.27e-06	1.78e-05	Promoter	8160	2	10120	uc002syb.2	0	ENSG00000115073	ACTR1B	actin related protein 1B
chr2	65454621	65455021	401	*	8.09672	8.56741	7.39357	1.17384	1.16e-07	2.34e-06	Promoter	37673	1	10097	uc010yqf.1	0	ENSG00000138071	ACTR2	actin related protein 2
chr2	114634324	114634724	401	*	7.79802	8.33684	6.9282	1.40864	5.6e-12	4.81e-10	Distal Intergenic	71619	1	10096	uc002tkx.2	-12787	ENSG00000115091	ACTR3	actin related protein 3
chr2	114647297	114647697	401	*	8.49947	9.07698	7.52161	1.55538	4.79e-11	3.11e-09	Promoter	71619	1	10096	uc002tkx.2	0	ENSG00000115091	ACTR3	actin related protein 3
chr7	152599935	152600335	401	*	4.643	4.08802	5.04281	-0.954787	0.0158857	0.0408854	Distal Intergenic	95631	1	57180	uc011kvp.2	143101	ENSG00000133627	ACTR3B	actin related protein 3B
chr7	152456632	152457032	401	*	7.18873	7.42109	6.91163	0.509456	0.0204709	0.0495019	Promoter	95631	1	57180	uc003wle.2	0	ENSG00000133627	ACTR3B	actin related protein 3B
chr2	92171085	92171485	401	*	4.44498	3.69137	4.93749	-1.24612	0.00188865	0.00789695	Distal Intergenic	1338	1	440888	uc010yuc.2	41926	ENSG00000280263	ACTR3BP2	ACTR3B pseudogene 2
chr2	92065794	92066194	401	*	4.37058	3.62154	4.86115	-1.23961	0.00262724	0.0102433	Distal Intergenic	1338	1	440888	uc010yuc.2	-62965	ENSG00000280263	ACTR3BP2	ACTR3B pseudogene 2
chr2	92169369	92169769	401	*	5.42848	4.76342	5.88195	-1.11853	0.000410688	0.00230712	Distal Intergenic	1338	1	440888	uc010yuc.2	40210	ENSG00000280263	ACTR3BP2	ACTR3B pseudogene 2
chr2	92305527	92306300	774	*	6.53957	6.80417	6.21528	0.588892	0.0125768	0.0342948	Distal Intergenic	1338	1	440888	uc010yuc.2	176368	ENSG00000280263	ACTR3BP2	ACTR3B pseudogene 2
chr2	92318573	92318973	401	*	7.23823	7.5114	6.90095	0.610446	0.0144289	0.0379971	Distal Intergenic	1338	1	440888	uc010yuc.2	189414	ENSG00000280263	ACTR3BP2	ACTR3B pseudogene 2
chr2	92320875	92321275	401	*	6.66494	6.96298	6.28886	0.674122	0.0063946	0.0204669	Distal Intergenic	1338	1	440888	uc010yuc.2	191716	ENSG00000280263	ACTR3BP2	ACTR3B pseudogene 2
chr2	92275747	92276147	401	*	6.18222	6.67138	5.43651	1.23487	3.4e-07	5.83e-06	Distal Intergenic	1338	1	440888	uc010yuc.2	146588	ENSG00000280263	ACTR3BP2	ACTR3B pseudogene 2
chr10	39023256	39023656	401	*	4.94799	4.49648	5.29137	-0.794887	0.0195816	0.0479079	Distal Intergenic	1645	1	399746	uc021ppf.1	33529	NA	ACTR3BP5	ACTR3B pseudogene 5
chr20	37376578	37376978	401	*	7.79534	8.09121	7.42271	0.668491	0.00461334	0.0158975	Promoter	23993	1	79913	uc002xjd.2	-119	ENSG00000101442	ACTR5	actin related protein 5
chr12	100594332	100594732	401	*	8.60946	9.14511	7.74803	1.39708	1.33e-07	2.63e-06	Promoter	23648	1	64431	uc001the.2	0	ENSG00000075089	ACTR6	actin related protein 6
chr3	53916025	53916425	401	*	6.94389	7.17933	6.66239	0.516943	0.0151805	0.0395404	Promoter	15136	2	93973	uc003dhd.3	0	ENSG00000113812	ACTR8	actin related protein 8
chr2	158754128	158754528	401	*	6.51209	6.85953	6.0535	0.806038	0.000623484	0.00324466	Distal Intergenic	139417	2	90	uc010fog.2	-21754	ENSG00000115170	ACVR1	activin A receptor type 1
chr2	158693351	158693751	401	*	4.69642	5.12162	4.09091	1.03071	0.0065782	0.0209258	Intron (uc002tzm.3/90, intron 1 of 11)	101833	2	90	uc002tzm.3	1039	ENSG00000115170	ACVR1	activin A receptor type 1
chr2	158732675	158733075	401	*	7.90428	8.4265	7.07762	1.34888	9.55e-09	2.83e-07	Promoter	139417	2	90	uc010fog.2	-301	ENSG00000115170	ACVR1	activin A receptor type 1
chr12	52345034	52345434	401	*	7.51298	7.85979	7.05549	0.804298	0.00037917	0.00216232	Promoter	35680	1	91	uc001rzl.3	-17	ENSG00000135503	ACVR1B	activin A receptor type 1B
chr2	148215438	148215838	401	*	4.32924	3.67343	4.77844	-1.10501	0.00837408	0.0251662	Distal Intergenic	86308	1	92	uc002twg.3	-386248	ENSG00000121989	ACVR2A	activin A receptor type 2A
chr2	148264313	148264999	687	*	5.17538	4.56805	5.60147	-1.03343	0.00129846	0.00587247	Distal Intergenic	86308	1	92	uc002twg.3	-337087	ENSG00000121989	ACVR2A	activin A receptor type 2A
chr2	148443776	148444176	401	*	4.63289	4.02999	5.05681	-1.02682	0.00580915	0.0190369	Distal Intergenic	86308	1	92	uc002twg.3	-157910	ENSG00000121989	ACVR2A	activin A receptor type 2A
chr2	148420997	148421397	401	*	6.82893	7.10718	6.48388	0.623302	0.00829448	0.0249985	Distal Intergenic	86308	1	92	uc002twg.3	-180689	ENSG00000121989	ACVR2A	activin A receptor type 2A
chr2	148601875	148602275	401	*	7.18705	7.51355	6.76437	0.749176	0.00288969	0.0110408	Promoter	86308	1	92	uc002twg.3	0	ENSG00000121989	ACVR2A	activin A receptor type 2A
chr2	148269254	148269654	401	*	5.65762	6.10835	4.99849	1.10987	7.66e-05	0.000570573	Distal Intergenic	86308	1	92	uc002twg.3	-332432	ENSG00000121989	ACVR2A	activin A receptor type 2A
chr2	148668452	148668852	401	*	4.65905	5.12277	3.9715	1.15127	0.00302041	0.0114228	Intron (uc002twg.3/92, intron 5 of 11)	85824	1	92	uc002twh.3	65882	ENSG00000121989	ACVR2A	activin A receptor type 2A
chr2	148257819	148258219	401	*	5.21043	5.74146	4.36111	1.38035	6.45e-05	0.000493929	Distal Intergenic	86308	1	92	uc002twg.3	-343867	ENSG00000121989	ACVR2A	activin A receptor type 2A
chr2	148206965	148207365	401	*	5.49038	6.1249	4.33058	1.79433	6.7e-08	1.47e-06	Distal Intergenic	86308	1	92	uc002twg.3	-394721	ENSG00000121989	ACVR2A	activin A receptor type 2A
chr11	67426812	67427212	401	*	4.73069	3.99449	5.21578	-1.2213	0.000950597	0.0045721	Downstream (2-3kb)	8105	2	91703	uc001omq.3	-8682	ENSG00000132744	ACY3	aminoacylase 3
chr2	54342556	54342956	401	*	7.77367	8.12536	7.30763	0.817733	0.000582707	0.00307384	Promoter	190026	1	98	uc002rxq.4	146	ENSG00000170634	ACYP2	acylphosphatase 2
chr2	54330896	54331296	401	*	4.97163	5.33406	4.48647	0.847585	0.00974886	0.0282481	Distal Intergenic	190026	1	98	uc002rxq.4	-11114	ENSG00000170634	ACYP2	acylphosphatase 2
chr2	54334058	54334458	401	*	5.35712	5.75903	4.79806	0.960969	0.00117501	0.00541882	Distal Intergenic	190026	1	98	uc002rxq.4	-7952	ENSG00000170634	ACYP2	acylphosphatase 2
chr20	43279927	43280327	401	*	5.66203	5.167	6.02992	-0.862918	0.0019993	0.00826188	Promoter	32214	2	100	uc002xmj.3	49	ENSG00000196839	ADA	adenosine deaminase
chr20	43273320	43273720	401	*	6.05837	6.35229	5.68882	0.66347	0.0083142	0.0250296	Intron (uc002xmj.3/100, intron 1 of 11)	32214	2	100	uc002xmj.3	6656	ENSG00000196839	ADA	adenosine deaminase
chr22	17671441	17671841	401	*	4.8687	4.32701	5.2616	-0.934596	0.00693719	0.0217996	3' UTR	20354	2	51816	uc002zmj.1	8704	ENSG00000093072	ADA2	adenosine deaminase 2
chr4	123325025	123325425	401	*	4.35957	3.54002	4.87899	-1.33897	0.00258805	0.010122	Intron (uc003ieo.3/132612, intron 7 of 12)	50353	1	132612	uc003ieq.3	24430	ENSG00000164113	ADAD1	adenosine deaminase domain containing 1
chr16	84229515	84229915	401	*	5.19693	4.46904	5.67844	-1.2094	0.00015636	0.00103667	Exon (uc002fhq.2/161931, exon 8 of 11)	6050	1	161931	uc002fhr.2	4792	ENSG00000140955	ADAD2	adenosine deaminase domain containing 2
chr15	59041949	59042349	401	*	7.83143	8.1892	7.3546	0.834601	0.000513732	0.00277045	Promoter	153668	2	102	uc002afd.1	0	ENSG00000137845	ADAM10	ADAM metallopeptidase domain 10
chr15	59016692	59017092	401	*	4.97552	5.45385	4.255	1.19885	0.000366021	0.00210199	Intron (uc002afd.1/102, intron 1 of 15)	153668	2	102	uc002afd.1	25085	ENSG00000137845	ADAM10	ADAM metallopeptidase domain 10
chr17	42835851	42836251	401	*	5.08874	4.28105	5.60344	-1.32239	6.15e-05	0.00047446	Promoter	22647	1	4185	uc002ihh.3	-317	ENSG00000073670	ADAM11	ADAM metallopeptidase domain 11
chr17	42836943	42837343	401	*	5.03812	4.44944	5.45501	-1.00557	0.00193547	0.00804629	Promoter	22647	1	4185	uc010wjd.2	375	ENSG00000073670	ADAM11	ADAM metallopeptidase domain 11
chr5	157034831	157035231	401	*	4.63319	5.0264	4.09091	0.935487	0.0125849	0.0343121	Distal Intergenic	98520	2	8728	uc003lwz.4	-32000	ENSG00000135074	ADAM19	ADAM metallopeptidase domain 19
chr5	157030356	157030756	401	*	5.62475	6.19925	4.65569	1.54357	8.46e-06	8.9e-05	Distal Intergenic	98520	2	8728	uc003lwz.4	-27525	ENSG00000135074	ADAM19	ADAM metallopeptidase domain 19
chr7	87563314	87563714	401	*	8.1303	8.48178	7.6646	0.817181	0.000555706	0.00296001	Promoter	194426	1	53616	uc003uji.2	0	ENSG00000008277	ADAM22	ADAM metallopeptidase domain 22
chr7	87691474	87691874	401	*	5.24646	6.04287	3.32083	2.72204	5.19e-13	5.82e-11	Intron (uc003uji.2/53616, intron 3 of 8)	247269	1	53616	uc003ujp.1	127403	ENSG00000008277	ADAM22	ADAM metallopeptidase domain 22
chr2	207265780	207266180	401	*	3.76004	2.93164	4.28295	-1.35131	0.0197692	0.0482452	Distal Intergenic	177487	1	8745	uc002vbq.4	-42188	ENSG00000114948	ADAM23	ADAM metallopeptidase domain 23
chr2	207308101	207308501	401	*	6.14014	6.54357	5.57811	0.96546	0.000124859	0.000860503	Promoter	177487	1	8745	uc002vbq.4	0	ENSG00000114948	ADAM23	ADAM metallopeptidase domain 23
chr2	207376042	207376442	401	*	4.38905	4.84573	3.717	1.12873	0.00964367	0.0280183	Intron (uc002vbq.4/8745, intron 3 of 25)	175824	1	8745	uc010ziv.3	66011	ENSG00000114948	ADAM23	ADAM metallopeptidase domain 23
chr2	207407795	207408195	401	*	5.66485	6.2085	4.78214	1.42636	7.47e-06	8.03e-05	Exon (uc002vbq.4/8745, exon 6 of 26)	175824	1	8745	uc010ziv.3	97764	ENSG00000114948	ADAM23	ADAM metallopeptidase domain 23
chr2	207395469	207395869	401	*	7.55887	8.28994	6.00305	2.28689	1.24e-20	8.15e-18	Exon (uc002vbq.4/8745, exon 4 of 26)	175824	1	8745	uc010ziv.3	85438	ENSG00000114948	ADAM23	ADAM metallopeptidase domain 23
chr8	24086843	24087243	401	*	4.52471	5.03625	3.7249	1.31134	0.00130391	0.00588806	Distal Intergenic	42033	1	10863	uc003xdx.3	-64337	ENSG00000042980	ADAM28	ADAM metallopeptidase domain 28
chr1	120458024	120458424	401	*	4.48475	3.80387	4.94546	-1.14159	0.00357903	0.0130534	Exon (uc001eik.3/4853, exon 34 of 34)	2992	2	11085	uc001eij.3	-18877	ENSG00000134249	ADAM30	ADAM metallopeptidase domain 30
chr1	120458603	120459003	401	*	4.51402	3.9124	4.93732	-1.02492	0.0147221	0.038597	Exon (uc001eik.3/4853, exon 34 of 34)	2992	2	11085	uc001eij.3	-19456	ENSG00000134249	ADAM30	ADAM metallopeptidase domain 30
chr1	120483311	120483711	401	*	5.1084	5.43249	4.68974	0.742758	0.0204266	0.0494388	Exon (uc001eik.3/4853, exon 19 of 34)	2992	2	11085	uc001eij.3	-44164	ENSG00000134249	ADAM30	ADAM metallopeptidase domain 30
chr1	120510625	120511025	401	*	5.23277	5.56754	4.79607	0.771474	0.010994	0.0309185	Exon (uc001eik.3/4853, exon 7 of 34)	2992	2	11085	uc001eij.3	-71478	ENSG00000134249	ADAM30	ADAM metallopeptidase domain 30
chr14	106551021	106551421	401	*	3.72248	0	4.68274	-4.68274	2.7e-05	0.000238555	Exon (uc031qqx.1/uc031qqx.1, exon 2297 of 5065)	2540	2	8755	uc001ysu.1	-112663	ENSG00000271968	ADAM6	ADAM metallopeptidase domain 6 (pseudogene)
chr14	106440457	106440857	401	*	4.37978	3.32813	4.98156	-1.65343	9.44e-05	0.000681096	Exon (uc031qqx.1/uc031qqx.1, exon 3139 of 5065)	2540	2	8755	uc001ysu.1	-2099	ENSG00000271968	ADAM6	ADAM metallopeptidase domain 6 (pseudogene)
chr14	106472812	106473212	401	*	4.64738	3.91794	5.12957	-1.21164	0.0023312	0.00934035	Exon (uc031qqx.1/uc031qqx.1, exon 2873 of 5065)	2540	2	8755	uc001ysu.1	-34454	ENSG00000271968	ADAM6	ADAM metallopeptidase domain 6 (pseudogene)
chr14	106439928	106440328	401	*	4.30922	3.66839	4.7514	-1.08301	0.0153294	0.0398296	Exon (uc031qqx.1/uc031qqx.1, exon 3143 of 5065)	2540	2	8755	uc001ysu.1	-1570	ENSG00000271968	ADAM6	ADAM metallopeptidase domain 6 (pseudogene)
chr10	135088415	135088815	401	*	6.9105	7.20154	6.54551	0.656027	0.00287576	0.0110015	Promoter	4181	2	101	uc010qvb.1	683	ENSG00000151651	ADAM8	ADAM metallopeptidase domain 8
chr21	28215841	28216241	401	*	5.66792	6.05941	5.12891	0.930503	0.00239643	0.00953475	Intron (uc002ymf.3/9510, intron 1 of 8)	9123	2	9510	uc002ymf.3	1487	ENSG00000154734	ADAMTS1	ADAM metallopeptidase with thrombospondin type 1 motif 1
chr19	8649776	8650176	401	*	5.3179	4.65272	5.77144	-1.11871	0.000224863	0.00140825	3' UTR	11955	2	81794	uc002mki.1	6904	ENSG00000142303	ADAMTS10	ADAM metallopeptidase with thrombospondin type 1 motif 10
chr19	8657277	8657677	401	*	7.41257	7.6782	7.08675	0.591449	0.00753332	0.0232315	Promoter	11955	2	81794	uc002mki.1	-197	ENSG00000142303	ADAMTS10	ADAM metallopeptidase with thrombospondin type 1 motif 10
chr5	33841111	33841511	401	*	5.12242	5.49483	4.61911	0.875721	0.00566306	0.0186688	Intron (uc003jia.1/81792, intron 2 of 23)	364838	2	81792	uc003jia.1	50613	ENSG00000151388	ADAMTS12	ADAM metallopeptidase with thrombospondin type 1 motif 12
chr5	33850122	33850522	401	*	4.73292	5.15037	4.14312	1.00725	0.00603064	0.0195811	Intron (uc003jia.1/81792, intron 2 of 23)	364838	2	81792	uc003jia.1	41602	ENSG00000151388	ADAMTS12	ADAM metallopeptidase with thrombospondin type 1 motif 12
chr5	33859304	33859704	401	*	6.9031	7.505	5.85107	1.65393	8.53e-13	9.07e-11	Intron (uc003jia.1/81792, intron 2 of 23)	364838	2	81792	uc003jia.1	32420	ENSG00000151388	ADAMTS12	ADAM metallopeptidase with thrombospondin type 1 motif 12
chr9	136294845	136295245	401	*	5.08061	4.24101	5.60788	-1.36688	3.82e-05	0.000317962	Promoter	29474	1	11093	uc004cdz.4	0	ENSG00000160323	ADAMTS13	ADAM metallopeptidase with thrombospondin type 1 motif 13
chr10	72511586	72511986	401	*	4.77631	4.23606	5.16846	-0.932408	0.0120128	0.0330878	Exon (uc001jrg.3/140766, exon 18 of 22)	12687	1	140766	uc001jri.1	17872	ENSG00000138316	ADAMTS14	ADAM metallopeptidase with thrombospondin type 1 motif 14
chr11	130325627	130326027	401	*	4.54526	3.90522	4.98706	-1.08184	0.00432036	0.0151149	Intron (uc010scd.2/170689, intron 1 of 7)	27671	1	170689	uc010scd.2	6758	ENSG00000166106	ADAMTS15	ADAM metallopeptidase with thrombospondin type 1 motif 15
chr5	5137986	5138386	401	*	4.44997	3.4461	5.03621	-1.59011	0.000174365	0.00113772	Distal Intergenic	83398	1	170690	uc003jdj.1	-2057	ENSG00000145536	ADAMTS16	ADAM metallopeptidase with thrombospondin type 1 motif 16
chr15	100796600	100797000	401	*	4.23122	3.63547	4.65161	-1.01614	0.0177603	0.0445778	Intron (uc002bvv.1/170691, intron 6 of 21)	275487	2	170691	uc002bvx.1	82305	ENSG00000140470	ADAMTS17	ADAM metallopeptidase with thrombospondin type 1 motif 17
chr15	100882132	100882532	401	*	7.76136	8.0659	7.37483	0.691077	0.00256536	0.0100594	Promoter	370541	2	170691	uc002bvv.1	0	ENSG00000140470	ADAMTS17	ADAM metallopeptidase with thrombospondin type 1 motif 17
chr16	77339982	77340382	401	*	4.37639	5.07962	2.94917	2.13045	2.16e-06	2.8e-05	Intron (uc002ffc.4/170692, intron 16 of 22)	70944	2	170692	uc010chc.1	57400	ENSG00000140873	ADAMTS18	ADAM metallopeptidase with thrombospondin type 1 motif 18
chr5	178655529	178655929	401	*	4.60431	3.93993	5.05748	-1.11755	0.00393449	0.0140545	Intron (uc003mjw.3/9509, intron 3 of 21)	234580	2	9509	uc003mjw.3	116502	ENSG00000087116	ADAMTS2	ADAM metallopeptidase with thrombospondin type 1 motif 2
chr4	73567860	73568260	401	*	4.73305	5.09379	4.25092	0.84287	0.0156387	0.0404408	Distal Intergenic	287831	2	9508	uc003hgk.2	-133344	ENSG00000156140	ADAMTS3	ADAM metallopeptidase with thrombospondin type 1 motif 3
chr4	73168774	73169174	401	*	5.26426	5.68938	4.65894	1.03044	0.00115852	0.0053553	Intron (uc003hgk.2/9508, intron 17 of 21)	14031	2	9508	uc003hgl.3	8798	ENSG00000156140	ADAMTS3	ADAM metallopeptidase with thrombospondin type 1 motif 3
chr4	73397081	73397481	401	*	4.83937	5.26788	4.22709	1.04079	0.00307402	0.0115812	Intron (uc003hgk.2/9508, intron 3 of 21)	287831	2	9508	uc003hgk.2	37035	ENSG00000156140	ADAMTS3	ADAM metallopeptidase with thrombospondin type 1 motif 3
chr4	73434818	73435218	401	*	5.94955	6.43097	5.22188	1.20909	5.44e-06	6.11e-05	Promoter	287831	2	9508	uc003hgk.2	-302	ENSG00000156140	ADAMTS3	ADAM metallopeptidase with thrombospondin type 1 motif 3
chr4	73433582	73433982	401	*	5.93813	6.49171	5.02839	1.46332	5.23e-07	8.44e-06	Promoter	287831	2	9508	uc003hgk.2	534	ENSG00000156140	ADAMTS3	ADAM metallopeptidase with thrombospondin type 1 motif 3
chr4	73185247	73185647	401	*	4.59245	5.17771	3.59157	1.58614	4.02e-05	0.000332195	Exon (uc003hgk.2/9508, exon 8 of 22)	14031	2	9508	uc003hgl.3	-7275	ENSG00000156140	ADAMTS3	ADAM metallopeptidase with thrombospondin type 1 motif 3
chr21	28338049	28338449	401	*	5.13284	4.57205	5.53564	-0.963597	0.00234962	0.00939553	Promoter	49209	2	11096	uc002ymg.3	990	ENSG00000154736	ADAMTS5	ADAM metallopeptidase with thrombospondin type 1 motif 5
chr5	64781171	64781571	401	*	5.18781	4.66051	5.57313	-0.912618	0.00465119	0.0159986	Distal Intergenic	333142	2	11174	uc003jtq.3	-3467	ENSG00000049192	ADAMTS6	ADAM metallopeptidase with thrombospondin type 1 motif 6
chr5	64776305	64776705	401	*	5.67919	6.03125	5.21249	0.818758	0.00430132	0.0150695	Promoter	333142	2	11174	uc003jtp.3	999	ENSG00000049192	ADAMTS6	ADAM metallopeptidase with thrombospondin type 1 motif 6
chr5	64779530	64779930	401	*	5.72776	6.20658	5.00611	1.20047	5.54e-05	0.000435179	Distal Intergenic	333142	2	11174	uc003jtq.3	-1826	ENSG00000049192	ADAMTS6	ADAM metallopeptidase with thrombospondin type 1 motif 6
chr5	64777575	64777975	401	*	7.11581	7.74496	5.97453	1.77043	7.73e-11	4.61e-09	Promoter	333142	2	11174	uc003jtp.3	0	ENSG00000049192	ADAMTS6	ADAM metallopeptidase with thrombospondin type 1 motif 6
chr5	64482714	64483114	401	*	5.09115	5.80516	3.61581	2.18935	2.26e-09	8.41e-08	Intron (uc003jto.4/11174, intron 22 of 24)	325217	2	11174	uc003jto.4	286665	ENSG00000049192	ADAMTS6	ADAM metallopeptidase with thrombospondin type 1 motif 6
chr15	79102630	79103030	401	*	4.88743	4.20636	5.34823	-1.14187	0.00326847	0.012153	Promoter	52229	2	11173	uc002bej.4	743	ENSG00000136378	ADAMTS7	ADAM metallopeptidase with thrombospondin type 1 motif 7
chr15	79103474	79103874	401	*	5.01845	4.43075	5.43486	-1.00411	0.00388951	0.0139259	Promoter	52229	2	11173	uc002bej.4	0	ENSG00000136378	ADAMTS7	ADAM metallopeptidase with thrombospondin type 1 motif 7
chr15	82579536	82579936	401	*	5.0091	5.53497	4.17311	1.36186	6.1e-05	0.000471688	Distal Intergenic	41295	1	390660	uc021ssl.1	-5685	ENSG00000274376	ADAMTS7P1	ADAMTS7 pseudogene 1
chr11	130264212	130264612	401	*	4.17698	3.31994	4.71095	-1.39102	0.00190853	0.00795626	Intron (uc010scb.1/uc010scb.1, intron 3 of 5)	7191	2	11095	uc001qgf.3	17396	ENSG00000134917	ADAMTS8	ADAM metallopeptidase with thrombospondin type 1 motif 8
chr11	130304360	130304760	401	*	6.38931	6.91293	5.55909	1.35384	1.19e-07	2.4e-06	Distal Intergenic	23722	2	11095	uc001qgg.4	-5821	ENSG00000134917	ADAMTS8	ADAM metallopeptidase with thrombospondin type 1 motif 8
chr9	18777509	18777909	401	*	4.72784	4.08376	5.17155	-1.08778	0.00462083	0.0159132	Exon (uc003zne.4/92949, exon 19 of 29)	84812	1	92949	uc003znf.4	-48227	ENSG00000178031	ADAMTSL1	ADAMTS like 1
chr9	18442619	18443019	401	*	5.50701	5.92242	4.92132	1.0011	0.000487264	0.0026565	Distal Intergenic	207403	1	92949	uc003znb.3	-31060	ENSG00000178031	ADAMTSL1	ADAMTS like 1
chr9	18909158	18909558	401	*	5.48246	5.97053	4.7393	1.23123	5.27e-05	0.000417018	3' UTR	4171	1	92949	uc003zng.1	3669	ENSG00000178031	ADAMTSL1	ADAMTS like 1
chr9	18910894	18911294	401	*	4.62373	5.20257	3.64197	1.5606	7.26e-05	0.000545515	3' UTR	4171	1	92949	uc003zng.1	5405	ENSG00000178031	ADAMTSL1	ADAMTS like 1
chr9	18255076	18255476	401	*	5.61579	6.23739	4.49997	1.73742	2.23e-09	8.29e-08	Distal Intergenic	207403	1	92949	uc003znb.3	-218603	ENSG00000178031	ADAMTSL1	ADAMTS like 1
chr9	18825772	18826172	401	*	5.49061	6.23354	3.87545	2.35809	2.08e-13	2.61e-11	Promoter	84812	1	92949	uc003znf.4	0	ENSG00000178031	ADAMTSL1	ADAMTS like 1
chr9	18837446	18837846	401	*	5.42652	6.22457	3.49005	2.73452	5.3e-15	9.61e-13	Intron (uc003zne.4/92949, intron 23 of 28)	84812	1	92949	uc003znf.4	11310	ENSG00000178031	ADAMTSL1	ADAMTS like 1
chr9	136399648	136400048	401	*	6.3477	6.62137	6.00968	0.611697	0.0151808	0.0395404	Promoter	40667	1	9719	uc004cei.3	0	ENSG00000197859	ADAMTSL2	ADAMTS like 2
chr1	150521326	150521726	401	*	5.83207	5.4115	6.15731	-0.745804	0.00801268	0.0243441	Promoter	9326	1	54507	uc001euw.3	-172	ENSG00000143382	ADAMTSL4	ADAMTS like 4
chr19	1512903	1513303	401	*	5.79177	5.06167	6.27424	-1.21258	7.78e-06	8.29e-05	Promoter	8172	2	339366	uc002ltd.2	0	ENSG00000185761	ADAMTSL5	ADAMTS like 5
chr19	1503397	1503797	401	*	5.38381	4.83752	5.77912	-0.941603	0.00368782	0.0133668	Downstream (1-2kb)	6119	2	339366	uc010dsl.2	7338	ENSG00000185761	ADAMTSL5	ADAMTS like 5
chr7	985451	985851	401	*	4.94128	4.25372	5.405	-1.15128	0.000674339	0.00345954	Intron (uc003sjo.4/11033, intron 1 of 10)	56770	2	11033	uc003sjo.4	8455	ENSG00000105963	ADAP1	ArfGAP with dual PH domains 1
chr7	948420	948820	401	*	5.53317	4.905	5.96933	-1.06433	0.0006398	0.00331121	Intron (uc011jvs.2/11033, intron 2 of 8)	7373	2	11033	uc003sjm.4	-3511	ENSG00000105963	ADAP1	ArfGAP with dual PH domains 1
chr7	1002893	1003293	401	*	5.25654	4.64862	5.68292	-1.0343	0.00133393	0.00599345	Intron (uc010ksc.3/11033, intron 2 of 11)	56770	2	11033	uc003sjo.4	-8587	ENSG00000105963	ADAP1	ArfGAP with dual PH domains 1
chr7	994087	994487	401	*	5.6542	5.2181	5.98862	-0.770529	0.00856687	0.0255938	Promoter	56770	2	11033	uc003sjo.4	0	ENSG00000105963	ADAP1	ArfGAP with dual PH domains 1
chr17	29249099	29249499	401	*	4.98769	4.29981	5.45156	-1.15174	0.000870049	0.00425111	Promoter	37458	1	55803	uc010csl.3	345	ENSG00000184060	ADAP2	ArfGAP with dual PH domains 2
chr1	154643252	154643652	401	*	4.26345	3.11782	4.89386	-1.77604	7.27e-05	0.000545919	Distal Intergenic	45923	2	103	uc001ffk.3	-42796	ENSG00000160710	ADAR	adenosine deaminase RNA specific
chr1	154600090	154600490	401	*	6.06304	5.53618	6.44812	-0.911945	0.000332452	0.00194196	Promoter	45923	2	103	uc001ffk.3	0	ENSG00000160710	ADAR	adenosine deaminase RNA specific
chr21	46554039	46554439	401	*	3.90483	3.08935	4.42264	-1.33329	0.00842962	0.02528	Intron (uc002zgp.2/104, intron 7 of 9)	24057	1	104	uc011afo.1	-18084	ENSG00000197381	ADARB1	adenosine deaminase RNA specific B1
chr21	46494850	46495250	401	*	5.71154	4.96344	6.20171	-1.23827	3.62e-05	0.000304384	Promoter	151986	1	104	uc010gpx.2	357	ENSG00000197381	ADARB1	adenosine deaminase RNA specific B1
chr10	1832981	1833381	401	*	4.42401	3.85024	4.83342	-0.983174	0.0201913	0.0489832	Distal Intergenic	556418	2	105	uc009xhq.3	-53311	ENSG00000185736	ADARB2	adenosine deaminase RNA specific B2 (inactive)
chr10	1282338	1282738	401	*	4.86032	4.31291	5.25621	-0.943299	0.00726395	0.0225877	Intron (uc009xhq.3/105, intron 5 of 9)	23079	2	105	uc001igm.4	-36007	ENSG00000185736	ADARB2	adenosine deaminase RNA specific B2 (inactive)
chr10	1605179	1605579	401	*	4.49358	3.74614	4.98348	-1.23734	0.00209051	0.00856643	Intron (uc009xhq.3/105, intron 1 of 9)	30355	1	642394	uc001ign.3	36354	ENSG00000205696	ADARB2-AS1	ADARB2 antisense RNA 1
chr10	1514381	1514781	401	*	4.56522	3.86468	5.03476	-1.17008	0.00341132	0.012574	Intron (uc009xhq.3/105, intron 1 of 9)	30355	1	642394	uc001ign.3	-54044	ENSG00000205696	ADARB2-AS1	ADARB2 antisense RNA 1
chr16	75657052	75657452	401	*	8.59826	9.12179	7.76827	1.35352	1.08e-07	2.21e-06	Promoter	24975	2	23536	uc002feo.2	0	ENSG00000065457	ADAT1	adenosine deaminase tRNA specific 1
chr6	143721793	143722193	401	*	4.77288	5.21386	4.13459	1.07927	0.00209175	0.00857029	Distal Intergenic	8847	2	134637	uc003qjk.1	41621	ENSG00000189007	ADAT2	adenosine deaminase tRNA specific 2
chr6	143771658	143772058	401	*	8.56432	9.0162	7.90273	1.11347	1.48e-05	0.000143272	Promoter	27873	2	134637	uc003qjj.3	0	ENSG00000189007	ADAT2	adenosine deaminase tRNA specific 2
chr6	143748333	143748733	401	*	6.40147	6.86796	5.70774	1.16022	1.44e-06	1.98e-05	3' UTR	8847	2	134637	uc003qjk.1	15081	ENSG00000189007	ADAT2	adenosine deaminase tRNA specific 2
chr14	78266284	78266684	401	*	7.62328	7.97053	7.16503	0.805499	0.000628588	0.00326528	Promoter	125879	1	57143	uc010tvo.1	0	ENSG00000063761	ADCK1	aarF domain containing kinase 1
chr7	140372816	140373216	401	*	7.96865	8.25878	7.60509	0.65369	0.00345423	0.0126961	Promoter	21956	1	90956	uc003vvy.1	0	ENSG00000133597	ADCK2	aarF domain containing kinase 2
chr1	167772573	167772973	401	*	5.98068	6.32115	5.53421	0.78694	0.00377856	0.0136189	Distal Intergenic	24691	2	55811	uc009wvj.3	30342	ENSG00000143199	ADCY10	adenylate cyclase 10
chr5	7394653	7395053	401	*	4.76326	4.27632	5.12667	-0.850347	0.020545	0.0496496	Distal Intergenic	433852	1	108	uc003jdz.1	-1290	ENSG00000078295	ADCY2	adenylate cyclase 2
chr2	25042338	25042738	401	*	4.55055	3.75129	5.06188	-1.31059	0.000841122	0.00413696	3' UTR	22498	2	109	uc002rfr.4	21798	ENSG00000138031	ADCY3	adenylate cyclase 3
chr14	24803584	24803984	401	*	5.67286	5.25031	5.99927	-0.748969	0.0066097	0.0210003	Promoter	16723	2	196883	uc001wow.3	293	ENSG00000129467	ADCY4	adenylate cyclase 4
chr3	123070908	123071308	401	*	4.73819	4.01991	5.21553	-1.19562	0.00138672	0.00618445	5' UTR	104442	2	111	uc003egi.1	52100	ENSG00000173175	ADCY5	adenylate cyclase 5
chr16	50285629	50286029	401	*	4.7216	4.16972	5.11981	-0.950085	0.00843485	0.0252931	Distal Intergenic	38409	1	113	uc002egb.1	-14433	ENSG00000121281	ADCY7	adenylate cyclase 7
chr16	50280000	50280400	401	*	5.52048	4.99962	5.90237	-0.902751	0.00180095	0.00760582	Distal Intergenic	38409	1	113	uc002egb.1	-20062	ENSG00000121281	ADCY7	adenylate cyclase 7
chr16	50315237	50315637	401	*	5.10455	4.68155	5.43124	-0.749693	0.0187566	0.0464271	Intron (uc002egb.1/113, intron 1 of 11)	30221	1	113	uc002egd.1	-6186	ENSG00000121281	ADCY7	adenylate cyclase 7
chr16	4165359	4165759	401	*	5.64077	5.19662	5.97989	-0.783276	0.00692635	0.0217804	Promoter	153537	2	115	uc002cvx.3	427	ENSG00000162104	ADCY9	adenylate cyclase 9
chr7	31057043	31057443	401	*	5.11445	5.57371	4.43675	1.13695	0.000374211	0.00214001	Distal Intergenic	59018	1	117	uc003tca.2	-34633	ENSG00000078549	ADCYAP1R1	ADCYAP receptor type I
chr2	70872659	70873059	401	*	4.59841	3.57624	5.19068	-1.61444	3.56e-05	0.000299998	Intron (uc010fds.2/119, intron 18 of 20)	39857	2	119	uc010fdt.2	67257	ENSG00000075340	ADD2	adducin 2
chr10	111911094	111911494	401	*	4.83767	4.21636	5.27055	-1.05419	0.00423903	0.014895	Distal Intergenic	12546	1	120	uc001kyx.3	28316	ENSG00000148700	ADD3	adducin 3
chr10	111841460	111841860	401	*	4.71848	5.11336	4.17302	0.940346	0.0103626	0.0295727	Intron (uc001kyt.4/120, intron 2 of 15)	12546	1	120	uc001kyx.3	-40918	ENSG00000148700	ADD3	adducin 3
chr10	111896915	111897315	401	*	5.73574	6.16096	5.13021	1.03075	0.00154981	0.00675858	Distal Intergenic	12546	1	120	uc001kyx.3	14137	ENSG00000148700	ADD3	adducin 3
chr10	111827693	111828093	401	*	5.89591	6.47607	4.9102	1.56587	3.46e-07	5.92e-06	Intron (uc001kyt.4/120, intron 2 of 15)	12546	1	120	uc001kyx.3	-54685	ENSG00000148700	ADD3	adducin 3
chr10	111767746	111768146	401	*	8.35946	8.78962	7.74375	1.04587	1.97e-05	0.00018272	Promoter	62823	2	100505933	uc021pya.1	0	ENSG00000203876	ADD3-AS1	ADD3 antisense RNA 1
chr10	111769838	111770238	401	*	7.80029	8.23664	7.17173	1.06491	1.44e-05	0.000140474	Intron (uc001kyt.4/120, intron 2 of 15)	62823	2	100505933	uc021pya.1	-1699	ENSG00000203876	ADD3-AS1	ADD3 antisense RNA 1
chr6	147021180	147021580	401	*	5.10448	5.62693	4.27723	1.3497	6.22e-05	0.000479127	Intron (uc003qlp.3/79747, intron 10 of 31)	98579	1	79747	uc003qlq.3	-16439	ENSG00000118492	ADGB	androglobin
chr10	134918152	134918552	401	*	4.82639	4.19789	5.26271	-1.06482	0.00258724	0.0101209	Intron (uc001llw.3/84435, intron 14 of 15)	43771	1	84435	uc001llx.4	16743	ENSG00000197177	ADGRA1	adhesion G protein-coupled receptor A1
chr8	37677935	37678335	401	*	4.25783	3.43931	4.77685	-1.33754	0.00293395	0.0111703	Intron (uc003xki.3/25960, intron 2 of 4)	47104	1	25960	uc010lvy.3	23534	ENSG00000020181	ADGRA2	adhesion G protein-coupled receptor A2
chr4	22525616	22526016	401	*	4.02949	3.37699	4.47714	-1.10016	0.0202534	0.0491074	Distal Intergenic	96017	2	166647	uc003gqo.4	-7939	ENSG00000152990	ADGRA3	adhesion G protein-coupled receptor A3
chr4	22445949	22446349	401	*	5.89211	6.39288	5.11868	1.27421	7.74e-06	8.26e-05	Intron (uc010ieo.2/166647, intron 4 of 16)	28942	2	166647	uc003gqn.1	-1191	ENSG00000152990	ADGRA3	adhesion G protein-coupled receptor A3
chr4	22390881	22391281	401	*	5.45422	6.01664	4.51984	1.4968	2.24e-06	2.88e-05	Intron (uc003gql.2/166647, intron 1 of 2)	7495	2	166647	uc003gql.2	5210	ENSG00000152990	ADGRA3	adhesion G protein-coupled receptor A3
chr1	32228277	32228677	401	*	5.53274	4.8979	5.97208	-1.07418	0.000260118	0.00158575	Promoter	36931	2	576	uc001btn.3	971	ENSG00000121753	ADGRB2	adhesion G protein-coupled receptor B2
chr6	70142943	70143343	401	*	4.70118	3.99651	5.17254	-1.17603	0.00348425	0.0127827	Distal Intergenic	157106	1	577	uc011dxx.2	200645	ENSG00000135298	ADGRB3	adhesion G protein-coupled receptor B3
chr6	69068369	69068769	401	*	4.92138	4.30919	5.34984	-1.04066	0.00266963	0.0103744	Distal Intergenic	753772	1	577	uc003pev.4	-276863	ENSG00000135298	ADGRB3	adhesion G protein-coupled receptor B3
chr6	68432856	68433256	401	*	5.24173	4.83601	5.55803	-0.722023	0.0200735	0.048809	Distal Intergenic	753772	1	577	uc003pev.4	-912376	ENSG00000135298	ADGRB3	adhesion G protein-coupled receptor B3
chr6	69344851	69345251	401	*	5.95666	6.31615	5.47676	0.839386	0.00133574	0.00599962	Promoter	753772	1	577	uc003pev.4	-381	ENSG00000135298	ADGRB3	adhesion G protein-coupled receptor B3
chr6	69450669	69451069	401	*	5.35634	5.82836	4.65019	1.17817	0.000382529	0.00217714	Intron (uc003pev.4/577, intron 3 of 31)	753772	1	577	uc010kak.3	105037	ENSG00000135298	ADGRB3	adhesion G protein-coupled receptor B3
chr6	68143106	68143506	401	*	4.50481	4.98186	3.78722	1.19464	0.00240937	0.00957346	Distal Intergenic	753772	1	577	uc003pev.4	-1202126	ENSG00000135298	ADGRB3	adhesion G protein-coupled receptor B3
chr6	68510513	68510913	401	*	4.6384	5.16646	3.79677	1.36968	0.000301236	0.00179196	Distal Intergenic	753772	1	577	uc003pev.4	-834719	ENSG00000135298	ADGRB3	adhesion G protein-coupled receptor B3
chr6	69677920	69678320	401	*	5.59844	6.12992	4.74791	1.38201	5.68e-06	6.35e-05	Intron (uc003pev.4/577, intron 8 of 31)	157106	1	577	uc011dxx.2	-263978	ENSG00000135298	ADGRB3	adhesion G protein-coupled receptor B3
chr6	69942715	69943115	401	*	5.41494	6.12677	3.94945	2.17732	3.25e-10	1.59e-08	Promoter	157106	1	577	uc011dxx.2	417	ENSG00000135298	ADGRB3	adhesion G protein-coupled receptor B3
chr6	68797634	68798034	401	*	4.57973	5.29276	3.10883	2.18392	4.63e-07	7.59e-06	Distal Intergenic	753772	1	577	uc003pev.4	-547598	ENSG00000135298	ADGRB3	adhesion G protein-coupled receptor B3
chr12	131418139	131418539	401	*	4.53192	3.67544	5.06568	-1.39024	0.000751344	0.00377983	Distal Intergenic	187557	1	283383	uc001uit.4	-19913	ENSG00000111452	ADGRD1	adhesion G protein-coupled receptor D1
chr12	131462002	131462402	401	*	4.60388	3.91848	5.06663	-1.14815	0.00232791	0.00933088	Intron (uc001uit.4/283383, intron 4 of 24)	187557	1	283383	uc010tbm.2	23550	ENSG00000111452	ADGRD1	adhesion G protein-coupled receptor D1
chr12	131616920	131617320	401	*	5.27375	4.69634	5.685	-0.988657	0.00223764	0.00904313	Intron (uc001uit.4/283383, intron 21 of 24)	36633	1	283383	uc009zyp.3	27544	ENSG00000111452	ADGRD1	adhesion G protein-coupled receptor D1
chr19	6891958	6892358	401	*	5.35361	4.80681	5.74918	-0.94237	0.00160728	0.00696094	Intron (uc002mfw.4/2015, intron 2 of 20)	52905	1	2015	uc010xjj.3	4398	ENSG00000174837	ADGRE1	adhesion G protein-coupled receptor E1
chr19	14466629	14467029	401	*	4.76584	4.11652	5.21201	-1.0955	0.00241182	0.00958066	Distal Intergenic	27582	1	976	uc002myl.3	-24927	ENSG00000123146	ADGRE5	adhesion G protein-coupled receptor E5
chr19	14480472	14480872	401	*	6.54035	6.98105	5.90265	1.0784	1.85e-05	0.000173359	Distal Intergenic	27582	1	976	uc002myl.3	-11084	ENSG00000123146	ADGRE5	adhesion G protein-coupled receptor E5
chr2	26568665	26569065	401	*	8.41321	8.75427	7.96571	0.788561	0.000152329	0.00101417	Promoter	37629	2	165082	uc002rhb.1	0	ENSG00000173567	ADGRF3	adhesion G protein-coupled receptor F3
chr16	57640827	57641227	401	*	4.54833	3.85382	5.01517	-1.16135	0.00404113	0.0143529	Distal Intergenic	41139	1	9289	uc002elz.1	-12423	ENSG00000205336	ADGRG1	adhesion G protein-coupled receptor G1
chr16	57634207	57634607	401	*	5.08137	4.44375	5.52203	-1.07828	0.00112522	0.00523858	Distal Intergenic	41139	1	9289	uc002elz.1	-19043	ENSG00000205336	ADGRG1	adhesion G protein-coupled receptor G1
chr6	142553586	142553986	401	*	7.62158	7.91854	7.24721	0.671333	0.0143929	0.0379196	Distal Intergenic	69036	1	57211	uc003qix.2	-69070	ENSG00000112414	ADGRG6	adhesion G protein-coupled receptor G6
chr6	142839168	142839568	401	*	5.00006	5.41064	4.42396	0.986684	0.00250687	0.00988487	Distal Intergenic	29158	1	57211	uc011edv.2	100922	ENSG00000112414	ADGRG6	adhesion G protein-coupled receptor G6
chr6	142795889	142796289	401	*	4.82011	5.25785	4.18864	1.0692	0.00252927	0.00994952	Distal Intergenic	29158	1	57211	uc011edv.2	57643	ENSG00000112414	ADGRG6	adhesion G protein-coupled receptor G6
chr6	142652277	142652677	401	*	6.56428	7.0797	5.75482	1.32488	1.23e-06	1.73e-05	Intron (uc003qix.2/57211, intron 2 of 3)	144348	1	57211	uc010khf.3	29221	ENSG00000112414	ADGRG6	adhesion G protein-coupled receptor G6
chr6	142716805	142717205	401	*	8.00315	8.64779	6.80769	1.8401	3.67e-13	4.24e-11	Intron (uc010khc.3/57211, intron 9 of 25)	29158	1	57211	uc011edv.2	-21041	ENSG00000112414	ADGRG6	adhesion G protein-coupled receptor G6
chr6	142676890	142677290	401	*	5.75283	6.40691	4.52307	1.88384	1.88e-09	7.21e-08	Intron (uc003qix.2/57211, intron 2 of 3)	144348	1	57211	uc010khf.3	53834	ENSG00000112414	ADGRG6	adhesion G protein-coupled receptor G6
chr3	100309345	100309745	401	*	5.82795	6.19875	5.32758	0.871166	0.00143819	0.00637129	Distal Intergenic	85891	1	84873	uc003duc.3	-18688	ENSG00000144820	ADGRG7	adhesion G protein-coupled receptor G7
chr3	100369620	100370020	401	*	4.93015	5.35687	4.32155	1.03531	0.00440629	0.015348	Intron (uc003duc.3/84873, intron 11 of 15)	41284	1	84873	uc003dud.3	-3020	ENSG00000144820	ADGRG7	adhesion G protein-coupled receptor G7
chr3	100328034	100328434	401	*	4.71701	5.19877	3.98855	1.21023	0.00213312	0.00870364	Promoter	85891	1	84873	uc003duc.3	0	ENSG00000144820	ADGRG7	adhesion G protein-coupled receptor G7
chr3	100322024	100322424	401	*	4.60741	5.11944	3.80639	1.31305	0.000470104	0.00257866	Distal Intergenic	85891	1	84873	uc003duc.3	-6009	ENSG00000144820	ADGRG7	adhesion G protein-coupled receptor G7
chr3	100318897	100319297	401	*	5.81862	6.45105	4.66605	1.785	4.15e-09	1.4e-07	Distal Intergenic	85891	1	84873	uc003duc.3	-9136	ENSG00000144820	ADGRG7	adhesion G protein-coupled receptor G7
chr3	100384090	100384490	401	*	5.86692	6.50426	4.69729	1.80697	0.0122127	0.0335208	Intron (uc003duc.3/84873, intron 14 of 15)	41284	1	84873	uc003dud.3	11050	ENSG00000144820	ADGRG7	adhesion G protein-coupled receptor G7
chr3	100381233	100381633	401	*	4.8292	5.58801	3.12977	2.45825	0.000187518	0.00120989	Intron (uc003duc.3/84873, intron 14 of 15)	41284	1	84873	uc003dud.3	8193	ENSG00000144820	ADGRG7	adhesion G protein-coupled receptor G7
chr19	14378112	14378512	401	*	4.44397	3.78226	4.8959	-1.11363	0.00525092	0.0175932	Distal Intergenic	58449	2	22859	uc010xno.2	-61115	ENSG00000072071	ADGRL1	adhesion G protein-coupled receptor L1
chr19	14358798	14359198	401	*	4.21822	3.60591	4.64675	-1.04084	0.0194345	0.0476336	Distal Intergenic	58449	2	22859	uc010xno.2	-41801	ENSG00000072071	ADGRL1	adhesion G protein-coupled receptor L1
chr19	14316231	14316631	401	*	5.71539	5.25983	6.0611	-0.801271	0.0040421	0.014355	Promoter	58449	2	22859	uc010xnn.2	366	ENSG00000072071	ADGRL1	adhesion G protein-coupled receptor L1
chr1	81641096	81641496	401	*	4.62044	3.85248	5.11895	-1.26647	0.000965566	0.00463009	Distal Intergenic	686263	1	23266	uc001dis.3	-130349	ENSG00000117114	ADGRL2	adhesion G protein-coupled receptor L2
chr1	80726162	80726562	401	*	4.59636	4.0299	5.00206	-0.972162	0.00949708	0.0277006	Distal Intergenic	686263	1	23266	uc001dis.3	-1045283	ENSG00000117114	ADGRL2	adhesion G protein-coupled receptor L2
chr1	81686769	81687169	401	*	4.67266	4.10973	5.07656	-0.96683	0.00871158	0.0259206	Distal Intergenic	686263	1	23266	uc001dis.3	-84676	ENSG00000117114	ADGRL2	adhesion G protein-coupled receptor L2
chr1	81243882	81244282	401	*	4.7736	4.28221	5.13947	-0.857257	0.0143577	0.0378566	Distal Intergenic	686263	1	23266	uc001dis.3	-527563	ENSG00000117114	ADGRL2	adhesion G protein-coupled receptor L2
chr1	81924106	81924506	401	*	4.69008	4.20035	5.05504	-0.85469	0.0187005	0.0463357	Intron (uc001dis.3/23266, intron 2 of 8)	686263	1	23266	uc001dis.3	152261	ENSG00000117114	ADGRL2	adhesion G protein-coupled receptor L2
chr1	82267164	82267564	401	*	4.94773	4.49498	5.29182	-0.796841	0.0183326	0.0456619	Intron (uc001dis.3/23266, intron 5 of 8)	192026	1	23266	uc009wcd.3	1082	ENSG00000117114	ADGRL2	adhesion G protein-coupled receptor L2
chr1	82415690	82416090	401	*	4.89205	5.43864	4.00139	1.43724	5.93e-05	0.000460938	Promoter	42235	1	23266	uc001diw.3	0	ENSG00000117114	ADGRL2	adhesion G protein-coupled receptor L2
chr1	82921077	82921477	401	*	4.97775	5.53222	4.06553	1.46669	1.97e-05	0.000182668	Distal Intergenic	11663	1	23266	uc009wce.1	485079	ENSG00000117114	ADGRL2	adhesion G protein-coupled receptor L2
chr1	83325021	83325421	401	*	5.12022	5.76883	3.91045	1.85838	8.68e-08	1.84e-06	Distal Intergenic	11663	1	23266	uc009wce.1	889023	ENSG00000117114	ADGRL2	adhesion G protein-coupled receptor L2
chr1	80996852	80997252	401	*	5.10391	5.82	3.61901	2.20099	6.43e-10	2.86e-08	Distal Intergenic	686263	1	23266	uc001dis.3	-774593	ENSG00000117114	ADGRL2	adhesion G protein-coupled receptor L2
chr1	83296375	83296775	401	*	6.31403	7.05259	4.72106	2.33153	1.86e-19	9.28e-17	Distal Intergenic	11663	1	23266	uc009wce.1	860377	ENSG00000117114	ADGRL2	adhesion G protein-coupled receptor L2
chr1	82627287	82627687	401	*	6.01895	6.76796	4.37224	2.39572	3.57e-13	4.14e-11	Distal Intergenic	11663	1	23266	uc009wce.1	191289	ENSG00000117114	ADGRL2	adhesion G protein-coupled receptor L2
chr1	82619402	82619802	401	*	4.81663	5.5707	3.14298	2.42772	6.03e-09	1.94e-07	Distal Intergenic	11663	1	23266	uc009wce.1	183404	ENSG00000117114	ADGRL2	adhesion G protein-coupled receptor L2
chr4	60899808	60900208	401	*	4.48211	3.64927	5.00675	-1.35748	0.00083564	0.00411566	Distal Intergenic	532299	1	23284	uc010ihg.1	-1166766	ENSG00000150471	ADGRL3	adhesion G protein-coupled receptor L3
chr4	62382886	62383286	401	*	4.82008	4.18201	5.26096	-1.07895	0.00216161	0.00879485	Exon (uc010ihg.1/23284, exon 4 of 8)	575330	1	23284	uc010ihh.3	20047	ENSG00000150471	ADGRL3	adhesion G protein-coupled receptor L3
chr4	60383500	60383900	401	*	5.00799	4.37807	5.44499	-1.06692	0.00108094	0.00507288	Distal Intergenic	532299	1	23284	uc010ihg.1	-1683074	ENSG00000150471	ADGRL3	adhesion G protein-coupled receptor L3
chr4	60907918	60908318	401	*	5.28882	4.73499	5.68803	-0.953037	0.00159532	0.00691856	Distal Intergenic	532299	1	23284	uc010ihg.1	-1158656	ENSG00000150471	ADGRL3	adhesion G protein-coupled receptor L3
chr4	60521907	60522307	401	*	4.78021	4.27624	5.15297	-0.876725	0.020582	0.0497167	Distal Intergenic	532299	1	23284	uc010ihg.1	-1544667	ENSG00000150471	ADGRL3	adhesion G protein-coupled receptor L3
chr4	62528772	62529172	401	*	4.74692	4.27375	5.10264	-0.828888	0.0184489	0.0458839	Intron (uc010ihg.1/23284, intron 5 of 7)	202270	1	23284	uc003hcs.1	-69300	ENSG00000150471	ADGRL3	adhesion G protein-coupled receptor L3
chr4	61309154	61309554	401	*	4.94023	4.48595	5.2852	-0.799255	0.0181381	0.0452982	Distal Intergenic	532299	1	23284	uc010ihg.1	-757420	ENSG00000150471	ADGRL3	adhesion G protein-coupled receptor L3
chr4	60680265	60680665	401	*	4.6836	5.07759	4.13983	0.937754	0.00952735	0.0277649	Distal Intergenic	532299	1	23284	uc010ihg.1	-1386309	ENSG00000150471	ADGRL3	adhesion G protein-coupled receptor L3
chr4	61066739	61067139	401	*	4.56214	5.20878	3.35953	1.84925	8.69e-06	9.12e-05	Distal Intergenic	532299	1	23284	uc010ihg.1	-999835	ENSG00000150471	ADGRL3	adhesion G protein-coupled receptor L3
chr4	60684395	60684795	401	*	4.29291	5.02946	2.71004	2.31942	1.61e-06	2.17e-05	Distal Intergenic	532299	1	23284	uc010ihg.1	-1382179	ENSG00000150471	ADGRL3	adhesion G protein-coupled receptor L3
chr1	79943865	79944265	401	*	4.78725	4.28221	5.16061	-0.878397	0.01253	0.0341998	Distal Intergenic	117047	2	64123	uc001diq.4	-471370	ENSG00000162618	ADGRL4	adhesion G protein-coupled receptor L4
chr1	79658994	79659394	401	*	4.80885	5.40521	3.77411	1.6311	1.96e-05	0.000181727	Distal Intergenic	117047	2	64123	uc001diq.4	-186499	ENSG00000162618	ADGRL4	adhesion G protein-coupled receptor L4
chr1	79983502	79983902	401	*	4.87627	5.63667	3.16808	2.46859	3.67e-10	1.76e-08	Distal Intergenic	117047	2	64123	uc001diq.4	-511007	ENSG00000162618	ADGRL4	adhesion G protein-coupled receptor L4
chr5	90397598	90397998	401	*	5.26256	5.64805	4.73494	0.913103	0.00472875	0.0162128	Intron (uc003kjt.4/84059, intron 86 of 89)	264955	1	84059	uc003kjx.3	202519	ENSG00000164199	ADGRV1	adhesion G protein-coupled receptor V1
chr5	90236401	90236801	401	*	6.22479	6.63596	5.64753	0.988424	7.39e-05	0.000554351	Intron (uc003kjt.4/84059, intron 83 of 89)	264955	1	84059	uc003kjx.3	41322	ENSG00000164199	ADGRV1	adhesion G protein-coupled receptor V1
chr5	90079506	90079906	401	*	5.40128	5.85508	4.73552	1.11956	0.000582901	0.00307454	Exon (uc003kjt.4/84059, exon 67 of 90)	383136	1	84059	uc003kjw.3	2608	ENSG00000164199	ADGRV1	adhesion G protein-coupled receptor V1
chr5	90162105	90162505	401	*	4.58971	5.07587	3.85104	1.22482	0.00188946	0.00789842	Intron (uc003kjt.4/84059, intron 83 of 89)	264955	1	84059	uc003kjx.3	-32574	ENSG00000164199	ADGRV1	adhesion G protein-coupled receptor V1
chr5	90169013	90169413	401	*	6.56003	7.18767	5.42388	1.76379	8.45e-11	4.97e-09	Intron (uc003kjt.4/84059, intron 83 of 89)	264955	1	84059	uc003kjx.3	-25666	ENSG00000164199	ADGRV1	adhesion G protein-coupled receptor V1
chr5	90305927	90306327	401	*	4.68501	5.36814	3.34271	2.02543	8.99e-07	1.33e-05	Intron (uc003kjt.4/84059, intron 85 of 89)	264955	1	84059	uc003kjx.3	110848	ENSG00000164199	ADGRV1	adhesion G protein-coupled receptor V1
chr8	67351141	67351541	401	*	6.27771	6.54046	5.9562	0.584257	0.0136986	0.0365736	Intron (uc011leq.1/137872, intron 1 of 8)	36327	1	137872	uc011les.2	6423	ENSG00000147576	ADHFE1	alcohol dehydrogenase iron containing 1
chr2	3522598	3522998	401	*	8.44961	8.95648	7.66133	1.29515	1.5e-07	2.92e-06	Promoter	21661	2	55256	uc002qxp.4	352	ENSG00000182551	ADI1	acireductone dioxygenase 1
chr3	186545172	186545572	401	*	7.30484	7.6313	6.88221	0.749087	0.000938347	0.00452535	Distal Intergenic	15790	1	9370	uc003fra.3	-14891	ENSG00000181092	ADIPOQ	adiponectin, C1Q and collagen domain containing
chr1	202927318	202927718	401	*	8.23111	8.48619	7.92103	0.565154	0.0184152	0.045816	Promoter	17565	2	51094	uc001gyq.5	0	ENSG00000159346	ADIPOR1	adiponectin receptor 1
chr10	75976826	75977226	401	*	4.14897	3.34074	4.66389	-1.32316	0.00304801	0.011504	Intron (uc001jwi.3/132, intron 2 of 10)	532815	1	132	uc010qlc.2	40579	ENSG00000156110	ADK	adenosine kinase
chr10	75928675	75929075	401	*	4.64873	4.11047	5.03983	-0.92936	0.0156344	0.0404331	Intron (uc001jwi.3/132, intron 1 of 10)	532815	1	132	uc001jwj.3	-7172	ENSG00000156110	ADK	adenosine kinase
chr10	75936159	75936559	401	*	8.6407	9.00499	8.15218	0.852815	7.54e-05	0.000563386	Promoter	532815	1	132	uc001jwj.3	0	ENSG00000156110	ADK	adenosine kinase
chr10	75910687	75911087	401	*	8.51597	9.0252	7.72187	1.30333	5.36e-09	1.75e-07	Promoter	558119	1	132	uc001jwi.3	0	ENSG00000156110	ADK	adenosine kinase
chr11	10361439	10361839	401	*	4.15183	3.33262	4.67112	-1.3385	0.00307464	0.0115828	Intron (uc009yfv.1/uc009yfv.1, intron 1 of 2)	2282	1	133	uc001mil.1	34797	ENSG00000148926	ADM	adrenomedullin
chr11	10388134	10388534	401	*	5.566	5.94755	5.04576	0.901789	0.00259554	0.0101464	Intron (uc009yfv.1/uc009yfv.1, intron 1 of 2)	2282	1	133	uc001mil.1	61492	ENSG00000148926	ADM	adrenomedullin
chr22	50919911	50920311	401	*	5.7844	5.32481	6.13241	-0.807604	0.00247476	0.00978384	Promoter	4882	1	79924	uc003blj.3	0	ENSG00000128165	ADM2	adrenomedullin 2
chr20	49547045	49547445	401	*	5.76296	5.04265	6.24119	-1.19854	1.32e-05	0.000130627	Promoter	40645	2	23394	uc002xvt.1	82	ENSG00000101126	ADNP	activity dependent neuroprotector homeobox
chr20	49545879	49546279	401	*	6.64381	6.93277	6.28209	0.650684	0.00365951	0.0132835	Intron (uc002xvt.1/23394, intron 1 of 4)	40645	2	23394	uc002xvt.1	1248	ENSG00000101126	ADNP	activity dependent neuroprotector homeobox
chr10	64542477	64542877	401	*	4.44065	3.80064	4.88244	-1.0818	0.00809961	0.0245306	Distal Intergenic	3724	1	84890	uc001jmg.3	-21639	ENSG00000181915	ADO	2-aminoethanethiol dioxygenase
chr10	64492719	64493119	401	*	7.26124	7.58505	6.84307	0.741982	0.00157789	0.00685806	Distal Intergenic	3724	1	84890	uc001jmg.3	-71397	ENSG00000181915	ADO	2-aminoethanethiol dioxygenase
chr10	64564311	64564711	401	*	7.99662	8.45189	7.32767	1.12421	2.32e-06	2.97e-05	Promoter	3724	1	84890	uc001jmg.3	0	ENSG00000181915	ADO	2-aminoethanethiol dioxygenase
chr10	64539193	64539593	401	*	6.46542	6.98161	5.65399	1.32762	1.5e-06	2.05e-05	Distal Intergenic	3724	1	84890	uc001jmg.3	-24923	ENSG00000181915	ADO	2-aminoethanethiol dioxygenase
chr22	24819788	24820188	401	*	6.2	5.6456	6.59951	-0.953914	7.06e-05	0.000533177	Intron (uc021wne.1/23384, intron 18 of 19)	14796	1	135	uc002zzy.4	-3342	ENSG00000128271	ADORA2A	adenosine A2a receptor
chr17	15820782	15821182	401	*	4.94405	3.95403	5.52567	-1.57164	1.44e-05	0.000140102	Distal Intergenic	30980	1	136	uc002gpd.1	-27049	ENSG00000170425	ADORA2B	adenosine A2b receptor
chr17	15790072	15790472	401	*	4.48021	3.68149	4.99131	-1.30982	0.00143293	0.00635206	Distal Intergenic	30980	1	136	uc002gpd.1	-57759	ENSG00000170425	ADORA2B	adenosine A2b receptor
chr17	15848137	15848537	401	*	5.70628	5.29503	6.02593	-0.730897	0.0105989	0.0300884	Promoter	30980	1	136	uc002gpd.1	0	ENSG00000170425	ADORA2B	adenosine A2b receptor
chr1	112058617	112059017	401	*	5.85422	5.45736	6.16513	-0.707769	0.00775116	0.0237408	Intron (uc001ebg.4/140, intron 1 of 5)	4693	2	140	uc001ebh.4	-11874	ENSG00000282608	ADORA3	adenosine A3 receptor
chr15	73089183	73089583	401	*	4.87588	4.12012	5.36929	-1.24917	0.000797922	0.00396881	Intron (uc002avk.1/100287559, intron 2 of 2)	32419	2	83440	uc002avi.4	-13057	ENSG00000159322	ADPGK	ADP dependent glucokinase
chr3	119305076	119305476	401	*	4.28823	3.68823	4.71073	-1.02249	0.0194966	0.047747	5' UTR	7881	1	141	uc003ect.3	4164	ENSG00000144843	ADPRH	ADP-ribosylarginine hydrolase
chr13	114112609	114113009	401	*	4.24423	3.37388	4.78325	-1.40938	0.00193339	0.00804064	Intron (uc001vtr.1/55208, intron 6 of 6)	31580	2	113622	uc001vtq.1	-4770	ENSG00000153531	ADPRHL1	ADP-ribosylhydrolase like 1
chr8	26870117	26870517	401	*	4.06286	3.21238	4.59433	-1.38196	0.00345341	0.0126955	Distal Intergenic	95701	2	148	uc003xfh.1	-147195	ENSG00000120907	ADRA1A	adrenoceptor alpha 1A
chr5	159343206	159343606	401	*	6.04693	6.41102	5.55878	0.852238	0.000757405	0.00380397	Promoter	56278	1	147	uc003lxt.1	-134	ENSG00000170214	ADRA1B	adrenoceptor alpha 1B
chr5	159200311	159200711	401	*	5.79469	6.22117	5.18658	1.03458	0.000116986	0.000815071	Distal Intergenic	56278	1	147	uc003lxt.1	-143029	ENSG00000170214	ADRA1B	adrenoceptor alpha 1B
chr5	159332506	159332906	401	*	4.36692	4.85299	3.62843	1.22456	0.00383312	0.0137781	Distal Intergenic	56278	1	147	uc003lxt.1	-10834	ENSG00000170214	ADRA1B	adrenoceptor alpha 1B
chr10	113358191	113358591	401	*	5.05195	5.44741	4.50536	0.94205	0.00313382	0.0117562	Distal Intergenic	3873	1	150	uc001kzo.3	521401	ENSG00000150594	ADRA2A	adrenoceptor alpha 2A
chr2	96756947	96757347	401	*	4.55496	3.97332	4.96834	-0.995016	0.00899471	0.0265601	Distal Intergenic	3266	2	151	uc021vlh.1	24541	ENSG00000274286	ADRA2B	adrenoceptor alpha 2B
chr10	115784969	115785369	401	*	4.93465	5.42135	4.19472	1.22663	0.000513187	0.0027683	Distal Intergenic	2862	1	153	uc001lba.3	-18437	ENSG00000043591	ADRB1	adrenoceptor beta 1
chr10	115803282	115803682	401	*	5.90113	6.41842	5.08694	1.33148	2.31e-06	2.96e-05	Promoter	2862	1	153	uc001lba.3	-124	ENSG00000043591	ADRB1	adrenoceptor beta 1
chr5	148205891	148206291	401	*	7.85274	8.32007	7.15713	1.16294	2.56e-07	4.58e-06	Promoter	2042	1	154	uc003lpr.2	0	ENSG00000169252	ADRB2	adrenoceptor beta 2
chr5	148188750	148189150	401	*	5.54718	6.08438	4.68168	1.4027	1.73e-05	0.000163922	Intron (uc003lpp.1/79628, intron 20 of 26)	2042	1	154	uc003lpr.2	-17006	ENSG00000169252	ADRB2	adrenoceptor beta 2
chr14	105190177	105190577	401	*	6.03358	5.70859	6.29866	-0.590076	0.0206844	0.0499163	Promoter	23114	1	122622	uc001ypd.3	0	ENSG00000185100	ADSS1	adenylosuccinate synthase 1
chr1	244615297	244615697	401	*	9.11969	9.60663	8.37919	1.22744	1.71e-06	2.29e-05	Promoter	43643	2	159	uc001iaj.3	0	ENSG00000035687	ADSS2	adenylosuccinate synthase 2
chr6	11723506	11723906	401	*	4.56049	3.91059	5.00693	-1.09634	0.00506815	0.0171262	Exon (uc031smt.1/84830, exon 2 of 3)	14903	2	84830	uc031smt.1	4884	ENSG00000111863	ADTRP	androgen dependent TFPI regulating protein
chr6	11702244	11702644	401	*	4.68924	4.16281	5.0741	-0.911284	0.015715	0.0405739	Distal Intergenic	14903	2	84830	uc031smt.1	26146	ENSG00000111863	ADTRP	androgen dependent TFPI regulating protein
chr6	11714666	11715066	401	*	6.08718	6.453	5.59589	0.857112	0.00167821	0.00719468	3' UTR	14903	2	84830	uc031smt.1	13724	ENSG00000111863	ADTRP	androgen dependent TFPI regulating protein
chr6	11655756	11656156	401	*	4.80023	5.21832	4.20915	1.00917	0.00494091	0.0167884	Distal Intergenic	14903	2	84830	uc031smt.1	72634	ENSG00000111863	ADTRP	androgen dependent TFPI regulating protein
chr7	44144436	44144836	401	*	5.51575	4.89958	5.94614	-1.04656	0.000474325	0.00259783	Promoter	10205	1	165	uc003tkb.4	476	ENSG00000106624	AEBP1	AE binding protein 1
chr12	19879260	19879660	401	*	4.87869	4.36844	5.25486	-0.886422	0.00963221	0.0279935	Distal Intergenic	81659	1	121536	uc001reg.2	285745	ENSG00000139154	AEBP2	AE binding protein 2
chr12	19557172	19557572	401	*	5.65602	5.94929	5.28752	0.661766	0.0154402	0.0400505	Distal Intergenic	82566	1	121536	uc001ree.2	-35036	ENSG00000139154	AEBP2	AE binding protein 2
chr12	19773152	19773552	401	*	4.68307	5.17219	3.93746	1.23473	0.000903074	0.00438999	Distal Intergenic	81659	1	121536	uc001reg.2	179637	ENSG00000139154	AEBP2	AE binding protein 2
chr12	19592293	19592693	401	*	9.07155	9.64399	8.10845	1.53554	2.59e-10	1.31e-08	Promoter	82566	1	121536	uc001ree.2	0	ENSG00000139154	AEBP2	AE binding protein 2
chr12	19831460	19831860	401	*	5.42969	6.14438	3.95121	2.19316	1.15e-09	4.76e-08	Distal Intergenic	81659	1	121536	uc001reg.2	237945	ENSG00000139154	AEBP2	AE binding protein 2
chr4	7941375	7941775	401	*	7.85822	8.19393	7.4199	0.774031	0.000459893	0.00253284	Promoter	181214	2	60312	uc003gkg.1	0	ENSG00000196526	AFAP1	actin filament associated protein 1
chr4	7865960	7866360	401	*	4.91758	5.50423	3.9125	1.59173	0.0138268	0.0368265	Intron (uc003gkg.1/60312, intron 3 of 16)	181214	2	60312	uc003gkg.1	75293	ENSG00000196526	AFAP1	actin filament associated protein 1
chr4	7830078	7830478	401	*	4.79157	4.12689	5.24488	-1.11799	0.00213532	0.00870957	Intron (uc003gkg.1/60312, intron 6 of 16)	24838	1	84740	uc003gkd.4	74261	ENSG00000272620	AFAP1-AS1	AFAP1 antisense RNA 1
chr4	7763387	7763787	401	*	5.07215	4.59581	5.42966	-0.833846	0.0138325	0.0368364	3' UTR	24838	1	84740	uc003gkd.4	7570	ENSG00000272620	AFAP1-AS1	AFAP1 antisense RNA 1
chr4	7803818	7804218	401	*	5.63077	5.94012	5.23645	0.703667	0.0109265	0.0307576	Intron (uc003gkg.1/60312, intron 9 of 16)	24838	1	84740	uc003gkd.4	48001	ENSG00000272620	AFAP1-AS1	AFAP1 antisense RNA 1
chr5	148678603	148679003	401	*	5.19204	4.63223	5.59433	-0.962108	0.00237249	0.00946617	Intron (uc003lqg.4/134265, intron 1 of 8)	26165	1	134265	uc003lqi.2	-16200	ENSG00000157510	AFAP1L1	actin filament associated protein 1 like 1
chr5	148644203	148644603	401	*	6.59676	6.87348	6.25406	0.619423	0.0151372	0.0394504	Distal Intergenic	40538	1	134265	uc003lqg.4	-6798	ENSG00000157510	AFAP1L1	actin filament associated protein 1 like 1
chr5	148677720	148678120	401	*	5.8251	6.15857	5.39062	0.767953	0.00757177	0.0233181	Intron (uc003lqg.4/134265, intron 1 of 8)	26165	1	134265	uc003lqi.2	-17083	ENSG00000157510	AFAP1L1	actin filament associated protein 1 like 1
chr10	116038256	116038656	401	*	4.68031	3.83217	5.21088	-1.37871	0.000393377	0.0022267	5' UTR	6642	2	84632	uc001lbm.3	22568	ENSG00000169129	AFAP1L2	actin filament associated protein 1 like 2
chr10	116105472	116105872	401	*	4.6439	4.07356	5.05157	-0.978002	0.0126628	0.034462	Intron (uc001lbn.3/84632, intron 1 of 18)	10123	2	84632	uc010qsd.2	-40767	ENSG00000169129	AFAP1L2	actin filament associated protein 1 like 2
chr6	168227241	168227641	401	*	6.37024	6.69202	5.95544	0.736577	0.00251827	0.00991546	Promoter	2907	2	653483	uc003qwa.2	0	NA	AFDN-DT	AFDN divergent transcript
chr4	87994966	87995366	401	*	5.89516	6.23438	5.45084	0.783537	0.00534913	0.0178544	Intron (uc003hqh.2/4299, intron 4 of 6)	134054	1	4299	uc011cda.2	66813	ENSG00000172493	AFF1	AF4/FMR2 family member 1
chr4	87882764	87883164	401	*	4.84814	5.25427	4.28084	0.973437	0.00603417	0.0195892	Intron (uc011ccx.2/4299, intron 2 of 2)	12162	1	4299	uc003hqi.1	25202	ENSG00000172493	AFF1	AF4/FMR2 family member 1
chr4	88024890	88025290	401	*	5.57237	6.01549	4.92955	1.08594	0.000233823	0.00145473	Intron (uc011ccy.2/4299, intron 7 of 7)	134054	1	4299	uc011cda.2	96737	ENSG00000172493	AFF1	AF4/FMR2 family member 1
chr4	87927633	87928033	401	*	8.47973	8.93742	7.80547	1.13195	5.7e-06	6.36e-05	Promoter	134054	1	4299	uc003hqj.4	-120	ENSG00000172493	AFF1	AF4/FMR2 family member 1
chr4	87938898	87939298	401	*	4.98491	5.47152	4.24517	1.22636	0.00181595	0.00765448	Intron (uc011ccx.2/4299, intron 2 of 2)	134054	1	4299	uc011cda.2	10745	ENSG00000172493	AFF1	AF4/FMR2 family member 1
chr4	87868687	87869087	401	*	3.82935	4.37822	2.93249	1.44574	0.00610007	0.0197505	Intron (uc011ccx.2/4299, intron 1 of 2)	12162	1	4299	uc003hqi.1	11125	ENSG00000172493	AFF1	AF4/FMR2 family member 1
chr4	87860769	87861169	401	*	5.633	6.18435	4.72939	1.45496	1.4e-06	1.93e-05	Intron (uc011ccx.2/4299, intron 1 of 2)	12162	1	4299	uc003hqi.1	3207	ENSG00000172493	AFF1	AF4/FMR2 family member 1
chr4	87843534	87843934	401	*	5.70749	6.02807	5.2947	0.733375	0.0114428	0.0318986	Downstream (2-3kb)	9957	2	100506746	uc003hqf.1	12068	NA	AFF1-AS1	AFF1 antisense RNA 1
chr4	87855953	87856353	401	*	8.3765	8.85203	7.66237	1.18965	2e-07	3.72e-06	Promoter	9957	2	100506746	uc003hqf.1	0	NA	AFF1-AS1	AFF1 antisense RNA 1
chrX	147391872	147392272	401	*	6.34298	6.76954	5.73469	1.03486	0.000441252	0.00244791	Distal Intergenic	403769	1	2334	uc004fco.3	-189867	ENSG00000155966	AFF2	AF4/FMR2 family member 2
chrX	147582345	147582745	401	*	5.57709	6.02718	4.91937	1.10782	0.000339308	0.00197292	Promoter	500055	1	2334	uc011mxb.2	206	ENSG00000155966	AFF2	AF4/FMR2 family member 2
chrX	147579574	147579974	401	*	5.50064	5.9567	4.82997	1.12673	0.000249408	0.00153286	Distal Intergenic	403769	1	2334	uc004fco.3	-2165	ENSG00000155966	AFF2	AF4/FMR2 family member 2
chrX	147462213	147462613	401	*	4.99219	5.49072	4.22417	1.26656	0.000260155	0.0015858	Distal Intergenic	403769	1	2334	uc004fco.3	-119526	ENSG00000155966	AFF2	AF4/FMR2 family member 2
chrX	147352029	147352429	401	*	4.76399	5.28263	3.9464	1.33623	0.000695867	0.00354649	Distal Intergenic	403769	1	2334	uc004fco.3	-229710	ENSG00000155966	AFF2	AF4/FMR2 family member 2
chr2	100721211	100721611	401	*	6.05419	6.38793	5.61923	0.768698	0.00791484	0.0241113	Promoter	521900	2	3899	uc010fiq.1	-52	ENSG00000144218	AFF3	AF4/FMR2 family member 3
chr2	100730407	100730807	401	*	5.38354	5.75353	4.88467	0.868861	0.00733916	0.0227597	Intron (uc002tag.3/3899, intron 1 of 23)	523331	2	3899	uc002tah.1	-7817	ENSG00000144218	AFF3	AF4/FMR2 family member 3
chr6	108700840	108701240	401	*	4.48322	3.67721	4.99726	-1.32005	0.00138871	0.00619091	Intron (uc003psj.3/246269, intron 6 of 12)	228154	1	246269	uc003psj.3	84742	ENSG00000135537	AFG1L	AFG1 like ATPase
chr6	108615948	108616348	401	*	7.87825	8.35737	7.15589	1.20148	1.34e-06	1.86e-05	Promoter	228154	1	246269	uc003psj.3	0	ENSG00000135537	AFG1L	AFG1 like ATPase
chr16	90038788	90039188	401	*	6.51143	6.09375	6.83495	-0.741205	0.000894622	0.00435483	Promoter	12122	1	172	uc002fps.1	0	ENSG00000223959	AFG3L1P	AFG3 like matrix AAA peptidase subunit 1, pseudogene
chr18	12391642	12392042	401	*	5.33809	5.67109	4.90439	0.766701	0.0138222	0.0368244	Distal Intergenic	48333	2	10939	uc002kqz.2	-14367	ENSG00000141385	AFG3L2	AFG3 like matrix AAA peptidase subunit 2
chr18	12377099	12377499	401	*	9.47111	10.0713	8.42454	1.64673	3.79e-10	1.81e-08	Promoter	48333	2	10939	uc002kqz.2	0	ENSG00000141385	AFG3L2	AFG3 like matrix AAA peptidase subunit 2
chr4	74342794	74343194	401	*	4.9054	4.40507	5.27618	-0.871103	0.0131574	0.035471	Distal Intergenic	22257	1	173	uc003hhb.3	-4268	ENSG00000079557	AFM	afamin
chr2	64751196	64751596	401	*	8.8032	9.27856	8.08946	1.18909	5.24e-07	8.45e-06	Promoter	68700	1	54812	uc002scz.3	0	ENSG00000119844	AFTPH	aftiphilin
chr4	178314342	178314742	401	*	6.52318	6.8561	6.08964	0.766457	0.00504768	0.0170772	Distal Intergenic	3707	2	175	uc010irt.2	40893	ENSG00000038002	AGA	aspartylglucosaminidase
chr4	178321209	178321609	401	*	4.85451	5.2775	4.25352	1.02398	0.00381961	0.0137381	Distal Intergenic	3707	2	175	uc010irt.2	34026	ENSG00000038002	AGA	aspartylglucosaminidase
chr4	178363427	178363827	401	*	8.73353	9.18529	8.0722	1.11308	6.06e-06	6.72e-05	Promoter	11729	2	175	uc003iuu.2	0	ENSG00000038002	AGA	aspartylglucosaminidase
chr4	178322960	178323360	401	*	5.19897	5.69793	4.42995	1.26797	0.000107922	0.000761746	Distal Intergenic	3707	2	175	uc010irt.2	32275	ENSG00000038002	AGA	aspartylglucosaminidase
chr4	178423501	178423901	401	*	5.31877	5.92231	4.26156	1.66076	6.37e-07	9.96e-06	Intron (uc003iux.1/uc003iux.1, intron 2 of 5)	11729	2	175	uc003iuw.3	-59844	ENSG00000038002	AGA	aspartylglucosaminidase
chr4	178306741	178307141	401	*	4.2142	4.94851	2.64245	2.30606	1.25e-06	1.76e-05	Distal Intergenic	3707	2	175	uc010irt.2	48494	ENSG00000038002	AGA	aspartylglucosaminidase
chr2	236722002	236722402	401	*	4.39043	3.73578	4.8391	-1.10332	0.00941261	0.0275188	Intron (uc021vyp.1/116987, intron 9 of 9)	637712	1	116987	uc002vvt.3	319269	ENSG00000157985	AGAP1	ArfGAP with GTPase domain, ankyrin repeat and PH domain 1
chr10	88740019	88740419	401	*	4.27674	3.5575	4.7545	-1.197	0.005146	0.017337	Intron (uc001kee.2/119385, intron 1 of 11)	39463	1	119385	uc001kee.2	9521	ENSG00000271880	AGAP11	ArfGAP with GTPase domain, ankyrin repeat and PH domain 11
chr12	58119917	58120317	401	*	5.20046	4.51207	5.66455	-1.15248	0.000383734	0.00218291	Promoter	2117	1	100130776	uc001sps.4	0	ENSG00000255737	AGAP2-AS1	AGAP2 antisense RNA 1
chr7	150784270	150784670	401	*	5.96543	5.31982	6.40987	-1.09005	2.4e-05	0.000216248	Promoter	57698	1	116988	uc003wjg.1	444	ENSG00000133612	AGAP3	ArfGAP with GTPase domain, ankyrin repeat and PH domain 3
chr10	51784593	51784993	401	*	4.26499	3.37654	4.81077	-1.43424	0.00173035	0.00737028	Intron (uc001jiz.1/326332, intron 6 of 6)	22182	1	414189	uc001jix.4	36515	ENSG00000204149	AGAP6	ArfGAP with GTPase domain, ankyrin repeat and PH domain 6
chr7	134671067	134671467	401	*	7.7915	8.14121	7.32894	0.812268	0.000373157	0.00213527	Promoter	149272	1	340351	uc011kpw.2	0	ENSG00000146856	AGBL3	ATP/GTP binding protein like 3
chr7	134677631	134678031	401	*	5.82134	6.41316	4.80058	1.61258	3e-08	7.38e-07	Intron (uc011kpw.2/340351, intron 3 of 16)	149272	1	340351	uc011kpw.2	6372	ENSG00000146856	AGBL3	ATP/GTP binding protein like 3
chr7	134680171	134680571	401	*	6.37603	7.08618	4.91816	2.16803	2.39e-13	2.95e-11	Intron (uc011kpw.2/340351, intron 4 of 16)	149272	1	340351	uc011kpw.2	8912	ENSG00000146856	AGBL3	ATP/GTP binding protein like 3
chr1	50007019	50007419	401	*	4.8684	4.31339	5.26822	-0.954827	0.00714825	0.02232	Intron (uc001cru.2/84871, intron 3 of 13)	1491100	2	84871	uc001cru.2	482207	ENSG00000186094	AGBL4	ATP/GTP binding protein like 4
chr1	50022388	50022788	401	*	4.68272	4.12797	5.08241	-0.954441	0.0101809	0.029178	Intron (uc001cru.2/84871, intron 3 of 13)	1491100	2	84871	uc001cru.2	466838	ENSG00000186094	AGBL4	ATP/GTP binding protein like 4
chr2	228344699	228345099	401	*	4.82767	5.28312	4.15831	1.12481	0.00426517	0.014963	Intron (uc002vpc.2/3267, intron 1 of 12)	89051	1	3267	uc002vpf.2	7811	ENSG00000173744	AGFG1	ArfGAP with FG repeats 1
chr7	100136503	100136903	401	*	8.83671	9.17029	8.40204	0.76825	0.00110884	0.00517791	Promoter	17157	1	3268	uc003uvg.1	0	ENSG00000106351	AGFG2	ArfGAP with FG repeats 2
chr5	76325965	76326365	401	*	8.1618	8.65582	7.4046	1.25121	2.07e-08	5.42e-07	Promoter	5669	1	55109	uc003kes.3	0	ENSG00000164252	AGGF1	angiogenic factor with G-patch and FHA domains 1
chr7	141250987	141251387	401	*	6.85363	7.12428	6.52022	0.604061	0.0101272	0.0290575	Promoter	42913	1	55750	uc003vwh.2	0	ENSG00000006530	AGK	acylglycerol kinase
chr1	100322579	100322979	401	*	4.26777	3.51124	4.76151	-1.25027	0.00360969	0.0131393	Intron (uc001dsi.1/178, intron 2 of 33)	62814	1	178	uc001dsn.1	-3787	ENSG00000162688	AGL	amylo-alpha-1, 6-glucosidase, 4-alpha-glucanotransferase
chr1	15911166	15911566	401	*	5.94959	5.17442	6.45108	-1.27666	2.37e-06	3.02e-05	Promoter	13412	2	79814	uc001awv.2	39	ENSG00000116771	AGMAT	agmatinase
chr1	15905481	15905881	401	*	5.82455	5.4373	6.12955	-0.69225	0.00845883	0.025353	Exon (uc001awv.2/79814, exon 4 of 7)	13412	2	79814	uc001awv.2	5724	ENSG00000116771	AGMAT	agmatinase
chr8	141644997	141645397	401	*	5.71154	5.05485	6.16114	-1.10629	8.82e-05	0.000641906	Promoter	104383	2	27161	uc003yvn.3	249	ENSG00000123908	AGO2	argonaute RISC catalytic component 2
chr8	141644284	141644684	401	*	5.46683	4.85025	5.89742	-1.04716	0.000701186	0.00357016	Promoter	104383	2	27161	uc003yvn.3	962	ENSG00000123908	AGO2	argonaute RISC catalytic component 2
chr8	141607863	141608263	401	*	5.69388	5.27109	6.02044	-0.749351	0.0140295	0.0372036	Intron (uc003yvn.3/27161, intron 1 of 18)	104383	2	27161	uc003yvn.3	37383	ENSG00000123908	AGO2	argonaute RISC catalytic component 2
chr8	141608647	141609047	401	*	5.67999	5.30324	5.97845	-0.675208	0.0136736	0.0365236	Intron (uc003yvn.3/27161, intron 1 of 18)	104383	2	27161	uc003yvn.3	36599	ENSG00000123908	AGO2	argonaute RISC catalytic component 2
chr8	141606963	141607363	401	*	7.65494	7.97631	7.24084	0.735476	0.000860064	0.00420915	Intron (uc003yvn.3/27161, intron 1 of 18)	104383	2	27161	uc003yvn.3	38283	ENSG00000123908	AGO2	argonaute RISC catalytic component 2
chr6	32145803	32146203	401	*	8.16479	8.48086	7.75945	0.721407	0.00283286	0.01087	Promoter	9906	2	10554	uc003oah.3	0	ENSG00000204310	AGPAT1	1-acylglycerol-3-phosphate O-acyltransferase 1
chr21	45284176	45284576	401	*	5.46538	4.5874	6.00726	-1.41986	1.7e-06	2.27e-05	Promoter	122360	1	56894	uc002zdv.3	-540	ENSG00000160216	AGPAT3	1-acylglycerol-3-phosphate O-acyltransferase 3
chr21	45286606	45287006	401	*	5.31855	4.50805	5.83437	-1.32633	1.95e-05	0.000181458	Intron (uc002zdv.3/56894, intron 1 of 9)	122360	1	56894	uc002zdv.3	1490	ENSG00000160216	AGPAT3	1-acylglycerol-3-phosphate O-acyltransferase 3
chr21	45285265	45285665	401	*	5.59378	4.83448	6.08868	-1.25419	2.21e-05	0.000201622	Promoter	122360	1	56894	uc002zdv.3	149	ENSG00000160216	AGPAT3	1-acylglycerol-3-phosphate O-acyltransferase 3
chr21	45341982	45342382	401	*	5.36908	4.73233	5.80933	-1.077	0.00104718	0.00494972	Intron (uc002zdv.3/56894, intron 2 of 9)	62197	1	56894	uc002zdw.3	-2897	ENSG00000160216	AGPAT3	1-acylglycerol-3-phosphate O-acyltransferase 3
chr21	45395314	45395714	401	*	5.66118	5.2076	6.00575	-0.798151	0.00411587	0.0145642	Intron (uc002zdv.3/56894, intron 7 of 9)	27961	1	56894	uc002zdy.3	15799	ENSG00000160216	AGPAT3	1-acylglycerol-3-phosphate O-acyltransferase 3
chr6	161647368	161647768	401	*	5.22535	5.5887	4.7385	0.850202	0.00594263	0.0193612	Intron (uc003qtr.1/56895, intron 2 of 8)	83098	2	56895	uc003qtt.1	5566	ENSG00000026652	AGPAT4	1-acylglycerol-3-phosphate O-acyltransferase 4
chr6	161791821	161792221	401	*	5.63435	6.17408	4.76211	1.41197	2.61e-06	3.29e-05	Intron (uc011egf.2/5071, intron 5 of 6)	120730	2	56895	uc011ege.1	-96714	ENSG00000026652	AGPAT4	1-acylglycerol-3-phosphate O-acyltransferase 4
chr6	161694964	161695364	401	*	7.48898	8.11226	6.36752	1.74473	7e-12	5.81e-10	Promoter	144051	2	56895	uc003qtr.1	0	ENSG00000026652	AGPAT4	1-acylglycerol-3-phosphate O-acyltransferase 4
chr8	6565927	6566327	401	*	8.59948	9.0447	7.95219	1.0925	7.43e-06	7.99e-05	Promoter	53144	1	55326	uc011kwm.2	49	ENSG00000155189	AGPAT5	1-acylglycerol-3-phosphate O-acyltransferase 5
chr8	6575670	6576070	401	*	8.38168	9.0004	7.27537	1.72504	7.57e-10	3.32e-08	Intron (uc003wqo.3/55326, intron 1 of 7)	53144	1	55326	uc011kwm.2	9792	ENSG00000155189	AGPAT5	1-acylglycerol-3-phosphate O-acyltransferase 5
chr8	6547946	6548346	401	*	5.76863	6.43213	4.50359	1.92854	2.28e-11	1.64e-09	Distal Intergenic	53144	1	55326	uc003wqo.3	-17532	ENSG00000155189	AGPAT5	1-acylglycerol-3-phosphate O-acyltransferase 5
chr2	178280885	178281285	401	*	4.90678	5.33178	4.30169	1.03009	0.00246051	0.00973761	Intron (uc002ull.2/8540, intron 1 of 19)	150796	1	8540	uc010zfb.1	23116	ENSG00000018510	AGPS	alkylglycerone phosphate synthase
chr7	16970611	16971011	401	*	4.92971	5.30255	4.42563	0.876921	0.00923453	0.027113	Distal Intergenic	22584	2	155465	uc003sts.3	-48998	ENSG00000173467	AGR3	anterior gradient 3, protein disulphide isomerase family member
chr7	17022240	17022640	401	*	5.04021	5.53823	4.27344	1.26479	0.000105027	0.000745267	Distal Intergenic	22584	2	155465	uc003sts.3	-100627	ENSG00000173467	AGR3	anterior gradient 3, protein disulphide isomerase family member
chr7	16965893	16966293	401	*	5.10212	5.63896	4.23754	1.40142	2.13e-05	0.000195015	Distal Intergenic	22584	2	155465	uc003sts.3	-44280	ENSG00000173467	AGR3	anterior gradient 3, protein disulphide isomerase family member
chr7	16962573	16962973	401	*	5.06984	5.6282	4.14684	1.48136	4.57e-05	0.000369108	Distal Intergenic	22584	2	155465	uc003sts.3	-40960	ENSG00000173467	AGR3	anterior gradient 3, protein disulphide isomerase family member
chr7	16961535	16961935	401	*	4.35234	4.9745	3.23464	1.73986	5.76e-05	0.000449493	Distal Intergenic	22584	2	155465	uc003sts.3	-39922	ENSG00000173467	AGR3	anterior gradient 3, protein disulphide isomerase family member
chr7	16980396	16980796	401	*	4.27634	4.97034	2.88888	2.08145	6.24e-06	6.87e-05	Distal Intergenic	22584	2	155465	uc003sts.3	-58783	ENSG00000173467	AGR3	anterior gradient 3, protein disulphide isomerase family member
chr7	17080949	17081349	401	*	4.98758	5.75036	3.26613	2.48423	1.14e-09	4.7e-08	Distal Intergenic	22584	2	155465	uc003sts.3	-159336	ENSG00000173467	AGR3	anterior gradient 3, protein disulphide isomerase family member
chr1	955473	955873	401	*	5.94707	5.52508	6.27316	-0.748086	0.00375464	0.0135536	Promoter	35997	1	375790	uc001ack.2	0	ENSG00000188157	AGRN	agrin
chr16	67538292	67538692	401	*	4.37324	3.75091	4.8066	-1.05569	0.0132342	0.0356193	Distal Intergenic	1243	2	181	uc002etg.1	-20576	ENSG00000159723	AGRP	agouti related neuropeptide
chr9	88338077	88338477	401	*	6.6731	6.97889	6.28458	0.694306	0.00244692	0.00969521	Intron (uc010mqc.3/23287, intron 1 of 25)	166028	2	23287	uc011ltd.2	-10596	ENSG00000135049	AGTPBP1	ATP/GTP binding protein 1
chr9	88356757	88357157	401	*	8.75541	9.30489	7.85691	1.44797	1.02e-09	4.26e-08	Promoter	195491	2	23287	uc010mqc.3	0	ENSG00000135049	AGTPBP1	ATP/GTP binding protein 1
chr9	87904939	87905339	401	*	5.65267	6.26475	4.56812	1.69663	2.42e-08	6.16e-07	Distal Intergenic	96805	2	23287	uc004aod.4	352919	ENSG00000135049	AGTPBP1	ATP/GTP binding protein 1
chr1	11809184	11809584	401	*	5.02892	4.52318	5.40266	-0.879475	0.012437	0.0340045	Intron (uc001ast.3/57085, intron 5 of 5)	14687	1	57085	uc001asx.3	13042	ENSG00000177674	AGTRAP	angiotensin II receptor associated protein
chr1	11790354	11790754	401	*	5.08801	4.62206	5.43965	-0.817585	0.0134679	0.0361006	Distal Intergenic	14687	1	57085	uc001ast.3	-5388	ENSG00000177674	AGTRAP	angiotensin II receptor associated protein
chr2	241789729	241790129	401	*	4.38198	3.7576	4.81633	-1.05873	0.010694	0.03028	Distal Intergenic	4844	1	189	uc010zoi.1	-18033	ENSG00000172482	AGXT	alanine--glyoxylate and serine--pyruvate aminotransferase
chr1	247001104	247001504	401	*	4.14118	2.75524	4.83482	-2.07958	4.82e-05	0.000386958	Downstream (<1kb)	27467	2	25909	uc001ibw.1	38879	ENSG00000153207	AHCTF1	AT-hook containing transcription factor 1
chr1	247095138	247095538	401	*	8.97802	9.54653	8.02627	1.52026	1e-10	5.76e-09	Promoter	92325	2	25909	uc001ibv.2	-412	ENSG00000153207	AHCTF1	AT-hook containing transcription factor 1
chr2	162336606	162337006	401	*	4.91302	4.23888	5.37065	-1.13177	0.00106251	0.00500565	Distal Intergenic	8836	2	285116	uc031rpw.1	27407	NA	AHCTF1P1	AT-hook containing transcription factor 1 pseudogene 1
chr20	32899488	32899888	401	*	5.04474	4.4373	5.47088	-1.03359	0.00163471	0.00705035	Promoter	31538	2	191	uc002xaj.3	0	ENSG00000101444	AHCY	adenosylhomocysteinase
chr20	32883047	32883447	401	*	4.54056	3.97782	4.94435	-0.966525	0.0130931	0.0353301	5' UTR	23145	2	191	uc002xai.3	7768	ENSG00000101444	AHCY	adenosylhomocysteinase
chr1	110527128	110527528	401	*	8.19678	8.5003	7.81191	0.688391	0.000695216	0.00354454	Promoter	38978	1	10768	uc001dyx.3	0	ENSG00000168710	AHCYL1	adenosylhomocysteinase like 1
chr7	128864460	128864860	401	*	8.82656	9.33184	8.04218	1.28966	1.97e-08	5.21e-07	Promoter	205198	1	23382	uc003vot.3	0	ENSG00000158467	AHCYL2	adenosylhomocysteinase like 2
chr6	135761431	135761831	401	*	4.94556	4.30421	5.38799	-1.08378	0.00140417	0.00624854	Intron (uc003qgf.3/54806, intron 1 of 18)	158743	2	54806	uc003qgf.3	2021	ENSG00000135541	AHI1	Abelson helper integration site 1
chr11	62312692	62313092	401	*	5.87086	5.31352	6.27188	-0.958365	0.000464953	0.00255628	Intron (uc001ntk.2/79026, intron 1 of 5)	113319	2	79026	uc001ntk.2	1240	ENSG00000124942	AHNAK	AHNAK nucleoprotein
chr11	62323929	62324329	401	*	6.02524	5.48221	6.41884	-0.936629	0.000344506	0.00199868	Downstream (2-3kb)	30959	2	79026	uc001ntl.3	-9597	ENSG00000124942	AHNAK	AHNAK nucleoprotein
chr11	62310260	62310660	401	*	5.8908	5.41397	6.24858	-0.83461	0.00106122	0.00500039	Intron (uc001ntk.2/79026, intron 1 of 5)	113319	2	79026	uc001ntk.2	3672	ENSG00000124942	AHNAK	AHNAK nucleoprotein
chr11	62322842	62323242	401	*	6.27938	6.63951	5.79834	0.841169	0.000978871	0.00468103	Distal Intergenic	30959	2	79026	uc001ntl.3	-8510	ENSG00000124942	AHNAK	AHNAK nucleoprotein
chr11	62319228	62319628	401	*	7.09208	7.52282	6.47518	1.04764	6.15e-06	6.79e-05	Distal Intergenic	30959	2	79026	uc001ntl.3	-4896	ENSG00000124942	AHNAK	AHNAK nucleoprotein
chr14	105432779	105433179	401	*	4.91396	3.90522	5.50182	-1.5966	1.47e-05	0.000142453	Intron (uc001ypx.2/113146, intron 1 of 6)	33230	2	113146	uc001ypx.2	3641	ENSG00000185567	AHNAK2	AHNAK nucleoprotein 2
chr7	17534337	17534737	401	*	4.23547	3.46517	4.73494	-1.26977	0.00424753	0.0149185	Distal Intergenic	47500	1	196	uc011jxz.1	196061	ENSG00000106546	AHR	aryl hydrocarbon receptor
chr7	17182041	17182441	401	*	4.4555	4.89904	3.81181	1.08723	0.0101443	0.0290947	Distal Intergenic	47500	1	196	uc011jxz.1	-155835	ENSG00000106546	AHR	aryl hydrocarbon receptor
chr7	17570673	17571073	401	*	4.21311	4.67205	3.53612	1.13593	0.00853836	0.0255273	Distal Intergenic	47500	1	196	uc011jxz.1	232397	ENSG00000106546	AHR	aryl hydrocarbon receptor
chr7	17178786	17179186	401	*	5.43909	5.95302	4.63336	1.31966	1.2e-05	0.000119936	Distal Intergenic	47500	1	196	uc011jxz.1	-159090	ENSG00000106546	AHR	aryl hydrocarbon receptor
chr7	17503300	17503700	401	*	5.39067	5.93684	4.50114	1.4357	4.26e-06	4.94e-05	Distal Intergenic	47500	1	196	uc011jxz.1	165024	ENSG00000106546	AHR	aryl hydrocarbon receptor
chr7	17338094	17338494	401	*	8.18779	8.74332	7.27263	1.47069	1.02e-10	5.83e-09	Promoter	47500	1	196	uc011jxz.1	0	ENSG00000106546	AHR	aryl hydrocarbon receptor
chr7	17158051	17158451	401	*	4.82453	5.43388	3.7488	1.68509	7.99e-06	8.48e-05	Distal Intergenic	47500	1	196	uc011jxz.1	-179825	ENSG00000106546	AHR	aryl hydrocarbon receptor
chr7	17530442	17530842	401	*	5.4528	6.0638	4.37174	1.69205	1.81e-06	2.41e-05	Distal Intergenic	47500	1	196	uc011jxz.1	192166	ENSG00000106546	AHR	aryl hydrocarbon receptor
chr7	17405401	17405801	401	*	5.33263	5.97214	4.15539	1.81675	8.73e-09	2.63e-07	Distal Intergenic	47500	1	196	uc011jxz.1	67125	ENSG00000106546	AHR	aryl hydrocarbon receptor
chr7	17274037	17274437	401	*	7.19955	7.90238	5.77411	2.12827	2.18e-19	1.03e-16	Distal Intergenic	47500	1	196	uc011jxz.1	-63839	ENSG00000106546	AHR	aryl hydrocarbon receptor
chr5	321797	322197	401	*	5.09633	4.5607	5.48605	-0.925351	0.00509987	0.0172171	Promoter	115704	1	57491	uc010isz.3	-505	ENSG00000286169	AHRR	aryl-hydrocarbon receptor repressor
chr5	344200	344600	401	*	5.63638	5.24429	5.94437	-0.700079	0.0185238	0.0460236	Intron (uc003jav.3/57491, intron 2 of 11)	115704	1	57491	uc010isz.3	21498	ENSG00000286169	AHRR	aryl-hydrocarbon receptor repressor
chr2	61404259	61404659	401	*	8.43388	8.97184	7.56634	1.40551	1.11e-09	4.62e-08	Promoter	10134	1	130872	uc002sbb.2	0	ENSG00000173209	AHSA2P	activator of HSP90 ATPase homolog 2, pseudogene
chr3	186334780	186335180	401	*	7.36744	7.79239	6.76244	1.02995	8.31e-06	8.78e-05	Exon (uc003fqj.3/197, exon 4 of 4)	8258	1	197	uc003fqk.4	3930	ENSG00000145192	AHSG	alpha 2-HS glycoprotein
chr1	222885933	222886333	401	*	7.45766	7.76437	7.06765	0.696714	0.000677491	0.00347206	Promoter	44725	2	64853	uc001hno.3	0	ENSG00000186063	AIDA	axin interactor, dorsalization associated
chr9	133972066	133972466	401	*	5.12698	4.6714	5.47269	-0.801291	0.0175571	0.0441842	Promoter	26677	1	83543	uc004cae.2	203	ENSG00000126878	AIF1L	allograft inflammatory factor 1 like
chrX	129299747	129300147	401	*	7.25628	7.76481	6.46392	1.3009	6.69e-08	1.47e-06	Promoter	36524	2	9131	uc004evg.3	0	ENSG00000156709	AIFM1	apoptosis inducing factor mitochondria associated 1
chr10	71892273	71892673	401	*	5.25522	4.70569	5.65221	-0.946519	0.00225553	0.00910193	Promoter	20668	2	84883	uc001jqp.2	17	ENSG00000042286	AIFM2	apoptosis inducing factor mitochondria associated 2
chr10	71851810	71852210	401	*	5.60146	5.20144	5.91431	-0.712876	0.0197472	0.0482059	Intron (uc001jqm.3/55506, intron 4 of 8)	25878	2	84883	uc010qjg.2	31646	ENSG00000042286	AIFM2	apoptosis inducing factor mitochondria associated 2
chr22	21319877	21320277	401	*	5.06277	4.11782	5.62891	-1.5111	8.83e-06	9.23e-05	Promoter	16232	1	150209	uc002ztk.2	459	ENSG00000183773	AIFM3	apoptosis inducing factor mitochondria associated 3
chr22	21321230	21321630	401	*	5.08014	4.19842	5.62341	-1.425	1.71e-05	0.000162052	Promoter	14203	1	150209	uc002ztl.2	0	ENSG00000183773	AIFM3	apoptosis inducing factor mitochondria associated 3
chr17	6331471	6331871	401	*	4.83996	4.26414	5.25041	-0.986262	0.00792911	0.024142	Exon (uc021toq.1/23746, exon 3 of 6)	11394	2	23746	uc021toq.1	6581	ENSG00000129221	AIPL1	aryl hydrocarbon receptor interacting protein like 1
chr9	139736712	139737112	401	*	6.37086	5.99296	6.67004	-0.677073	0.00612475	0.0198058	Distal Intergenic	2931	1	389813	uc011meh.2	-1755	ENSG00000232434	AJM1	apical junction component 1 homolog
chr14	23450625	23451025	401	*	5.76115	4.90017	6.29663	-1.39647	7.2e-07	1.1e-05	Promoter	11439	2	84962	uc001whz.3	823	ENSG00000129474	AJUBA	ajuba LIM protein
chr14	23442543	23442943	401	*	4.71295	4.03511	5.17228	-1.13717	0.0032438	0.0120825	3' UTR	6023	2	84962	uc001why.3	3489	ENSG00000129474	AJUBA	ajuba LIM protein
chr9	4741053	4741453	401	*	7.96668	8.2787	7.56802	0.710686	0.00189594	0.00791647	Promoter	31753	2	50808	uc003ziq.2	0	ENSG00000147853	AK3	adenylate kinase 3
chr9	4762507	4762907	401	*	6.08747	6.56111	5.37763	1.18348	1.04e-05	0.000106421	Distal Intergenic	32487	2	50808	uc003zir.2	-20464	ENSG00000147853	AK3	adenylate kinase 3
chr1	77871087	77871487	401	*	4.63638	4.10103	5.02595	-0.924927	0.0139938	0.037145	Intron (uc001dhn.3/26289, intron 6 of 13)	277368	1	26289	uc001dho.3	122800	ENSG00000154027	AK5	adenylate kinase 5
chr1	77844678	77845078	401	*	5.0409	5.42937	4.50765	0.92172	0.00518983	0.0174488	Intron (uc001dhn.3/26289, intron 6 of 13)	277368	1	26289	uc001dho.3	96391	ENSG00000154027	AK5	adenylate kinase 5
chr1	77778129	77778529	401	*	5.28357	5.75957	4.56837	1.1912	0.000138533	0.000939248	Intron (uc001dhm.2/26289, intron 5 of 5)	277368	1	26289	uc001dho.3	29842	ENSG00000154027	AK5	adenylate kinase 5
chr1	77897055	77897455	401	*	6.57764	7.09464	5.7642	1.33044	1.36e-07	2.69e-06	Intron (uc001dhn.3/26289, intron 8 of 13)	277368	1	26289	uc001dho.3	148768	ENSG00000154027	AK5	adenylate kinase 5
chr14	96858099	96858499	401	*	8.26472	8.64648	7.7441	0.902376	2.59e-05	0.000230269	Promoter	7181	1	122481	uc001yfm.1	0	ENSG00000140057	AK7	adenylate kinase 7
chr6	110012221	110012621	401	*	7.46833	7.81385	7.01311	0.800744	0.000679743	0.0034808	Promoter	198357	2	221264	uc003ptn.2	0	ENSG00000155085	AK9	adenylate kinase 9
chr6	109917180	109917580	401	*	5.67214	6.2311	4.74743	1.48367	1.88e-07	3.53e-06	Intron (uc003ptn.2/221264, intron 17 of 40)	21667	2	221264	uc011eat.1	-45440	ENSG00000155085	AK9	adenylate kinase 9
chr6	109911605	109912005	401	*	4.00518	4.68211	2.68781	1.9943	0.000207946	0.00131984	Intron (uc003ptn.2/221264, intron 17 of 40)	21667	2	221264	uc011eat.1	-39865	ENSG00000155085	AK9	adenylate kinase 9
chr6	109927552	109927952	401	*	7.37682	8.14513	5.62404	2.52109	6.35e-25	8.87e-22	Intron (uc003ptn.2/221264, intron 17 of 40)	21667	2	221264	uc011eat.1	-55812	ENSG00000155085	AK9	adenylate kinase 9
chr6	109949711	109950111	401	*	5.79723	6.6199	3.68523	2.93467	1.2e-19	6.31e-17	Intron (uc003ptn.2/221264, intron 12 of 40)	49649	2	221264	uc003pts.2	62258	ENSG00000155085	AK9	adenylate kinase 9
chr18	5178481	5178881	401	*	4.52931	5.02935	3.75766	1.27169	0.000917981	0.0044466	Intron (uc010wzc.1/642597, intron 1 of 1)	53584	2	642597	uc010wzc.1	18374	ENSG00000231824	AKAIN1	A-kinase anchor inhibitor 1
chr18	5159064	5159464	401	*	6.44454	7.02825	5.4483	1.57996	2.08e-10	1.09e-08	Intron (uc010wzc.1/642597, intron 1 of 1)	53584	2	642597	uc010wzc.1	37791	ENSG00000231824	AKAIN1	A-kinase anchor inhibitor 1
chr17	55202413	55202813	401	*	4.34606	3.4589	4.89136	-1.43246	0.00146532	0.00646792	Distal Intergenic	18046	1	8165	uc002iuy.3	28461	ENSG00000121057	AKAP1	A-kinase anchoring protein 1
chr17	55215474	55215874	401	*	4.51939	3.73057	5.02647	-1.2959	0.00130128	0.00588037	Distal Intergenic	18046	1	8165	uc002iuy.3	41522	ENSG00000121057	AKAP1	A-kinase anchoring protein 1
chr17	55176951	55177351	401	*	4.67332	4.14474	5.05932	-0.914582	0.01309	0.0353258	Intron (uc002iux.3/8165, intron 1 of 10)	18046	1	8165	uc002iuy.3	2999	ENSG00000121057	AKAP1	A-kinase anchoring protein 1
chr17	55162311	55162711	401	*	8.49711	8.72825	8.22174	0.506509	0.0142427	0.0376262	Promoter	36158	1	8165	uc002iux.3	0	ENSG00000121057	AKAP1	A-kinase anchoring protein 1
chr17	19854147	19854547	401	*	4.20759	3.4436	4.70445	-1.26085	0.0054145	0.0180243	Intron (uc002gwo.4/11216, intron 4 of 14)	73405	2	11216	uc002gwo.4	26622	ENSG00000108599	AKAP10	A-kinase anchoring protein 10
chr13	42929234	42929634	401	*	7.33592	7.70954	6.83039	0.879151	0.000418219	0.00234299	Distal Intergenic	51115	1	11215	uc001uys.2	82945	ENSG00000023516	AKAP11	A-kinase anchoring protein 11
chr13	42845847	42846247	401	*	8.18902	8.67267	7.45619	1.21649	9.85e-07	1.44e-05	Promoter	51115	1	11215	uc001uys.2	-42	ENSG00000023516	AKAP11	A-kinase anchoring protein 11
chr13	42951883	42952283	401	*	4.86543	5.38806	4.03772	1.35034	0.00057669	0.00304881	Distal Intergenic	51115	1	11215	uc001uys.2	105594	ENSG00000023516	AKAP11	A-kinase anchoring protein 11
chr6	151610490	151610890	401	*	4.61733	5.06873	3.95678	1.11195	0.00330619	0.012263	Intron (uc011eep.2/9590, intron 2 of 4)	33029	1	9590	uc003qof.3	-35776	ENSG00000131016	AKAP12	A-kinase anchoring protein 12
chr15	85923528	85923928	401	*	7.87297	8.22015	7.41486	0.805286	0.00145465	0.00642979	Promoter	156381	1	11214	uc002bls.4	0	ENSG00000170776	AKAP13	A-kinase anchoring protein 13
chr15	86087016	86087416	401	*	5.71444	6.13648	5.11538	1.0211	0.000161171	0.00106302	Exon (uc002blt.2/11214, exon 5 of 15)	101960	1	11214	uc010bne.1	-38729	ENSG00000170776	AKAP13	A-kinase anchoring protein 13
chr15	86024776	86025176	401	*	4.41121	4.99353	3.4191	1.57443	0.000335738	0.00195688	Intron (uc002bls.4/11214, intron 1 of 3)	368743	1	11214	uc002blv.2	100929	ENSG00000170776	AKAP13	A-kinase anchoring protein 13
chr15	86211197	86211597	401	*	5.76733	6.46688	4.35615	2.11072	1.98e-11	1.45e-09	Intron (uc002blt.2/11214, intron 12 of 14)	72322	1	11214	uc002blx.2	-8671	ENSG00000170776	AKAP13	A-kinase anchoring protein 13
chr12	4758082	4758482	401	*	6.84888	7.16014	6.45146	0.708674	0.003642	0.0132342	Promoter	33538	2	10566	uc031qfv.1	0	ENSG00000111254	AKAP3	A-kinase anchoring protein 3
chr14	64931909	64932309	401	*	6.81617	7.26771	6.1553	1.11242	5.58e-06	6.25e-05	Promoter	9005	1	9495	uc001xhd.4	0	ENSG00000179841	AKAP5	A-kinase anchoring protein 5
chr14	32672533	32672933	401	*	7.92014	8.45152	7.06987	1.38165	6.86e-08	1.5e-06	Distal Intergenic	405341	1	9472	uc010aml.3	-125546	ENSG00000151320	AKAP6	A-kinase anchoring protein 6
chr6	131561524	131561924	401	*	4.26343	3.39576	4.80143	-1.40567	0.00183217	0.0077081	Intron (uc003qck.4/9465, intron 7 of 7)	33377	1	9465	uc003qcm.2	-9375	ENSG00000118507	AKAP7	A-kinase anchoring protein 7
chr6	131520865	131521265	401	*	8.20529	8.61231	7.63623	0.976078	5.66e-05	0.000443047	Intron (uc003qck.4/9465, intron 6 of 7)	33377	1	9465	uc003qcm.2	-50034	ENSG00000118507	AKAP7	A-kinase anchoring protein 7
chr6	131571327	131571727	401	*	5.7298	6.1689	5.09546	1.07344	0.000170311	0.00111419	Promoter	33377	1	9465	uc003qcn.2	28	ENSG00000118507	AKAP7	A-kinase anchoring protein 7
chr6	131576594	131576994	401	*	5.42587	5.87131	4.7781	1.09322	0.000342634	0.00199024	Intron (uc003qck.4/9465, intron 7 of 7)	33377	1	9465	uc003qcn.2	5295	ENSG00000118507	AKAP7	A-kinase anchoring protein 7
chr19	15509635	15510035	401	*	4.97108	4.08205	5.51708	-1.43503	5.28e-05	0.000417588	Intron (uc002naw.1/26993, intron 9 of 13)	1196	2	26993	uc002naz.3	2379	ENSG00000011243	AKAP8L	A-kinase anchoring protein 8 like
chr19	15529769	15530169	401	*	8.71111	9.0638	8.24329	0.820509	0.000244137	0.00150629	Promoter	38975	2	26993	uc002naw.1	0	ENSG00000011243	AKAP8L	A-kinase anchoring protein 8 like
chr7	91570000	91570400	401	*	8.47378	8.91972	7.82495	1.09477	2.94e-05	0.000255879	Promoter	55178	1	10142	uc003uld.4	0	ENSG00000127914	AKAP9	A-kinase anchoring protein 9
chr6	88541773	88542173	401	*	5.02812	5.56276	4.16937	1.39339	0.000109265	0.000769521	Intron (uc003pmm.3/uc003pmm.3, intron 2 of 4)	27408	2	55122	uc003pmk.3	-129788	ENSG00000135334	AKIRIN2	akirin 2
chr6	88411836	88412236	401	*	8.76659	9.3366	7.81052	1.52608	7.47e-10	3.28e-08	Promoter	27408	2	55122	uc003pmk.3	0	ENSG00000135334	AKIRIN2	akirin 2
chr6	88535573	88535973	401	*	6.03524	6.84745	4.00081	2.84664	2.43e-21	1.83e-18	Intron (uc003pmm.3/uc003pmm.3, intron 2 of 4)	27408	2	55122	uc003pmk.3	-123588	ENSG00000135334	AKIRIN2	akirin 2
chr9	117120238	117120638	401	*	4.72649	4.07692	5.17278	-1.09586	0.00268426	0.0104193	Exon (uc004bin.3/80709, exon 3 of 13)	25946	2	80709	uc004bin.3	1740	ENSG00000106948	AKNA	AT-hook transcription factor
chr9	117147661	117148061	401	*	7.87215	8.16214	7.50882	0.653316	0.0133669	0.0359023	Intron (uc004bir.3/80709, intron 1 of 21)	53811	2	80709	uc004bir.3	2182	ENSG00000106948	AKNA	AT-hook transcription factor
chr9	117135249	117135649	401	*	7.81527	8.14979	7.379	0.770787	0.000629723	0.00327028	Intron (uc004bio.3/80709, intron 2 of 20)	42908	2	80709	uc004bio.3	3691	ENSG00000106948	AKNA	AT-hook transcription factor
chr9	117160555	117160955	401	*	7.71727	8.06737	7.25401	0.813356	0.00068288	0.00349311	Promoter	22675	2	80709	uc004biw.1	0	ENSG00000106948	AKNA	AT-hook transcription factor
chr9	117145198	117145598	401	*	6.32246	6.86748	5.43606	1.43142	2.92e-08	7.21e-07	Intron (uc004bir.3/80709, intron 1 of 21)	47316	2	80709	uc004biq.3	-1450	ENSG00000106948	AKNA	AT-hook transcription factor
chr1	46016253	46016653	401	*	7.20389	7.47102	6.87581	0.595211	0.00518476	0.0174358	Promoter	19269	1	10327	uc001cod.3	0	ENSG00000117448	AKR1A1	aldo-keto reductase family 1 member A1
chr1	46009479	46009879	401	*	6.15494	6.61622	5.47281	1.14341	6.75e-06	7.36e-05	Distal Intergenic	19269	1	10327	uc001cod.3	-6576	ENSG00000117448	AKR1A1	aldo-keto reductase family 1 member A1
chr7	134143778	134144178	401	*	7.7612	8.06986	7.36801	0.701847	0.00287993	0.0110137	Promoter	16782	2	231	uc003vrp.1	0	ENSG00000085662	AKR1B1	aldo-keto reductase family 1 member B
chr7	134246912	134247312	401	*	5.40995	4.47587	5.97226	-1.49639	7.5e-06	8.04e-05	Intron (uc011kpr.2/441282, intron 2 of 11)	5687	1	441282	uc031szd.1	-2228	ENSG00000227471	AKR1B15	aldo-keto reductase family 1 member B15
chr10	5074680	5075080	401	*	4.67124	4.12586	5.06607	-0.940204	0.0104444	0.029747	Intron (uc001ihr.3/8644, intron 2 of 8)	30258	2	1646	uc001iht.3	-14455	ENSG00000151632	AKR1C2	aldo-keto reductase family 1 member C2
chr10	4891805	4892205	401	*	6.26924	6.60296	5.83433	0.768634	0.00185546	0.0077855	Distal Intergenic	21883	1	83592	uc031ptd.1	23436	ENSG00000165568	AKR1E2	aldo-keto reductase family 1 member E2
chr10	4857405	4857805	401	*	4.94183	5.35127	4.36799	0.983282	0.00304774	0.011504	Distal Intergenic	20023	1	83592	uc010qam.2	-10564	ENSG00000165568	AKR1E2	aldo-keto reductase family 1 member E2
chr1	19615131	19615531	401	*	5.0457	4.49839	5.44153	-0.943139	0.0049498	0.0168136	Promoter	6224	2	22977	uc001bbv.1	0	ENSG00000162482	AKR7A3	aldo-keto reductase family 7 member A3
chr19	40762607	40763402	796	*	5.34956	4.93552	5.67089	-0.735363	0.0143653	0.0378747	5' UTR	35035	2	208	uc010egs.3	7856	ENSG00000105221	AKT2	AKT serine/threonine kinase 2
chr19	40791288	40791688	401	*	8.13804	8.36433	7.86954	0.494793	0.011115	0.0311805	Promoter	55079	2	208	uc002onf.3	0	ENSG00000105221	AKT2	AKT serine/threonine kinase 2
chr1	243966984	243967384	401	*	5.39858	5.74025	4.95003	0.790222	0.00817655	0.0247127	Intron (uc001hzz.1/10000, intron 1 of 13)	355050	2	10000	uc001hzz.1	39200	ENSG00000117020	AKT3	AKT serine/threonine kinase 3
chr1	243911988	243912388	401	*	5.13768	5.58867	4.47799	1.11068	0.000505697	0.00273951	Intron (uc001hzz.1/10000, intron 1 of 13)	355050	2	10000	uc001hzz.1	94196	ENSG00000117020	AKT3	AKT serine/threonine kinase 3
chr1	244013480	244013880	401	*	7.76515	8.21692	7.1038	1.11313	3.92e-06	4.62e-05	Distal Intergenic	343866	2	10000	uc021plu.1	-6594	ENSG00000117020	AKT3	AKT serine/threonine kinase 3
chr16	53579317	53579717	401	*	6.29661	6.72421	5.68619	1.03802	1.67e-05	0.000158852	Distal Intergenic	8479	2	64400	uc010vgx.2	-42147	ENSG00000166971	AKTIP	AKT interacting protein
chr16	53537148	53537548	401	*	9.62589	10.1499	8.79472	1.35516	1.08e-07	2.21e-06	Promoter	11979	2	64400	uc002ehk.3	0	ENSG00000166971	AKTIP	AKT interacting protein
chr9	116163500	116163900	401	*	8.86749	9.35204	8.13256	1.21948	9.84e-07	1.43e-05	Promoter	15027	2	210	uc004bhl.4	0	ENSG00000148218	ALAD	aminolevulinate dehydratase
chr3	105085337	105085737	401	*	7.94887	8.40588	7.2761	1.12978	1.84e-06	2.43e-05	Promoter	158674	1	214	uc003dvv.3	0	ENSG00000170017	ALCAM	activated leukocyte cell adhesion molecule
chr3	105087469	105087869	401	*	7.47995	7.98113	6.70553	1.2756	4.47e-06	5.15e-05	Intron (uc003dvv.3/214, intron 1 of 2)	210201	1	214	uc003dvy.3	1912	ENSG00000170017	ALCAM	activated leukocyte cell adhesion molecule
chr10	97416379	97416779	401	*	7.59184	7.98373	7.05207	0.931664	0.000105388	0.000747363	Promoter	50882	2	5832	uc001kky.3	0	ENSG00000059573	ALDH18A1	aldehyde dehydrogenase 18 family member A1
chr15	58556258	58556658	401	*	4.34657	4.81483	3.64886	1.16597	0.00491139	0.0167069	Intron (uc010ugw.2/8854, intron 1 of 12)	325841	2	8854	uc010ugw.2	14804	ENSG00000128918	ALDH1A2	aldehyde dehydrogenase 1 family member A2
chr15	58542113	58542513	401	*	5.51429	6.09846	4.51667	1.58179	3.33e-07	5.72e-06	Intron (uc010ugw.2/8854, intron 1 of 12)	325841	2	8854	uc010ugw.2	28949	ENSG00000128918	ALDH1A2	aldehyde dehydrogenase 1 family member A2
chr15	101389750	101390150	401	*	5.20711	4.44523	5.70309	-1.25786	6.02e-05	0.00046668	Exon (uc021sxr.1/uc021sxr.1, exon 1 of 5)	36822	1	220	uc002bwn.4	-29859	ENSG00000184254	ALDH1A3	aldehyde dehydrogenase 1 family member A3
chr3	125873442	125873842	401	*	4.57539	3.66432	5.12945	-1.46513	0.000352313	0.00203572	5' UTR	28294	2	10840	uc003eio.3	1684	ENSG00000144908	ALDH1L1	aldehyde dehydrogenase 1 family member L1
chr3	125932072	125932472	401	*	4.66761	4.03492	5.10594	-1.07102	0.00361449	0.0131501	Distal Intergenic	77626	2	10840	uc031sbp.1	-32043	ENSG00000144908	ALDH1L1	aldehyde dehydrogenase 1 family member L1
chr12	105430970	105431370	401	*	4.24399	4.8114	3.29539	1.51601	0.000905047	0.0043966	Intron (uc009zuo.3/160428, intron 14 of 18)	46882	2	160428	uc009zuo.3	29073	ENSG00000136010	ALDH1L2	aldehyde dehydrogenase 1 family member L2
chr17	19669786	19670186	401	*	5.9709	5.43205	6.36231	-0.930258	0.000264589	0.00160924	Distal Intergenic	10449	2	218	uc010cqv.3	-18040	ENSG00000108602	ALDH3A1	aldehyde dehydrogenase 3 family member A1
chr17	19665808	19666208	401	*	5.55522	5.03158	5.9386	-0.907021	0.00297097	0.0112821	Distal Intergenic	10449	2	218	uc010cqv.3	-14062	ENSG00000108602	ALDH3A1	aldehyde dehydrogenase 3 family member A1
chr11	67499565	67499965	401	*	4.72643	3.86689	5.26135	-1.39446	0.000294712	0.00176046	Distal Intergenic	19053	2	222	uc001oms.3	-50880	ENSG00000132746	ALDH3B2	aldehyde dehydrogenase 3 family member B2
chr11	67481324	67481724	401	*	4.04417	3.27423	4.5435	-1.26927	0.0121053	0.0332819	Distal Intergenic	19053	2	222	uc001oms.3	-32639	ENSG00000132746	ALDH3B2	aldehyde dehydrogenase 3 family member B2
chr1	19239534	19239934	401	*	5.18936	4.77846	5.50879	-0.730336	0.0175967	0.0442623	Intron (uc001bbd.2/126917, intron 5 of 8)	31370	2	8659	uc021ohl.1	-10241	ENSG00000159423	ALDH4A1	aldehyde dehydrogenase 4 family member A1
chr6	24525036	24525436	401	*	4.47077	4.85609	3.94346	0.91263	0.020066	0.0488012	Intron (uc003nef.3/7915, intron 8 of 10)	42239	1	7915	uc003neg.3	29839	ENSG00000112294	ALDH5A1	aldehyde dehydrogenase 5 family member A1
chr14	74551101	74551501	401	*	9.10107	9.57721	8.38556	1.19164	6.45e-07	1.01e-05	Promoter	24325	2	4329	uc001xpo.3	0	ENSG00000119711	ALDH6A1	aldehyde dehydrogenase 6 family member A1
chr5	125870837	125871237	401	*	4.39226	3.75163	4.83434	-1.08271	0.0083085	0.0250151	Distal Intergenic	19643	2	501	uc003ktv.3	25938	ENSG00000164904	ALDH7A1	aldehyde dehydrogenase 7 family member A1
chr5	125874823	125875223	401	*	5.28121	5.70865	4.67112	1.03753	0.000845993	0.00415494	Downstream (2-3kb)	19643	2	501	uc003ktv.3	21952	ENSG00000164904	ALDH7A1	aldehyde dehydrogenase 7 family member A1
chr6	135225875	135226275	401	*	4.8285	4.17169	5.27816	-1.10647	0.00287816	0.0110085	Distal Intergenic	32733	2	64577	uc003qew.3	44985	ENSG00000118514	ALDH8A1	aldehyde dehydrogenase 8 family member A1
chr6	135260044	135260444	401	*	6.06443	6.64197	5.08647	1.5555	1.56e-07	3.03e-06	Exon (uc003qew.3/64577, exon 4 of 7)	32733	2	64577	uc003qew.3	10816	ENSG00000118514	ALDH8A1	aldehyde dehydrogenase 8 family member A1
chr1	165667370	165667770	401	*	7.76247	8.13391	7.26093	0.872983	0.000146284	0.000980766	Promoter	36375	2	223	uc010pky.1	53	ENSG00000143149	ALDH9A1	aldehyde dehydrogenase 9 family member A1
chr16	30064226	30064626	401	*	5.8932	5.52451	6.1866	-0.662085	0.0117347	0.0325159	Promoter	14277	1	226	uc010bzo.2	0	ENSG00000149925	ALDOA	aldolase, fructose-bisphosphate A
chr12	34103600	34104000	401	*	4.33564	3.73057	4.76063	-1.03005	0.0126598	0.0344571	Distal Intergenic	6021	1	84920	uc001rlm.3	-71216	ENSG00000139133	ALG10	ALG10 alpha-1,2-glucosyltransferase
chr12	33971003	33971403	401	*	4.88796	4.29384	5.30756	-1.01373	0.00326469	0.0121415	Distal Intergenic	6021	1	84920	uc001rlm.3	-203813	ENSG00000139133	ALG10	ALG10 alpha-1,2-glucosyltransferase
chr12	34759735	34760135	401	*	4.79869	4.25507	5.1926	-0.937527	0.0082149	0.0248035	Distal Intergenic	6021	1	84920	uc001rlm.3	584519	ENSG00000139133	ALG10	ALG10 alpha-1,2-glucosyltransferase
chr12	34371465	34371865	401	*	5.93061	6.27015	5.48573	0.784424	0.00608929	0.0197259	Distal Intergenic	6021	1	84920	uc001rlm.3	196249	ENSG00000139133	ALG10	ALG10 alpha-1,2-glucosyltransferase
chr12	34275977	34276377	401	*	5.27921	5.71001	4.66221	1.0478	0.00285146	0.0109268	Distal Intergenic	6021	1	84920	uc001rlm.3	100761	ENSG00000139133	ALG10	ALG10 alpha-1,2-glucosyltransferase
chr12	34175139	34175539	401	*	8.44499	9.14225	7.04363	2.09862	1.57e-18	6.08e-16	Promoter	6021	1	84920	uc001rlm.3	0	ENSG00000139133	ALG10	ALG10 alpha-1,2-glucosyltransferase
chr12	38902175	38902575	401	*	4.62388	4.06725	5.02454	-0.957288	0.00871123	0.0259206	Distal Intergenic	12972	1	144245	uc001rln.4	191618	ENSG00000175548	ALG10B	ALG10 alpha-1,2-glucosyltransferase B
chr12	38532357	38532757	401	*	5.92442	6.21434	5.56121	0.653131	0.0206553	0.0498616	Distal Intergenic	12972	1	144245	uc001rln.4	-177800	ENSG00000175548	ALG10B	ALG10 alpha-1,2-glucosyltransferase B
chr12	38710276	38710676	401	*	8.66373	9.32189	7.4188	1.90309	6.5e-13	7.12e-11	Promoter	12972	1	144245	uc001rln.4	0	ENSG00000175548	ALG10B	ALG10 alpha-1,2-glucosyltransferase B
chr13	52586230	52586630	401	*	8.73386	9.16163	8.1231	1.03853	3.08e-05	0.000266186	Promoter	5327	1	440138	uc001vfz.2	0	ENSG00000253710	ALG11	ALG11 alpha-1,2-mannosyltransferase
chrX	110924183	110924583	401	*	7.79955	8.19736	7.24842	0.948944	0.000156312	0.00103647	Promoter	9278	1	79868	uc004epi.2	0	ENSG00000101901	ALG13	ALG13 UDP-N-acetylglucosaminyltransferase subunit
chr1	95508928	95509328	401	*	6.32652	6.81954	5.57167	1.24787	5.64e-07	8.99e-06	Intron (uc001dra.2/199857, intron 2 of 3)	90229	2	199857	uc001dra.2	29179	ENSG00000172339	ALG14	ALG14 UDP-N-acetylglucosaminyltransferase subunit
chr1	95538187	95538587	401	*	8.53318	9.04417	7.73476	1.3094	7.74e-08	1.67e-06	Promoter	90229	2	199857	uc001dra.2	0	ENSG00000172339	ALG14	ALG14 UDP-N-acetylglucosaminyltransferase subunit
chr9	101984054	101984454	401	*	7.63792	8.03816	7.0821	0.956064	3.08e-05	0.000266477	Promoter	5540	2	85365	uc004azf.3	0	ENSG00000119523	ALG2	ALG2 alpha-1,3/1,6-mannosyltransferase
chr3	183967253	183967653	401	*	8.00178	8.49191	7.2538	1.2381	4.54e-08	1.05e-06	Promoter	7197	2	10195	uc011bre.1	0	ENSG00000214160	ALG3	ALG3 alpha-1,3- mannosyltransferase
chr13	37573313	37573713	401	*	8.53576	9.06998	7.67809	1.39188	2.44e-08	6.2e-07	Promoter	49597	2	29880	uc001uvy.3	0	ENSG00000120697	ALG5	ALG5 dolichyl-phosphate beta-glucosyltransferase
chr11	111712146	111712546	401	*	5.35844	5.76073	4.79865	0.962078	0.00149218	0.00656075	Intron (uc001ply.3/79796, intron 9 of 14)	89086	2	79796	uc001ply.3	29458	ENSG00000086848	ALG9	ALG9 alpha-1,2-mannosyltransferase
chr11	111741997	111742397	401	*	7.16622	7.56953	6.60444	0.965096	2.58e-05	0.000229969	Promoter	89086	2	79796	uc001ply.3	0	ENSG00000086848	ALG9	ALG9 alpha-1,2-mannosyltransferase
chr2	29535157	29535557	401	*	4.64988	4.08177	5.05642	-0.974652	0.00812691	0.0245918	Intron (uc002rmy.3/238, intron 8 of 28)	31954	2	238	uc031rnw.1	-87564	ENSG00000171094	ALK	ALK receptor tyrosine kinase
chr2	29537649	29538049	401	*	5.82889	6.152	5.41187	0.740127	0.00663387	0.0210608	Intron (uc002rmy.3/238, intron 8 of 28)	31954	2	238	uc031rnw.1	-90056	ENSG00000171094	ALK	ALK receptor tyrosine kinase
chr8	53408656	53409056	401	*	5.24207	5.74767	4.45691	1.29075	5.92e-05	0.000459894	Distal Intergenic	31425	2	389658	uc003xrd.3	68965	ENSG00000196711	ALKAL1	ALK and LTK ligand 1
chr2	288223	288623	401	*	5.33286	4.867	5.68445	-0.817447	0.0113597	0.0317273	Promoter	8748	2	285016	uc002qwi.4	0	ENSG00000189292	ALKAL2	ALK and LTK ligand 2
chr2	438018	438418	401	*	6.78157	7.13422	6.31385	0.820371	0.00155842	0.00678993	Distal Intergenic	8748	2	285016	uc002qwi.4	-149710	ENSG00000189292	ALKAL2	ALK and LTK ligand 2
chr2	394177	394577	401	*	6.56734	7.11881	5.66341	1.4554	1.75e-08	4.72e-07	Distal Intergenic	8748	2	285016	uc002qwi.4	-105869	ENSG00000189292	ALKAL2	ALK and LTK ligand 2
chr12	109531116	109531516	401	*	7.88674	8.21765	7.45661	0.76104	0.000503382	0.00272915	Promoter	5301	2	121642	uc001tnx.2	0	ENSG00000189046	ALKBH2	alkB homolog 2, alpha-ketoglutarate dependent dioxygenase
chr11	43902127	43902527	401	*	7.82555	8.32018	7.06688	1.2533	2.18e-07	4e-06	Promoter	39469	1	221120	uc001mxs.2	0	ENSG00000166199	ALKBH3	alkB homolog 3, alpha-ketoglutarate dependent dioxygenase
chr17	18086568	18086968	401	*	8.18611	8.45031	7.86243	0.587872	0.00633173	0.0203156	Promoter	26401	1	54890	uc010cpw.3	0	ENSG00000091542	ALKBH5	alkB homolog 5, RNA demethylase
chr19	36505063	36505463	401	*	8.00689	8.29407	7.64798	0.646081	0.00174621	0.00742019	Promoter	5120	2	84964	uc002ocv.1	0	ENSG00000239382	ALKBH6	alkB homolog 6
chr19	6372496	6372896	401	*	8.0899	8.35795	7.76041	0.59754	0.00898965	0.0265479	Promoter	2818	1	84266	uc002meo.2	52	ENSG00000125652	ALKBH7	alkB homolog 7
chr11	107436235	107436635	401	*	7.6553	8.09901	7.01122	1.08779	2.74e-06	3.42e-05	Promoter	62972	2	91801	uc010rvr.2	0	ENSG00000137760	ALKBH8	alkB homolog 8, tRNA methyltransferase
chr2	3773057	3773457	401	*	4.18904	3.4378	4.68054	-1.24274	0.0120514	0.0331703	Distal Intergenic	8050	1	55821	uc002qyf.3	30846	ENSG00000151360	ALLC	allantoicase
chr2	3698785	3699185	401	*	6.19547	6.52514	5.76743	0.757713	0.0028096	0.0107938	Distal Intergenic	44475	1	55821	uc010ewt.3	-6601	ENSG00000151360	ALLC	allantoicase
chr2	3828372	3828772	401	*	5.25663	5.61985	4.77005	0.849802	0.00630188	0.0202357	Distal Intergenic	8050	1	55821	uc002qyf.3	86161	ENSG00000151360	ALLC	allantoicase
chr2	73612665	73613065	401	*	8.42586	8.87136	7.77797	1.0934	3.2e-05	0.000274704	Promoter	224161	1	7840	uc002sje.1	0	ENSG00000116127	ALMS1	ALMS1 centrosome and basal body associated protein
chr17	6915651	6916051	401	*	6.51447	6.06453	6.85694	-0.792405	0.000381488	0.00217203	Promoter	27212	2	100506713	uc021tou.1	0	ENSG00000215067	ALOX12-AS1	ALOX12 antisense RNA 1
chr17	7976066	7976466	401	*	5.4329	4.73976	5.89912	-1.15936	0.000116394	0.000811639	3' UTR	15068	2	242	uc002gjy.1	14555	ENSG00000179477	ALOX12B	arachidonate 12-lipoxygenase, 12R type
chr17	7982960	7983360	401	*	6.23003	5.72313	6.60439	-0.881266	0.000442384	0.00245245	Exon (uc010cnq.2/uc010cnq.2, exon 2 of 2)	15068	2	242	uc002gjy.1	7661	ENSG00000179477	ALOX12B	arachidonate 12-lipoxygenase, 12R type
chr17	6817198	6817598	401	*	5.03264	4.50068	5.42043	-0.919755	0.00575379	0.0188976	Distal Intergenic	6568	1	245	uc002gdw.3	20097	ENSG00000262943	ALOX12P2	arachidonate 12-lipoxygenase pseudogene 2
chr17	4559664	4560064	401	*	4.34101	3.66876	4.79779	-1.12903	0.00796024	0.0242213	Distal Intergenic	11376	2	246	uc010vse.2	-14075	ENSG00000161905	ALOX15	arachidonate 15-lipoxygenase
chr17	4535033	4535433	401	*	4.40155	3.76897	4.83981	-1.07084	0.0137975	0.0367757	Exon (uc002fyh.3/246, exon 13 of 14)	10758	2	246	uc002fyh.3	9538	ENSG00000161905	ALOX15	arachidonate 15-lipoxygenase
chr17	7960942	7961342	401	*	4.98723	4.37194	5.4172	-1.04526	0.00213203	0.00870168	3' UTR	10094	1	247	uc010vun.2	18584	ENSG00000179593	ALOX15B	arachidonate 15-lipoxygenase type B
chr10	45857911	45858311	401	*	5.12871	5.49779	4.6315	0.866294	0.00663669	0.0210674	Distal Intergenic	71944	1	240	uc001jce.4	-11313	ENSG00000012779	ALOX5	arachidonate 5-lipoxygenase
chr17	8021247	8021647	401	*	5.85144	5.04177	6.36694	-1.32518	5.62e-06	6.29e-05	Promoter	22590	2	59344	uc002gka.3	160	ENSG00000179148	ALOXE3	arachidonate lipoxygenase 3
chr17	8023489	8023889	401	*	5.96281	5.38553	6.37399	-0.988467	0.0002378	0.00147378	Exon (uc021tpq.1/uc021tpq.1, exon 1 of 1)	9001	2	59344	uc010vup.2	-1255	ENSG00000179148	ALOXE3	arachidonate lipoxygenase 3
chr17	8013520	8013920	401	*	6.22846	5.74814	6.58819	-0.840051	0.000684231	0.00349815	Exon (uc002gka.3/59344, exon 8 of 15)	22590	2	59344	uc002gka.3	7887	ENSG00000179148	ALOXE3	arachidonate lipoxygenase 3
chr17	8022065	8022465	401	*	6.66288	6.24466	6.98671	-0.742049	0.0032319	0.0120468	Promoter	23017	2	59344	uc010vuo.2	0	ENSG00000179148	ALOXE3	arachidonate lipoxygenase 3
chr2	233304006	233304406	401	*	5.12537	4.59102	5.51443	-0.923407	0.0075298	0.0232241	Distal Intergenic	3910	1	248	uc002vst.4	-16427	ENSG00000163295	ALPI	alkaline phosphatase, intestinal
chr4	113218254	113218654	401	*	5.77537	6.27549	5.0035	1.27199	2.8e-06	3.49e-05	Promoter	87495	1	80216	uc003iam.3	0	ENSG00000073331	ALPK1	alpha kinase 1
chr4	113242946	113243346	401	*	5.49015	6.09281	4.43572	1.65708	1.19e-07	2.39e-06	Intron (uc003iam.3/80216, intron 2 of 3)	145266	1	80216	uc011cfx.2	24447	ENSG00000073331	ALPK1	alpha kinase 1
chr4	113230321	113230721	401	*	7.35643	7.98471	6.21809	1.76662	2.2e-05	0.000200672	Intron (uc003iam.3/80216, intron 1 of 3)	145266	1	80216	uc011cfx.2	11822	ENSG00000073331	ALPK1	alpha kinase 1
chr18	56265381	56265781	401	*	4.52099	3.62233	5.07052	-1.4482	0.000401625	0.00226585	Intron (uc002lhj.4/115701, intron 3 of 12)	147708	2	115701	uc002lhj.4	30408	ENSG00000198796	ALPK2	alpha kinase 2
chr18	56270618	56271018	401	*	5.44231	5.82793	4.91445	0.913476	0.0022762	0.00916404	Intron (uc002lhj.4/115701, intron 3 of 12)	147708	2	115701	uc002lhj.4	25171	ENSG00000198796	ALPK2	alpha kinase 2
chr18	56245578	56245978	401	*	4.37249	4.91352	3.4968	1.41672	0.000591353	0.00310881	Intron (uc002lhj.4/115701, intron 4 of 12)	9473	2	115701	uc002lhk.1	-40122	ENSG00000198796	ALPK2	alpha kinase 2
chr18	56296489	56296889	401	*	5.96175	6.50731	5.0739	1.43341	4.28e-08	1e-06	Promoter	147708	2	115701	uc002lhj.4	-300	ENSG00000198796	ALPK2	alpha kinase 2
chr15	85400872	85401272	401	*	4.65375	3.98302	5.10983	-1.1268	0.00225031	0.00908793	Exon (uc002ble.3/57538, exon 6 of 14)	9129	1	57538	uc010upc.2	-6313	ENSG00000136383	ALPK3	alpha kinase 3
chr1	21870239	21870639	401	*	4.63108	3.92444	5.10331	-1.17887	0.00348883	0.0127953	Intron (uc001bet.3/249, intron 1 of 11)	27134	1	249	uc001beu.4	-7133	ENSG00000162551	ALPL	alkaline phosphatase, biomineralization associated
chr1	21836111	21836511	401	*	4.64465	4.01513	5.08146	-1.06633	0.00408566	0.0144788	Promoter	69048	1	249	uc010odp.2	253	ENSG00000162551	ALPL	alkaline phosphatase, biomineralization associated
chr2	233230195	233230595	401	*	4.89411	4.37521	5.27494	-0.899734	0.00828717	0.0249824	Distal Intergenic	4252	1	250	uc002vsq.3	-12753	ENSG00000163283	ALPP	alkaline phosphatase, placental
chr2	233186069	233186469	401	*	5.77749	5.35029	6.10667	-0.756381	0.0044884	0.0155611	Intron (uc002vsm.4/129563, intron 14 of 20)	4252	1	250	uc002vsq.3	-56879	ENSG00000163283	ALPP	alkaline phosphatase, placental
chr2	233174508	233174908	401	*	5.2148	4.80727	5.53221	-0.724947	0.0195842	0.0479122	Intron (uc002vsm.4/129563, intron 14 of 20)	4252	1	250	uc002vsq.3	-68440	ENSG00000163283	ALPP	alkaline phosphatase, placental
chr2	233151245	233151645	401	*	4.74255	5.15579	4.16118	0.994619	0.00731267	0.0227043	Intron (uc002vsm.4/129563, intron 13 of 20)	4252	1	250	uc002vsq.3	-91703	ENSG00000163283	ALPP	alkaline phosphatase, placental
chr2	202645468	202645868	401	*	8.18115	8.59682	7.59493	1.00188	3.45e-06	4.13e-05	Promoter	80910	2	57679	uc002uyo.3	27	ENSG00000003393	ALS2	alsin Rho guanine nucleotide exchange factor ALS2
chr3	46736682	46737082	401	*	5.76497	5.3986	6.05689	-0.658288	0.0198046	0.0483071	Distal Intergenic	24710	2	259173	uc003cqc.2	-1488	ENSG00000178038	ALS2CL	ALS2 C-terminal like
chr12	85598036	85598436	401	*	4.50219	3.95058	4.90025	-0.949671	0.0172574	0.0436177	Intron (uc001tac.3/84125, intron 24 of 26)	21526	1	8092	uc001tae.4	-75600	ENSG00000180318	ALX1	ALX homeobox 1
chr12	85600275	85600675	401	*	4.80039	4.2489	5.1984	-0.949498	0.00657928	0.0209281	Intron (uc001tac.3/84125, intron 24 of 26)	21526	1	8092	uc001tae.4	-73361	ENSG00000180318	ALX1	ALX homeobox 1
chr12	85672279	85672679	401	*	4.91458	4.42686	5.27842	-0.851559	0.0139558	0.0370836	Distal Intergenic	21526	1	8092	uc001tae.4	-1357	ENSG00000180318	ALX1	ALX homeobox 1
chr12	85862912	85863312	401	*	5.62754	5.9916	5.13942	0.852182	0.00227401	0.00915598	Distal Intergenic	21526	1	8092	uc001tae.4	188876	ENSG00000180318	ALX1	ALX homeobox 1
chr12	85818568	85818968	401	*	4.45194	4.88488	3.83048	1.05441	0.00659536	0.0209664	Distal Intergenic	21526	1	8092	uc001tae.4	144532	ENSG00000180318	ALX1	ALX homeobox 1
chr12	85944571	85944971	401	*	4.72485	5.17271	4.07189	1.10082	0.00277631	0.0106968	Distal Intergenic	21526	1	8092	uc001tae.4	270535	ENSG00000180318	ALX1	ALX homeobox 1
chr12	85694827	85695227	401	*	4.35464	4.87958	3.52102	1.35855	0.00144378	0.00639209	Exon (uc001tae.4/8092, exon 4 of 4)	21526	1	8092	uc001tae.4	20791	ENSG00000180318	ALX1	ALX homeobox 1
chr1	110611912	110612312	401	*	5.12793	4.59134	5.51816	-0.926814	0.00328442	0.0121996	Intron (uc001dzb.3/257, intron 1 of 3)	10326	2	257	uc001dzb.3	1010	ENSG00000156150	ALX3	ALX homeobox 3
chr11	44341111	44341511	401	*	4.44831	3.66622	4.95265	-1.28643	0.00197598	0.00818087	Distal Intergenic	49439	2	60529	uc001myb.3	-9395	ENSG00000052850	ALX4	ALX homeobox 4
chr5	34008027	34008427	401	*	8.28776	8.93047	7.0992	1.83127	6.71e-14	9.39e-12	Promoter	21130	2	23600	uc003jig.3	0	ENSG00000242110	AMACR	alpha-methylacyl-CoA racemase
chr4	71467132	71467532	401	*	5.68184	5.98577	5.29631	0.689462	0.00988259	0.0285402	Exon (uc003hfl.3/258, exon 6 of 13)	15030	1	258	uc003hfl.3	9157	ENSG00000178522	AMBN	ameloblastin
chr6	111195741	111196141	401	*	8.23167	8.72517	7.47568	1.24949	9.16e-08	1.92e-06	Promoter	20927	1	262	uc003puk.1	0	ENSG00000123505	AMD1	adenosylmethionine decarboxylase 1
chr12	96362811	96363211	401	*	4.50517	3.57435	5.06632	-1.49197	0.000191547	0.00123145	Distal Intergenic	25300	1	144193	uc009zth.2	25740	ENSG00000139344	AMDHD1	amidohydrolase domain containing 1
chr16	2570413	2570813	401	*	6.63212	6.05858	7.04142	-0.982843	4.02e-05	0.00033257	Promoter	10593	1	51005	uc010uwd.2	50	ENSG00000162066	AMDHD2	amidohydrolase domain containing 2
chrX	63425546	63425946	401	*	7.84378	8.38629	6.96412	1.42217	2.23e-09	8.32e-08	Promoter	20628	2	139285	uc004dvo.3	0	ENSG00000184675	AMER1	APC membrane recruitment protein 1
chr2	131548830	131549230	401	*	4.34836	3.49719	4.8801	-1.38291	0.00104372	0.00493743	Distal Intergenic	11844	1	205147	uc010fmu.1	34966	ENSG00000178171	AMER3	APC membrane recruitment protein 3
chr2	131555080	131555480	401	*	7.82292	8.11172	7.46148	0.650238	0.00448336	0.0155509	Distal Intergenic	11844	1	205147	uc010fmu.1	41216	ENSG00000178171	AMER3	APC membrane recruitment protein 3
chr1	110045119	110045519	401	*	7.1218	7.39671	6.78189	0.614814	0.00916685	0.0269585	Distal Intergenic	2891	2	57463	uc001dxx.4	6817	ENSG00000181754	AMIGO1	adhesion molecule with Ig like domain 1
chrX	109561162	109561562	401	*	7.66484	8.25558	6.6474	1.60818	2.21e-12	2.13e-10	Promoter	123967	2	9949	uc004eoo.3	0	ENSG00000101935	AMMECR1	AMMECR nuclear protein 1
chr2	128643824	128644224	401	*	6.71879	7.06792	6.25723	0.810689	0.000635905	0.00329552	Promoter	24308	2	83607	uc002tpm.3	-310	ENSG00000144233	AMMECR1L	AMMECR1 like
chr14	103367539	103367939	401	*	5.16305	4.66274	5.53382	-0.871079	0.0134239	0.0360113	Intron (uc001ymc.2/7187, intron 10 of 11)	8187	1	81693	uc001ymg.4	-21054	ENSG00000166126	AMN	amnion associated transmembrane protein
chr14	103389245	103389645	401	*	5.204	4.77188	5.53608	-0.764206	0.0145459	0.0382418	Promoter	7921	1	81693	uc001ymh.4	0	ENSG00000166126	AMN	amnion associated transmembrane protein
chr12	31881766	31882166	401	*	8.67062	9.0931	8.07065	1.02246	5.37e-05	0.000423949	Promoter	58038	2	196394	uc001rko.4	0	ENSG00000151743	AMN1	antagonist of mitotic exit network 1 homolog
chr12	31889387	31889787	401	*	7.9344	8.71509	6.10838	2.60671	2.43e-20	1.48e-17	Distal Intergenic	55623	2	196394	uc009zjt.1	-7279	ENSG00000151743	AMN1	antagonist of mitotic exit network 1 homolog
chrX	112084592	112084992	401	*	7.77128	8.39187	6.6588	1.73307	1.19e-12	1.22e-10	Promoter	65939	2	154796	uc004eps.3	-549	ENSG00000126016	AMOT	angiomotin
chrX	112517921	112518321	401	*	5.01328	5.86008	2.70206	3.15802	3.66e-13	4.24e-11	Distal Intergenic	65939	2	154796	uc004eps.3	-433878	ENSG00000126016	AMOT	angiomotin
chr11	94404756	94405156	401	*	4.58993	3.77299	5.10832	-1.33533	0.00052047	0.00280204	Distal Intergenic	108411	1	154810	uc001pfb.3	-96352	ENSG00000166025	AMOTL1	angiomotin like 1
chr11	94519695	94520095	401	*	4.80462	5.44301	3.63132	1.81169	4.53e-06	5.21e-05	Intron (uc001pfb.3/154810, intron 1 of 12)	108411	1	154810	uc001pfc.3	18187	ENSG00000166025	AMOTL1	angiomotin like 1
chr1	110163466	110163866	401	*	7.70703	8.12139	7.12343	0.997967	4.12e-05	0.000339243	Promoter	11142	1	271	uc010ovr.1	0	ENSG00000116337	AMPD2	adenosine monophosphate deaminase 2
chr11	10496144	10496544	401	*	4.47391	3.81613	4.92402	-1.10789	0.0135631	0.0363031	Intron (uc010rbz.1/272, intron 2 of 13)	46449	1	272	uc009yfy.2	13466	ENSG00000133805	AMPD3	adenosine monophosphate deaminase 3
chr11	10477454	10477854	401	*	7.0427	7.33078	6.68236	0.648413	0.016171	0.0414651	Promoter	51646	1	272	uc001mip.1	0	ENSG00000133805	AMPD3	adenosine monophosphate deaminase 3
chr11	10480553	10480953	401	*	7.65432	8.24328	6.64226	1.60102	2.24e-12	2.14e-10	Intron (uc010rbz.1/272, intron 1 of 13)	46449	1	272	uc009yfy.2	-1725	ENSG00000133805	AMPD3	adenosine monophosphate deaminase 3
chr7	38695728	38696128	401	*	4.9493	4.36407	5.36447	-1.0004	0.00318675	0.0119134	Distal Intergenic	247871	2	273	uc003tgv.3	-24561	ENSG00000078053	AMPH	amphiphysin
chr7	38670680	38671080	401	*	5.6719	6.03221	5.19054	0.841665	0.00203864	0.00839473	Promoter	247871	2	273	uc003tgu.3	87	ENSG00000078053	AMPH	amphiphysin
chr7	38438324	38438724	401	*	5.03964	5.51536	4.32509	1.19027	0.000571275	0.00302632	Intron (uc003tgt.3/273, intron 9 of 12)	37537	2	273	uc003tgw.1	30161	ENSG00000078053	AMPH	amphiphysin
chr7	38473290	38473690	401	*	7.0781	7.6023	6.24637	1.35593	1.38e-08	3.85e-07	Intron (uc003tgt.3/273, intron 4 of 12)	37829	2	273	uc010kxl.1	-4113	ENSG00000078053	AMPH	amphiphysin
chr7	38696543	38696943	401	*	4.27261	4.86624	3.2463	1.61994	0.000220306	0.00138416	Distal Intergenic	247871	2	273	uc003tgv.3	-25376	ENSG00000078053	AMPH	amphiphysin
chr7	38453349	38453749	401	*	6.38706	7.02016	5.23219	1.78797	2.56e-13	3.11e-11	Intron (uc003tgt.3/273, intron 9 of 12)	37537	2	273	uc003tgw.1	15136	ENSG00000078053	AMPH	amphiphysin
chr1	104359974	104360374	401	*	5.03063	4.49605	5.4198	-0.923747	0.00481082	0.0164408	Distal Intergenic	8872	1	276	uc001duz.3	67534	ENSG00000237763	AMY1A	amylase alpha 1A
chr17	66224871	66225271	401	*	4.493	3.81489	4.95245	-1.13757	0.00458767	0.0158286	Distal Intergenic	9161	1	51321	uc002jgr.1	-18874	ENSG00000196704	AMZ2	archaelysin family metallopeptidase 2
chr17	66243908	66244308	401	*	8.39513	8.77213	7.88337	0.888759	7.14e-06	7.72e-05	Promoter	9161	1	51321	uc002jgr.1	0	ENSG00000196704	AMZ2	archaelysin family metallopeptidase 2
chr17	66234723	66235123	401	*	4.5446	5.10032	3.62891	1.47141	0.000190004	0.00122332	Distal Intergenic	9161	1	51321	uc002jgr.1	-9022	ENSG00000196704	AMZ2	archaelysin family metallopeptidase 2
chr17	62981206	62981606	401	*	5.63529	5.95543	5.22323	0.732193	0.0116988	0.032443	Distal Intergenic	9036	2	201283	uc010del.2	-9503	ENSG00000214174	AMZ2P1	archaelysin family metallopeptidase 2 pseudogene 1
chr17	62971539	62971939	401	*	8.35791	8.67879	7.94462	0.734173	0.00129444	0.0058596	Promoter	9036	2	201283	uc002jfa.3	0	ENSG00000214174	AMZ2P1	archaelysin family metallopeptidase 2 pseudogene 1
chr2	112641593	112641993	401	*	7.40837	7.79966	6.86977	0.929888	3.48e-05	0.000294475	Promoter	116528	2	64682	uc002thi.3	0	ENSG00000153107	ANAPC1	anaphase promoting complex subunit 1
chr4	146019200	146019600	401	*	8.03959	8.44398	7.47569	0.968289	1.46e-05	0.000141564	Promoter	103645	2	10393	uc003iju.5	0	ENSG00000164162	ANAPC10	anaphase promoting complex subunit 10
chr3	134204575	134204975	401	*	8.48669	9.01561	7.64284	1.37277	2.13e-07	3.92e-06	Promoter	8286	2	25847	uc003eqj.3	0	ENSG00000129055	ANAPC13	anaphase promoting complex subunit 13
chr11	71823646	71824046	401	*	7.80144	8.05066	7.49998	0.55068	0.00582906	0.0190811	Promoter	6399	2	25906	uc009ytc.1	0	ENSG00000110200	ANAPC15	anaphase promoting complex subunit 15
chr10	73659206	73659606	401	*	4.52145	3.79344	5.00302	-1.20957	0.00363411	0.0132097	Intron (uc021psn.1/119504, intron 1 of 3)	374472	1	119504	uc021psn.1	38059	ENSG00000166295	ANAPC16	anaphase promoting complex subunit 16
chr10	73656151	73656551	401	*	5.81202	6.18538	5.30696	0.878419	0.000925451	0.00447635	Intron (uc021psn.1/119504, intron 1 of 3)	374472	1	119504	uc021psn.1	35004	ENSG00000166295	ANAPC16	anaphase promoting complex subunit 16
chr2	87303592	87303992	401	*	6.40023	6.93657	5.53698	1.39959	9.13e-07	1.35e-05	Promoter	45739	2	285074	uc010fgw.3	-56	ENSG00000285793	ANAPC1P2	ANAPC1 pseudogene 2
chr9	140082886	140083286	401	*	6.84354	6.45945	7.14658	-0.687126	0.00142045	0.00630701	Promoter	13822	2	29882	uc004clr.1	0	ENSG00000176248	ANAPC2	anaphase promoting complex subunit 2
chr4	25378640	25379040	401	*	8.40081	8.89052	7.65381	1.23672	2.16e-07	3.96e-06	Promoter	41273	1	29945	uc003gro.3	0	ENSG00000053900	ANAPC4	anaphase promoting complex subunit 4
chr12	121764825	121765225	401	*	4.21966	3.25346	4.79317	-1.53972	0.000802149	0.00398707	5' UTR	22812	2	51433	uc010szu.2	3634	ENSG00000089053	ANAPC5	anaphase promoting complex subunit 5
chr12	110841306	110841706	401	*	6.81912	7.2323	6.23788	0.994418	1.8e-05	0.000169389	Promoter	30831	2	51434	uc001tqo.2	0	ENSG00000196510	ANAPC7	anaphase promoting complex subunit 7
chr14	21149514	21149914	401	*	6.52946	6.84882	6.1187	0.730115	0.00238703	0.00950846	Exon (uc021roh.1/uc021roh.1, exon 1 of 1)	10010	1	283	uc001vxw.4	-2422	ENSG00000214274	ANG	angiogenin
chr1	213188978	213189378	401	*	7.99375	8.45343	7.31514	1.13829	1.44e-06	1.98e-05	Promoter	23645	2	90806	uc001hjz.3	0	ENSG00000174606	ANGEL2	angel homolog 2
chr8	108139502	108139902	401	*	4.50803	3.90426	4.93238	-1.02811	0.00822267	0.0248206	Distal Intergenic	38124	2	284	uc003ymp.4	194454	ENSG00000154188	ANGPT1	angiopoietin 1
chr8	108667811	108668211	401	*	4.99299	4.43604	5.39381	-0.957769	0.00403508	0.0143368	Distal Intergenic	248545	2	284	uc003ymo.3	-157557	ENSG00000154188	ANGPT1	angiopoietin 1
chr8	108135063	108135463	401	*	4.57994	4.06378	4.95931	-0.895523	0.0177975	0.044644	Distal Intergenic	38124	2	284	uc003ymp.4	198893	ENSG00000154188	ANGPT1	angiopoietin 1
chr8	108509214	108509614	401	*	5.0854	5.63391	4.18954	1.44438	1.07e-05	0.00010885	Promoter	248545	2	284	uc003ymn.3	640	ENSG00000154188	ANGPT1	angiopoietin 1
chr8	108327528	108327928	401	*	4.16338	4.72249	3.23827	1.48423	0.00170598	0.00729025	Intron (uc011lhv.2/284, intron 3 of 7)	38124	2	284	uc003ymp.4	6428	ENSG00000154188	ANGPT1	angiopoietin 1
chr8	108179428	108179828	401	*	5.22947	5.89936	3.93979	1.95957	2.96e-07	5.17e-06	Distal Intergenic	38124	2	284	uc003ymp.4	154528	ENSG00000154188	ANGPT1	angiopoietin 1
chr8	108508082	108508482	401	*	4.69956	5.41529	3.21629	2.199	6.47e-08	1.43e-06	Intron (uc003ymn.3/284, intron 1 of 8)	248545	2	284	uc003ymn.3	1772	ENSG00000154188	ANGPT1	angiopoietin 1
chr8	108317316	108317716	401	*	4.62168	5.35443	3.05766	2.29677	2.42e-07	4.37e-06	Intron (uc011lhv.2/284, intron 3 of 7)	38124	2	284	uc003ymp.4	16640	ENSG00000154188	ANGPT1	angiopoietin 1
chr19	8418783	8419183	401	*	5.04161	4.57103	5.39586	-0.824826	0.0124305	0.0339891	Distal Intergenic	10247	1	51129	uc002mjq.1	-9828	ENSG00000167772	ANGPTL4	angiopoietin like 4
chr8	41531701	41532101	401	*	4.24537	3.204	4.84386	-1.63986	0.000698979	0.00356019	Intron (uc010lxa.1/157848, intron 1 of 2)	12061	2	286	uc011lcl.2	-8897	ENSG00000029534	ANK1	ankyrin 1
chr8	41791129	41791529	401	*	4.41708	3.72535	4.88267	-1.15732	0.00498481	0.0169104	Exon (uc003xon.4/7994, exon 17 of 17)	243537	2	286	uc003xom.3	-36849	ENSG00000029534	ANK1	ankyrin 1
chr8	41755036	41755436	401	*	4.47146	3.81969	4.91878	-1.09909	0.00677085	0.0213827	Promoter	243537	2	286	uc003xom.3	-756	ENSG00000029534	ANK1	ankyrin 1
chr8	41821327	41821727	401	*	4.75089	5.18437	4.1283	1.05607	0.00493635	0.0167758	Intron (uc003xon.4/7994, intron 8 of 16)	243537	2	286	uc003xom.3	-67047	ENSG00000029534	ANK1	ankyrin 1
chr8	41685889	41686289	401	*	7.60516	8.09241	6.86391	1.2285	9.05e-08	1.9e-06	Intron (uc003xom.3/286, intron 1 of 42)	144397	2	286	uc003xol.3	-30749	ENSG00000029534	ANK1	ankyrin 1
chr4	114315850	114316250	401	*	5.57097	5.88404	5.17057	0.713467	0.0115769	0.0321706	Distal Intergenic	10456	1	287	uc010ims.3	21409	ENSG00000145362	ANK2	ankyrin 2
chr4	114238021	114238421	401	*	4.88239	5.22819	4.42666	0.801524	0.017845	0.0447336	Intron (uc003ibc.2/287, intron 25 of 30)	65224	1	287	uc003ibg.4	-1252	ENSG00000145362	ANK2	ankyrin 2
chr4	114468673	114469073	401	*	7.43943	7.79341	6.96933	0.82408	0.000445094	0.00246461	Exon (uc003ibo.4/817, exon 6 of 21)	10456	1	287	uc010ims.3	174232	ENSG00000145362	ANK2	ankyrin 2
chr4	113859574	113859974	401	*	4.23719	4.67779	3.5997	1.07809	0.0122221	0.0335386	Intron (uc003ibc.2/287, intron 2 of 30)	309671	1	287	uc011cgb.1	-110811	ENSG00000145362	ANK2	ankyrin 2
chr4	114276774	114277174	401	*	6.22151	6.66489	5.57814	1.08674	0.000112065	0.000786337	Exon (uc011cgb.1/287, exon 39 of 39)	42053	1	287	uc003ibh.4	13930	ENSG00000145362	ANK2	ankyrin 2
chr10	62206569	62206969	401	*	5.27885	5.61361	4.84216	0.771446	0.0152463	0.0396713	Intron (uc010qih.2/288, intron 1 of 43)	363579	2	288	uc001jky.3	-56935	ENSG00000151150	ANK3	ankyrin 3
chr10	62487828	62488228	401	*	6.72089	7.12845	6.15077	0.977681	0.000103126	0.000734051	Intron (uc001jkz.4/288, intron 1 of 43)	707229	2	288	uc001jkz.4	5056	ENSG00000151150	ANK3	ankyrin 3
chr2	190539042	190539442	401	*	8.26514	8.57862	7.86407	0.714547	0.00224788	0.00907874	Promoter	72158	1	150709	uc002uqu.3	0	ENSG00000151687	ANKAR	ankyrin and armadillo repeat containing
chr2	190563063	190563463	401	*	5.03211	5.41295	4.5132	0.899751	0.00867552	0.0258388	Intron (uc002uqu.3/150709, intron 7 of 25)	27079	1	150709	uc002uqx.2	-20835	ENSG00000151687	ANKAR	ankyrin and armadillo repeat containing
chr15	65241832	65242232	401	*	4.43581	3.42334	5.0249	-1.60157	0.000164911	0.00108382	Exon (uc002aoa.3/348094, exon 14 of 15)	36922	1	348094	uc010bha.3	27712	ENSG00000166839	ANKDD1A	ankyrin repeat and death domain containing 1A
chr15	65239610	65240010	401	*	4.57202	4.01345	4.97367	-0.960228	0.01937	0.047514	Exon (uc002aoa.3/348094, exon 13 of 15)	36922	1	348094	uc010bha.3	25490	ENSG00000166839	ANKDD1A	ankyrin repeat and death domain containing 1A
chr15	65176340	65176740	401	*	4.81411	4.2935	5.19586	-0.902361	0.0174576	0.0439897	Distal Intergenic	19683	1	348094	uc002anx.1	-27361	ENSG00000166839	ANKDD1A	ankyrin repeat and death domain containing 1A
chr15	65197672	65198072	401	*	5.65683	5.19129	6.00823	-0.816937	0.00411511	0.0145624	Distal Intergenic	19683	1	348094	uc002anx.1	-6029	ENSG00000166839	ANKDD1A	ankyrin repeat and death domain containing 1A
chr15	65203839	65204239	401	*	5.55028	5.13634	5.87155	-0.735206	0.00896673	0.0265062	Promoter	19683	1	348094	uc002anx.1	0	ENSG00000166839	ANKDD1A	ankyrin repeat and death domain containing 1A
chr15	65194130	65194530	401	*	5.51046	5.9619	4.84983	1.11207	0.000122021	0.000844193	Distal Intergenic	19683	1	348094	uc002anx.1	-9571	ENSG00000166839	ANKDD1A	ankyrin repeat and death domain containing 1A
chr20	10015448	10015848	401	*	8.05683	8.41999	7.57034	0.849653	8.19e-05	0.000604203	Promoter	21711	1	63926	uc002wno.3	0	ENSG00000132623	ANKEF1	ankyrin repeat and EF-hand domain containing 1
chr17	54080061	54080461	401	*	4.81596	5.4338	3.71258	1.72122	1.03e-05	0.000105104	Distal Intergenic	329172	1	162282	uc002iun.1	-150375	ENSG00000153930	ANKFN1	ankyrin repeat and fibronectin type III domain containing 1
chr5	15003562	15003962	401	*	5.85235	6.19875	5.39558	0.803174	0.00291067	0.0111039	Distal Intergenic	166979	2	56172	uc003jfm.4	-131675	ENSG00000154122	ANKH	ANKH inorganic pyrophosphate transport regulator
chr5	14871826	14872226	401	*	8.15467	8.60387	7.49886	1.10502	7.71e-06	8.23e-05	Promoter	166979	2	56172	uc003jfm.4	0	ENSG00000154122	ANKH	ANKH inorganic pyrophosphate transport regulator
chr5	14992757	14993157	401	*	7.13592	7.67488	6.2657	1.40918	1.73e-07	3.29e-06	Distal Intergenic	166979	2	56172	uc003jfm.4	-120870	ENSG00000154122	ANKH	ANKH inorganic pyrophosphate transport regulator
chr5	139781081	139781481	401	*	9.40996	9.89139	8.68226	1.20913	2.74e-06	3.42e-05	Promoter	147765	1	404734	uc003lfs.2	0	ENSG00000254996	ANKHD1-EIF4EBP3	ANKHD1-EIF4EBP3 readthrough
chr11	113257589	113257989	401	*	4.40392	3.79809	4.82928	-1.03118	0.0112943	0.0315837	Promoter	12628	1	255239	uc001pny.3	-524	ENSG00000170209	ANKK1	ankyrin repeat and kinase domain containing 1
chr11	113236618	113237018	401	*	4.74709	4.23375	5.12493	-0.891184	0.0173176	0.0437255	Exon (uc001pnu.3/54970, exon 22 of 22)	12628	1	255239	uc001pny.3	-21495	ENSG00000170209	ANKK1	ankyrin repeat and kinase domain containing 1
chr19	17393212	17393612	401	*	5.69376	5.2818	6.01383	-0.732031	0.00763421	0.0234574	Promoter	5769	1	126549	uc002nfz.2	526	ENSG00000160117	ANKLE1	ankyrin repeat and LEM domain containing 1
chr12	133304013	133304413	401	*	4.5465	4.04069	4.92027	-0.879577	0.0206963	0.049929	Exon (uc009zyw.1/23141, exon 4 of 4)	9022	2	23141	uc009zyw.1	6862	ENSG00000176915	ANKLE2	ankyrin repeat and LEM domain containing 2
chr2	241477687	241478087	401	*	4.36744	3.78495	4.78124	-0.996293	0.0187412	0.0464011	Intron (uc002vyz.1/51281, intron 3 of 16)	78567	2	51281	uc002vyz.1	19318	ENSG00000144504	ANKMY1	ankyrin repeat and MYND domain containing 1
chr7	16685238	16685638	401	*	9.09251	9.67226	8.10802	1.56424	1.12e-10	6.35e-09	Promoter	46042	2	57037	uc003sti.3	0	ENSG00000106524	ANKMY2	ankyrin repeat and MYND domain containing 2
chr5	72832623	72833023	401	*	5.48572	5.95353	4.78904	1.16449	8.02e-05	0.000593867	Distal Intergenic	13487	2	57763	uc003kcu.2	28488	ENSG00000164331	ANKRA2	ankyrin repeat family A member 2
chr5	72861348	72861748	401	*	8.07908	8.58905	7.28319	1.30586	6.77e-08	1.48e-06	Promoter	13487	2	57763	uc003kcu.2	0	ENSG00000164331	ANKRA2	ankyrin repeat family A member 2
chr10	92671326	92671726	401	*	5.48282	5.9733	4.73401	1.23929	8.41e-05	0.000617661	Downstream (<1kb)	9176	2	27063	uc001khe.1	9306	ENSG00000148677	ANKRD1	ankyrin repeat domain 1
chr10	92706749	92707149	401	*	5.15165	5.70717	4.23654	1.47063	1.7e-05	0.000161706	Distal Intergenic	9176	2	27063	uc001khe.1	-25717	ENSG00000148677	ANKRD1	ankyrin repeat domain 1
chr13	111567443	111567843	401	*	8.25182	8.58328	7.82076	0.762517	0.000441476	0.00244861	Promoter	22372	2	55608	uc001vro.1	-27	ENSG00000088448	ANKRD10	ankyrin repeat domain 10
chr16	89366406	89366806	401	*	4.38953	3.36563	4.98237	-1.61674	0.000172566	0.00112689	3' UTR	12706	2	29123	uc002fnb.1	-8221	ENSG00000167522	ANKRD11	ankyrin repeat domain 11
chr16	89528926	89529326	401	*	4.1487	3.28732	4.68433	-1.39701	0.00428263	0.015016	Intron (uc002fmx.2/29123, intron 1 of 12)	222941	2	29123	uc002fmx.2	27643	ENSG00000167522	ANKRD11	ankyrin repeat domain 11
chr16	89556319	89556719	401	*	5.7459	5.02565	6.2241	-1.19845	4.58e-05	0.000369862	Promoter	222941	2	29123	uc002fmx.2	250	ENSG00000167522	ANKRD11	ankyrin repeat domain 11
chr16	89469365	89469765	401	*	5.61103	4.92655	6.07336	-1.14682	7.4e-05	0.000554992	Intron (uc002fmx.2/29123, intron 2 of 12)	131707	2	29123	uc002fnd.3	15011	ENSG00000167522	ANKRD11	ankyrin repeat domain 11
chr16	89477327	89477727	401	*	5.20739	4.70322	5.58027	-0.877052	0.00661925	0.021026	Intron (uc002fmx.2/29123, intron 2 of 12)	131707	2	29123	uc002fnd.3	7049	ENSG00000167522	ANKRD11	ankyrin repeat domain 11
chr16	89382400	89382800	401	*	6.45708	5.98778	6.81061	-0.822831	0.00122862	0.00562123	Intron (uc002fmx.2/29123, intron 3 of 12)	21482	2	29123	uc002fnf.1	3964	ENSG00000167522	ANKRD11	ankyrin repeat domain 11
chr16	89475599	89475999	401	*	5.95095	5.57236	6.25056	-0.678205	0.0130287	0.035218	Intron (uc002fmx.2/29123, intron 2 of 12)	131707	2	29123	uc002fnd.3	8777	ENSG00000167522	ANKRD11	ankyrin repeat domain 11
chr18	9233925	9234325	401	*	4.63503	4.03019	5.05991	-1.02972	0.0064433	0.0205871	Intron (uc010wzn.2/23253, intron 8 of 8)	42174	1	23253	uc010dkx.1	17169	ENSG00000101745	ANKRD12	ankyrin repeat domain 12
chr18	9174296	9174696	401	*	4.61496	4.04567	5.0221	-0.976424	0.00969223	0.0281222	Intron (uc010wzn.2/23253, intron 1 of 8)	148423	1	23253	uc002knx.3	36735	ENSG00000101745	ANKRD12	ankyrin repeat domain 12
chr18	9136512	9136912	401	*	8.80548	9.26611	8.12478	1.14132	3.85e-06	4.55e-05	Promoter	99047	1	23253	uc010wzn.2	0	ENSG00000101745	ANKRD12	ankyrin repeat domain 12
chr17	27921127	27921527	401	*	5.49069	5.05553	5.82455	-0.769022	0.00692764	0.021782	Promoter	21253	1	124930	uc002hej.3	600	ENSG00000198720	ANKRD13B	ankyrin repeat domain 13B
chr11	67056253	67056653	401	*	7.20852	6.875	7.47923	-0.604225	0.00699377	0.0219454	Promoter	13194	1	338692	uc001okc.2	-109	ENSG00000172932	ANKRD13D	ankyrin repeat domain 13D
chr10	5931846	5932246	401	*	8.3066	8.64491	7.86385	0.781063	0.000405277	0.00228143	Promoter	28172	2	54522	uc009xie.3	0	ENSG00000134461	ANKRD16	ankyrin repeat domain 16
chr4	74124642	74125042	401	*	7.78622	8.15429	7.29086	0.863426	0.000459385	0.00253028	Promoter	184001	2	26057	uc003hgr.3	-140	ENSG00000132466	ANKRD17	ankyrin repeat domain 17
chr4	74122861	74123261	401	*	5.71944	6.09476	5.21077	0.883994	0.00105165	0.0049661	Intron (uc003hgp.3/26057, intron 1 of 33)	184001	2	26057	uc003hgp.3	1241	ENSG00000132466	ANKRD17	ankyrin repeat domain 17
chr4	73993541	73993941	401	*	5.00206	5.50684	4.2189	1.28794	0.000269559	0.00163477	Intron (uc003hgo.3/26057, intron 16 of 33)	41030	2	26057	uc011cbd.1	25889	ENSG00000132466	ANKRD17	ankyrin repeat domain 17
chr4	74088619	74089019	401	*	7.69575	8.21675	6.87218	1.34457	7.57e-10	3.32e-08	Promoter	148286	2	26057	uc003hgo.3	0	ENSG00000132466	ANKRD17	ankyrin repeat domain 17
chr21	15357712	15358112	401	*	4.51516	3.93131	4.92963	-0.998322	0.0107122	0.0303179	Distal Intergenic	3698	2	391267	uc002yjj.4	-4947	ENSG00000215559	ANKRD20A11P	ankyrin repeat domain 20 family member A11, pseudogene
chr21	15358760	15359160	401	*	4.72783	4.16309	5.13264	-0.969547	0.0091493	0.0269208	Distal Intergenic	3698	2	391267	uc002yjj.4	-5995	ENSG00000215559	ANKRD20A11P	ankyrin repeat domain 20 family member A11, pseudogene
chr21	15442829	15443229	401	*	5.03846	4.56022	5.39702	-0.836796	0.0148422	0.0388459	Intron (uc002yjk.3/uc002yjk.3, intron 1 of 2)	3698	2	391267	uc002yjj.4	-90064	ENSG00000215559	ANKRD20A11P	ankyrin repeat domain 20 family member A11, pseudogene
chr21	15399465	15399865	401	*	7.53	7.82381	7.16063	0.66318	0.00301817	0.0114168	Exon (uc002yjk.3/uc002yjk.3, exon 1 of 3)	3698	2	391267	uc002yjj.4	-46700	ENSG00000215559	ANKRD20A11P	ankyrin repeat domain 20 family member A11, pseudogene
chr1	143157645	143158045	401	*	3.56095	2.39777	4.19644	-1.79868	0.00643638	0.020573	Intron (uc001eiw.1/uc001eiw.1, intron 2 of 7)	16185	2	100874392	uc031pnv.1	-444040	NA	ANKRD20A12P	ankyrin repeat domain 20 family member A12, pseudogene
chr1	142653376	142653776	401	*	4.34106	3.71925	4.77417	-1.05492	0.0142519	0.0376366	Intron (uc001eiw.1/uc001eiw.1, intron 1 of 7)	16185	2	100874392	uc031pnv.1	59829	NA	ANKRD20A12P	ankyrin repeat domain 20 family member A12, pseudogene
chr1	142634661	142635061	401	*	5.62321	5.15851	5.97414	-0.815629	0.00628133	0.020189	Intron (uc001eiw.1/uc001eiw.1, intron 1 of 7)	16185	2	100874392	uc031pnv.1	78544	NA	ANKRD20A12P	ankyrin repeat domain 20 family member A12, pseudogene
chr1	142632256	142632656	401	*	5.54476	5.15788	5.84953	-0.691656	0.0203905	0.0493648	Intron (uc001eiw.1/uc001eiw.1, intron 1 of 7)	16185	2	100874392	uc031pnv.1	80949	NA	ANKRD20A12P	ankyrin repeat domain 20 family member A12, pseudogene
chr1	142538194	142538594	401	*	7.48704	7.14467	7.76354	-0.618869	0.0110217	0.0309765	Distal Intergenic	16185	2	100874392	uc031pnv.1	175011	NA	ANKRD20A12P	ankyrin repeat domain 20 family member A12, pseudogene
chr18	14172561	14172961	401	*	4.81529	3.97639	5.34229	-1.36589	0.000171327	0.00111994	Distal Intergenic	6291	1	440482	uc010xag.2	-6135	NA	ANKRD20A5P	ankyrin repeat domain 20 family member A5, pseudogene
chr18	14223234	14223634	401	*	4.67499	3.97444	5.14452	-1.17009	0.00196465	0.00814335	Intron (uc002ksw.2/440482, intron 15 of 15)	5179	1	440482	uc002ksv.2	39306	NA	ANKRD20A5P	ankyrin repeat domain 20 family member A5, pseudogene
chr10	90595339	90595739	401	*	6.72478	7.17603	6.06454	1.1115	1.44e-05	0.000140583	Intron (uc001kfj.4/118932, intron 1 of 5)	32074	2	118932	uc001kfj.4	15993	ENSG00000152766	ANKRD22	ankyrin repeat domain 22
chr19	4199526	4199926	401	*	4.94552	4.45384	5.31155	-0.857704	0.013221	0.0355888	Exon (uc010dtt.1/170961, exon 3 of 22)	19727	1	170961	uc002lzt.2	1092	ENSG00000089847	ANKRD24	ankyrin repeat domain 24
chr10	27312301	27312701	401	*	5.82193	6.19079	5.32509	0.865699	0.0011257	0.0052397	Intron (uc001itg.2/22852, intron 22 of 27)	76063	2	22852	uc001itg.2	56406	ENSG00000107890	ANKRD26	ankyrin repeat domain 26
chr10	27390385	27390785	401	*	7.14062	7.53325	6.59947	0.933778	3.54e-05	0.00029855	Promoter	96383	2	22852	uc009xku.1	-958	ENSG00000107890	ANKRD26	ankyrin repeat domain 26
chr3	15689145	15689545	401	*	6.01864	6.32234	5.6335	0.68884	0.00694942	0.0218301	Distal Intergenic	8987	2	23243	uc011avy.1	28185	ENSG00000206560	ANKRD28	ankyrin repeat domain 28
chr3	15708990	15709390	401	*	4.92687	5.2972	4.42737	0.869824	0.0116597	0.0323599	3' UTR	8987	2	23243	uc011avy.1	8340	ENSG00000206560	ANKRD28	ankyrin repeat domain 28
chr3	15901171	15901571	401	*	7.41551	7.84414	6.80297	1.04118	1.45e-05	0.000140786	Promoter	192308	2	23243	uc003cak.1	-118	ENSG00000206560	ANKRD28	ankyrin repeat domain 28
chr10	37023529	37023929	401	*	4.58256	3.91219	5.03848	-1.12629	0.00263874	0.0102816	Distal Intergenic	105824	1	91074	uc021ppc.1	-390856	ENSG00000148513	ANKRD30A	ankyrin repeat domain 30A
chr10	37108798	37109198	401	*	5.04459	4.39438	5.49117	-1.09679	0.00113389	0.0052661	Distal Intergenic	105824	1	91074	uc021ppc.1	-305587	ENSG00000148513	ANKRD30A	ankyrin repeat domain 30A
chr10	37037319	37037719	401	*	4.77601	4.23717	5.16742	-0.930245	0.00984772	0.0284753	Distal Intergenic	105824	1	91074	uc021ppc.1	-377066	ENSG00000148513	ANKRD30A	ankyrin repeat domain 30A
chr10	37364973	37365373	401	*	5.04319	4.58197	5.39214	-0.810174	0.0142817	0.0376961	Distal Intergenic	105824	1	91074	uc021ppc.1	-49412	ENSG00000148513	ANKRD30A	ankyrin repeat domain 30A
chr10	37574113	37574513	401	*	5.146	4.69192	5.49085	-0.798922	0.00974915	0.0282481	Distal Intergenic	106711	1	91074	uc001iza.1	159328	ENSG00000148513	ANKRD30A	ankyrin repeat domain 30A
chr2	133038456	133038856	401	*	6.2851	5.76076	6.66884	-0.90808	0.000504563	0.00273389	Distal Intergenic	110379	2	554226	uc002ttj.3	-22914	ENSG00000163046	ANKRD30BL	ankyrin repeat domain 30B like
chr2	133026598	133026998	401	*	8.32902	7.95538	8.62552	-0.670137	0.00838678	0.0251938	Distal Intergenic	110379	2	554226	uc002ttj.3	-11056	ENSG00000163046	ANKRD30BL	ankyrin repeat domain 30B like
chr2	133058356	133058756	401	*	4.83316	5.31202	4.11141	1.20061	0.000702722	0.00357735	Distal Intergenic	110379	2	554226	uc002ttj.3	-42814	ENSG00000163046	ANKRD30BL	ankyrin repeat domain 30B like
chr5	74532603	74533003	401	*	8.42804	8.98286	7.51484	1.46802	4.05e-09	1.37e-07	Promoter	168582	2	256006	uc003kdo.2	0	ENSG00000145700	ANKRD31	ankyrin repeat domain 31
chr12	52282865	52283265	401	*	4.83239	4.13395	5.30099	-1.16705	0.00132245	0.00595394	5' UTR	3710	1	341405	uc001rzi.4	1069	ENSG00000167612	ANKRD33	ankyrin repeat domain 33
chr12	52279669	52280069	401	*	5.34923	4.7949	5.7487	-0.953797	0.00153958	0.00672419	Distal Intergenic	3649	1	341405	uc001rzh.4	-1724	ENSG00000167612	ANKRD33	ankyrin repeat domain 33
chr12	52289592	52289992	401	*	4.69202	4.19122	5.06306	-0.87184	0.0204653	0.0494927	Distal Intergenic	3710	1	341405	uc001rzi.4	7796	ENSG00000167612	ANKRD33	ankyrin repeat domain 33
chr5	10564182	10564582	401	*	6.96132	7.45132	6.21361	1.23771	1.55e-07	3.01e-06	Promoter	93494	1	651746	uc021xwp.1	0	ENSG00000164236	ANKRD33B	ankyrin repeat domain 33B
chr5	10627909	10628309	401	*	6.84502	7.40964	5.90438	1.50526	5.19e-11	3.32e-09	Intron (uc021xwp.1/651746, intron 2 of 3)	93494	1	651746	uc021xwp.1	63474	ENSG00000164236	ANKRD33B	ankyrin repeat domain 33B
chr2	89039506	89039906	401	*	5.6248	5.99309	5.12901	0.864084	0.00432488	0.015127	Intron (uc002ste.3/22934, intron 8 of 8)	40691	1	645784	uc010fhg.4	-25513	ENSG00000230006	ANKRD36BP2	ankyrin repeat domain 36B pseudogene 2
chr2	89065065	89065465	401	*	6.82449	7.25295	6.21231	1.04064	4.52e-05	0.000365924	Promoter	40691	1	645784	uc010fhg.4	0	ENSG00000230006	ANKRD36BP2	ankyrin repeat domain 36B pseudogene 2
chr2	89053720	89054120	401	*	6.69825	7.13319	6.07263	1.06057	2.09e-05	0.000192295	Distal Intergenic	40691	1	645784	uc010fhg.4	-11299	ENSG00000230006	ANKRD36BP2	ankyrin repeat domain 36B pseudogene 2
chr2	89051287	89051687	401	*	6.25437	6.75831	5.47325	1.28506	6.1e-07	9.59e-06	Distal Intergenic	40691	1	645784	uc010fhg.4	-13732	ENSG00000230006	ANKRD36BP2	ankyrin repeat domain 36B pseudogene 2
chr4	186317519	186317919	401	*	8.66754	9.16525	7.9015	1.26375	1.22e-07	2.44e-06	Promoter	3551	1	353322	uc003ixm.3	0	ENSG00000186352	ANKRD37	ankyrin repeat domain 37
chr2	97523677	97524077	401	*	8.58096	8.94471	8.09341	0.851295	0.000101534	0.000724611	Promoter	10033	2	51239	uc002sxd.4	0	ENSG00000213337	ANKRD39	ankyrin repeat domain 39
chr17	48857329	48857729	401	*	5.64888	5.96603	5.24177	0.724258	0.0123327	0.0337826	Distal Intergenic	6482	2	55018	uc031rdf.1	-12453	ENSG00000167117	ANKRD40CL	ANKRD40 C-terminal like
chr11	82904530	82904930	401	*	7.36354	7.72549	6.87922	0.846274	0.00110535	0.00516371	Promoter	20952	1	338699	uc009yvi.2	-361	ENSG00000137494	ANKRD42	ankyrin repeat domain 42
chr2	198235282	198235682	401	*	4.9512	4.36961	5.36455	-0.994946	0.00349008	0.0127991	Distal Intergenic	176827	2	91526	uc002uud.2	-59761	ENSG00000065413	ANKRD44	ankyrin repeat domain 44
chr2	198070579	198070979	401	*	7.75221	8.03661	7.39763	0.638973	0.00830089	0.0250052	Intron (uc021vuj.1/91526, intron 1 of 27)	203513	2	91526	uc021vuk.2	-7817	ENSG00000065413	ANKRD44	ankyrin repeat domain 44
chr2	198056584	198056984	401	*	5.24634	5.60725	4.7639	0.843347	0.00777701	0.023794	Intron (uc021vuj.1/91526, intron 1 of 27)	203513	2	91526	uc021vuk.2	5778	ENSG00000065413	ANKRD44	ankyrin repeat domain 44
chr2	198063603	198064003	401	*	8.18334	8.61784	7.55863	1.05922	4e-06	4.7e-05	Promoter	203513	2	91526	uc021vuk.2	-841	ENSG00000065413	ANKRD44	ankyrin repeat domain 44
chr2	198120240	198120640	401	*	6.39254	6.84412	5.73157	1.11255	0.000134864	0.000918835	Intron (uc021vuj.1/91526, intron 1 of 27)	324136	2	91526	uc021vuj.1	54881	ENSG00000065413	ANKRD44	ankyrin repeat domain 44
chr2	198192466	198192866	401	*	4.57441	5.07706	3.79646	1.28059	0.000909007	0.00441209	Distal Intergenic	176827	2	91526	uc002uud.2	-16945	ENSG00000065413	ANKRD44	ankyrin repeat domain 44
chr2	198010384	198010784	401	*	6.75451	7.29088	5.89119	1.39969	9.31e-09	2.77e-07	Intron (uc021vuj.1/91526, intron 3 of 27)	155776	2	91526	uc002utz.4	-22868	ENSG00000065413	ANKRD44	ankyrin repeat domain 44
chr2	198105088	198105488	401	*	5.80977	6.39793	4.80015	1.59778	2.82e-07	4.96e-06	Intron (uc021vuj.1/91526, intron 1 of 27)	203513	2	91526	uc021vuk.2	-42326	ENSG00000065413	ANKRD44	ankyrin repeat domain 44
chr8	101576201	101576601	401	*	5.95423	6.33256	5.44	0.892558	0.00123905	0.0056554	Distal Intergenic	39015	2	157567	uc003yjp.2	-4187	ENSG00000186106	ANKRD46	ankyrin repeat domain 46
chr8	101571826	101572226	401	*	8.01216	8.39914	7.48172	0.91742	0.000148082	0.000991336	Promoter	50035	2	157567	uc003yjm.4	0	ENSG00000186106	ANKRD46	ankyrin repeat domain 46
chr8	101553006	101553406	401	*	4.94506	5.50603	4.01472	1.49132	0.000206871	0.00131388	Intron (uc003yjm.4/157567, intron 1 of 5)	38940	2	157567	uc003yjn.2	18533	ENSG00000186106	ANKRD46	ankyrin repeat domain 46
chr4	125295482	125295882	401	*	4.74928	4.24847	5.12032	-0.87185	0.0159553	0.041037	Distal Intergenic	48684	2	57182	uc010inw.3	338005	ENSG00000151458	ANKRD50	ankyrin repeat domain 50
chr4	125605357	125605757	401	*	4.40406	4.8606	3.73231	1.12829	0.0051096	0.0172418	Intron (uc010inw.3/57182, intron 2 of 4)	48684	2	57182	uc010inw.3	28130	ENSG00000151458	ANKRD50	ankyrin repeat domain 50
chr4	125633915	125634315	401	*	8.38824	9.05727	7.10193	1.95533	3.53e-17	1.06e-14	Promoter	48684	2	57182	uc011cgo.2	-28	ENSG00000151458	ANKRD50	ankyrin repeat domain 50
chr2	71205748	71206148	401	*	5.54681	5.01499	5.93453	-0.91954	0.000997199	0.00474995	Promoter	7055	1	79998	uc002shl.4	173	ENSG00000144031	ANKRD53	ankyrin repeat domain 53
chr22	38240252	38240652	401	*	7.72964	7.97763	7.43	0.547626	0.00686661	0.0216234	Promoter	13492	2	129138	uc003auc.3	0	ENSG00000100124	ANKRD54	ankyrin repeat domain 54
chr5	55794394	55794794	401	*	4.75036	3.85237	5.29965	-1.44727	0.000155641	0.00103262	Distal Intergenic	133680	2	79722	uc003jqu.3	-265208	ENSG00000164512	ANKRD55	ankyrin repeat domain 55
chr5	55517421	55517821	401	*	4.25532	3.53489	4.7336	-1.19871	0.00580523	0.0190292	Intron (uc003jqu.3/79722, intron 2 of 11)	133680	2	79722	uc003jqu.3	11365	ENSG00000164512	ANKRD55	ankyrin repeat domain 55
chr5	55444353	55444753	401	*	5.90057	6.36197	5.21817	1.1438	0.000129192	0.000884822	Intron (uc003jqu.3/79722, intron 6 of 11)	17272	2	79722	uc003jqt.3	-31575	ENSG00000164512	ANKRD55	ankyrin repeat domain 55
chr5	55367021	55367421	401	*	5.68718	6.16997	4.95634	1.21363	5.08e-05	0.000404709	Distal Intergenic	17272	2	79722	uc003jqt.3	45357	ENSG00000164512	ANKRD55	ankyrin repeat domain 55
chr5	55624751	55625151	401	*	6.01243	6.68282	4.72083	1.96199	3.17e-12	2.9e-10	Distal Intergenic	133680	2	79722	uc003jqu.3	-95565	ENSG00000164512	ANKRD55	ankyrin repeat domain 55
chr6	90142582	90142982	401	*	7.31581	7.7183	6.75562	0.96268	1.67e-05	0.000159293	Promoter	200657	1	22881	uc003pne.4	0	ENSG00000135299	ANKRD6	ankyrin repeat domain 6
chr6	90305764	90306164	401	*	4.94282	5.46814	4.10824	1.3599	0.000152922	0.00101747	Intron (uc003pne.4/22881, intron 3 of 15)	12621	1	22881	uc003pnj.4	-24769	ENSG00000135299	ANKRD6	ankyrin repeat domain 6
chr7	6066015	6066415	401	*	5.75968	5.36809	6.06735	-0.699269	0.0115071	0.0320155	Exon (uc003spp.3/27102, exon 14 of 15)	5177	1	100310846	uc031swn.1	-4592	ENSG00000157999	ANKRD61	ankyrin repeat domain 61
chr18	12092834	12093234	401	*	4.73916	3.95641	5.24377	-1.28737	0.000479853	0.00262584	Promoter	35901	1	342850	uc031rhk.1	-614	ENSG00000181626	ANKRD62	ankyrin repeat domain 62
chr18	12046105	12046505	401	*	4.76176	4.18776	5.17129	-0.983523	0.00596221	0.0194096	Distal Intergenic	35901	1	342850	uc031rhk.1	-47343	ENSG00000181626	ANKRD62	ankyrin repeat domain 62
chr1	1354511	1354911	401	*	5.12568	4.33796	5.63233	-1.29437	0.000112398	0.000788192	3' UTR	3025	2	441869	uc001afp.3	1913	ENSG00000235098	ANKRD65	ankyrin repeat domain 65
chr7	118754172	118754572	401	*	4.32031	3.49277	4.84288	-1.35011	0.0020031	0.0082734	Distal Intergenic	18073	1	56311	uc003vji.3	889460	ENSG00000106013	ANKRD7	ankyrin repeat domain 7
chr7	118034411	118034811	401	*	4.66936	4.14883	5.05108	-0.902251	0.0122673	0.0336335	Distal Intergenic	18073	1	56311	uc003vji.3	169699	ENSG00000106013	ANKRD7	ankyrin repeat domain 7
chr7	118498756	118499156	401	*	5.23456	4.77117	5.58474	-0.813569	0.0116434	0.0323259	Distal Intergenic	18073	1	56311	uc003vji.3	634044	ENSG00000106013	ANKRD7	ankyrin repeat domain 7
chr7	118837970	118838370	401	*	5.12338	5.61262	4.37747	1.23515	0.000190362	0.00122507	Distal Intergenic	18073	1	56311	uc003vji.3	973258	ENSG00000106013	ANKRD7	ankyrin repeat domain 7
chr7	118815972	118816372	401	*	4.43339	5.0088	3.46165	1.54715	0.000169575	0.00111014	Distal Intergenic	18073	1	56311	uc003vji.3	951260	ENSG00000106013	ANKRD7	ankyrin repeat domain 7
chr14	102990172	102990572	401	*	5.28489	4.80439	5.64472	-0.840334	0.00693742	0.0217996	Distal Intergenic	2931	2	122416	uc001yma.1	-14044	ENSG00000156381	ANKRD9	ankyrin repeat domain 9
chr14	102983175	102983575	401	*	5.94563	5.59568	6.22706	-0.631378	0.01226	0.0336215	Distal Intergenic	2931	2	122416	uc001yma.1	-7047	ENSG00000156381	ANKRD9	ankyrin repeat domain 9
chr14	102976182	102976582	401	*	6.12031	5.80881	6.37635	-0.567536	0.0193207	0.0474176	Promoter	2931	2	122416	uc001yma.1	-54	ENSG00000156381	ANKRD9	ankyrin repeat domain 9
chr6	34856820	34857220	401	*	6.67684	6.38234	6.92129	-0.538947	0.0183084	0.0456216	Promoter	202153	1	23294	uc003ojx.4	0	ENSG00000064999	ANKS1A	ankyrin repeat and sterile alpha motif domain containing 1A
chr12	99731694	99732094	401	*	4.79434	4.02298	5.29426	-1.27128	0.000360012	0.00207456	Intron (uc001tge.2/56899, intron 12 of 25)	502891	2	56899	uc001tgk.3	-91052	ENSG00000185046	ANKS1B	ankyrin repeat and sterile alpha motif domain containing 1B
chr9	101552389	101552789	401	*	4.82889	4.13733	5.29441	-1.15708	0.00194777	0.00809039	Promoter	59278	2	203286	uc004ayy.2	99	ENSG00000165138	ANKS6	ankyrin repeat and sterile alpha motif domain containing 6
chr9	101558683	101559083	401	*	7.21715	7.54908	6.7853	0.76378	0.00402536	0.0143102	Promoter	64504	2	203286	uc004ayu.3	0	ENSG00000165138	ANKS6	ankyrin repeat and sterile alpha motif domain containing 6
chr2	220094228	220094628	401	*	8.79249	9.24356	8.13264	1.11092	1.04e-05	0.000106061	Promoter	5556	1	55139	uc010zkv.1	0	ENSG00000163516	ANKZF1	ankyrin repeat and zinc finger peptidyl tRNA hydrolase 1
chr7	36429161	36429561	401	*	7.29523	7.73913	6.65074	1.08839	3.06e-06	3.74e-05	Promoter	63969	1	54443	uc003tff.3	0	ENSG00000011426	ANLN	anillin actin binding protein
chr11	69937714	69938114	401	*	4.51431	3.56554	5.08179	-1.51625	0.000211266	0.00133794	Intron (uc001opj.3/55107, intron 2 of 25)	78164	1	55107	uc001opk.1	6194	ENSG00000131620	ANO1	anoctamin 1
chr3	43663351	43663751	401	*	7.98765	8.3079	7.57539	0.732517	0.00154741	0.0067507	Promoter	255743	2	55129	uc003cmv.3	0	ENSG00000160746	ANO10	anoctamin 10
chr12	5936824	5937224	401	*	4.3581	3.55283	4.87184	-1.319	0.00155386	0.00677315	3' UTR	118802	2	57101	uc021qtt.1	117201	ENSG00000047617	ANO2	anoctamin 2
chr12	5970719	5971119	401	*	4.3731	3.59954	4.87393	-1.2744	0.00333738	0.0123467	Intron (uc001qnm.2/57101, intron 3 of 25)	118802	2	57101	uc021qtt.1	83306	ENSG00000047617	ANO2	anoctamin 2
chr11	25987861	25988261	401	*	4.35772	3.56363	4.86696	-1.30333	0.00206336	0.00847522	Distal Intergenic	474008	1	63982	uc010rdr.2	-222568	ENSG00000134343	ANO3	anoctamin 3
chr11	26022189	26022589	401	*	4.36725	3.76769	4.78953	-1.02185	0.0119545	0.032972	Distal Intergenic	474008	1	63982	uc010rdr.2	-188240	ENSG00000134343	ANO3	anoctamin 3
chr11	25372770	25373170	401	*	4.77194	4.17963	5.19064	-1.011	0.00949032	0.0276894	Distal Intergenic	474008	1	63982	uc010rdr.2	-837659	ENSG00000134343	ANO3	anoctamin 3
chr11	25777593	25777993	401	*	5.19815	4.60728	5.61614	-1.00886	0.00124542	0.00568041	Distal Intergenic	474008	1	63982	uc010rdr.2	-432836	ENSG00000134343	ANO3	anoctamin 3
chr11	26298351	26298751	401	*	4.82084	5.40476	3.82398	1.58078	1.21e-05	0.00012115	Intron (uc010rdr.2/63982, intron 1 of 27)	331159	1	63982	uc001mqt.4	-54927	ENSG00000134343	ANO3	anoctamin 3
chr11	26306198	26306598	401	*	5.68501	6.28977	4.62394	1.66584	5.44e-07	8.72e-06	Intron (uc010rdr.2/63982, intron 1 of 27)	331159	1	63982	uc001mqt.4	-47080	ENSG00000134343	ANO3	anoctamin 3
chr11	21835347	21835747	401	*	4.49975	3.92061	4.91187	-0.991261	0.0104889	0.0298556	Distal Intergenic	90192	1	203859	uc001mqi.2	-378975	ENSG00000171714	ANO5	anoctamin 5
chr11	22171619	22172019	401	*	4.60302	4.05887	4.99721	-0.938338	0.0152205	0.0396179	Distal Intergenic	90192	1	203859	uc001mqi.2	-42703	ENSG00000171714	ANO5	anoctamin 5
chr11	22266543	22266943	401	*	5.02935	5.50763	4.30894	1.19869	0.000449079	0.00248236	Intron (uc001mqi.2/203859, intron 9 of 21)	90192	1	203859	uc001mqj.2	51821	ENSG00000171714	ANO5	anoctamin 5
chr12	45786024	45786424	401	*	4.54037	3.86777	4.99731	-1.12954	0.00511327	0.0172501	Intron (uc031qha.1/196527, intron 12 of 17)	139669	1	196527	uc010slg.2	99558	ENSG00000177119	ANO6	anoctamin 6
chr12	45863717	45864117	401	*	5.35937	5.98523	4.22923	1.756	2.9e-08	7.18e-07	Distal Intergenic	139669	1	196527	uc010slg.2	177251	ENSG00000177119	ANO6	anoctamin 6
chr2	242163157	242163557	401	*	4.99178	4.04704	5.55784	-1.5108	1.09e-05	0.000110482	Exon (uc002wax.2/50636, exon 23 of 25)	36868	1	50636	uc002wax.2	35233	ENSG00000146205	ANO7	anoctamin 7
chr2	242154223	242154623	401	*	5.09386	4.37241	5.57259	-1.20018	0.000193574	0.00124265	Exon (uc002wax.2/50636, exon 18 of 25)	36868	1	50636	uc002wax.2	26299	ENSG00000146205	ANO7	anoctamin 7
chr2	242156726	242157126	401	*	5.3842	4.76982	5.81372	-1.04391	0.000470425	0.00257918	Exon (uc002wax.2/50636, exon 20 of 25)	36868	1	50636	uc002wax.2	28802	ENSG00000146205	ANO7	anoctamin 7
chr19	17438769	17439169	401	*	5.67158	5.17102	6.04249	-0.871466	0.0014159	0.0062891	Exon (uc002ngf.2/57719, exon 13 of 18)	11607	2	57719	uc002ngf.2	6469	ENSG00000074855	ANO8	anoctamin 8
chr19	17439601	17440001	401	*	5.99665	5.64784	6.27733	-0.629488	0.0183125	0.0456258	Exon (uc002ngf.2/57719, exon 13 of 18)	11607	2	57719	uc002ngf.2	5637	ENSG00000074855	ANO8	anoctamin 8
chr19	17445468	17445868	401	*	7.08041	6.74107	7.35493	-0.613855	0.00816883	0.0246961	Promoter	11607	2	57719	uc002ngf.2	0	ENSG00000074855	ANO8	anoctamin 8
chr11	441854	442254	401	*	5.53337	4.9179	5.96342	-1.04552	0.000269016	0.00163237	Promoter	24082	2	338440	uc001lpi.2	0	ENSG00000185101	ANO9	anoctamin 9
chr9	100745322	100745722	401	*	8.28678	8.72978	7.64421	1.08557	2.12e-06	2.75e-05	Promoter	32736	1	10541	uc004aya.3	0	ENSG00000136938	ANP32B	acidic nuclear phosphoprotein 32 family member B
chr1	150208353	150208753	401	*	8.09969	8.45542	7.62648	0.828943	0.000168521	0.00110476	Promoter	17788	2	81611	uc001etw.3	0	ENSG00000143401	ANP32E	acidic nuclear phosphoprotein 32 family member E
chr16	771217	771617	401	*	5.98326	5.29152	6.44886	-1.15734	1.68e-05	0.000160088	Promoter	1449	1	65990	uc031quo.1	75	ENSG00000103254	ANTKMT	adenine nucleotide translocase lysine methyltransferase
chr4	81046945	81047345	401	*	6.79467	7.24632	6.13357	1.11275	0.0123828	0.0338852	Distal Intergenic	95816	2	118429	uc010ijn.3	-52468	ENSG00000163297	ANTXR2	ANTXR cell adhesion molecule 2
chr4	80979864	80980264	401	*	7.87171	8.67055	5.92996	2.74059	1.02e-29	2.54e-26	Intron (uc003hly.4/118429, intron 3 of 16)	166084	2	118429	uc003hlx.1	12544	ENSG00000163297	ANTXR2	ANTXR cell adhesion molecule 2
chr9	75799574	75799974	401	*	4.41772	3.83126	4.83351	-1.00224	0.0116719	0.0323842	Distal Intergenic	12738	1	301	uc004ajg.1	27004	ENSG00000135046	ANXA1	annexin A1
chr9	75769663	75770063	401	*	5.70777	6.11241	5.14339	0.969025	0.000941521	0.00453798	Intron (uc031tee.1/301, intron 1 of 10)	12738	1	301	uc004ajg.1	-2507	ENSG00000135046	ANXA1	annexin A1
chr9	75747177	75747577	401	*	7.709	8.26071	6.80439	1.45633	1.22e-09	5.01e-08	Distal Intergenic	16148	1	301	uc031tee.1	-19204	ENSG00000135046	ANXA1	annexin A1
chr9	75766521	75766921	401	*	5.84916	6.55628	4.40482	2.15146	8.62e-12	6.94e-10	Promoter	16148	1	301	uc031tee.1	0	ENSG00000135046	ANXA1	annexin A1
chr4	169074987	169075387	401	*	5.44193	5.98811	4.55241	1.4357	1.93e-06	2.54e-05	Intron (uc003irm.3/11199, intron 3 of 11)	22559	1	11199	uc003irn.3	-10948	ENSG00000109511	ANXA10	annexin A10
chr4	168707765	168708165	401	*	4.32513	4.92449	3.28106	1.64343	0.000559243	0.00297552	Distal Intergenic	95206	1	11199	uc003irm.3	-305523	ENSG00000109511	ANXA10	annexin A10
chr10	81965122	81965522	401	*	7.76329	8.00606	7.47124	0.534821	0.0177121	0.0444862	Promoter	50449	2	311	uc001kbr.1	0	ENSG00000122359	ANXA11	annexin A11
chr10	81947209	81947609	401	*	8.46916	8.94673	7.75035	1.19638	6.68e-07	1.04e-05	Intron (uc001kbq.1/311, intron 1 of 16)	16197	2	311	uc010qlx.1	-16133	ENSG00000122359	ANXA11	annexin A11
chr8	124710378	124710778	401	*	4.53983	3.87492	4.99324	-1.11832	0.0047174	0.0161826	Exon (uc003yqt.3/312, exon 5 of 12)	56614	2	312	uc003yqt.3	38869	ENSG00000104537	ANXA13	annexin A13
chr15	60681514	60681914	401	*	6.03708	6.68221	4.83987	1.84234	5.67e-09	1.84e-07	Intron (uc002agk.3/302, intron 2 of 13)	50836	2	302	uc002agk.3	8271	ENSG00000182718	ANXA2	annexin A2
chr5	43040333	43040733	401	*	8.3412	8.89944	7.41852	1.48092	1.29e-09	5.23e-08	Promoter	1266	2	389289	uc003jnf.3	0	ENSG00000177721	ANXA2R	annexin A2 receptor
chr2	70002042	70002442	401	*	5.80486	6.1827	5.29154	0.891162	0.000864735	0.00422804	Intron (uc010yqn.1/307, intron 1 of 9)	84470	1	307	uc010yqo.2	32915	ENSG00000196975	ANXA4	annexin A4
chr5	150529984	150530384	401	*	7.1808	7.53859	6.70394	0.834644	0.000206595	0.00131243	Intron (uc003ltl.2/309, intron 1 of 25)	57177	2	309	uc003ltl.2	7059	ENSG00000197043	ANXA6	annexin A6
chr10	75173664	75174064	401	*	7.72437	8.05647	7.29223	0.764243	0.000388848	0.00220674	Promoter	38653	2	310	uc001jtz.2	0	ENSG00000138279	ANXA7	annexin A7
chr7	36829796	36830196	401	*	5.59544	5.159	5.93007	-0.771069	0.00562225	0.0185647	Distal Intergenic	211606	2	313	uc022abu.1	-65642	ENSG00000136250	AOAH	acyloxyacyl hydrolase
chr7	36820621	36821021	401	*	7.12918	7.37139	6.83795	0.533442	0.0108165	0.0305256	Distal Intergenic	211606	2	313	uc022abu.1	-56467	ENSG00000136250	AOAH	acyloxyacyl hydrolase
chr7	36763900	36764300	401	*	7.40848	7.71165	7.02417	0.687484	0.00246171	0.00974168	Promoter	211606	2	313	uc003tfh.4	0	ENSG00000136250	AOAH	acyloxyacyl hydrolase
chr7	36646290	36646690	401	*	5.37445	5.80895	4.74975	1.0592	0.000821649	0.00406317	Intron (uc003tfh.4/313, intron 11 of 20)	2287	2	100874264	uc031swz.1	-6564	ENSG00000230539	AOAH-IT1	AOAH intronic transcript 1
chr17	40996757	40997157	401	*	4.99329	4.22877	5.49037	-1.2616	0.000310879	0.00183919	Promoter	6116	1	314	uc002ibu.3	148	ENSG00000131480	AOC2	amine oxidase copper containing 2
chr9	97680427	97680827	401	*	4.47626	3.93962	4.86652	-0.926895	0.0171685	0.0434565	Intron (uc004aux.2/84909, intron 5 of 7)	12470	1	84909	uc004avb.2	-2659	ENSG00000148120	AOPEP	aminopeptidase O (putative)
chr9	97488720	97489120	401	*	7.95833	8.27347	7.55455	0.71892	0.00223553	0.00903651	Promoter	46500	1	84909	uc011lui.2	0	ENSG00000148120	AOPEP	aminopeptidase O (putative)
chr2	201440788	201441188	401	*	4.31336	4.8223	3.51998	1.30232	0.0018361	0.00772178	Intron (uc010zhd.1/151246, intron 8 of 8)	85487	1	316	uc002uvx.3	-9543	ENSG00000138356	AOX1	aldehyde oxidase 1
chr2	201577750	201578150	401	*	8.17803	8.57903	7.62075	0.958275	4.09e-05	0.000337243	Exon (uc002uvy.1/100507140, exon 3 of 3)	98496	1	344454	uc031rqo.1	17304	ENSG00000243478	AOX2P	aldehyde oxidase 2, pseudogene
chr4	113152603	113153003	401	*	8.71823	9.21484	7.95482	1.26002	2.09e-08	5.46e-07	Promoter	33581	1	55435	uc010imm.1	0	ENSG00000138660	AP1AR	adaptor related protein complex 1 associated regulatory protein
chr22	29722868	29723268	401	*	4.80059	4.0969	5.27152	-1.17462	0.0018224	0.00767657	Downstream (<1kb)	4642	2	162	uc003afh.3	5042	ENSG00000100280	AP1B1	adaptor related protein complex 1 subunit beta 1
chr22	29784413	29784813	401	*	6.27005	5.94588	6.53458	-0.588704	0.0138135	0.0368065	Promoter	60904	2	162	uc003afi.3	0	ENSG00000100280	AP1B1	adaptor related protein complex 1 subunit beta 1
chr16	71842829	71843229	401	*	8.0371	8.53748	7.26464	1.27283	2.17e-07	3.98e-06	Promoter	80072	2	164	uc002fbb.3	0	ENSG00000166747	AP1G1	adaptor related protein complex 1 subunit gamma 1
chr19	16359151	16359551	401	*	4.72491	3.80097	5.2836	-1.48263	0.000178957	0.00116239	Distal Intergenic	37492	1	8907	uc010xpd.1	50486	ENSG00000072958	AP1M1	adaptor related protein complex 1 subunit mu 1
chr19	16358387	16358787	401	*	5.48425	4.85944	5.9188	-1.05937	0.000503466	0.00272923	Distal Intergenic	37492	1	8907	uc010xpd.1	49722	ENSG00000072958	AP1M1	adaptor related protein complex 1 subunit mu 1
chr19	16327742	16328142	401	*	5.97755	5.56499	6.29799	-0.732999	0.00923684	0.0271184	Intron (uc002ndu.2/8907, intron 5 of 11)	37492	1	8907	uc010xpd.1	19077	ENSG00000072958	AP1M1	adaptor related protein complex 1 subunit mu 1
chr19	16354833	16355233	401	*	5.27926	5.61561	4.83987	0.775739	0.0130804	0.0353083	Distal Intergenic	37492	1	8907	uc010xpd.1	46168	ENSG00000072958	AP1M1	adaptor related protein complex 1 subunit mu 1
chrX	15900886	15901286	401	*	4.72681	5.29091	3.78765	1.50326	5.15e-05	0.00040901	Distal Intergenic	22038	2	8905	uc011miu.2	-27749	ENSG00000182287	AP1S2	adaptor related protein complex 1 subunit sigma 2
chrX	15872819	15873219	401	*	9.30441	9.91083	8.23805	1.67277	6.2e-11	3.83e-09	Promoter	29209	2	8905	uc004cxi.4	0	ENSG00000182287	AP1S2	adaptor related protein complex 1 subunit sigma 2
chr2	224702366	224702766	401	*	7.35093	7.95186	6.30192	1.64994	2.54e-13	3.1e-11	Promoter	72426	2	130340	uc010fwx.2	-47	ENSG00000152056	AP1S3	adaptor related protein complex 1 subunit sigma 3
chr19	50312117	50312517	401	*	5.86352	5.4969	6.15559	-0.658691	0.0107791	0.0304626	Exon (uc002ppq.2/80199, exon 7 of 11)	1660	1	160	uc010enk.3	3407	ENSG00000196961	AP2A1	adaptor related protein complex 2 subunit alpha 1
chr19	50269705	50270105	401	*	8.7547	9.05243	8.3791	0.673332	0.00224311	0.00906204	Promoter	36454	1	160	uc010enj.1	-75	ENSG00000196961	AP2A1	adaptor related protein complex 2 subunit alpha 1
chr17	33923717	33924117	401	*	4.70751	4.11418	5.12672	-1.01254	0.0136794	0.036534	Intron (uc002hjq.3/163, intron 2 of 21)	138864	1	163	uc010ctv.3	9144	ENSG00000006125	AP2B1	adaptor related protein complex 2 subunit beta 1
chr3	183892337	183892737	401	*	8.46137	8.96027	7.69245	1.26781	7.28e-08	1.58e-06	Promoter	9246	1	1173	uc003fmw.3	0	ENSG00000161203	AP2M1	adaptor related protein complex 2 subunit mu 1
chr19	47359288	47359688	401	*	6.88092	7.12742	6.58345	0.543968	0.0167394	0.0425925	Distal Intergenic	12781	2	1175	uc002pfu.1	-5085	ENSG00000042753	AP2S1	adaptor related protein complex 2 subunit sigma 1
chr19	47363321	47363721	401	*	7.57002	7.84225	7.23419	0.608061	0.00560974	0.0185341	Distal Intergenic	12781	2	1175	uc002pfu.1	-9118	ENSG00000042753	AP2S1	adaptor related protein complex 2 subunit sigma 1
chr5	77564960	77565360	401	*	4.50605	4.94595	3.87003	1.07592	0.00743484	0.0230029	Intron (uc003kfj.4/8546, intron 1 of 26)	292430	2	8546	uc003kfj.4	25219	ENSG00000132842	AP3B1	adaptor related protein complex 3 subunit beta 1
chr5	77590346	77590746	401	*	7.90155	8.37438	7.19355	1.18083	1.39e-06	1.92e-05	Promoter	292430	2	8546	uc003kfj.4	0	ENSG00000132842	AP3B1	adaptor related protein complex 3 subunit beta 1
chr15	83349070	83349470	401	*	6.32042	5.47043	6.8517	-1.38127	2.17e-08	5.63e-07	Promoter	21103	2	8120	uc010uog.2	0	ENSG00000103723	AP3B2	adaptor related protein complex 3 subunit beta 2
chr8	41998995	41999395	401	*	6.97292	7.36287	6.43684	0.926035	0.00013061	0.000893358	Distal Intergenic	18238	1	10947	uc003xoo.3	-11069	ENSG00000070718	AP3M2	adaptor related protein complex 3 subunit mu 2
chr8	41997655	41998055	401	*	8.21001	8.67213	7.52599	1.14615	1.78e-07	3.37e-06	Distal Intergenic	18238	1	10947	uc003xoo.3	-12409	ENSG00000070718	AP3M2	adaptor related protein complex 3 subunit mu 2
chr8	42010173	42010573	401	*	9.61475	10.1397	8.78112	1.35858	1.11e-07	2.25e-06	Promoter	18238	1	10947	uc003xoo.3	0	ENSG00000070718	AP3M2	adaptor related protein complex 3 subunit mu 2
chr1	114447617	114448017	401	*	8.48665	8.8843	7.93586	0.948437	6.41e-05	0.000491132	Promoter	10371	2	10717	uc001eed.3	0	ENSG00000134262	AP4B1	adaptor related protein complex 4 subunit beta 1
chr15	51199447	51199847	401	*	7.55579	8.18674	6.40831	1.77843	1.22e-12	1.24e-10	Distal Intergenic	39488	1	23431	uc010ufi.2	-1022	ENSG00000081014	AP4E1	adaptor related protein complex 4 subunit epsilon 1
chr14	31495529	31495929	401	*	7.62739	8.02269	7.08111	0.941578	0.000350778	0.0020291	Promoter	69808	1	11154	uc021rrz.1	0	ENSG00000100478	AP4S1	adaptor related protein complex 4 subunit sigma 1
chr11	65547498	65547898	401	*	6.05733	5.50713	6.45467	-0.947542	0.000430091	0.00239614	Promoter	6694	2	91056	uc031qbm.1	164	ENSG00000254470	AP5B1	adaptor related protein complex 5 subunit beta 1
chr20	3792306	3792706	401	*	6.66246	6.33869	6.92672	-0.588031	0.0179358	0.0448982	Exon (uc002wjr.3/uc002wjr.3, exon 3 of 4)	4410	1	55317	uc002wjt.3	-8465	ENSG00000125843	AP5S1	adaptor related protein complex 5 subunit sigma 1
chr7	4784389	4784789	401	*	6.7167	7.0416	6.2967	0.744898	0.00288783	0.011037	Intron (uc003sna.1/221937, intron 5 of 11)	18765	1	9907	uc003sne.3	-30473	ENSG00000242802	AP5Z1	adaptor related protein complex 5 subunit zeta 1
chr12	99072119	99072519	401	*	4.56867	3.68325	5.11333	-1.43008	0.000446981	0.00247363	Intron (uc001tfy.3/317, intron 13 of 26)	63899	1	317	uc009zto.3	6806	ENSG00000120868	APAF1	apoptotic peptidase activating factor 1
chr12	99047663	99048063	401	*	4.73308	5.26561	3.87981	1.38581	0.000130541	0.000892994	Intron (uc001tfy.3/317, intron 4 of 26)	90134	1	317	uc001tgc.3	8585	ENSG00000120868	APAF1	apoptotic peptidase activating factor 1
chr15	29271330	29271730	401	*	4.28257	3.09351	4.92542	-1.83192	5e-05	0.000398922	Intron (uc010uas.1/321, intron 3 of 4)	196674	1	321	uc001zcl.3	57487	ENSG00000034053	APBA2	amyloid beta precursor protein binding family A member 2
chr19	3754057	3754457	401	*	5.01827	4.41287	5.44342	-1.03055	0.00239185	0.0095225	Promoter	4025	2	9546	uc002lyo.1	338	ENSG00000011132	APBA3	amyloid beta precursor protein binding family A member 3
chr11	6423895	6424295	401	*	8.01682	8.30201	7.66099	0.641022	0.00302994	0.0114483	Promoter	1652	2	322	uc010rad.2	0	ENSG00000166313	APBB1	amyloid beta precursor protein binding family B member 1
chr11	6434909	6435309	401	*	7.46958	7.84808	6.95504	0.893038	0.000217673	0.00137138	Intron (uc001mdb.2/322, intron 1 of 13)	23978	2	322	uc001mdb.2	5023	ENSG00000166313	APBB1	amyloid beta precursor protein binding family B member 1
chr10	26771109	26771509	401	*	7.12659	7.37907	6.82035	0.558719	0.0202686	0.0491311	Intron (uc001isr.3/54518, intron 2 of 4)	129467	1	54518	uc001iss.3	43843	ENSG00000077420	APBB1IP	amyloid beta precursor protein binding family B member 1 interacting protein
chr10	26737638	26738038	401	*	6.38549	6.72903	5.93369	0.795337	0.00243881	0.00966644	Intron (uc001isr.3/54518, intron 2 of 4)	129467	1	54518	uc001iss.3	10372	ENSG00000077420	APBB1IP	amyloid beta precursor protein binding family B member 1 interacting protein
chr10	26775891	26776291	401	*	6.11389	6.51516	5.55608	0.959077	0.00127161	0.0057759	Intron (uc001isr.3/54518, intron 2 of 4)	129467	1	54518	uc001iss.3	48625	ENSG00000077420	APBB1IP	amyloid beta precursor protein binding family B member 1 interacting protein
chr4	40944623	40945023	401	*	4.12735	3.40384	4.60697	-1.20313	0.0117249	0.0324919	Intron (uc010ifu.3/323, intron 1 of 10)	135047	2	323	uc010ifu.3	2067	ENSG00000163697	APBB2	amyloid beta precursor protein binding family B member 2
chr4	40929615	40930015	401	*	5.26887	5.66785	4.71551	0.952335	0.00230541	0.00925364	Intron (uc010ifu.3/323, intron 3 of 10)	135047	2	323	uc010ifu.3	17075	ENSG00000163697	APBB2	amyloid beta precursor protein binding family B member 2
chr4	41216198	41216598	401	*	5.68935	6.10958	5.09394	1.01564	0.00148646	0.0065421	Promoter	404592	2	323	uc003gvl.3	37	ENSG00000163697	APBB2	amyloid beta precursor protein binding family B member 2
chr4	40877823	40878223	401	*	4.4998	5.09982	3.45365	1.64617	8.13e-05	0.000600508	Intron (uc010ifu.3/323, intron 5 of 10)	47166	2	323	uc021xnt.1	-18614	ENSG00000163697	APBB2	amyloid beta precursor protein binding family B member 2
chr5	139944036	139944436	401	*	9.12449	9.66062	8.26179	1.39883	1.72e-07	3.27e-06	Promoter	6337	2	10307	uc003lgd.1	0	ENSG00000113108	APBB3	amyloid beta precursor protein binding family B member 3
chr5	112073319	112073719	401	*	7.06951	7.40303	6.63494	0.76809	0.00353968	0.0129454	Promoter	108381	1	324	uc003kpy.4	0	ENSG00000134982	APC	APC regulator of WNT signaling pathway
chr5	112042961	112043361	401	*	8.33877	8.78553	7.68818	1.09736	6.08e-06	6.74e-05	Promoter	138735	1	324	uc011cvt.2	0	ENSG00000134982	APC	APC regulator of WNT signaling pathway
chr5	112093249	112093649	401	*	4.97134	5.43693	4.27961	1.15732	0.000723417	0.00366316	Intron (uc011cvt.2/324, intron 1 of 13)	108381	1	324	uc010jbz.3	19693	ENSG00000134982	APC	APC regulator of WNT signaling pathway
chr19	1445134	1445534	401	*	6.38264	5.90753	6.73944	-0.83191	0.000335474	0.00195585	Distal Intergenic	23096	1	10297	uc002lsr.1	-4614	ENSG00000115266	APC2	APC regulator of WNT signaling pathway 2
chr18	10422755	10423155	401	*	4.55534	4.04069	4.93389	-0.893192	0.0185616	0.0461021	Distal Intergenic	34074	1	147495	uc002kom.4	-31470	ENSG00000154856	APCDD1	APC down-regulated 1
chr18	10247296	10247696	401	*	4.99346	5.41109	4.40328	1.00781	0.00214568	0.00874058	Exon (uc002kol.1/uc002kol.1, exon 1 of 2)	34074	1	147495	uc002kom.4	-206929	ENSG00000154856	APCDD1	APC down-regulated 1
chr18	10279471	10279871	401	*	4.65543	5.32934	3.35002	1.97932	4.99e-06	5.66e-05	Distal Intergenic	34074	1	147495	uc002kom.4	-174754	ENSG00000154856	APCDD1	APC down-regulated 1
chr18	10213516	10213916	401	*	5.13193	5.93695	3.14819	2.78876	1e-11	7.92e-10	Distal Intergenic	34074	1	147495	uc002kom.4	-240709	ENSG00000154856	APCDD1	APC down-regulated 1
chr20	57071275	57071675	401	*	4.43362	3.75331	4.89406	-1.14075	0.00449565	0.0155806	Intron (uc002xze.1/164284, intron 1 of 3)	55524	2	164284	uc002xze.1	18274	ENSG00000198768	APCDD1L	APC down-regulated 1 like
chr20	57089607	57090007	401	*	4.62078	4.01861	5.04434	-1.02573	0.0132678	0.035688	Promoter	55524	2	164284	uc002xze.1	0	ENSG00000198768	APCDD1L	APC down-regulated 1 like
chr14	20923113	20923513	401	*	8.38445	8.80569	7.78699	1.0187	1.43e-05	0.000139822	Promoter	2642	1	328	uc001vxg.3	0	ENSG00000100823	APEX1	apurinic/apyrimidinic endodeoxyribonuclease 1
chrX	55026532	55026932	401	*	7.4775	7.98969	6.67608	1.31361	6.35e-09	2.02e-07	Promoter	7551	1	27301	uc004dtz.4	0	ENSG00000169188	APEX2	apurinic/apyrimidinic endodeoxyribonuclease 2
chr15	63537435	63537835	401	*	4.78246	5.32524	3.90208	1.42315	0.000482203	0.00263443	Intron (uc002alz.3/51762, intron 2 of 7)	31577	1	83464	uc002ama.3	-31914	ENSG00000138613	APH1B	aph-1 homolog B, gamma-secretase subunit
chr11	43331689	43332089	401	*	5.41584	5.73952	4.99787	0.74165	0.012484	0.0341051	Distal Intergenic	32576	1	8539	uc001mxf.2	-1416	ENSG00000166181	API5	apoptosis inhibitor 5
chr11	43333267	43333667	401	*	8.38069	8.90539	7.5477	1.3577	3.98e-08	9.41e-07	Promoter	32576	1	8539	uc001mxf.2	0	ENSG00000166181	API5	apoptosis inhibitor 5
chr11	34937790	34938190	401	*	7.90165	8.34684	7.25442	1.09243	2.11e-06	2.74e-05	Promoter	41226	2	51074	uc010reo.1	0	ENSG00000149089	APIP	APAF1 interacting protein
chr2	68694415	68694815	401	*	9.01227	9.53895	8.17417	1.36478	4.41e-08	1.03e-06	Promoter	77754	1	200558	uc010fdf.2	0	ENSG00000169621	APLF	aprataxin and PNKP like factor
chrX	128771462	128771862	401	*	5.19993	5.61008	4.62469	0.985389	0.00179783	0.00759601	Distal Intergenic	9698	2	8862	uc004eus.3	17071	ENSG00000171388	APLN	apelin
chr19	36359246	36359646	401	*	5.66108	5.15308	6.03603	-0.882951	0.00174872	0.00742796	Promoter	11299	1	333	uc002oce.3	0	ENSG00000105290	APLP1	amyloid beta precursor like protein 1
chr11	129988912	129989312	401	*	5.94914	6.31337	5.4607	0.852672	0.00075425	0.00379178	Intron (uc001qfp.3/334, intron 3 of 16)	35383	1	334	uc001qfv.3	9588	ENSG00000084234	APLP2	amyloid beta precursor like protein 2
chr11	130002137	130002537	401	*	4.97517	5.34693	4.47304	0.873891	0.00747493	0.0230919	Intron (uc001qfp.3/334, intron 11 of 16)	5242	1	334	uc009zcv.3	-6928	ENSG00000084234	APLP2	amyloid beta precursor like protein 2
chr11	129939497	129939897	401	*	8.03978	8.43768	7.4885	0.94918	2.6e-05	0.000231223	Promoter	74991	1	334	uc001qfp.3	0	ENSG00000084234	APLP2	amyloid beta precursor like protein 2
chr20	24973206	24973606	401	*	7.92606	8.18784	7.606	0.58184	0.00695669	0.0218458	Promoter	29846	2	57136	uc002wty.3	0	ENSG00000101474	APMAP	adipocyte plasma membrane associated protein
chr11	116705945	116706345	401	*	5.0815	4.63332	5.42295	-0.789622	0.019801	0.0483044	Downstream (<1kb)	1870	2	335	uc001ppv.1	1993	ENSG00000118137	APOA1	apolipoprotein A1
chr22	39333580	39333980	401	*	4.28943	3.58832	4.75921	-1.17088	0.00958723	0.0278925	Distal Intergenic	35258	1	100913187	uc011aoc.2	-19547	ENSG00000128383	APOBEC3A_B	APOBEC3A and APOBEC3B deletion hybrid
chr22	39369532	39369932	401	*	4.8073	4.31582	5.17323	-0.857405	0.0130409	0.0352403	Intron (uc011aoc.2/100913187, intron 4 of 4)	10381	1	9582	uc003awo.2	-8472	ENSG00000179750	APOBEC3B	apolipoprotein B mRNA editing enzyme catalytic subunit 3B
chr22	39410014	39410414	401	*	5.52393	4.86231	5.97582	-1.1135	0.000108531	0.00076529	Promoter	4561	1	27350	uc003awr.3	0	ENSG00000244509	APOBEC3C	apolipoprotein B mRNA editing enzyme catalytic subunit 3C
chr22	39436850	39437250	401	*	4.99124	4.45604	5.38073	-0.924688	0.005458	0.0181468	Promoter	47076	1	60489	uc021wpr.1	177	ENSG00000239713	APOBEC3G	apolipoprotein B mRNA editing enzyme catalytic subunit 3G
chr22	39486437	39486837	401	*	6.21719	5.7092	6.59214	-0.882942	0.000897273	0.00436587	Distal Intergenic	5382	1	164668	uc021wps.1	-6392	ENSG00000100298	APOBEC3H	apolipoprotein B mRNA editing enzyme catalytic subunit 3H
chr1	183653664	183654064	401	*	4.43809	3.80467	4.87676	-1.07208	0.0139811	0.0371354	Intron (uc010pof.1/23179, intron 1 of 11)	7038	2	403314	uc001gqn.3	-31216	ENSG00000173627	APOBEC4	apolipoprotein B mRNA editing enzyme catalytic polypeptide like 4
chr1	183622353	183622753	401	*	5.38006	5.81494	4.75456	1.06038	0.000477984	0.00261612	Promoter	7038	2	403314	uc001gqn.3	0	ENSG00000173627	APOBEC4	apolipoprotein B mRNA editing enzyme catalytic polypeptide like 4
chr1	183621359	183621759	401	*	5.15733	5.64586	4.4131	1.23276	8.87e-05	0.000645152	Promoter	7038	2	403314	uc001gqn.3	689	ENSG00000173627	APOBEC4	apolipoprotein B mRNA editing enzyme catalytic polypeptide like 4
chr3	195336184	195336584	401	*	5.31167	4.5536	5.80605	-1.25246	9.56e-05	0.000688945	Distal Intergenic	13615	2	347	uc011bsx.1	-25108	ENSG00000189058	APOD	apolipoprotein D
chr22	36648979	36649379	401	*	5.0745	4.41823	5.5239	-1.10567	0.00132445	0.00595779	Promoter	13065	1	8542	uc011amn.1	0	ENSG00000100342	APOL1	apolipoprotein L1
chr22	36682514	36682914	401	*	5.69751	5.20205	6.06563	-0.863583	0.00214077	0.00872617	Exon (uc003apg.3/4627, exon 35 of 41)	14461	1	8542	uc011amq.2	33397	ENSG00000100342	APOL1	apolipoprotein L1
chr22	36544545	36544945	401	*	4.57058	3.83217	5.05663	-1.22446	0.00168234	0.00720752	Intron (uc003aoq.3/80833, intron 3 of 4)	20607	2	80833	uc003aoq.3	12032	ENSG00000128284	APOL3	apolipoprotein L3
chr22	36576308	36576708	401	*	5.43807	4.89076	5.83391	-0.943154	0.00118329	0.00545175	Distal Intergenic	25855	2	80833	uc003aov.3	-14083	ENSG00000128284	APOL3	apolipoprotein L3
chr22	36594755	36595155	401	*	4.54089	3.82299	5.01807	-1.19508	0.00281363	0.0108053	Intron (uc003aow.3/80832, intron 4 of 6)	15704	2	80832	uc003aow.3	5724	ENSG00000100336	APOL4	apolipoprotein L4
chrX	84258644	84259044	401	*	6.51672	7.09409	5.53926	1.55483	9.72e-11	5.59e-09	Promoter	89426	1	139322	uc004eem.3	0	ENSG00000155008	APOOL	apolipoprotein O like
chr16	59293489	59293889	401	*	6.17964	6.87998	4.76503	2.11495	6.28e-06	6.91e-05	Distal Intergenic	1051	2	644649	uc021tji.2	495206	NA	APOOP5	apolipoprotein O pseudogene 5
chr16	59294793	59295193	401	*	5.91463	6.64681	4.35336	2.29346	1.02e-13	1.39e-11	Distal Intergenic	1051	2	644649	uc021tji.2	493902	NA	APOOP5	apolipoprotein O pseudogene 5
chr21	27520246	27520646	401	*	5.26523	5.64622	4.74606	0.900158	0.011459	0.0319328	Intron (uc002ylz.3/351, intron 1 of 17)	259848	2	351	uc010glk.3	-7538	ENSG00000142192	APP	amyloid beta precursor protein
chr21	27443331	27443731	401	*	6.03919	6.43461	5.49269	0.941921	0.00081055	0.0040194	Intron (uc010glk.3/351, intron 3 of 16)	259848	2	351	uc010glk.3	68977	ENSG00000142192	APP	amyloid beta precursor protein
chr21	27268076	27268476	401	*	5.28739	5.68769	4.73148	0.95621	0.00357824	0.0130522	Intron (uc011acg.2/351, intron 6 of 7)	90002	2	351	uc011acg.2	74386	ENSG00000142192	APP	amyloid beta precursor protein
chr21	27542948	27543348	401	*	8.42139	8.89349	7.71505	1.17844	3.62e-07	6.14e-06	Promoter	290278	2	351	uc002ylz.3	0	ENSG00000142192	APP	amyloid beta precursor protein
chr21	27339918	27340318	401	*	5.51822	6.08067	4.58369	1.49698	4.7e-07	7.68e-06	Intron (uc011acg.2/351, intron 1 of 7)	90002	2	351	uc011acg.2	2544	ENSG00000142192	APP	amyloid beta precursor protein
chr21	27349395	27349795	401	*	5.62038	6.20393	4.62463	1.5793	3.82e-07	6.43e-06	Intron (uc010glk.3/351, intron 8 of 16)	90002	2	351	uc011acg.2	-6533	ENSG00000142192	APP	amyloid beta precursor protein
chr21	27530074	27530474	401	*	5.23171	5.81932	4.22375	1.59556	1.37e-05	0.000134495	Intron (uc002ylz.3/351, intron 1 of 17)	290278	2	351	uc002ylz.3	12664	ENSG00000142192	APP	amyloid beta precursor protein
chr17	58603100	58603500	401	*	7.39609	7.6802	7.04196	0.638233	0.00659167	0.0209558	Promoter	83061	2	10513	uc002iys.1	80	ENSG00000062725	APPBP2	amyloid beta precursor protein binding protein 2
chr3	57261493	57261893	401	*	7.39421	7.78673	6.85326	0.933468	6.34e-05	0.000486713	Promoter	40285	1	26060	uc010hnb.3	0	ENSG00000157500	APPL1	adaptor protein, phosphotyrosine interacting with PH domain and leucine zipper 1
chr16	88882448	88882848	401	*	5.6641	4.94173	6.14323	-1.2015	7.62e-05	0.000567831	Intron (uc002fly.4/2588, intron 13 of 13)	2466	2	353	uc002flw.3	-4106	ENSG00000198931	APRT	adenine phosphoribosyltransferase
chr7	77357612	77358012	401	*	5.71958	6.33244	4.6325	1.69994	3.84e-08	9.15e-07	Intron (uc010ldt.1/222194, intron 1 of 7)	13495	2	100505854	uc003ugk.4	-30950	ENSG00000214293	APTR	Alu-mediated CDKN1A/p21 transcriptional regulator
chr9	33001426	33001826	401	*	7.85289	8.17554	7.43664	0.738902	0.00430238	0.0150714	Promoter	28971	2	54840	uc003zro.3	0	ENSG00000137074	APTX	aprataxin
chr7	30946621	30947021	401	*	5.07839	4.33574	5.56624	-1.2305	0.000509547	0.00275412	Intron (uc011kac.1/358, intron 6 of 9)	13717	1	358	uc003tbv.2	-4394	ENSG00000240583	AQP1	aquaporin 1 (Colton blood group)
chr7	30869043	30869443	401	*	5.03031	5.46311	4.40916	1.05394	0.0015772	0.00685608	Intron (uc010kwe.3/100526825, intron 8 of 19)	72122	1	358	uc011kac.1	-23567	ENSG00000240583	AQP1	aquaporin 1 (Colton blood group)
chr2	241612145	241612545	401	*	4.95606	4.28271	5.41334	-1.13063	0.00151035	0.00662737	Distal Intergenic	6483	2	653437	uc010fzj.3	9772	ENSG00000185176	AQP12B	aquaporin 12B
chr9	33374900	33375300	401	*	5.6006	5.94391	5.1492	0.794711	0.00486791	0.0165876	Distal Intergenic	8816	2	364	uc010mjs.2	18874	ENSG00000165269	AQP7	aquaporin 7
chr9	33415504	33415904	401	*	8.36647	8.77748	7.78951	0.987973	2.99e-05	0.000259478	Distal Intergenic	17159	2	364	uc011loa.1	-12987	ENSG00000165269	AQP7	aquaporin 7
chr15	35261850	35262250	401	*	8.0951	8.5811	7.35681	1.22429	9.86e-07	1.44e-05	Promoter	113444	2	9716	uc001ziv.3	0	ENSG00000021776	AQR	aquarius intron-binding spliceosomal factor
chrX	66942635	66943035	401	*	4.63601	5.1898	3.72568	1.46412	0.000235942	0.00146488	Exon (uc004dwu.2/367, exon 7 of 8)	161779	1	367	uc004dwv.2	153952	ENSG00000169083	AR	androgen receptor
chrX	66765613	66766013	401	*	5.09471	5.67976	4.09446	1.58531	2.7e-05	0.000238137	Exon (uc011mpd.2/367, exon 1 of 4)	186588	1	367	uc022byk.1	1739	ENSG00000169083	AR	androgen receptor
chrX	66571256	66571656	401	*	5.52021	6.36998	3.18226	3.18772	4.52e-18	1.6e-15	Distal Intergenic	145727	1	367	uc011mpd.2	-192218	ENSG00000169083	AR	androgen receptor
chrX	47415459	47415859	401	*	6.95241	7.32521	6.44838	0.876834	0.000450641	0.00248926	Distal Intergenic	5681	1	369	uc031tjj.1	-4640	ENSG00000078061	ARAF	A-Raf proto-oncogene, serine/threonine kinase
chrX	47420333	47420733	401	*	7.69779	8.07761	7.18078	0.896833	0.000237743	0.00147378	Promoter	5681	1	369	uc031tjj.1	0	ENSG00000078061	ARAF	A-Raf proto-oncogene, serine/threonine kinase
chr11	72433308	72433708	401	*	7.6653	7.89813	7.38752	0.510609	0.0152607	0.0397016	Promoter	37290	2	116985	uc001oss.3	0	ENSG00000186635	ARAP1	ArfGAP with RhoGAP domain, ankyrin repeat and PH domain 1
chr4	35561186	35561586	401	*	4.42055	3.75593	4.87382	-1.11788	0.00669978	0.02121	Distal Intergenic	125615	2	116984	uc003gso.3	513871	ENSG00000047365	ARAP2	ArfGAP with RhoGAP domain, ankyrin repeat and PH domain 2
chr4	35335425	35335825	401	*	4.41512	3.85404	4.81806	-0.964022	0.0156922	0.0405367	Distal Intergenic	125615	2	116984	uc003gso.3	739632	ENSG00000047365	ARAP2	ArfGAP with RhoGAP domain, ankyrin repeat and PH domain 2
chr4	35714434	35714834	401	*	4.57647	4.04207	4.96555	-0.923487	0.0197608	0.0482268	Distal Intergenic	125615	2	116984	uc003gso.3	360623	ENSG00000047365	ARAP2	ArfGAP with RhoGAP domain, ankyrin repeat and PH domain 2
chr4	35462560	35462960	401	*	4.6528	4.145	5.02765	-0.882651	0.0159477	0.0410192	Distal Intergenic	125615	2	116984	uc003gso.3	612497	ENSG00000047365	ARAP2	ArfGAP with RhoGAP domain, ankyrin repeat and PH domain 2
chr4	34508222	34508622	401	*	5.17163	4.76899	5.48607	-0.717083	0.0201204	0.0488816	Distal Intergenic	125615	2	116984	uc003gso.3	1566835	ENSG00000047365	ARAP2	ArfGAP with RhoGAP domain, ankyrin repeat and PH domain 2
chr4	36245906	36246306	401	*	7.63903	7.98299	7.18651	0.796481	0.00046701	0.00256562	Promoter	178360	2	116984	uc003gsq.2	0	ENSG00000047365	ARAP2	ArfGAP with RhoGAP domain, ankyrin repeat and PH domain 2
chr4	36210510	36210910	401	*	5.28469	5.68678	4.72529	0.961485	0.00169411	0.0072487	Intron (uc003gsq.2/116984, intron 6 of 32)	83751	2	116984	uc003gsr.1	34574	ENSG00000047365	ARAP2	ArfGAP with RhoGAP domain, ankyrin repeat and PH domain 2
chr4	36243366	36243766	401	*	5.80041	6.22084	5.2046	1.01625	0.000182866	0.00118375	Intron (uc003gsq.2/116984, intron 1 of 32)	83751	2	116984	uc003gsr.1	1718	ENSG00000047365	ARAP2	ArfGAP with RhoGAP domain, ankyrin repeat and PH domain 2
chr4	36257169	36257569	401	*	8.02062	8.66899	6.81177	1.85722	3.48e-14	5.29e-12	Intron (uc003gss.3/uc003gss.3, intron 3 of 4)	178360	2	116984	uc003gsq.2	-11190	ENSG00000047365	ARAP2	ArfGAP with RhoGAP domain, ankyrin repeat and PH domain 2
chr8	143714188	143714588	401	*	4.99552	4.45422	5.38822	-0.933999	0.00601588	0.0195409	Distal Intergenic	3429	2	23237	uc003ywn.2	-18355	ENSG00000198576	ARC	activity regulated cytoskeleton associated protein
chr1	228271142	228271542	401	*	5.52706	4.97316	5.92631	-0.953151	0.00115921	0.00535804	Promoter	16063	1	375	uc001hrv.3	291	ENSG00000143761	ARF1	ADP ribosylation factor 1
chr1	228270142	228270542	401	*	8.08953	8.41083	7.67555	0.735282	0.000530886	0.00284847	Promoter	16553	1	375	uc001hrr.3	0	ENSG00000143761	ARF1	ADP ribosylation factor 1
chr3	57583134	57583534	401	*	9.1444	9.63486	8.39564	1.23922	3.02e-06	3.71e-05	Promoter	26126	2	378	uc003dix.4	0	ENSG00000168374	ARF4	ADP ribosylation factor 4
chr7	127228224	127228624	401	*	7.82274	8.16479	7.37353	0.791264	0.000511251	0.00276046	Promoter	1786	1	381	uc010llb.2	0	ENSG00000004059	ARF5	ADP ribosylation factor 5
chr20	61903938	61904338	401	*	6.59387	6.22676	6.88626	-0.659497	0.0029894	0.0113338	Promoter	16684	1	55738	uc011aas.1	0	ENSG00000101199	ARFGAP1	ADP ribosylation factor GTPase activating protein 1
chr11	47176748	47177148	401	*	5.63295	5.25098	5.93467	-0.683686	0.0197359	0.0481867	Exon (uc001ndp.4/79096, exon 5 of 9)	9543	2	84364	uc010rha.2	18243	ENSG00000149182	ARFGAP2	ADP ribosylation factor GTPase activating protein 2
chr11	47182607	47183007	401	*	5.91406	5.56312	6.19612	-0.632995	0.0133983	0.035966	3' UTR	9543	2	84364	uc010rha.2	12384	ENSG00000149182	ARFGAP2	ADP ribosylation factor GTPase activating protein 2
chr11	47198344	47198744	401	*	8.36579	8.80175	7.73806	1.0637	1.09e-05	0.000110116	Promoter	12828	2	84364	uc001ndt.3	0	ENSG00000149182	ARFGAP2	ADP ribosylation factor GTPase activating protein 2
chr11	47140486	47140886	401	*	6.7414	7.20995	6.04307	1.16688	1.68e-06	2.25e-05	Intron (uc001ndp.4/79096, intron 3 of 8)	9543	2	84364	uc010rha.2	54505	ENSG00000149182	ARFGAP2	ADP ribosylation factor GTPase activating protein 2
chr8	68452806	68453206	401	*	5.7541	6.07233	5.34519	0.727146	0.00955695	0.0278266	Intron (uc003xxq.4/57094, intron 2 of 10)	146029	2	10565	uc003xxo.2	-196894	ENSG00000066777	ARFGEF1	ADP ribosylation factor guanine nucleotide exchange factor 1
chr8	68255936	68256336	401	*	7.92763	8.32262	7.38194	0.940684	9.67e-05	0.000694925	Promoter	146029	2	10565	uc003xxo.2	-24	ENSG00000066777	ARFGEF1	ADP ribosylation factor guanine nucleotide exchange factor 1
chr8	68313163	68313563	401	*	6.80349	7.20163	6.25175	0.949878	3.58e-05	0.000301717	Distal Intergenic	146029	2	10565	uc003xxo.2	-57251	ENSG00000066777	ARFGEF1	ADP ribosylation factor guanine nucleotide exchange factor 1
chr8	68305143	68305543	401	*	5.68778	6.11306	5.08211	1.03095	0.000945296	0.0045531	Distal Intergenic	146029	2	10565	uc003xxo.2	-49231	ENSG00000066777	ARFGEF1	ADP ribosylation factor guanine nucleotide exchange factor 1
chr8	68402477	68402877	401	*	5.8465	6.43977	4.82129	1.61848	1.12e-08	3.23e-07	Intron (uc003xxq.4/57094, intron 6 of 10)	146029	2	10565	uc003xxo.2	-146565	ENSG00000066777	ARFGEF1	ADP ribosylation factor guanine nucleotide exchange factor 1
chr4	153764672	153765072	401	*	4.7097	4.1481	5.11291	-0.964816	0.00804997	0.0244231	Intron (uc003imz.3/27236, intron 2 of 8)	131952	1	27236	uc011cij.2	63560	ENSG00000164144	ARFIP1	ADP ribosylation factor interacting protein 1
chr4	153767859	153768259	401	*	4.44222	4.89206	3.78505	1.107	0.00699715	0.0219536	Intron (uc003imz.3/27236, intron 2 of 8)	131952	1	27236	uc011cij.2	66747	ENSG00000164144	ARFIP1	ADP ribosylation factor interacting protein 1
chr11	6502457	6502857	401	*	8.22662	8.58258	7.75301	0.829576	0.000663765	0.00341578	Promoter	6797	2	23647	uc001mdk.3	0	ENSG00000132254	ARFIP2	ADP ribosylation factor interacting protein 2
chr20	62339106	62339506	401	*	7.03345	6.63605	7.34469	-0.70864	0.000931222	0.00449818	Promoter	9211	2	10139	uc031rup.1	0	ENSG00000101246	ARFRP1	ADP ribosylation factor related protein 1
chr6	131806177	131806577	401	*	4.4244	3.85871	4.8297	-0.970984	0.0154271	0.0400238	Distal Intergenic	11122	1	383	uc003qco.2	-87767	ENSG00000118520	ARG1	arginase 1
chr6	131855214	131855614	401	*	5.40518	5.86159	4.73373	1.12787	0.000248552	0.00152809	Distal Intergenic	11122	1	383	uc003qco.2	-38730	ENSG00000118520	ARG1	arginase 1
chr14	68086349	68086749	401	*	7.44663	7.81386	6.95278	0.861082	9.91e-05	0.000709676	Promoter	31858	1	384	uc001xjs.3	0	ENSG00000081181	ARG2	arginase 2
chr17	30506633	30507033	401	*	4.04953	3.29522	4.54233	-1.2471	0.00782803	0.0239157	Intron (uc002hgv.3/55288, intron 6 of 17)	1204	2	503640	uc002hhc.4	-28043	NA	ARGFXP2	arginine-fifty homeobox pseudogene 2
chr13	107214108	107214508	401	*	5.25552	5.66203	4.68745	0.974586	0.00283594	0.0108796	Promoter	4997	2	55082	uc010age.1	0	ENSG00000134884	ARGLU1	arginine and glutamate rich 1
chr13	107222735	107223135	401	*	6.35455	6.80128	5.70406	1.09722	1.55e-05	0.000149192	Distal Intergenic	24853	2	55082	uc001vqk.4	-2221	ENSG00000134884	ARGLU1	arginine and glutamate rich 1
chr13	107220338	107220738	401	*	8.60936	9.27171	7.34868	1.92303	7.76e-17	2.13e-14	Promoter	24853	2	55082	uc001vqk.4	0	ENSG00000134884	ARGLU1	arginine and glutamate rich 1
chr11	46722004	46722404	401	*	7.78633	8.07086	7.43155	0.639313	0.00899897	0.0265672	Promoter	23591	2	392	uc001ndd.4	0	ENSG00000175220	ARHGAP1	Rho GTPase activating protein 1
chr4	148973633	148974033	401	*	6.85703	7.13706	6.50923	0.627831	0.0132232	0.0355929	Intron (uc003ilf.3/79658, intron 20 of 22)	49530	1	79658	uc003ili.3	29235	ENSG00000071205	ARHGAP10	Rho GTPase activating protein 10
chr4	148629239	148629639	401	*	5.20347	5.55924	4.73019	0.829055	0.0113845	0.0317808	Distal Intergenic	126187	1	79658	uc003ile.1	-23814	ENSG00000071205	ARHGAP10	Rho GTPase activating protein 10
chr4	148652538	148652938	401	*	6.5694	7.0364	5.87453	1.16187	1.37e-06	1.9e-05	Promoter	126187	1	79658	uc003ile.1	-515	ENSG00000071205	ARHGAP10	Rho GTPase activating protein 10
chr4	148787936	148788336	401	*	6.50564	7.07855	5.54123	1.53732	7.15e-10	3.14e-08	Exon (uc003ilf.3/79658, exon 7 of 23)	190939	1	79658	uc003ilg.3	-14653	ENSG00000071205	ARHGAP10	Rho GTPase activating protein 10
chr4	148767487	148767887	401	*	4.81114	5.50367	3.42991	2.07376	2.11e-07	3.89e-06	Intron (uc003ile.1/79658, intron 3 of 4)	190939	1	79658	uc003ilg.3	-35102	ENSG00000071205	ARHGAP10	Rho GTPase activating protein 10
chr15	32907552	32907952	401	*	5.49033	5.98445	4.73286	1.25159	0.000233893	0.00145484	Promoter	20692	1	9824	uc001zgw.3	0	ENSG00000198826	ARHGAP11A	Rho GTPase activating protein 11A
chr15	30918086	30918486	401	*	7.09003	7.59038	6.31763	1.27275	1.76e-07	3.35e-06	Promoter	12145	1	89839	uc001zet.1	-393	ENSG00000284906	ARHGAP11B	Rho GTPase activating protein 11B
chr15	30916471	30916871	401	*	3.96292	4.54851	2.96106	1.58744	0.00168229	0.00720752	Promoter	21802	1	89839	uc010azv.1	0	ENSG00000284906	ARHGAP11B	Rho GTPase activating protein 11B
chr10	32060706	32061106	401	*	4.60941	3.97782	5.04721	-1.06938	0.0045621	0.0157661	Distal Intergenic	3154	2	94134	uc001ivw.2	36373	ENSG00000165322	ARHGAP12	Rho GTPase activating protein 12
chr10	32264228	32264628	401	*	4.81532	5.167	4.3493	0.817697	0.0196985	0.0481199	Distal Intergenic	114618	2	94134	uc009xlr.2	-46424	ENSG00000165322	ARHGAP12	Rho GTPase activating protein 12
chr10	32059226	32059626	401	*	5.24462	5.61298	4.7487	0.864281	0.00624616	0.0201066	Distal Intergenic	3154	2	94134	uc001ivw.2	37853	ENSG00000165322	ARHGAP12	Rho GTPase activating protein 12
chr10	31976746	31977146	401	*	5.01912	5.41468	4.47235	0.942331	0.0049393	0.0167839	Distal Intergenic	3154	2	94134	uc001ivw.2	120333	ENSG00000165322	ARHGAP12	Rho GTPase activating protein 12
chr10	32048959	32049359	401	*	9.17666	9.73788	8.24562	1.49226	1.87e-09	7.17e-08	Distal Intergenic	3154	2	94134	uc001ivw.2	48120	ENSG00000165322	ARHGAP12	Rho GTPase activating protein 12
chr2	144302628	144303028	401	*	5.52987	5.84054	5.1334	0.707145	0.0179718	0.0449688	Intron (uc002tvm.4/55843, intron 10 of 13)	332759	1	55843	uc002tvn.3	109465	ENSG00000075884	ARHGAP15	Rho GTPase activating protein 15
chr2	144373978	144374378	401	*	5.00598	5.36145	4.53325	0.828206	0.0135064	0.0361887	Intron (uc002tvm.4/55843, intron 11 of 13)	332759	1	55843	uc002tvn.3	180815	ENSG00000075884	ARHGAP15	Rho GTPase activating protein 15
chr2	144210634	144211034	401	*	5.10875	5.50348	4.56357	0.939905	0.0101664	0.0291464	Intron (uc002tvm.4/55843, intron 8 of 13)	332759	1	55843	uc002tvn.3	17471	ENSG00000075884	ARHGAP15	Rho GTPase activating protein 15
chr2	143886657	143887057	401	*	7.45281	7.96209	6.65859	1.3035	3.27e-07	5.64e-06	Promoter	308028	1	55843	uc010zbl.1	0	ENSG00000075884	ARHGAP15	Rho GTPase activating protein 15
chr2	143791873	143792273	401	*	6.27041	6.99492	4.74619	2.24873	4.7e-17	1.36e-14	Intron (uc002tvl.3/8942, intron 12 of 13)	308028	1	55843	uc010zbl.1	-94626	ENSG00000075884	ARHGAP15	Rho GTPase activating protein 15
chr16	25026549	25026949	401	*	7.33072	7.58616	7.0201	0.566058	0.0143386	0.0378131	Promoter	95964	2	55114	uc002dnb.3	0	ENSG00000140750	ARHGAP17	Rho GTPase activating protein 17
chr6	130088373	130088773	401	*	6.43295	6.72616	6.06454	0.661629	0.00810947	0.0245514	Intron (uc021zfe.1/93663, intron 3 of 10)	133131	2	93663	uc011ebw.2	-57003	ENSG00000146376	ARHGAP18	Rho GTPase activating protein 18
chr6	130072955	130073355	401	*	5.68159	6.00547	5.26329	0.742183	0.0136866	0.0365447	Intron (uc021zfe.1/93663, intron 3 of 10)	133131	2	93663	uc011ebw.2	-41585	ENSG00000146376	ARHGAP18	Rho GTPase activating protein 18
chr6	129820169	129820569	401	*	5.34872	5.7794	4.73196	1.04744	0.000682578	0.0034925	Intron (uc003qbn.3/3908, intron 57 of 63)	133131	2	93663	uc003qbr.3	210801	ENSG00000146376	ARHGAP18	Rho GTPase activating protein 18
chr6	129976473	129976873	401	*	5.22276	5.68431	4.54002	1.14429	0.000294545	0.00175983	Intron (uc003qbr.3/93663, intron 1 of 14)	133131	2	93663	uc003qbr.3	54497	ENSG00000146376	ARHGAP18	Rho GTPase activating protein 18
chr6	129691461	129691861	401	*	5.12209	5.6066	4.38726	1.21934	0.00125421	0.00571138	Intron (uc003qbn.3/3908, intron 34 of 63)	133131	2	93663	uc003qbr.3	339509	ENSG00000146376	ARHGAP18	Rho GTPase activating protein 18
chr6	129919395	129919795	401	*	5.39287	5.90898	4.58166	1.32732	1.53e-05	0.000147773	Intron (uc003qbr.3/93663, intron 12 of 14)	133131	2	93663	uc003qbr.3	111575	ENSG00000146376	ARHGAP18	Rho GTPase activating protein 18
chr6	129811594	129811994	401	*	7.01618	7.55063	6.15792	1.39271	1.92e-07	3.59e-06	Intron (uc003qbn.3/3908, intron 55 of 63)	133131	2	93663	uc003qbr.3	219376	ENSG00000146376	ARHGAP18	Rho GTPase activating protein 18
chr6	129773893	129774293	401	*	5.05054	5.58934	4.18076	1.40859	2.23e-05	0.000202702	Exon (uc003qbn.3/3908, exon 45 of 64)	133131	2	93663	uc003qbr.3	257077	ENSG00000146376	ARHGAP18	Rho GTPase activating protein 18
chr6	129886525	129886925	401	*	5.08193	5.68831	4.01572	1.67259	1.46e-06	2e-05	Distal Intergenic	133131	2	93663	uc003qbr.3	144445	ENSG00000146376	ARHGAP18	Rho GTPase activating protein 18
chr10	99052285	99052685	401	*	8.13496	8.59553	7.45439	1.14114	4.09e-07	6.82e-06	Promoter	139632	2	100533184	uc001kmy.3	0	ENSG00000269891	ARHGAP19-SLIT1	ARHGAP19-SLIT1 readthrough (NMD candidate)
chr11	110778307	110778707	401	*	5.96908	6.28998	5.55577	0.734209	0.00912754	0.0268719	Distal Intergenic	136154	2	57569	uc031qdz.1	-194395	ENSG00000137727	ARHGAP20	Rho GTPase activating protein 20
chr11	110708438	110708838	401	*	4.75846	5.16233	4.19556	0.966774	0.0102417	0.029308	Distal Intergenic	136154	2	57569	uc031qdz.1	-124526	ENSG00000137727	ARHGAP20	Rho GTPase activating protein 20
chr11	110583003	110583403	401	*	6.71618	7.14243	6.10853	1.0339	7.85e-06	8.35e-05	Promoter	135693	2	57569	uc001pkz.2	48	ENSG00000137727	ARHGAP20	Rho GTPase activating protein 20
chr10	25011804	25012204	401	*	6.43354	6.76642	6.00008	0.766343	0.00197003	0.00816271	Promoter	126501	2	57584	uc009xkl.1	0	ENSG00000107863	ARHGAP21	Rho GTPase activating protein 21
chr10	24911053	24911453	401	*	7.02568	7.41356	6.49354	0.920019	0.000297896	0.00177633	Promoter	39226	2	57584	uc010qdb.1	310	ENSG00000107863	ARHGAP21	Rho GTPase activating protein 21
chr10	24931809	24932209	401	*	5.05295	5.45733	4.48906	0.968271	0.00353782	0.012941	Intron (uc001isb.2/57584, intron 4 of 25)	36034	2	57584	uc010qdc.1	-9400	ENSG00000107863	ARHGAP21	Rho GTPase activating protein 21
chr10	25013486	25013886	401	*	8.26626	8.75849	7.51331	1.24518	1.46e-07	2.86e-06	Promoter	140060	2	57584	uc001isb.2	-889	ENSG00000107863	ARHGAP21	Rho GTPase activating protein 21
chr10	49864268	49864668	401	*	6.9035	7.25801	6.43247	0.825545	0.0028941	0.0110532	Promoter	210243	2	58504	uc001jgv.4	0	ENSG00000128805	ARHGAP22	Rho GTPase activating protein 22
chr17	36584543	36584943	401	*	5.53451	5.08822	5.87486	-0.786643	0.00620977	0.0200191	Promoter	83909	1	57636	uc021twd.1	0	ENSG00000275832	ARHGAP23	Rho GTPase activating protein 23
chr4	86396282	86396682	401	*	4.98648	5.38517	4.43367	0.951503	0.0108274	0.030552	Promoter	247255	1	83478	uc003hpi.1	0	ENSG00000138639	ARHGAP24	Rho GTPase activating protein 24
chr4	86850975	86851375	401	*	5.43025	6.0137	4.43478	1.57892	3.99e-07	6.69e-06	Promoter	72398	1	83478	uc003hpm.3	-51	ENSG00000138639	ARHGAP24	Rho GTPase activating protein 24
chr2	69024314	69024714	401	*	4.73596	4.12383	5.1644	-1.04057	0.00413904	0.0146245	Intron (uc010yqk.2/9938, intron 5 of 7)	43091	1	9938	uc010fdh.1	22278	ENSG00000163219	ARHGAP25	Rho GTPase activating protein 25
chr2	68994777	68995177	401	*	5.74555	5.35988	6.04957	-0.689689	0.0178088	0.0446643	Intron (uc010yqk.2/9938, intron 2 of 7)	44942	1	9938	uc002sev.3	-6756	ENSG00000163219	ARHGAP25	Rho GTPase activating protein 25
chr2	68961871	68962271	401	*	6.11637	6.4485	5.68418	0.764311	0.00929332	0.0272423	Promoter	92045	1	9938	uc010fdg.3	0	ENSG00000163219	ARHGAP25	Rho GTPase activating protein 25
chr5	142149729	142150129	401	*	8.2379	8.57653	7.79459	0.78194	0.00170351	0.00728296	Promoter	458281	1	23092	uc003lmt.3	-163	ENSG00000145819	ARHGAP26	Rho GTPase activating protein 26
chr5	142388600	142389000	401	*	4.99097	4.2935	5.45913	-1.16563	0.00230641	0.00925703	Intron (uc003lmt.3/23092, intron 11 of 22)	9306	2	100874239	uc003lmv.3	-140125	ENSG00000226272	ARHGAP26-AS1	ARHGAP26 antisense RNA 1
chr5	142381927	142382327	401	*	5.95659	6.32764	5.45577	0.871866	0.00359423	0.0130989	Intron (uc003lmt.3/23092, intron 11 of 22)	9306	2	100874239	uc003lmv.3	-133452	ENSG00000226272	ARHGAP26-AS1	ARHGAP26 antisense RNA 1
chr5	142243792	142244192	401	*	4.7551	5.27138	3.94346	1.32791	0.000195922	0.00125549	Intron (uc003lmt.3/23092, intron 1 of 22)	9306	2	100874239	uc003lmv.3	4283	ENSG00000226272	ARHGAP26-AS1	ARHGAP26 antisense RNA 1
chr17	43486822	43487222	401	*	5.36983	4.48228	5.91527	-1.43299	2.76e-06	3.45e-05	Promoter	12873	2	201176	uc010wjl.1	530	ENSG00000159314	ARHGAP27	Rho GTPase activating protein 27
chr17	43487581	43487981	401	*	5.58598	4.93484	6.033	-1.09816	0.00025704	0.00157061	Promoter	12873	2	201176	uc010wjl.1	0	ENSG00000159314	ARHGAP27	Rho GTPase activating protein 27
chr17	43462886	43463286	401	*	5.33954	4.84931	5.70478	-0.855467	0.00455942	0.0157596	Distal Intergenic	12182	2	201176	uc010dak.3	20163	ENSG00000159314	ARHGAP27	Rho GTPase activating protein 27
chr17	62777053	62777453	401	*	5.43731	4.64058	5.94761	-1.30703	2.03e-05	0.000186836	Promoter	3366	2	146880	uc002jeu.3	169	NA	ARHGAP27P1	Rho GTPase activating protein 27 pseudogene 1
chr17	66193392	66193792	401	*	5.31006	4.7013	5.73685	-1.03555	0.000793676	0.00395216	Distal Intergenic	1643	1	440461	uc010wqn.2	-1009	NA	ARHGAP27P2	Rho GTPase activating protein 27 pseudogene 2
chr17	66191983	66192383	401	*	5.09921	4.52346	5.50962	-0.986162	0.00526075	0.017622	Distal Intergenic	1643	1	440461	uc010wqn.2	-2418	NA	ARHGAP27P2	Rho GTPase activating protein 27 pseudogene 2
chr17	66196886	66197286	401	*	5.8235	5.46971	6.1074	-0.637695	0.0201469	0.0489189	Distal Intergenic	1643	1	440461	uc010wqn.2	2085	NA	ARHGAP27P2	Rho GTPase activating protein 27 pseudogene 2
chr1	94703014	94703414	401	*	6.2944	6.66889	5.78726	0.881627	0.000539983	0.00288893	Promoter	68845	2	9411	uc001dqj.4	0	ENSG00000137962	ARHGAP29	Rho GTPase activating protein 29
chr1	94750073	94750473	401	*	4.49254	4.96252	3.79098	1.17154	0.00312281	0.0117239	Distal Intergenic	125222	2	9411	uc009wdq.1	-9449	ENSG00000137962	ARHGAP29	Rho GTPase activating protein 29
chr3	119070986	119071386	401	*	5.95555	6.29915	5.50365	0.795507	0.00328887	0.0122114	Intron (uc003ecj.4/57514, intron 1 of 11)	125104	1	57514	uc003ecj.4	57766	ENSG00000031081	ARHGAP31	Rho GTPase activating protein 31
chr3	119041794	119042194	401	*	8.205	8.78295	7.22585	1.5571	5.34e-10	2.45e-08	Intron (uc003ecj.4/57514, intron 1 of 11)	125104	1	57514	uc003ecj.4	28574	ENSG00000031081	ARHGAP31	Rho GTPase activating protein 31
chr3	119012757	119013157	401	*	8.00708	8.5879	7.01945	1.56845	7.75e-10	3.38e-08	Promoter	125104	1	57514	uc003ecj.4	-63	ENSG00000031081	ARHGAP31	Rho GTPase activating protein 31
chr3	119072077	119072477	401	*	6.7144	7.2955	5.72596	1.56954	5.52e-10	2.51e-08	Intron (uc003ecj.4/57514, intron 1 of 11)	125104	1	57514	uc003ecj.4	58857	ENSG00000031081	ARHGAP31	Rho GTPase activating protein 31
chr11	128970319	128970719	401	*	4.54872	3.87712	5.00521	-1.12809	0.00502671	0.0170203	Intron (uc009zcp.3/9743, intron 4 of 21)	80990	2	9743	uc001qfb.3	-33556	ENSG00000134909	ARHGAP32	Rho GTPase activating protein 32
chr11	129149244	129149644	401	*	7.62988	8.14033	6.83279	1.30754	2.78e-09	9.99e-08	Distal Intergenic	227139	2	9743	uc009zcp.3	-87151	ENSG00000134909	ARHGAP32	Rho GTPase activating protein 32
chr11	129117040	129117440	401	*	4.77334	5.33601	3.8382	1.49781	9.1e-05	0.000659275	Distal Intergenic	227139	2	9743	uc009zcp.3	-54947	ENSG00000134909	ARHGAP32	Rho GTPase activating protein 32
chr11	129062035	129062435	401	*	5.22145	5.8601	4.04726	1.81284	4.38e-08	1.02e-06	Promoter	227139	2	9743	uc009zcp.3	0	ENSG00000134909	ARHGAP32	Rho GTPase activating protein 32
chr19	36257730	36258130	401	*	4.95279	4.48896	5.30322	-0.814258	0.0134154	0.0359954	Exon (uc021usz.1/148137, exon 8 of 12)	11558	1	115703	uc002obr.2	-8287	ENSG00000004777	ARHGAP33	Rho GTPase activating protein 33
chr19	36266120	36266520	401	*	7.45719	7.7456	7.09634	0.649256	0.00164321	0.00707856	Promoter	11558	1	115703	uc002obr.2	0	ENSG00000004777	ARHGAP33	Rho GTPase activating protein 33
chr8	145910204	145910604	401	*	5.75011	4.81363	6.31327	-1.49964	9.58e-08	2e-06	Promoter	156632	2	80728	uc011llk.1	590	ENSG00000147799	ARHGAP39	Rho GTPase activating protein 39
chrX	153192194	153192594	401	*	7.12478	7.39875	6.78631	0.612444	0.00642785	0.0205515	Promoter	18885	2	393	uc010nup.2	-480	ENSG00000089820	ARHGAP4	Rho GTPase activating protein 4
chrX	153193693	153194093	401	*	8.47658	8.94584	7.77664	1.1692	1.61e-05	0.000154634	Downstream (1-2kb)	18885	2	393	uc010nup.2	-1979	ENSG00000089820	ARHGAP4	Rho GTPase activating protein 4
chr11	100558028	100558428	401	*	6.34656	6.99121	5.15105	1.84017	8.67e-11	5.08e-09	Promoter	303250	1	143872	uc001pge.2	0	ENSG00000165895	ARHGAP42	Rho GTPase activating protein 42
chr11	100551797	100552197	401	*	5.16961	5.84514	3.85777	1.98738	8.94e-09	2.69e-07	Distal Intergenic	303250	1	143872	uc001pge.2	-6210	ENSG00000165895	ARHGAP42	Rho GTPase activating protein 42
chr17	12877135	12877535	401	*	4.6358	3.70055	5.19852	-1.49797	0.000149457	0.000998534	Exon (uc002gnr.4/9912, exon 18 of 21)	14975	1	9912	uc002gnt.1	29749	ENSG00000006740	ARHGAP44	Rho GTPase activating protein 44
chr19	1064907	1065307	401	*	6.54258	5.94532	6.96373	-1.0184	6.89e-06	7.49e-05	Promoter	20706	1	23526	uc010xgd.2	-615	ENSG00000180448	ARHGAP45	Rho GTPase activating protein 45
chr19	1082081	1082481	401	*	6.77446	6.31588	7.1219	-0.806018	0.000196506	0.00125839	Intron (uc010xgd.2/23526, intron 19 of 22)	9995	1	23526	uc002lrc.2	5448	ENSG00000180448	ARHGAP45	Rho GTPase activating protein 45
chr19	1074732	1075132	401	*	6.79511	6.35962	7.12918	-0.769555	0.000332333	0.00194163	Exon (uc010xgd.2/23526, exon 10 of 23)	9995	1	23526	uc002lrc.2	-1501	ENSG00000180448	ARHGAP45	Rho GTPase activating protein 45
chr14	32545990	32546390	401	*	7.24402	7.73698	6.48934	1.24764	2.4e-08	6.12e-07	Promoter	82746	1	394	uc001wrl.3	0	ENSG00000100852	ARHGAP5	Rho GTPase activating protein 5
chr14	32571658	32572058	401	*	5.98152	6.54147	5.05406	1.4874	1.09e-07	2.23e-06	Intron (uc001wrl.3/394, intron 2 of 6)	82440	1	394	uc001wrp.3	25163	ENSG00000100852	ARHGAP5	Rho GTPase activating protein 5
chr14	32444047	32444447	401	*	4.84273	4.31744	5.22698	-0.909536	0.00857892	0.0256177	Distal Intergenic	1281	2	84837	uc010amk.3	101458	NA	ARHGAP5-AS1	ARHGAP5 antisense RNA 1 (head to head)
chr14	32396601	32397001	401	*	5.20173	5.63227	4.58526	1.04701	0.00233909	0.00936126	Distal Intergenic	1281	2	84837	uc010amk.3	148904	NA	ARHGAP5-AS1	ARHGAP5 antisense RNA 1 (head to head)
chrX	11551243	11551643	401	*	6.43598	7.08491	5.22508	1.85983	4.3e-12	3.83e-10	Intron (uc004cuo.1/395, intron 1 of 14)	290231	2	395	uc004cun.1	-105350	ENSG00000047648	ARHGAP6	Rho GTPase activating protein 6
chr22	45244232	45244632	401	*	4.62196	4.06022	5.02525	-0.965023	0.0158315	0.0407883	Intron (uc003bfd.3/553158, intron 14 of 16)	76328	1	23779	uc003bfl.3	61895	ENSG00000241484	ARHGAP8	Rho GTPase activating protein 8
chr12	57870002	57870402	401	*	6.06213	5.53513	6.44728	-0.912145	0.000293196	0.00175287	Exon (uc001snz.3/64333, exon 5 of 16)	2719	2	64333	uc001sny.3	-1246	ENSG00000123329	ARHGAP9	Rho GTPase activating protein 9
chr12	57871706	57872106	401	*	6.16817	5.72182	6.50857	-0.786749	0.00373955	0.0135137	Promoter	5691	2	64333	uc001snz.3	0	ENSG00000123329	ARHGAP9	Rho GTPase activating protein 9
chr17	79829100	79829500	401	*	6.95355	6.42498	7.33955	-0.914565	2.9e-05	0.000252997	Promoter	3686	2	396	uc002kbq.3	0	ENSG00000141522	ARHGDIA	Rho GDP dissociation inhibitor alpha
chr12	15105194	15105594	401	*	6.32592	6.69518	5.82838	0.866803	0.000495792	0.0026958	Intron (uc001rcq.1/397, intron 1 of 5)	19613	2	397	uc001rcq.1	8968	ENSG00000111348	ARHGDIB	Rho GDP dissociation inhibitor beta
chr12	15114437	15114837	401	*	8.70641	9.12268	8.11897	1.00371	3.64e-05	0.000305745	Promoter	19613	2	397	uc001rcq.1	0	ENSG00000111348	ARHGDIB	Rho GDP dissociation inhibitor beta
chr19	42388143	42388543	401	*	6.54042	5.61085	7.10112	-1.49027	9.75e-10	4.12e-08	Promoter	23159	1	9138	uc002osa.3	0	ENSG00000076928	ARHGEF1	Rho guanine nucleotide exchange factor 1
chr19	42417020	42417420	401	*	5.80658	5.09313	6.28182	-1.18869	9.57e-06	9.88e-05	Intron (uc002osc.3/9138, intron 18 of 20)	10512	1	9138	uc002osd.3	15927	ENSG00000076928	ARHGEF1	Rho guanine nucleotide exchange factor 1
chr19	42387032	42387432	401	*	6.03145	5.43741	6.451	-1.01359	8.22e-05	0.000605752	Promoter	13604	1	9138	uc002orw.1	0	ENSG00000076928	ARHGEF1	Rho guanine nucleotide exchange factor 1
chr19	42425032	42425432	401	*	5.41721	4.9342	5.77844	-0.844239	0.00482001	0.0164606	Intron (uc002osc.3/9138, intron 18 of 20)	10512	1	9138	uc002osd.3	23939	ENSG00000076928	ARHGEF1	Rho guanine nucleotide exchange factor 1
chr19	42391562	42391962	401	*	6.74651	6.30642	7.08327	-0.776846	0.00107207	0.00503981	Intron (uc002orw.1/9138, intron 1 of 12)	23159	1	9138	uc002osb.3	3116	ENSG00000076928	ARHGEF1	Rho guanine nucleotide exchange factor 1
chr8	1771831	1772231	401	*	6.31938	5.95374	6.61084	-0.657098	0.00541453	0.0180243	Promoter	101422	1	9639	uc003wpq.1	0	ENSG00000104728	ARHGEF10	Rho guanine nucleotide exchange factor 10
chr17	8218541	8218941	401	*	4.99138	4.42259	5.39827	-0.975682	0.00287348	0.010995	Exon (uc002glc.3/22899, exon 6 of 16)	10526	1	22899	uc010vuw.2	3232	ENSG00000198844	ARHGEF15	Rho guanine nucleotide exchange factor 15
chr1	3370739	3371139	401	*	4.98038	4.17873	5.49267	-1.31394	0.000108818	0.000766748	Promoter	26531	1	27237	uc001akg.4	-8	ENSG00000130762	ARHGEF16	Rho guanine nucleotide exchange factor 16
chr1	3408367	3408767	401	*	5.14752	4.36735	5.65107	-1.28372	7.11e-05	0.000536166	Intron (uc001akk.3/1953, intron 28 of 29)	9507	1	27237	uc010nzh.2	20196	ENSG00000130762	ARHGEF16	Rho guanine nucleotide exchange factor 16
chr1	3349844	3350244	401	*	4.69634	4.1481	5.09266	-0.944562	0.0113528	0.0317146	Exon (uc001akf.3/63976, exon 17 of 17)	26531	1	27237	uc001akg.4	-20903	ENSG00000130762	ARHGEF16	Rho guanine nucleotide exchange factor 16
chr1	3369674	3370074	401	*	5.52072	5.04264	5.8792	-0.836553	0.00429577	0.0150519	Distal Intergenic	26531	1	27237	uc001akg.4	-1073	ENSG00000130762	ARHGEF16	Rho guanine nucleotide exchange factor 16
chr11	73006407	73006807	401	*	5.05322	4.55181	5.42459	-0.872786	0.00772123	0.0236702	5' UTR	60763	1	9828	uc001otu.3	-12856	ENSG00000110237	ARHGEF17	Rho guanine nucleotide exchange factor 17
chr19	7410396	7410796	401	*	5.91914	5.40484	6.29751	-0.892678	0.0014867	0.00654216	Distal Intergenic	87482	1	23370	uc010xjm.1	-36924	ENSG00000104880	ARHGEF18	Rho/Rac guanine nucleotide exchange factor 18
chr19	7414863	7415263	401	*	6.19053	5.7609	6.52114	-0.760233	0.00152535	0.00667733	Distal Intergenic	87482	1	23370	uc010xjm.1	-32457	ENSG00000104880	ARHGEF18	Rho/Rac guanine nucleotide exchange factor 18
chr1	155921786	155922186	401	*	4.52467	3.38349	5.15379	-1.7703	6.26e-05	0.000481716	Promoter	4434	2	9181	uc001fmq.2	-723	ENSG00000116584	ARHGEF2	Rho/Rac guanine nucleotide exchange factor 2
chr1	155948102	155948502	401	*	5.80456	5.12596	6.26423	-1.13826	3.07e-05	0.000265439	Promoter	31707	2	9181	uc001fms.2	0	ENSG00000116584	ARHGEF2	Rho/Rac guanine nucleotide exchange factor 2
chr12	58004742	58005142	401	*	5.33827	4.89865	5.67475	-0.776098	0.0105796	0.0300483	Promoter	5811	1	115557	uc001spa.4	-76	ENSG00000240771	ARHGEF25	Rho guanine nucleotide exchange factor 25
chr3	153582293	153582693	401	*	4.52107	3.88814	4.9595	-1.07135	0.00525997	0.0176204	Distal Intergenic	136825	1	26084	uc021xgc.1	-256099	ENSG00000114790	ARHGEF26	Rho guanine nucleotide exchange factor 26
chr3	153970819	153971219	401	*	5.61946	5.96136	5.1705	0.790856	0.00754408	0.0232579	Exon (uc021xgc.1/26084, exon 13 of 15)	32043	1	26084	uc011boi.1	27245	ENSG00000114790	ARHGEF26	Rho guanine nucleotide exchange factor 26
chr3	153912367	153912767	401	*	4.18932	4.72652	3.32381	1.4027	0.00254177	0.0099833	Exon (uc021xgc.1/26084, exon 9 of 15)	32043	1	26084	uc011boi.1	-30807	ENSG00000114790	ARHGEF26	Rho guanine nucleotide exchange factor 26
chr3	153838937	153839337	401	*	7.50445	8.20829	6.07462	2.13367	1.47e-15	2.98e-13	Promoter	96810	2	100507524	uc003ezu.1	0	ENSG00000243069	ARHGEF26-AS1	ARHGEF26 antisense RNA 1
chr5	73088571	73088971	401	*	5.14777	5.52133	4.64234	0.878987	0.00587765	0.0192072	Intron (uc010izf.3/64283, intron 7 of 36)	128476	1	64283	uc011csr.2	-20372	ENSG00000214944	ARHGEF28	Rho guanine nucleotide exchange factor 28
chr3	56835872	56836272	401	*	7.50593	7.77507	7.17478	0.60029	0.0158427	0.040805	Promoter	74550	2	50650	uc003dig.2	0	ENSG00000163947	ARHGEF3	Rho guanine nucleotide exchange factor 3
chr3	56957831	56958231	401	*	6.20443	6.72416	5.38409	1.34007	2.22e-07	4.05e-06	Intron (uc003dih.2/50650, intron 3 of 12)	189054	2	50650	uc011bew.1	-7332	ENSG00000163947	ARHGEF3	Rho guanine nucleotide exchange factor 3
chr3	56968471	56968871	401	*	4.67363	4.14292	5.06075	-0.917839	0.0106315	0.0301581	Intron (uc003dih.2/50650, intron 3 of 12)	20813	1	100874200	uc031sae.1	-5197	ENSG00000240198	ARHGEF3-AS1	ARHGEF3 antisense RNA 1
chr5	149026168	149026568	401	*	5.19311	4.39255	5.70496	-1.3124	0.000146657	0.000983035	Distal Intergenic	53393	1	389337	uc003lra.1	65033	ENSG00000183111	ARHGEF37	Rho guanine nucleotide exchange factor 37
chr4	106473513	106473913	401	*	4.9349	5.38437	4.27851	1.10586	0.00122195	0.00559651	Promoter	79061	1	54848	uc003hxu.3	0	ENSG00000236699	ARHGEF38	Rho guanine nucleotide exchange factor 38
chr4	106462558	106462958	401	*	4.78779	5.43314	3.58981	1.84333	3.5e-06	4.18e-05	Distal Intergenic	79061	1	54848	uc003hxu.3	-10819	ENSG00000236699	ARHGEF38	Rho guanine nucleotide exchange factor 38
chr4	106509406	106509806	401	*	4.93816	5.70324	3.20374	2.4995	8.15e-11	4.81e-09	Intron (uc003hxu.3/54848, intron 1 of 3)	8645	1	100874374	uc031sgs.1	26658	ENSG00000249885	ARHGEF38-IT1	ARHGEF38 intronic transcript 1
chr9	35664907	35665307	401	*	5.94788	5.58499	6.2376	-0.652607	0.0141744	0.0374818	Promoter	5938	2	84904	uc003zxm.1	0	ENSG00000137135	ARHGEF39	Rho guanine nucleotide exchange factor 39
chr2	131650576	131650976	401	*	4.32164	3.43514	4.86669	-1.43155	0.0012019	0.00552239	Intron (uc002try.1/uc002try.1, intron 1 of 1)	32018	1	50649	uc002trz.1	-21810	ENSG00000136002	ARHGEF4	Rho guanine nucleotide exchange factor 4
chr2	131639386	131639786	401	*	4.35887	3.67407	4.82135	-1.14728	0.0107357	0.0303666	Intron (uc002try.1/uc002try.1, intron 1 of 1)	32018	1	50649	uc002trz.1	-33000	ENSG00000136002	ARHGEF4	Rho guanine nucleotide exchange factor 4
chr2	131812814	131813214	401	*	4.97364	4.44937	5.35734	-0.907976	0.00689088	0.0216847	Exon (uc002tsd.3/130074, exon 4 of 7)	7735	1	50649	uc002tsc.1	15712	ENSG00000136002	ARHGEF4	Rho guanine nucleotide exchange factor 4
chr2	131792302	131792702	401	*	6.01719	6.29412	5.67415	0.61997	0.0206603	0.0498715	Intron (uc010fmw.1/50649, intron 3 of 3)	7735	1	50649	uc002tsc.1	-4400	ENSG00000136002	ARHGEF4	Rho guanine nucleotide exchange factor 4
chr14	21538378	21538778	401	*	5.06042	4.63223	5.39019	-0.757964	0.016237	0.0415841	Promoter	5186	1	55701	uc001vzn.1	0	ENSG00000165801	ARHGEF40	Rho guanine nucleotide exchange factor 40
chr13	111805830	111806230	401	*	7.57603	7.83321	7.26285	0.570358	0.0128319	0.0348116	Promoter	129675	1	8874	uc010tjn.1	0	ENSG00000102606	ARHGEF7	Rho guanine nucleotide exchange factor 7
chr13	111841506	111841906	401	*	6.42946	6.7121	6.07761	0.634497	0.0182293	0.0454636	Intron (uc001vrr.2/8874, intron 2 of 18)	118909	1	8874	uc001vrx.4	2333	ENSG00000102606	ARHGEF7	Rho guanine nucleotide exchange factor 7
chr13	111835592	111835992	401	*	5.84043	6.19359	5.37179	0.821802	0.00368045	0.0133459	Intron (uc001vrr.2/8874, intron 2 of 18)	118909	1	8874	uc001vrx.4	-3181	ENSG00000102606	ARHGEF7	Rho guanine nucleotide exchange factor 7
chr13	111855094	111855494	401	*	5.66589	6.16218	4.90328	1.25889	5.96e-05	0.000462425	Promoter	102675	1	8874	uc010tjo.2	0	ENSG00000102606	ARHGEF7	Rho guanine nucleotide exchange factor 7
chrX	62974904	62975304	401	*	7.74772	8.23075	7.01631	1.21444	1.37e-08	3.84e-07	Promoter	120144	2	23229	uc004dvk.1	0	ENSG00000131089	ARHGEF9	Cdc42 guanine nucleotide exchange factor 9
chr1	27003942	27004342	401	*	4.92205	4.42889	5.2889	-0.860011	0.0135204	0.0362158	Distal Intergenic	79677	1	8289	uc001bmt.1	-18180	ENSG00000117713	ARID1A	AT-rich interaction domain 1A
chr6	156922890	156923290	401	*	4.41174	3.63766	4.91278	-1.27512	0.00227041	0.00914652	Distal Intergenic	432850	1	57492	uc003qqn.3	-175774	ENSG00000049618	ARID1B	AT-rich interaction domain 1B
chr6	157183307	157183707	401	*	4.39597	3.63741	4.89055	-1.25315	0.00266821	0.0103703	Intron (uc003qqn.3/57492, intron 2 of 19)	216939	1	57492	uc003qqq.1	-72893	ENSG00000049618	ARID1B	AT-rich interaction domain 1B
chr6	156877863	156878263	401	*	4.44798	3.77134	4.90676	-1.13542	0.0062549	0.0201278	Distal Intergenic	432850	1	57492	uc003qqn.3	-220801	ENSG00000049618	ARID1B	AT-rich interaction domain 1B
chr6	156883341	156883741	401	*	4.7316	4.11707	5.1612	-1.04413	0.00406261	0.0144113	Distal Intergenic	432850	1	57492	uc003qqn.3	-215323	ENSG00000049618	ARID1B	AT-rich interaction domain 1B
chr6	156489009	156489409	401	*	4.83906	4.35497	5.20089	-0.845914	0.0128024	0.034744	Distal Intergenic	432850	1	57492	uc003qqn.3	-609655	ENSG00000049618	ARID1B	AT-rich interaction domain 1B
chr6	157233600	157234000	401	*	5.17635	5.53379	4.70012	0.833668	0.00904661	0.0266776	Intron (uc003qqn.3/57492, intron 3 of 19)	216939	1	57492	uc003qqq.1	-22600	ENSG00000049618	ARID1B	AT-rich interaction domain 1B
chr6	156885494	156885894	401	*	5.52207	5.88223	5.04097	0.841264	0.00274965	0.0106105	Distal Intergenic	432850	1	57492	uc003qqn.3	-213170	ENSG00000049618	ARID1B	AT-rich interaction domain 1B
chr6	156590879	156591279	401	*	6.14677	6.52996	5.62347	0.906494	0.000324721	0.00190513	Distal Intergenic	432850	1	57492	uc003qqn.3	-507785	ENSG00000049618	ARID1B	AT-rich interaction domain 1B
chr6	157008334	157008734	401	*	7.7232	8.11243	7.18851	0.923928	7.88e-06	8.38e-05	Distal Intergenic	432850	1	57492	uc003qqn.3	-90330	ENSG00000049618	ARID1B	AT-rich interaction domain 1B
chr6	157375572	157375972	401	*	7.10517	7.50725	6.54576	0.961492	5.49e-05	0.000431725	Intron (uc003qqn.3/57492, intron 4 of 19)	216939	1	57492	uc003qqq.1	118972	ENSG00000049618	ARID1B	AT-rich interaction domain 1B
chr6	157274701	157275101	401	*	5.95721	6.45445	5.1923	1.26215	3.98e-06	4.67e-05	Intron (uc003qqn.3/57492, intron 4 of 19)	216939	1	57492	uc003qqq.1	18101	ENSG00000049618	ARID1B	AT-rich interaction domain 1B
chr6	156506329	156506729	401	*	4.38652	4.90593	3.567	1.33893	0.00107577	0.00505314	Distal Intergenic	432850	1	57492	uc003qqn.3	-592335	ENSG00000049618	ARID1B	AT-rich interaction domain 1B
chr6	156717387	156717787	401	*	7.52843	8.09342	6.58674	1.50668	8.24e-13	8.82e-11	Distal Intergenic	432850	1	57492	uc003qqn.3	-381277	ENSG00000049618	ARID1B	AT-rich interaction domain 1B
chr6	156484425	156484825	401	*	5.77328	6.34372	4.816	1.52772	1.11e-07	2.25e-06	Distal Intergenic	432850	1	57492	uc003qqn.3	-614239	ENSG00000049618	ARID1B	AT-rich interaction domain 1B
chr12	46122556	46122956	401	*	8.94034	9.32932	8.40613	0.923185	3.66e-05	0.000306903	Promoter	164080	1	196528	uc001ror.3	-664	ENSG00000189079	ARID2	AT-rich interaction domain 2
chr19	940944	941344	401	*	5.55018	4.33939	6.19907	-1.85968	1.62e-09	6.4e-08	Intron (uc002lql.3/1820, intron 3 of 8)	46767	1	1820	uc002lql.3	14907	ENSG00000116017	ARID3A	AT-rich interaction domain 3A
chr19	934234	934634	401	*	4.94939	4.15298	5.45956	-1.30658	0.000237799	0.00147378	Intron (uc002lql.3/1820, intron 3 of 8)	46767	1	1820	uc002lql.3	8197	ENSG00000116017	ARID3A	AT-rich interaction domain 3A
chr19	932607	933007	401	*	5.5673	5.03338	5.95612	-0.922735	0.00152476	0.00667529	Exon (uc002lql.3/1820, exon 3 of 9)	46767	1	1820	uc002lql.3	6570	ENSG00000116017	ARID3A	AT-rich interaction domain 3A
chr19	925404	925804	401	*	6.24383	5.87224	6.53905	-0.666817	0.00850929	0.0254666	Promoter	46767	1	1820	uc002lql.3	-233	ENSG00000116017	ARID3A	AT-rich interaction domain 3A
chr15	74838519	74838919	401	*	5.48957	4.78152	5.96243	-1.18091	0.000264546	0.00160914	Intron (uc002ayc.3/10620, intron 2 of 3)	56925	1	10620	uc002aye.3	4971	ENSG00000179361	ARID3B	AT-rich interaction domain 3B
chr14	58797788	58798188	401	*	6.98462	7.52695	6.10542	1.42154	1.56e-09	6.18e-08	Promoter	33920	1	5926	uc010apg.1	0	ENSG00000032219	ARID4A	AT-rich interaction domain 4A
chr14	58764858	58765258	401	*	9.28734	9.85713	8.33191	1.52522	5.08e-10	2.34e-08	Promoter	7609	1	5926	uc010apf.1	0	ENSG00000032219	ARID4A	AT-rich interaction domain 4A
chr1	235370503	235370903	401	*	5.80597	6.21598	5.23103	0.984948	0.000175743	0.00114489	Intron (uc021pks.1/51742, intron 17 of 23)	63029	2	51742	uc001hwp.3	-12977	ENSG00000054267	ARID4B	AT-rich interaction domain 4B
chr1	235491486	235491886	401	*	8.44731	8.8676	7.85178	1.01582	5.22e-06	5.89e-05	Promoter	161323	2	51742	uc001hwq.3	0	ENSG00000054267	ARID4B	AT-rich interaction domain 4B
chr2	97217677	97218077	401	*	5.68303	4.37194	6.35838	-1.98644	3.37e-11	2.3e-09	3' UTR	14756	1	10865	uc031ron.1	14061	ENSG00000196843	ARID5A	AT-rich interaction domain 5A
chr2	97220034	97220434	401	*	6.49427	5.97508	6.87525	-0.900167	7.09e-05	0.000535083	Distal Intergenic	14756	1	10865	uc031ron.1	16418	ENSG00000196843	ARID5A	AT-rich interaction domain 5A
chr10	63659941	63660341	401	*	6.02644	6.38209	5.55339	0.828702	0.00154652	0.00674781	Promoter	149985	1	84159	uc010qil.2	-672	ENSG00000150347	ARID5B	AT-rich interaction domain 5B
chr10	63842442	63842842	401	*	5.66889	6.02857	5.18867	0.839898	0.00236246	0.00943632	Intron (uc001jlt.2/84159, intron 8 of 9)	47738	1	84159	uc001jlu.2	33472	ENSG00000150347	ARID5B	AT-rich interaction domain 5B
chr10	63810805	63811205	401	*	6.48256	6.88847	5.91568	0.972787	0.000671669	0.00344932	3' UTR	47738	1	84159	uc001jlu.2	1835	ENSG00000150347	ARID5B	AT-rich interaction domain 5B
chr10	63798383	63798783	401	*	6.05659	6.52168	5.366	1.15568	2.48e-05	0.000222372	Intron (uc010qil.2/84159, intron 4 of 4)	47738	1	84159	uc001jlu.2	-10187	ENSG00000150347	ARID5B	AT-rich interaction domain 5B
chr10	63808160	63808560	401	*	4.5846	5.07868	3.82723	1.25145	0.000860037	0.00420915	Promoter	47738	1	84159	uc001jlu.2	-410	ENSG00000150347	ARID5B	AT-rich interaction domain 5B
chr10	63662431	63662831	401	*	7.61081	8.12488	6.80472	1.32015	7.02e-07	1.08e-05	Intron (uc010qil.2/84159, intron 2 of 4)	195695	1	84159	uc001jlt.2	1418	ENSG00000150347	ARID5B	AT-rich interaction domain 5B
chr10	63661036	63661436	401	*	6.09512	6.64079	5.20696	1.43383	5.1e-08	1.16e-06	Promoter	195695	1	84159	uc001jlt.2	23	ENSG00000150347	ARID5B	AT-rich interaction domain 5B
chr15	72754356	72754756	401	*	4.86042	4.34605	5.23883	-0.892779	0.0107498	0.0304003	Distal Intergenic	112230	1	25820	uc002aut.4	-11911	ENSG00000166233	ARIH1	ariadne RBR E3 ubiquitin protein ligase 1
chr13	50181176	50181576	401	*	5.79659	6.16233	5.30545	0.856884	0.00190547	0.00794814	Distal Intergenic	5574	1	115761	uc001vdf.2	-20859	ENSG00000152213	ARL11	ADP ribosylation factor like GTPase 11
chr3	93698709	93699109	401	*	9.4631	9.99155	8.62045	1.3711	1.83e-07	3.44e-06	Promoter	75540	1	200894	uc003drc.3	0	ENSG00000169379	ARL13B	ADP ribosylation factor like GTPase 13B
chr3	160425161	160425561	401	*	4.89389	5.31692	4.29283	1.02409	0.00431661	0.0151046	Distal Intergenic	1288	1	80117	uc003fdq.3	30213	ENSG00000179674	ARL14	ADP ribosylation factor like GTPase 14
chr11	30344453	30344853	401	*	8.12898	8.45635	7.70483	0.751521	0.000640961	0.00331601	Promoter	14517	1	120534	uc001mso.1	0	ENSG00000152219	ARL14EP	ADP ribosylation factor like GTPase 14 effector protein
chr5	115374505	115374905	401	*	5.33606	5.99466	4.08951	1.90515	1.85e-08	4.96e-07	Distal Intergenic	7665	1	644100	uc021yct.1	-12258	ENSG00000268223	ARL14EPL	ADP ribosylation factor like GTPase 14 effector protein like
chr5	53607580	53607980	401	*	5.82645	6.21006	5.30236	0.907703	0.00141248	0.00627638	Distal Intergenic	425790	2	54622	uc010ivs.1	-1177	ENSG00000185305	ARL15	ADP ribosylation factor like GTPase 15
chr5	53525016	53525416	401	*	5.31482	5.75853	4.67075	1.08778	0.000288135	0.00172748	Intron (uc003jpg.1/54622, intron 1 of 4)	425790	2	54622	uc003jpg.1	80987	ENSG00000185305	ARL15	ADP ribosylation factor like GTPase 15
chr5	53606284	53606684	401	*	8.86376	9.40225	7.9948	1.40745	2.2e-08	5.69e-07	Promoter	425790	2	54622	uc003jpg.1	0	ENSG00000185305	ARL15	ADP ribosylation factor like GTPase 15
chr16	57278739	57279139	401	*	7.91939	8.29648	7.40745	0.889033	2.72e-05	0.000240023	Promoter	3518	1	23568	uc010ccy.1	0	ENSG00000102931	ARL2BP	ADP ribosylation factor like GTPase 2 binding protein
chr7	13207823	13208223	401	*	4.60969	4.03128	5.02144	-0.990155	0.0096893	0.0281222	Distal Intergenic	3648	1	10124	uc021zzq.1	480912	ENSG00000122644	ARL4A	ADP ribosylation factor like GTPase 4A
chr7	12755162	12755562	401	*	5.16351	5.63344	4.46208	1.17136	0.000724379	0.00366738	Distal Intergenic	3648	1	10124	uc021zzq.1	28251	ENSG00000122644	ARL4A	ADP ribosylation factor like GTPase 4A
chr7	12726138	12726538	401	*	9.60771	10.1702	8.6731	1.4971	2.52e-09	9.21e-08	Promoter	4107	1	10124	uc003ssp.3	0	ENSG00000122644	ARL4A	ADP ribosylation factor like GTPase 4A
chr7	12678492	12678892	401	*	5.3632	5.97122	4.29174	1.67948	1.38e-06	1.91e-05	Intron (uc003ssn.4/85477, intron 10 of 15)	4107	1	10124	uc003ssp.3	-47560	ENSG00000122644	ARL4A	ADP ribosylation factor like GTPase 4A
chr2	235242101	235242501	401	*	4.56023	3.63881	5.11801	-1.4792	0.000660607	0.00340187	Distal Intergenic	4008	2	10123	uc002vvn.3	163192	ENSG00000188042	ARL4C	ADP ribosylation factor like GTPase 4C
chr2	235403947	235404347	401	*	5.7136	4.93688	6.21574	-1.27886	1.99e-05	0.000184455	3' UTR	4008	2	10123	uc002vvn.3	1346	ENSG00000188042	ARL4C	ADP ribosylation factor like GTPase 4C
chr2	235430925	235431325	401	*	4.33458	3.7168	4.76575	-1.04895	0.0189345	0.0467141	Distal Intergenic	4008	2	10123	uc002vvn.3	-25232	ENSG00000188042	ARL4C	ADP ribosylation factor like GTPase 4C
chr2	235355110	235355510	401	*	7.0947	6.72179	7.39074	-0.668951	0.00515543	0.0173586	Distal Intergenic	4008	2	10123	uc002vvn.3	50183	ENSG00000188042	ARL4C	ADP ribosylation factor like GTPase 4C
chr2	235331498	235331898	401	*	6.51931	6.15253	6.81148	-0.658953	0.0106073	0.0301091	Distal Intergenic	4008	2	10123	uc002vvn.3	73795	ENSG00000188042	ARL4C	ADP ribosylation factor like GTPase 4C
chr2	235397505	235397905	401	*	6.99162	7.24599	6.6826	0.563396	0.0132888	0.0357338	Distal Intergenic	4008	2	10123	uc002vvn.3	7788	ENSG00000188042	ARL4C	ADP ribosylation factor like GTPase 4C
chr2	235201116	235201516	401	*	6.95148	7.44728	6.19004	1.25724	1.2e-07	2.41e-06	Distal Intergenic	4008	2	10123	uc002vvn.3	204177	ENSG00000188042	ARL4C	ADP ribosylation factor like GTPase 4C
chr2	235231618	235232018	401	*	5.07309	5.85996	3.20892	2.65104	4.78e-12	4.19e-10	Distal Intergenic	4008	2	10123	uc002vvn.3	173675	ENSG00000188042	ARL4C	ADP ribosylation factor like GTPase 4C
chr2	152699611	152700011	401	*	5.06876	5.49629	4.45847	1.03782	0.00134845	0.00604724	Intron (uc002txy.3/785, intron 11 of 12)	27530	2	26225	uc002txx.1	-14602	ENSG00000162980	ARL5A	ADP ribosylation factor like GTPase 5A
chr2	152664911	152665311	401	*	4.87183	5.41993	3.97709	1.44284	0.000236312	0.00146651	Intron (uc010zcc.2/26225, intron 4 of 8)	39418	2	26225	uc010zcc.2	19698	ENSG00000162980	ARL5A	ADP ribosylation factor like GTPase 5A
chr2	152684835	152685235	401	*	8.78866	9.34353	7.87534	1.46819	6.76e-10	2.99e-08	Promoter	39418	2	26225	uc010zcc.2	0	ENSG00000162980	ARL5A	ADP ribosylation factor like GTPase 5A
chr10	18948061	18948461	401	*	8.48254	9.01287	7.63502	1.37785	1.98e-08	5.24e-07	Promoter	18628	1	221079	uc001iqd.1	0	ENSG00000165997	ARL5B	ADP ribosylation factor like GTPase 5B
chr17	37321709	37322109	401	*	5.08729	4.44419	5.53053	-1.08634	0.000801094	0.00398217	Promoter	9268	2	390790	uc010wea.2	305	ENSG00000141748	ARL5C	ADP ribosylation factor like GTPase 5C
chr3	97483183	97483583	401	*	8.15763	8.68036	7.3297	1.35066	2.36e-08	6.04e-07	Promoter	33779	1	84100	uc003dru.3	-12	ENSG00000113966	ARL6	ADP ribosylation factor like GTPase 6
chr3	97438006	97438406	401	*	6.15428	6.75271	5.11314	1.63957	5.16e-09	1.7e-07	Intron (uc010how.1/285220, intron 14 of 17)	33779	1	84100	uc003dru.3	-45189	ENSG00000113966	ARL6	ADP ribosylation factor like GTPase 6
chr16	18812793	18813193	401	*	8.97785	9.40349	8.37145	1.03204	1.16e-05	0.000116572	Promoter	9867	2	23204	uc002dfl.1	0	ENSG00000170540	ARL6IP1	ADP ribosylation factor like GTPase 6 interacting protein 1
chr3	69141317	69141717	401	*	6.29834	6.59029	5.93193	0.658362	0.00611904	0.0197931	Intron (uc003dnr.3/10550, intron 1 of 2)	21150	1	10550	uc003dnr.3	7227	ENSG00000144746	ARL6IP5	ADP ribosylation factor like GTPase 6 interacting protein 5
chr3	69133825	69134225	401	*	8.59429	9.17698	7.60109	1.57589	7.98e-11	4.73e-09	Promoter	21150	1	10550	uc003dnr.3	0	ENSG00000144746	ARL6IP5	ADP ribosylation factor like GTPase 6 interacting protein 5
chr2	153669564	153669964	401	*	4.59003	3.75593	5.11516	-1.35923	0.000622394	0.00323928	Distal Intergenic	41219	1	151188	uc002tyo.2	93015	ENSG00000177917	ARL6IP6	ADP ribosylation factor like GTPase 6 interacting protein 6
chr3	5178308	5178708	401	*	6.00482	6.46193	5.33185	1.13008	0.000171994	0.00112341	Intron (uc003bqg.3/55207, intron 1 of 6)	58672	1	55207	uc011asy.2	14378	ENSG00000134108	ARL8B	ADP ribosylation factor like GTPase 8B
chr3	5163710	5164110	401	*	7.89843	8.41882	7.07645	1.34237	8.81e-10	3.77e-08	Promoter	58672	1	55207	uc003bqg.3	0	ENSG00000134108	ARL8B	ADP ribosylation factor like GTPase 8B
chr8	66546292	66546692	401	*	8.30595	8.82844	7.47862	1.34982	2.65e-08	6.66e-07	Promoter	31762	2	55156	uc003xvl.3	0	ENSG00000104442	ARMC1	armadillo repeat containing 1
chr6	35705095	35705495	401	*	5.53397	4.86545	5.98904	-1.12359	0.000324713	0.00190513	Promoter	11830	1	221481	uc003olb.1	236	ENSG00000157343	ARMC12	armadillo repeat containing 12
chr6	109159388	109159788	401	*	5.0173	4.56433	5.36152	-0.797197	0.0191626	0.0471225	Distal Intergenic	125734	1	84071	uc003pss.4	-9831	ENSG00000118690	ARMC2	armadillo repeat containing 2
chr10	23216758	23217158	401	*	6.36845	6.75615	5.83666	0.919486	8.21e-05	0.00060538	Promoter	109561	1	219681	uc001irm.4	0	ENSG00000165309	ARMC3	armadillo repeat containing 3
chr10	23277770	23278170	401	*	5.35196	5.75317	4.79425	0.958913	0.00209501	0.00858056	Intron (uc001irm.4/219681, intron 10 of 18)	6532	1	219681	uc001irn.1	33645	ENSG00000165309	ARMC3	armadillo repeat containing 3
chr10	28188433	28188833	401	*	5.61922	6.06155	4.97807	1.08348	0.000180001	0.00116837	Intron (uc010qds.2/55130, intron 10 of 13)	169750	2	55130	uc010qds.2	82013	ENSG00000169126	ARMC4	armadillo repeat containing 4
chr10	28182205	28182605	401	*	4.40404	4.94819	3.51998	1.42821	0.000445735	0.00246792	Intron (uc010qds.2/55130, intron 10 of 13)	169750	2	55130	uc010qds.2	88241	ENSG00000169126	ARMC4	armadillo repeat containing 4
chr10	28201376	28201776	401	*	4.02298	4.60503	3.03168	1.57335	0.001255	0.00571453	Intron (uc010qds.2/55130, intron 9 of 13)	169750	2	55130	uc010qds.2	69070	ENSG00000169126	ARMC4	armadillo repeat containing 4
chr16	31469776	31470176	401	*	6.02078	5.5309	6.38582	-0.854914	0.000805431	0.00400182	Promoter	8221	1	79798	uc010vfo.2	-92	ENSG00000140691	ARMC5	armadillo repeat containing 5
chr16	31470861	31471261	401	*	8.64484	8.9993	8.17389	0.825411	6.06e-05	0.000469516	Promoter	7700	1	79798	uc010vfp.2	72	ENSG00000140691	ARMC5	armadillo repeat containing 5
chr19	19154202	19154602	401	*	4.56161	3.56826	5.14435	-1.57609	8.99e-05	0.00065252	Intron (uc002nlc.3/93436, intron 2 of 7)	24067	1	93436	uc010xqm.2	9281	ENSG00000105676	ARMC6	armadillo repeat containing 6
chr19	19153664	19154064	401	*	4.3936	3.81489	4.8055	-0.990615	0.0145152	0.038179	Exon (uc002nlc.3/93436, exon 2 of 8)	24067	1	93436	uc010xqm.2	8743	ENSG00000105676	ARMC6	armadillo repeat containing 6
chr3	137905944	137906344	401	*	7.87242	8.41086	7.00359	1.40727	3.51e-09	1.22e-07	Promoter	59615	1	25852	uc003erw.4	0	ENSG00000114098	ARMC8	armadillo repeat containing 8
chrX	100805281	100805681	401	*	5.01749	5.40305	4.48974	0.91331	0.00746163	0.0230644	Promoter	4162	1	51309	uc004ehv.3	0	ENSG00000126947	ARMCX1	armadillo repeat containing X-linked 1
chrX	100913558	100913958	401	*	5.77454	6.17234	5.22344	0.9489	0.000401955	0.00226741	Promoter	3368	2	9823	uc004eid.2	0	ENSG00000184867	ARMCX2	armadillo repeat containing X-linked 2
chrX	100877890	100878290	401	*	6.21649	6.67769	5.53452	1.14317	5.73e-06	6.39e-05	Promoter	4712	1	51566	uc004ehz.1	0	ENSG00000102401	ARMCX3	armadillo repeat containing X-linked 3
chrX	101854235	101854635	401	*	6.80493	7.31269	6.01445	1.29824	4.61e-07	7.55e-06	Promoter	118386	1	100528062	uc022cay.1	0	ENSG00000286237	ARMCX5-GPRASP2	ARMCX5-GPRASP2 readthrough
chrX	100872761	100873161	401	*	6.46121	6.77585	6.05823	0.717622	0.0132428	0.0356358	Promoter	2884	2	54470	uc004ehx.3	0	ENSG00000198960	ARMCX6	armadillo repeat containing X-linked 6
chrX	100851062	100851462	401	*	4.94648	5.37365	4.33693	1.03672	0.00269344	0.0104493	Distal Intergenic	2884	2	54470	uc004ehx.3	21529	ENSG00000198960	ARMCX6	armadillo repeat containing X-linked 6
chr1	45171762	45172162	401	*	4.57571	3.81168	5.07258	-1.2609	0.00139778	0.00622309	Intron (uc001cmf.2/339541, intron 6 of 11)	50870	1	339541	uc001cmf.2	31368	ENSG00000198520	ARMH1	armadillo like helical domain containing 1
chr14	58747897	58748297	401	*	5.35277	5.76967	4.76409	1.00558	0.00201481	0.00831096	Intron (uc010tro.2/145407, intron 2 of 8)	294048	2	145407	uc010tro.2	16558	ENSG00000139971	ARMH4	armadillo like helical domain containing 4
chr1	150823352	150823752	401	*	4.24923	3.64387	4.67437	-1.0305	0.014329	0.037795	Intron (uc001evr.2/405, intron 3 of 21)	67064	2	405	uc001evr.2	25492	ENSG00000143437	ARNT	aryl hydrocarbon receptor nuclear translocator
chr11	13360261	13360661	401	*	5.1176	4.46015	5.56756	-1.1074	0.00077765	0.00388859	Intron (uc001mko.3/406, intron 2 of 19)	40865	1	406	uc009ygm.1	3816	ENSG00000133794	ARNTL	aryl hydrocarbon receptor nuclear translocator like
chr11	13298923	13299323	401	*	8.71983	9.09161	8.21767	0.873943	0.000280893	0.00169293	Promoter	109488	1	406	uc001mko.3	-2	ENSG00000133794	ARNTL	aryl hydrocarbon receptor nuclear translocator like
chr11	13280916	13281316	401	*	4.72561	5.16138	4.09826	1.06313	0.00341561	0.0125849	Distal Intergenic	109488	1	406	uc001mko.3	-18009	ENSG00000133794	ARNTL	aryl hydrocarbon receptor nuclear translocator like
chr12	27485911	27486311	401	*	6.29425	6.59392	5.91557	0.678347	0.00448685	0.0155576	Promoter	92960	1	56938	uc010sjp.2	124	ENSG00000029153	ARNTL2	aryl hydrocarbon receptor nuclear translocator like 2
chr7	98899118	98899518	401	*	4.71296	4.12115	5.1314	-1.01025	0.00589936	0.0192542	Distal Intergenic	40390	1	10552	uc003upx.2	-23978	ENSG00000241685	ARPC1A	actin related protein 2/3 complex subunit 1A
chr7	98978548	98978948	401	*	8.23818	8.57041	7.80579	0.764624	0.0011042	0.0051596	Intron (uc011kit.2/10552, intron 11 of 13)	20107	1	10095	uc003upz.3	6250	ENSG00000130429	ARPC1B	actin related protein 2/3 complex subunit 1B
chr2	219081606	219082006	401	*	7.62175	7.97441	7.15399	0.820423	0.000376678	0.00215067	Promoter	37255	1	10109	uc002vhd.4	0	ENSG00000163466	ARPC2	actin related protein 2/3 complex subunit 2
chr12	110867882	110868282	401	*	4.6054	3.51435	5.21948	-1.70513	2.11e-05	0.000193538	Distal Intergenic	15453	2	10094	uc001tqq.3	19876	ENSG00000111229	ARPC3	actin related protein 2/3 complex subunit 3
chr12	110866984	110867384	401	*	4.31039	3.57813	4.79379	-1.21566	0.00452121	0.0156575	Distal Intergenic	15453	2	10094	uc001tqq.3	20774	ENSG00000111229	ARPC3	actin related protein 2/3 complex subunit 3
chr3	9834186	9834586	401	*	8.16996	8.54925	7.65394	0.895308	0.000103092	0.000733994	Promoter	43809	1	100526693	uc003btd.4	0	ENSG00000250151	ARPC4-TTLL3	ARPC4-TTLL3 readthrough
chr1	183604757	183605157	401	*	8.4915	8.95996	7.79335	1.16661	4.2e-07	6.97e-06	Promoter	9749	2	10092	uc001gql.4	0	ENSG00000162704	ARPC5	actin related protein 2/3 complex subunit 5
chr1	183602810	183603210	401	*	6.66248	7.15429	5.91051	1.24378	4.32e-07	7.15e-06	Intron (uc001gql.4/10092, intron 1 of 3)	9749	2	10092	uc001gql.4	1866	ENSG00000162704	ARPC5	actin related protein 2/3 complex subunit 5
chr9	127631207	127631607	401	*	7.42588	7.69293	7.09791	0.595017	0.0120154	0.033092	Promoter	8213	1	81873	uc004bpa.4	0	ENSG00000136950	ARPC5L	actin related protein 2/3 complex subunit 5 like
chr15	52861145	52861545	401	*	6.88106	7.13046	6.57935	0.551108	0.015843	0.040805	Promoter	21782	2	10776	uc002acd.1	0	ENSG00000128989	ARPP19	cAMP regulated phosphoprotein 19
chr3	34800358	34800758	401	*	4.34398	3.52597	4.8628	-1.33683	0.00257454	0.0100871	Distal Intergenic	46714	1	10777	uc003cfz.4	-879908	ENSG00000172995	ARPP21	cAMP regulated phosphoprotein 21
chr3	35620798	35621198	401	*	4.24603	3.46592	4.74956	-1.28364	0.00566982	0.0186829	Distal Intergenic	46714	1	10777	uc003cfz.4	-59468	ENSG00000172995	ARPP21	cAMP regulated phosphoprotein 21
chr3	35029819	35030219	401	*	4.96277	4.32171	5.40506	-1.08335	0.00191032	0.00796198	Distal Intergenic	46714	1	10777	uc003cfz.4	-650447	ENSG00000172995	ARPP21	cAMP regulated phosphoprotein 21
chr3	35680860	35681260	401	*	5.92108	6.37579	5.25334	1.12245	7.43e-05	0.000556375	Promoter	46714	1	10777	uc003cfz.4	194	ENSG00000172995	ARPP21	cAMP regulated phosphoprotein 21
chr3	35701266	35701666	401	*	4.52126	5.01399	3.7671	1.24689	0.00114563	0.00530815	Intron (uc003cfz.4/10777, intron 1 of 5)	152140	1	10777	uc003cgb.3	17417	ENSG00000172995	ARPP21	cAMP regulated phosphoprotein 21
chr3	34898050	34898450	401	*	4.43136	4.9368	3.64661	1.29018	0.00258605	0.0101183	Distal Intergenic	46714	1	10777	uc003cfz.4	-782216	ENSG00000172995	ARPP21	cAMP regulated phosphoprotein 21
chr3	34997175	34997575	401	*	4.51639	5.17375	3.27446	1.8993	9.13e-06	9.51e-05	Distal Intergenic	46714	1	10777	uc003cfz.4	-683091	ENSG00000172995	ARPP21	cAMP regulated phosphoprotein 21
chr3	34999103	34999503	401	*	4.46383	5.28753	2.34389	2.94364	2.35e-09	8.71e-08	Distal Intergenic	46714	1	10777	uc003cfz.4	-681163	ENSG00000172995	ARPP21	cAMP regulated phosphoprotein 21
chr3	35338071	35338471	401	*	6.39293	7.24594	4.02509	3.22085	7.47e-29	1.53e-25	Distal Intergenic	46714	1	10777	uc003cfz.4	-342195	ENSG00000172995	ARPP21	cAMP regulated phosphoprotein 21
chr17	4613616	4614016	401	*	8.40508	8.70212	8.03058	0.671538	0.00145051	0.00641496	Promoter	10147	1	409	uc031qyc.1	0	ENSG00000141480	ARRB2	arrestin beta 2
chr19	18109171	18109571	401	*	6.05493	5.02708	6.64906	-1.62197	1.9e-08	5.07e-07	3' UTR	12968	1	27106	uc002nhu.3	-2373	ENSG00000105643	ARRDC2	arrestin domain containing 2
chr19	18107625	18108025	401	*	6.13116	5.64958	6.49159	-0.842008	0.000660645	0.00340187	Intron (uc002nht.3/3780, intron 10 of 10)	12968	1	27106	uc002nhu.3	-3919	ENSG00000105643	ARRDC2	arrestin domain containing 2
chr19	18118677	18119077	401	*	6.7633	6.37908	7.06642	-0.687338	0.00233718	0.00935559	Promoter	5935	1	27106	uc002nhv.3	0	ENSG00000105643	ARRDC2	arrestin domain containing 2
chr19	18134599	18134999	401	*	7.38324	7.01355	7.67726	-0.663713	0.002238	0.00904395	Distal Intergenic	5935	1	27106	uc002nhv.3	15622	ENSG00000105643	ARRDC2	arrestin domain containing 2
chr5	91213145	91213545	401	*	5.32112	4.88034	5.65827	-0.77793	0.0116377	0.0323144	Distal Intergenic	14609	2	57561	uc003kjz.2	-533996	ENSG00000113369	ARRDC3	arrestin domain containing 3
chr5	91710590	91710990	401	*	5.12834	4.69173	5.46307	-0.771336	0.0193444	0.0474657	Intron (uc003kkb.1/uc003kkb.1, intron 3 of 4)	14609	2	57561	uc003kjz.2	-1031441	ENSG00000113369	ARRDC3	arrestin domain containing 3
chr5	90795781	90796181	401	*	4.8774	5.26289	4.34976	0.913131	0.00640675	0.0204989	Distal Intergenic	14609	2	57561	uc003kjz.2	-116632	ENSG00000113369	ARRDC3	arrestin domain containing 3
chr5	90730157	90730557	401	*	5.50966	6.01526	4.72449	1.29078	2.54e-05	0.000226701	Distal Intergenic	14609	2	57561	uc003kjz.2	-51008	ENSG00000113369	ARRDC3	arrestin domain containing 3
chr5	90715361	90715761	401	*	4.87564	5.38252	4.08735	1.29517	0.000245531	0.00151293	Exon (uc003kka.4/100129716, exon 3 of 3)	14609	2	57561	uc003kjz.2	-36212	ENSG00000113369	ARRDC3	arrestin domain containing 3
chr5	90679008	90679408	401	*	8.27523	8.787	7.47486	1.31214	1.62e-10	8.7e-09	Promoter	14609	2	57561	uc003kjz.2	0	ENSG00000113369	ARRDC3	arrestin domain containing 3
chr5	91242630	91243030	401	*	4.05524	4.64309	3.04653	1.59655	0.000832778	0.00410615	Distal Intergenic	14609	2	57561	uc003kjz.2	-563481	ENSG00000113369	ARRDC3	arrestin domain containing 3
chr5	90439536	90439936	401	*	4.95021	4.17356	5.45232	-1.27876	0.000808099	0.00401176	Intron (uc003kjt.4/84059, intron 87 of 89)	40369	1	100129716	uc003kka.4	-236228	ENSG00000281357	ARRDC3-AS1	ARRDC3 antisense RNA 1
chr5	90625113	90625513	401	*	4.3516	4.7895	3.7198	1.0697	0.0082559	0.0249012	Distal Intergenic	40369	1	100129716	uc003kka.4	-50651	ENSG00000281357	ARRDC3-AS1	ARRDC3 antisense RNA 1
chr5	90561988	90562388	401	*	4.10259	4.56913	3.40876	1.16037	0.00946528	0.0276332	Distal Intergenic	40369	1	100129716	uc003kka.4	-113776	ENSG00000281357	ARRDC3-AS1	ARRDC3 antisense RNA 1
chr5	90675896	90676296	401	*	9.04604	9.53871	8.29203	1.24669	6.56e-07	1.02e-05	Promoter	40369	1	100129716	uc003kka.4	0	ENSG00000281357	ARRDC3-AS1	ARRDC3 antisense RNA 1
chr5	90564968	90565368	401	*	5.45638	6.08434	4.31912	1.76523	7.39e-08	1.6e-06	Distal Intergenic	40369	1	100129716	uc003kka.4	-110796	ENSG00000281357	ARRDC3-AS1	ARRDC3 antisense RNA 1
chr5	90458514	90458914	401	*	5.77066	6.40188	4.62227	1.77961	0.000454284	0.00250653	Intron (uc003kjt.4/84059, intron 89 of 89)	40369	1	100129716	uc003kka.4	-217250	ENSG00000281357	ARRDC3-AS1	ARRDC3 antisense RNA 1
chr15	98503496	98503896	401	*	9.1962	9.62145	8.59061	1.03084	4.2e-05	0.000344587	Promoter	13136	1	91947	uc010bom.3	-37	ENSG00000140450	ARRDC4	arrestin domain containing 4
chr15	98712783	98713183	401	*	4.51739	4.99837	3.79074	1.20763	0.00404012	0.0143502	Distal Intergenic	13136	1	91947	uc010bom.3	208850	ENSG00000140450	ARRDC4	arrestin domain containing 4
chr15	98721172	98721572	401	*	4.52197	5.02511	3.74281	1.2823	0.00202463	0.00834367	Distal Intergenic	13136	1	91947	uc010bom.3	217239	ENSG00000140450	ARRDC4	arrestin domain containing 4
chr15	98703410	98703810	401	*	5.21704	5.83319	4.11919	1.714	7.88e-07	1.19e-05	Distal Intergenic	13136	1	91947	uc010bom.3	199477	ENSG00000140450	ARRDC4	arrestin domain containing 4
chr15	98682598	98682998	401	*	3.96691	4.59213	2.83892	1.75321	0.000731615	0.00369845	Distal Intergenic	13136	1	91947	uc010bom.3	178665	ENSG00000140450	ARRDC4	arrestin domain containing 4
chr22	51066494	51066894	401	*	6.75154	6.39061	7.04	-0.649388	0.00474994	0.0162737	Promoter	5420	2	410	uc003bmz.5	0	ENSG00000100299	ARSA	arylsulfatase A
chr17	66305093	66305493	401	*	4.69579	4.05887	5.13612	-1.07725	0.00341849	0.0125931	Intron (uc002jhc.2/22901, intron 2 of 11)	129365	1	22901	uc031ree.1	17457	ENSG00000141337	ARSG	arylsulfatase G
chr17	66342633	66343033	401	*	5.59503	5.07977	5.97392	-0.894146	0.00135778	0.00608098	Intron (uc002jhc.2/22901, intron 3 of 11)	20704	1	22901	uc010dex.1	-53264	ENSG00000141337	ARSG	arylsulfatase G
chr17	66340750	66341150	401	*	5.7902	5.33482	6.1358	-0.800984	0.00440028	0.0153317	Intron (uc002jhc.2/22901, intron 3 of 11)	129365	1	22901	uc031ree.1	53114	ENSG00000141337	ARSG	arylsulfatase G
chr17	66252226	66252626	401	*	4.69521	5.13812	4.05283	1.08529	0.00285365	0.0109323	Intron (uc002jgr.1/51321, intron 7 of 7)	161678	1	22901	uc002jhc.2	-2697	ENSG00000141337	ARSG	arylsulfatase G
chr4	114906487	114906887	401	*	4.49695	3.93909	4.89825	-0.95916	0.0148857	0.0389277	Distal Intergenic	79439	2	79642	uc003ibq.1	-5609	ENSG00000180801	ARSJ	arylsulfatase family member J
chr4	115068803	115069203	401	*	5.76407	6.10085	5.32392	0.776935	0.00754221	0.0232534	Distal Intergenic	79439	2	79642	uc003ibq.1	-167925	ENSG00000180801	ARSJ	arylsulfatase family member J
chr4	114823129	114823529	401	*	7.03642	7.38694	6.57242	0.814521	0.000537823	0.00287976	3' UTR	77193	2	79642	uc010imu.1	76719	ENSG00000180801	ARSJ	arylsulfatase family member J
chr4	114820719	114821119	401	*	6.81033	7.21662	6.2427	0.973916	8.8e-06	9.2e-05	Downstream (<1kb)	77193	2	79642	uc010imu.1	79129	ENSG00000180801	ARSJ	arylsulfatase family member J
chr5	94890640	94891040	401	*	8.82135	9.38938	7.871	1.51838	1.06e-09	4.41e-08	Promoter	1933	1	153642	uc003klc.3	0	ENSG00000164291	ARSK	arylsulfatase family member K
chr4	76932025	76932425	401	*	4.55197	3.9125	4.99351	-1.08101	0.00886292	0.0262848	Promoter	71356	1	419	uc003hji.3	0	ENSG00000156219	ART3	ADP-ribosyltransferase 3 (inactive)
chr10	104629176	104629576	401	*	5.05107	4.61657	5.38456	-0.767993	0.0156371	0.0404382	Promoter	21271	1	57412	uc009xxh.3	0	ENSG00000214435	AS3MT	arsenite methyltransferase
chr8	17941583	17941983	401	*	8.63614	9.14574	7.84115	1.30459	1.58e-08	4.34e-07	Promoter	27955	2	427	uc003wyl.2	0	ENSG00000104763	ASAH1	N-acylsphingosine amidohydrolase 1
chr10	52547696	52548096	401	*	4.52637	3.9968	4.91289	-0.916088	0.0176992	0.0444665	Distal Intergenic	14874	1	653308	uc010qhm.2	48000	ENSG00000204147	ASAH2B	N-acylsphingosine amidohydrolase 2B
chr8	131185557	131185957	401	*	4.07677	3.39821	4.53642	-1.13821	0.0191639	0.0471236	Intron (uc003ysz.2/50807, intron 2 of 23)	128776	2	50807	uc003ysz.2	7169	ENSG00000153317	ASAP1	ArfGAP with SH3 domain, ankyrin repeat and PH domain 1
chr8	131455565	131455965	401	*	5.79411	5.43265	6.08291	-0.650255	0.0163876	0.0418742	Promoter	391556	2	50807	uc003yta.2	0	ENSG00000153317	ASAP1	ArfGAP with SH3 domain, ankyrin repeat and PH domain 1
chr8	131240108	131240508	401	*	4.83585	5.38433	3.94007	1.44425	7.99e-05	0.000591999	Intron (uc003yta.2/50807, intron 4 of 29)	128776	2	50807	uc003ysz.2	-46982	ENSG00000153317	ASAP1	ArfGAP with SH3 domain, ankyrin repeat and PH domain 1
chr8	131259845	131260245	401	*	5.45051	5.81063	4.96948	0.841145	0.00467445	0.0160632	Intron (uc003yta.2/50807, intron 3 of 29)	1179	2	29065	uc003ytc.2	48534	NA	ASAP1-IT1	ASAP1 intronic transcript 1
chr8	131370682	131371082	401	*	7.76226	8.16957	7.19263	0.97694	3.34e-05	0.00028512	Intron (uc003yta.2/50807, intron 2 of 29)	1179	2	29065	uc003ytc.2	-61903	NA	ASAP1-IT1	ASAP1 intronic transcript 1
chr8	131098191	131098591	401	*	4.3076	3.64747	4.7588	-1.11133	0.00833057	0.0250644	Intron (uc003ysz.2/50807, intron 19 of 23)	2031	2	100507117	uc022bbn.1	-1177	ENSG00000280543	ASAP1-IT2	ASAP1 intronic transcript 2
chr8	131080484	131080884	401	*	6.85234	7.35371	6.07749	1.27621	5.1e-07	8.26e-06	Intron (uc003ysz.2/50807, intron 21 of 23)	2031	2	100507117	uc022bbn.1	16130	ENSG00000280543	ASAP1-IT2	ASAP1 intronic transcript 2
chr7	150877879	150878279	401	*	4.72642	3.90522	5.2465	-1.34127	0.000247149	0.00152127	Exon (uc003wjl.1/136371, exon 3 of 5)	11694	2	136371	uc003wjl.1	6199	ENSG00000146926	ASB10	ankyrin repeat and SOCS box containing 10
chr10	5638979	5639379	401	*	4.89415	4.18847	5.36596	-1.17749	0.000658784	0.00339411	Distal Intergenic	27739	2	79754	uc001iig.2	69179	ENSG00000196372	ASB13	ankyrin repeat and SOCS box containing 13
chr10	5708340	5708740	401	*	6.00903	5.40255	6.43471	-1.03216	5.7e-05	0.000445976	Promoter	27739	2	79754	uc001iig.2	0	ENSG00000196372	ASB13	ankyrin repeat and SOCS box containing 13
chr10	5671784	5672184	401	*	6.01516	6.32498	5.62008	0.704898	0.00627702	0.0201797	Distal Intergenic	27739	2	79754	uc001iig.2	36374	ENSG00000196372	ASB13	ankyrin repeat and SOCS box containing 13
chr17	42249282	42249682	401	*	4.47306	3.69173	4.97709	-1.28536	0.00219096	0.00889275	Exon (uc002ifl.1/92591, exon 2 of 5)	8378	1	92591	uc002ifm.1	1208	ENSG00000161664	ASB16	ankyrin repeat and SOCS box containing 16
chr17	42254250	42254650	401	*	5.10776	4.41068	5.57575	-1.16507	0.000273973	0.00165733	Exon (uc002ifl.1/92591, exon 3 of 5)	8378	1	92591	uc002ifm.1	6176	ENSG00000161664	ASB16	ankyrin repeat and SOCS box containing 16
chr1	76450589	76450989	401	*	4.46584	3.65872	4.98032	-1.32159	0.00105078	0.00496388	Distal Intergenic	13559	2	127247	uc001dhf.2	-52473	ENSG00000154007	ASB17	ankyrin repeat and SOCS box containing 17
chr1	76382514	76382914	401	*	4.51896	5.0727	3.60876	1.46394	0.000428007	0.00238661	Downstream (1-2kb)	13559	2	127247	uc001dhe.2	15202	ENSG00000154007	ASB17	ankyrin repeat and SOCS box containing 17
chr2	237251051	237251451	401	*	4.86635	4.20157	5.31969	-1.11812	0.0013761	0.00614523	Intron (uc002vwb.3/79781, intron 16 of 18)	69474	2	401036	uc010znh.2	-78063	ENSG00000182177	ASB18	ankyrin repeat and SOCS box containing 18
chr14	94425692	94426092	401	*	6.67512	7.02297	6.21583	0.807141	0.000612267	0.00319616	Intron (uc001ycd.3/51676, intron 2 of 9)	23269	2	51676	uc001ycc.2	-1925	ENSG00000100628	ASB2	ankyrin repeat and SOCS box containing 2
chr2	53444310	53444710	401	*	4.74232	3.99388	5.23264	-1.23876	0.000819547	0.00405609	Distal Intergenic	30556	2	51130	uc002rxf.2	482962	ENSG00000115239	ASB3	ankyrin repeat and SOCS box containing 3
chr7	95090084	95090484	401	*	4.41931	3.70956	4.89291	-1.18335	0.00394393	0.0140811	Distal Intergenic	42901	1	51666	uc003unx.3	-24729	ENSG00000005981	ASB4	ankyrin repeat and SOCS box containing 4
chr7	95106269	95106669	401	*	5.07321	5.59781	4.24048	1.35733	3.55e-05	0.00029951	Distal Intergenic	42901	1	51666	uc003unx.3	-8544	ENSG00000005981	ASB4	ankyrin repeat and SOCS box containing 4
chr7	95128856	95129256	401	*	4.33893	4.92263	3.34271	1.57992	0.000190294	0.00122477	Intron (uc003unx.3/51666, intron 2 of 2)	54331	1	51666	uc011kij.2	13643	ENSG00000005981	ASB4	ankyrin repeat and SOCS box containing 4
chr15	101142390	101142790	401	*	8.53271	8.95849	7.926	1.03249	8.75e-06	9.17e-05	Promoter	27660	1	140460	uc002bwj.3	0	ENSG00000183475	ASB7	ankyrin repeat and SOCS box containing 7
chrX	15161403	15161803	401	*	4.62577	5.02738	4.06731	0.960063	0.0130501	0.0352481	Distal Intergenic	21327	2	140462	uc004cwn.2	126328	ENSG00000102048	ASB9	ankyrin repeat and SOCS box containing 9
chrX	15288142	15288542	401	*	5.75517	6.20733	5.09296	1.11437	6.48e-05	0.000495027	Promoter	26185	2	140462	uc004cwk.3	0	ENSG00000102048	ASB9	ankyrin repeat and SOCS box containing 9
chrX	15176847	15177247	401	*	5.41562	5.87685	4.73356	1.14329	0.000284467	0.00171051	Distal Intergenic	21327	2	140462	uc004cwn.2	110884	ENSG00000102048	ASB9	ankyrin repeat and SOCS box containing 9
chr15	93351793	93352193	401	*	5.79887	5.06466	6.28311	-1.21845	3.95e-05	0.000327265	Distal Intergenic	1625	1	728619	uc021svm.2	13079	NA	ASB9P1	ankyrin repeat and SOCS box containing 9 pseudogene 1
chr15	93338830	93339230	401	*	4.76257	4.17918	5.17682	-0.997639	0.00611358	0.0197797	Promoter	1625	1	728619	uc021svm.2	116	NA	ASB9P1	ankyrin repeat and SOCS box containing 9 pseudogene 1
chr15	93374943	93375343	401	*	7.11745	7.37547	6.803	0.572467	0.0139309	0.0370365	Distal Intergenic	1625	1	728619	uc021svm.2	36229	NA	ASB9P1	ankyrin repeat and SOCS box containing 9 pseudogene 1
chr15	93352388	93352788	401	*	8.56686	8.91605	8.1052	0.810843	0.000626703	0.00325845	Distal Intergenic	1625	1	728619	uc021svm.2	13674	NA	ASB9P1	ankyrin repeat and SOCS box containing 9 pseudogene 1
chr15	93356667	93357067	401	*	6.58271	7.03995	5.90945	1.1305	0.0155746	0.0403059	Distal Intergenic	1625	1	728619	uc021svm.2	17953	NA	ASB9P1	ankyrin repeat and SOCS box containing 9 pseudogene 1
chr6	101478749	101479149	401	*	4.33993	3.72996	4.76732	-1.03736	0.0192217	0.0472313	Distal Intergenic	25046	2	10973	uc003pqm.3	-149525	ENSG00000112249	ASCC3	activating signal cointegrator 1 complex subunit 3
chr6	101337657	101338057	401	*	4.61786	4.05693	5.02073	-0.963795	0.0104664	0.0297976	Distal Intergenic	25046	2	10973	uc003pqm.3	-8433	ENSG00000112249	ASCC3	activating signal cointegrator 1 complex subunit 3
chr6	101459003	101459403	401	*	5.70245	6.09852	5.1547	0.943828	0.000707497	0.00359781	Distal Intergenic	25046	2	10973	uc003pqm.3	-129779	ENSG00000112249	ASCC3	activating signal cointegrator 1 complex subunit 3
chr6	101329075	101329475	401	*	8.53829	9.02709	7.79343	1.23366	9.96e-07	1.45e-05	Promoter	372617	2	10973	uc003pqk.3	0	ENSG00000112249	ASCC3	activating signal cointegrator 1 complex subunit 3
chr6	101209719	101210119	401	*	4.96504	5.5141	4.06767	1.44643	0.000275101	0.0016623	Intron (uc003pqk.3/10973, intron 10 of 41)	372617	2	10973	uc003pqk.3	119105	ENSG00000112249	ASCC3	activating signal cointegrator 1 complex subunit 3
chr12	103591670	103592070	401	*	4.54942	3.73771	5.06574	-1.32803	0.000861593	0.00421556	Distal Intergenic	2843	1	429	uc001tjr.4	240218	ENSG00000139352	ASCL1	achaete-scute family bHLH transcription factor 1
chr12	108199607	108200007	401	*	4.82546	3.91753	5.37837	-1.46084	5.63e-05	0.00044123	Distal Intergenic	2260	1	121549	uc001tmr.3	31445	ENSG00000187855	ASCL4	achaete-scute family bHLH transcription factor 4
chr6	119214991	119215391	401	*	8.9621	9.55947	7.92425	1.63521	1.35e-12	1.35e-10	Promoter	15095	1	25842	uc011ebn.2	0	ENSG00000111875	ASF1A	anti-silencing function 1A histone chaperone
chr19	14247471	14247871	401	*	8.76564	9.18033	8.18136	0.998972	8.66e-06	9.08e-05	Promoter	17120	2	55723	uc002mye.3	-31	ENSG00000105011	ASF1B	anti-silencing function 1B histone chaperone
chr17	7010421	7010821	401	*	4.51552	3.74181	5.01641	-1.2746	0.00105148	0.0049661	Exon (uc002gen.1/433, exon 5 of 8)	12989	2	433	uc002gen.1	6808	ENSG00000161944	ASGR2	asialoglycoprotein receptor 2
chr17	7036054	7036454	401	*	6.37005	6.78425	5.78676	0.997498	7.87e-05	0.000584127	Distal Intergenic	7205	2	433	uc010vtl.1	-17762	ENSG00000161944	ASGR2	asialoglycoprotein receptor 2
chr8	37963145	37963545	401	*	8.25907	8.74897	7.5116	1.23736	1.82e-06	2.41e-05	Promoter	34288	1	9070	uc003xku.5	0	ENSG00000129691	ASH2L	ASH2 like, histone lysine methyltransferase complex subunit
chr12	50464306	50464706	401	*	5.46627	5.06095	5.78234	-0.72139	0.013125	0.0353954	Intron (uc001rvv.4/41, intron 3 of 11)	10038	1	41	uc021qxr.2	-2662	ENSG00000110881	ASIC1	acid sensing ion channel subunit 1
chr2	220374384	220374784	401	*	6.14148	6.42983	5.78072	0.649109	0.00803337	0.0243906	Distal Intergenic	19651	1	55515	uc010fwi.2	-4108	ENSG00000072182	ASIC4	acid sensing ion channel subunit family member 4
chr7	65540507	65540907	401	*	7.59606	7.91496	7.18606	0.728896	0.00132522	0.00596029	Promoter	11474	1	435	uc011kdu.1	0	ENSG00000126522	ASL	argininosuccinate lyase
chrX	1760420	1760820	401	*	3.96295	3.20261	4.45828	-1.25567	0.0158113	0.0407572	Intron (uc004cqd.3/438, intron 9 of 9)	27949	1	438	uc004cqe.3	26394	ENSG00000196433	ASMT	acetylserotonin O-methyltransferase
chrX	1587216	1587616	401	*	5.46784	4.88368	5.88247	-0.998787	0.000628693	0.00326553	Intron (uc022brt.1/64109, intron 1 of 6)	50624	2	8623	uc011mhf.2	-14561	ENSG00000169093	ASMTL	acetylserotonin O-methyltransferase like
chrX	1590646	1591046	401	*	7.18146	7.46782	6.82381	0.644005	0.0137113	0.0365971	Intron (uc022brt.1/64109, intron 1 of 6)	50624	2	8623	uc011mhf.2	-17991	ENSG00000169093	ASMTL	acetylserotonin O-methyltransferase like
chrX	1571751	1572151	401	*	8.91381	9.48722	7.94794	1.53928	4.96e-13	5.58e-11	Promoter	49839	2	8623	uc004cpx.2	0	ENSG00000169093	ASMTL	acetylserotonin O-methyltransferase like
chrX	1537809	1538209	401	*	4.79466	3.54085	5.45518	-1.91433	8.86e-07	1.31e-05	Exon (uc004cpx.2/8623, exon 10 of 13)	14891	1	80161	uc004cpw.3	18385	NA	ASMTL-AS1	ASMTL antisense RNA 1
chr7	97472183	97472583	401	*	4.91416	4.31906	5.33425	-1.01519	0.00430608	0.0150818	Distal Intergenic	20049	2	440	uc003uot.4	28894	ENSG00000070669	ASNS	asparagine synthetase (glutamine-hydrolyzing)
chr7	97464851	97465251	401	*	4.72298	5.09498	4.22042	0.87456	0.0195976	0.0479341	Distal Intergenic	20049	2	440	uc003uot.4	36226	ENSG00000070669	ASNS	asparagine synthetase (glutamine-hydrolyzing)
chr2	190518095	190518495	401	*	5.23431	4.48436	5.72526	-1.2409	0.000110097	0.000773951	Distal Intergenic	9433	1	54529	uc002uqt.3	-7630	ENSG00000138381	ASNSD1	asparagine synthetase domain containing 1
chr2	190523070	190523470	401	*	6.20265	6.67405	5.49789	1.17615	2.3e-06	2.95e-05	Distal Intergenic	9433	1	54529	uc002uqt.3	-2655	ENSG00000138381	ASNSD1	asparagine synthetase domain containing 1
chr2	190525854	190526254	401	*	9.42126	10.0264	8.35905	1.66733	1.2e-10	6.71e-09	Promoter	9433	1	54529	uc002uqt.3	0	ENSG00000138381	ASNSD1	asparagine synthetase domain containing 1
chr2	190490929	190491329	401	*	5.42671	6.05722	4.28075	1.77647	3.85e-08	9.17e-07	Distal Intergenic	9433	1	54529	uc002uqt.3	-34796	ENSG00000138381	ASNSD1	asparagine synthetase domain containing 1
chr8	62565330	62565730	401	*	4.35834	4.79159	3.73623	1.05537	0.00937577	0.0274376	Intron (uc011leg.2/444, intron 4 of 24)	189294	2	444	uc011leg.2	36678	ENSG00000198363	ASPH	aspartate beta-hydroxylase
chr8	62591444	62591844	401	*	4.5253	5.14891	3.40272	1.7462	1.43e-05	0.000139664	Intron (uc011leg.2/444, intron 3 of 24)	189294	2	444	uc011leg.2	10564	ENSG00000198363	ASPH	aspartate beta-hydroxylase
chr8	62599913	62600313	401	*	3.98753	4.65841	2.69403	1.96438	0.000250099	0.00153628	Intron (uc011leg.2/444, intron 1 of 24)	189294	2	444	uc011leg.2	2095	ENSG00000198363	ASPH	aspartate beta-hydroxylase
chr1	197115680	197116080	401	*	8.61037	9.13608	7.77481	1.36126	1.47e-08	4.08e-07	Promoter	62568	2	259266	uc001gtu.3	0	ENSG00000066279	ASPM	assembly factor for spindle microtubules
chr17	79934419	79934819	401	*	5.55906	5.14628	5.87963	-0.733352	0.00841004	0.0252425	Promoter	39857	1	79058	uc002kcx.3	-607	ENSG00000169696	ASPSCR1	ASPSCR1 tether for SLC2A4, UBX domain containing
chr17	79935249	79935649	401	*	6.99659	6.66054	7.26897	-0.608436	0.00576349	0.0189191	Promoter	39857	1	79058	uc002kcx.3	0	ENSG00000169696	ASPSCR1	ASPSCR1 tether for SLC2A4, UBX domain containing
chr9	133230227	133230627	401	*	5.0699	4.34408	5.55053	-1.20645	0.000205647	0.00130741	Distal Intergenic	56568	1	445	uc004bzm.3	-89467	ENSG00000130707	ASS1	argininosuccinate synthase 1
chr9	133308603	133309003	401	*	4.99773	4.39186	5.4231	-1.03124	0.00347983	0.0127714	Exon (uc004bzl.3/uc004bzl.3, exon 4 of 4)	56568	1	445	uc004bzm.3	-11091	ENSG00000130707	ASS1	argininosuccinate synthase 1
chr9	133224202	133224602	401	*	4.51121	3.90919	4.9347	-1.02551	0.0117668	0.0325813	Distal Intergenic	56568	1	445	uc004bzm.3	-95492	ENSG00000130707	ASS1	argininosuccinate synthase 1
chr3	130745468	130745868	401	*	8.58634	9.04452	7.91103	1.1335	4.21e-06	4.89e-05	Promoter	12916	2	28990	uc010htm.1	0	ENSG00000034533	ASTE1	asteroid homolog 1
chr20	30945778	30946178	401	*	8.21658	8.56177	7.76193	0.799839	0.000738768	0.0037254	Promoter	14206	1	171023	uc002wxt.3	0	ENSG00000171456	ASXL1	ASXL transcriptional regulator 1
chr2	26076020	26076420	401	*	4.32953	3.38565	4.8953	-1.50965	0.000491375	0.00267536	Intron (uc002rgs.2/55252, intron 1 of 11)	139060	2	55252	uc002rgs.2	24892	ENSG00000143970	ASXL2	ASXL transcriptional regulator 2
chr2	26101243	26101643	401	*	8.40574	8.77764	7.90337	0.874269	0.000581394	0.00306825	Promoter	139060	2	55252	uc002rgs.2	0	ENSG00000143970	ASXL2	ASXL transcriptional regulator 2
chr18	31157932	31158332	401	*	5.13484	5.47539	4.68821	0.787182	0.0158323	0.0407883	Promoter	168859	1	80816	uc002kxq.2	-209	ENSG00000141431	ASXL3	ASXL transcriptional regulator 3
chr18	31158720	31159120	401	*	5.2383	5.61312	4.73058	0.882538	0.00341308	0.012578	Promoter	168859	1	80816	uc010dmg.1	179	ENSG00000141431	ASXL3	ASXL transcriptional regulator 3
chr7	117088296	117088696	401	*	4.47424	3.90458	4.88157	-0.976999	0.0135538	0.0362815	Distal Intergenic	64302	2	136991	uc011knp.1	-20719	ENSG00000154438	ASZ1	ankyrin repeat, SAM and basic leucine zipper domain containing 1
chr8	124414224	124414624	401	*	4.94229	4.39201	5.33967	-0.947662	0.00428635	0.0150253	Exon (uc003yqm.1/uc003yqm.1, exon 1 of 1)	51947	2	29028	uc003yqj.3	-5519	ENSG00000156802	ATAD2	ATPase family AAA domain containing 2
chr8	124408608	124409008	401	*	7.95007	8.50404	7.03924	1.46479	2.57e-09	9.35e-08	Promoter	76529	2	29028	uc011lii.2	0	ENSG00000156802	ATAD2	ATPase family AAA domain containing 2
chr8	124428553	124428953	401	*	8.97608	9.60605	7.83199	1.77405	4.64e-12	4.1e-10	Promoter	96500	2	29028	uc003yqi.4	0	ENSG00000156802	ATAD2	ATPase family AAA domain containing 2
chr2	24114806	24115206	401	*	6.17532	6.50574	5.74603	0.759707	0.00325928	0.0121244	Intron (uc002rei.4/54454, intron 2 of 27)	178403	2	54454	uc002rei.4	34730	ENSG00000119778	ATAD2B	ATPase family AAA domain containing 2B
chr1	1440231	1440631	401	*	5.6287	5.11879	6.0047	-0.885904	0.0017707	0.00750517	Intron (uc021oeq.1/83858, intron 7 of 7)	22545	1	55210	uc001afz.2	-6892	ENSG00000197785	ATAD3A	ATPase family AAA domain containing 3A
chr1	1407432	1407832	401	*	3.4655	1.88138	4.2023	-2.32092	0.00123836	0.00565406	Promoter	24419	1	83858	uc001afv.3	268	ENSG00000160072	ATAD3B	ATPase family AAA domain containing 3B
chr1	1430900	1431300	401	*	4.60449	4.04626	5.00597	-0.959714	0.00907742	0.0267542	3' UTR	23528	1	83858	uc021oeq.1	9738	ENSG00000160072	ATAD3B	ATPase family AAA domain containing 3B
chr19	3907973	3908373	401	*	4.67223	3.88259	5.17965	-1.29706	0.000501571	0.00272179	Exon (uc002lyy.4/85300, exon 6 of 13)	18597	1	85300	uc010dts.3	-1111	ENSG00000167654	ATCAY	ATCAY kinesin light chain interacting caytaxin
chr10	123687377	123687777	401	*	7.65892	8.03469	7.14944	0.885242	0.000149374	0.000998094	Promoter	184922	2	11101	uc001lfp.3	0	ENSG00000107669	ATE1	arginyltransferase 1
chr12	51145584	51145984	401	*	4.12529	3.17026	4.69495	-1.52469	0.00115201	0.00533122	Distal Intergenic	57155	1	466	uc001rww.4	-11805	ENSG00000123268	ATF1	activating transcription factor 1
chr2	176032954	176033354	401	*	9.76975	10.3095	8.89759	1.41187	1.74e-07	3.3e-06	Promoter	53964	2	1386	uc002ujy.2	-20	ENSG00000115966	ATF2	activating transcription factor 2
chr1	212732203	212732603	401	*	7.57992	7.97602	7.03209	0.943927	4.86e-06	5.54e-05	Distal Intergenic	55444	1	467	uc001hjf.3	-6073	ENSG00000162772	ATF3	activating transcription factor 3
chr1	212769662	212770062	401	*	5.43867	5.91189	4.72977	1.18212	7.64e-05	0.000569247	Intron (uc001hjf.3/467, intron 1 of 3)	10620	1	467	uc001hjj.3	-11908	ENSG00000162772	ATF3	activating transcription factor 3
chr12	14570684	14571084	401	*	6.20678	6.48081	5.8682	0.612611	0.0141838	0.0375032	Intron (uc010shs.1/55729, intron 1 of 7)	6244	1	55729	uc001rbz.1	-1080	ENSG00000171681	ATF7IP	activating transcription factor 7 interacting protein
chr12	14547680	14548080	401	*	6.63448	6.93105	6.26073	0.670315	0.00449518	0.0155799	Intron (uc010shs.1/55729, intron 1 of 7)	113451	1	55729	uc001rby.4	9433	ENSG00000171681	ATF7IP	activating transcription factor 7 interacting protein
chr12	14409329	14409729	401	*	6.07222	6.45959	5.54105	0.918541	0.000854828	0.00418921	Distal Intergenic	95457	1	55729	uc010shs.1	-108882	ENSG00000171681	ATF7IP	activating transcription factor 7 interacting protein
chr12	14518292	14518692	401	*	8.47783	9.00286	7.644	1.35886	2.21e-07	4.03e-06	Promoter	95457	1	55729	uc010shs.1	0	ENSG00000171681	ATF7IP	activating transcription factor 7 interacting protein
chr12	14538033	14538433	401	*	6.82043	7.35064	5.97322	1.37742	7.46e-07	1.14e-05	Promoter	75821	1	55729	uc010sht.1	0	ENSG00000171681	ATF7IP	activating transcription factor 7 interacting protein
chr12	14520157	14520557	401	*	6.13177	6.82295	4.75618	2.06678	4.34e-11	2.86e-09	Intron (uc010shs.1/55729, intron 1 of 7)	133087	1	55729	uc001rbx.3	1546	ENSG00000171681	ATF7IP	activating transcription factor 7 interacting protein
chr16	10423327	10423727	401	*	5.75884	6.1531	5.21457	0.938533	0.000904153	0.00439337	Distal Intergenic	97584	1	80063	uc002czu.3	-56185	ENSG00000166669	ATF7IP2	activating transcription factor 7 interacting protein 2
chr5	81267606	81268006	401	*	8.0917	8.48465	7.54991	0.934736	0.00014862	0.000994213	Promoter	176093	1	83734	uc003khq.2	0	ENSG00000152348	ATG10	autophagy related 10
chr5	81400694	81401094	401	*	5.56106	6.16527	4.50171	1.66356	1.45e-07	2.85e-06	Intron (uc003khq.2/83734, intron 3 of 3)	283373	1	83734	uc010jas.3	132850	ENSG00000152348	ATG10	autophagy related 10
chr12	52467481	52467881	401	*	6.04652	6.54324	5.28286	1.26038	1.16e-05	0.000116357	Exon (uc001rzu.4/60673, exon 3 of 4)	7522	1	60673	uc009zmd.3	3723	ENSG00000123395	ATG101	autophagy related 101
chr5	115174670	115175070	401	*	6.08471	6.64917	5.14452	1.50464	1.53e-08	4.22e-07	Intron (uc003krh.3/9140, intron 1 of 3)	13655	2	9140	uc003krh.3	2478	ENSG00000145782	ATG12	autophagy related 12
chr5	115177133	115177533	401	*	8.64651	9.22863	7.65502	1.57361	5.89e-11	3.67e-09	Promoter	13655	2	9140	uc003krh.3	15	ENSG00000145782	ATG12	autophagy related 12
chr14	55804446	55804846	401	*	6.54201	6.83743	6.1701	0.667326	0.0185839	0.0461473	Intron (uc001xbu.3/55030, intron 1 of 1)	24912	2	22863	uc001xbw.2	53174	ENSG00000126775	ATG14	autophagy related 14
chr14	55878394	55878794	401	*	6.76644	7.07068	6.38041	0.690263	0.0016594	0.00713111	Promoter	45468	2	22863	uc001xbx.2	0	ENSG00000126775	ATG14	autophagy related 14
chr14	55821292	55821692	401	*	6.48728	6.85264	5.99682	0.855821	0.000487523	0.00265765	Exon (uc001xbv.3/uc001xbv.3, exon 2 of 6)	24912	2	22863	uc001xbw.2	36328	ENSG00000126775	ATG14	autophagy related 14
chr14	55841037	55841437	401	*	6.75748	7.50737	5.10609	2.40128	3.17e-06	3.85e-05	Intron (uc001xbv.3/uc001xbv.3, intron 3 of 5)	24912	2	22863	uc001xbw.2	16583	ENSG00000126775	ATG14	autophagy related 14
chr2	234160027	234160427	401	*	8.09597	8.42443	7.66997	0.754461	0.000587941	0.0030958	Promoter	44104	1	55054	uc002vtx.2	0	ENSG00000085978	ATG16L1	autophagy related 16 like 1
chr11	72620989	72621389	401	*	4.0645	3.3117	4.55666	-1.24496	0.00955751	0.0278266	Intron (uc001oth.4/9873, intron 8 of 18)	29267	1	89849	uc009ytj.2	95538	ENSG00000168010	ATG16L2	autophagy related 16 like 2
chr11	72525203	72525603	401	*	7.85287	8.08555	7.57531	0.510244	0.020549	0.0496551	Promoter	4593	1	89849	uc001otc.1	0	ENSG00000168010	ATG16L2	autophagy related 16 like 2
chr11	72533096	72533496	401	*	7.203	7.63559	6.58229	1.05329	0.0126145	0.0343732	Exon (uc001otd.3/89849, exon 5 of 18)	29267	1	89849	uc009ytj.2	7645	ENSG00000168010	ATG16L2	autophagy related 16 like 2
chrX	107334671	107335071	401	*	8.21476	8.73521	7.3926	1.34261	9.82e-08	2.04e-06	Promoter	63003	1	115201	uc004enr.3	0	ENSG00000101844	ATG4A	autophagy related 4A cysteine peptidase
chr1	63249365	63249765	401	*	8.26333	8.78335	7.44227	1.34108	4.29e-10	2.01e-08	Promoter	81165	1	84938	uc001dat.3	-12	ENSG00000125703	ATG4C	autophagy related 4C cysteine peptidase
chr6	106773474	106773874	401	*	8.32504	8.71941	7.78054	0.938869	0.000145976	0.000979544	Promoter	141344	2	9474	uc003prf.3	0	ENSG00000057663	ATG5	autophagy related 5
chr6	106782912	106783312	401	*	5.46906	5.9489	4.74504	1.20386	3.64e-05	0.000305732	Distal Intergenic	141344	2	9474	uc010kdc.3	-9217	ENSG00000057663	ATG5	autophagy related 5
chr3	11313829	11314229	401	*	8.01066	8.41857	7.43986	0.978707	1.52e-05	0.000147055	Promoter	285130	1	10533	uc003bwc.3	0	ENSG00000197548	ATG7	autophagy related 7
chr3	11332963	11333363	401	*	5.93198	6.34771	5.34565	1.00205	0.000958959	0.00460553	Intron (uc003bwc.3/10533, intron 1 of 18)	285130	1	10533	uc011aum.2	18953	ENSG00000197548	ATG7	autophagy related 7
chr2	216176561	216176961	401	*	8.29295	8.72417	7.67507	1.04911	2.69e-05	0.000237556	Promoter	37818	1	471	uc002vex.4	0	ENSG00000138363	ATIC	5-aminoimidazole-4-carboxamide ribonucleotide formyltransferase/IMP cyclohydrolase
chr2	216134529	216134929	401	*	4.43772	4.98785	3.53744	1.45041	0.00118725	0.00546603	Distal Intergenic	37818	1	471	uc002vex.4	-41750	ENSG00000138363	ATIC	5-aminoimidazole-4-carboxamide ribonucleotide formyltransferase/IMP cyclohydrolase
chr14	51019437	51019837	401	*	4.14759	4.75726	3.07083	1.68643	0.000366076	0.00210209	Intron (uc001wyd.4/51062, intron 1 of 13)	73042	1	51062	uc001wye.4	-6906	ENSG00000198513	ATL1	atlastin GTPase 1
chr2	38624419	38624819	401	*	4.67765	3.92538	5.16958	-1.2442	0.000825714	0.00407888	Distal Intergenic	82404	2	64225	uc002rqs.3	-19987	ENSG00000119787	ATL2	atlastin GTPase 2
chr2	38607469	38607869	401	*	6.44763	6.8701	5.84768	1.02242	0.000111755	0.00078426	Distal Intergenic	82404	2	64225	uc002rqs.3	-3037	ENSG00000119787	ATL2	atlastin GTPase 2
chr2	38615623	38616023	401	*	5.63505	6.12093	4.89705	1.22388	3.11e-05	0.0002681	Distal Intergenic	82404	2	64225	uc002rqs.3	-11191	ENSG00000119787	ATL2	atlastin GTPase 2
chr2	38512086	38512486	401	*	4.69154	5.24805	3.77367	1.47438	0.000102889	0.000732821	Distal Intergenic	81644	2	64225	uc010ynm.2	91186	ENSG00000119787	ATL2	atlastin GTPase 2
chr2	38604297	38604697	401	*	8.5611	9.1496	7.55042	1.59919	7.2e-12	5.93e-10	Promoter	82404	2	64225	uc002rqq.3	0	ENSG00000119787	ATL2	atlastin GTPase 2
chr11	108107311	108107711	401	*	6.93814	7.40693	6.23926	1.16767	4.22e-06	4.9e-05	Intron (uc001pkb.1/472, intron 5 of 62)	5836	1	472	uc001pkc.1	13055	ENSG00000149311	ATM	ATM serine/threonine kinase
chr11	108093402	108093802	401	*	9.17344	9.64885	8.45958	1.18927	1.07e-05	0.000108785	Promoter	146268	1	472	uc001pkb.1	0	ENSG00000149311	ATM	ATM serine/threonine kinase
chr16	81069198	81069598	401	*	7.43408	7.78365	6.97178	0.811864	0.000107246	0.000758098	Promoter	11494	1	23300	uc002ffz.1	0	ENSG00000166454	ATMIN	ATM interactor
chr12	7047027	7047427	401	*	8.08122	8.31668	7.7997	0.516984	0.0178829	0.0448011	Exon (uc001qrw.1/1822, exon 6 of 10)	2889	1	1822	uc001qry.1	4024	ENSG00000111676	ATN1	atrophin 1
chr12	7041926	7042326	401	*	5.57092	5.96641	5.02427	0.942137	0.00118424	0.00545523	Promoter	2889	1	1822	uc001qry.1	-677	ENSG00000111676	ATN1	atrophin 1
chr2	85968414	85968814	401	*	4.61312	3.9139	5.08206	-1.16816	0.00299405	0.0113493	Distal Intergenic	21428	1	84913	uc002sqm.4	-12095	ENSG00000168874	ATOH8	atonal bHLH transcription factor 8
chr5	151138002	151138402	401	*	7.69912	8.07735	7.18507	0.892277	5.67e-05	0.000444056	Promoter	15828	2	475	uc003luk.3	0	ENSG00000177556	ATOX1	antioxidant 1 copper chaperone
chr4	47533708	47534108	401	*	6.09359	6.38353	5.73034	0.653188	0.0136472	0.0364704	Intron (uc003gxj.3/57205, intron 5 of 9)	57050	1	57205	uc003gxl.1	-4346	ENSG00000145246	ATP10D	ATPase phospholipid transporting 10D (putative)
chr4	47487090	47487490	401	*	7.0994	7.50115	6.54064	0.960509	3.35e-05	0.000285576	Promoter	62172	1	57205	uc003gxj.3	0	ENSG00000145246	ATP10D	ATPase phospholipid transporting 10D (putative)
chr13	113290939	113291339	401	*	4.47897	3.91699	4.88238	-0.965397	0.0131475	0.035446	Distal Intergenic	37454	1	400165	uc001vsh.1	-10019	ENSG00000197595	ATP11AUN	ATP11A upstream neighbor
chr3	182495160	182495560	401	*	4.47057	3.80582	4.92391	-1.11809	0.00515401	0.0173559	Distal Intergenic	43122	1	23200	uc003fla.3	-15731	ENSG00000058063	ATP11B	ATPase phospholipid transporting 11B (putative)
chr3	182511010	182511410	401	*	7.62943	8.02736	7.0781	0.949259	7.33e-05	0.000549815	Promoter	43122	1	23200	uc003fla.3	0	ENSG00000058063	ATP11B	ATPase phospholipid transporting 11B (putative)
chr3	182401340	182401740	401	*	5.27912	5.68628	4.70978	0.976504	0.00257233	0.0100805	Distal Intergenic	43122	1	23200	uc003fla.3	-109551	ENSG00000058063	ATP11B	ATPase phospholipid transporting 11B (putative)
chrX	138820784	138821184	401	*	4.16704	4.62429	3.49376	1.13052	0.0127145	0.0345683	Intron (uc004fax.3/286410, intron 8 of 10)	42089	2	286410	uc004fax.3	29409	ENSG00000101974	ATP11C	ATPase phospholipid transporting 11C
chrX	138848609	138849009	401	*	5.60042	6.2287	4.46208	1.76663	4.72e-08	1.09e-06	Intron (uc004fax.3/286410, intron 1 of 10)	42089	2	286410	uc004fax.3	1584	ENSG00000101974	ATP11C	ATPase phospholipid transporting 11C
chr13	25257983	25258383	401	*	5.60905	5.93118	5.19367	0.737508	0.0159137	0.0409464	Intron (uc001upp.3/479, intron 2 of 22)	31375	1	479	uc010aaa.3	3434	ENSG00000075673	ATP12A	ATPase H+/K+ transporting non-gastric alpha2 subunit
chr13	25283353	25283753	401	*	7.54717	7.93462	7.01584	0.91878	5.69e-05	0.000445151	Exon (uc001upp.3/479, exon 18 of 23)	31375	1	479	uc010aaa.3	28804	ENSG00000075673	ATP12A	ATPase H+/K+ transporting non-gastric alpha2 subunit
chr19	19760392	19760792	401	*	5.37875	4.77199	5.80457	-1.03257	0.000665615	0.00342407	5' UTR	6597	2	57130	uc002nne.3	1814	ENSG00000105726	ATP13A1	ATPase 13A1
chr3	193047841	193048241	401	*	4.1915	3.44906	4.67927	-1.23021	0.00517642	0.0174129	Intron (uc011bsq.2/344905, intron 12 of 29)	103684	2	344905	uc011bsq.2	48273	ENSG00000187527	ATP13A5	ATPase 13A5
chr1	116888434	116888834	401	*	6.40271	6.76271	5.92189	0.840819	0.000482603	0.00263635	Distal Intergenic	31594	1	476	uc010owv.1	-26170	ENSG00000163399	ATP1A1	ATPase Na+/K+ transporting subunit alpha 1
chr19	42520440	42520840	401	*	4.14968	3.48588	4.60258	-1.1167	0.0126773	0.0344952	Intron (uc002osi.2/2901, intron 4 of 8)	27695	2	478	uc010xwh.3	-22012	ENSG00000105409	ATP1A3	ATPase Na+/K+ transporting subunit alpha 3
chr1	169075330	169075730	401	*	7.90414	8.38101	7.18696	1.19405	8.8e-07	1.31e-05	Promoter	26014	1	481	uc001gfr.1	-217	ENSG00000143153	ATP1B1	ATPase Na+/K+ transporting subunit beta 1
chr1	168960904	168961304	401	*	4.88865	5.44577	3.9691	1.47667	3.2e-05	0.000274505	Distal Intergenic	26014	1	481	uc001gfr.1	-114643	ENSG00000143153	ATP1B1	ATPase Na+/K+ transporting subunit beta 1
chr1	169056254	169056654	401	*	5.23018	5.7884	4.30756	1.48083	3.89e-06	4.58e-05	Distal Intergenic	26014	1	481	uc001gfr.1	-19293	ENSG00000143153	ATP1B1	ATPase Na+/K+ transporting subunit beta 1
chr1	169186877	169187277	401	*	4.91813	5.53881	3.80535	1.73346	1.65e-06	2.22e-05	Intron (uc001gft.3/29922, intron 10 of 11)	26014	1	481	uc001gfr.1	110930	ENSG00000143153	ATP1B1	ATPase Na+/K+ transporting subunit beta 1
chr3	141595089	141595489	401	*	8.02939	8.47537	7.38049	1.09487	8.17e-05	0.000603079	Promoter	49913	1	483	uc003eug.1	0	ENSG00000069849	ATP1B3	ATPase Na+/K+ transporting subunit beta 3
chr3	141632030	141632430	401	*	5.21655	5.72307	4.42912	1.29395	0.000400007	0.00225909	Intron (uc003eug.1/483, intron 3 of 6)	49913	1	483	uc011bne.1	36560	ENSG00000069849	ATP1B3	ATPase Na+/K+ transporting subunit beta 3
chrX	119478445	119478845	401	*	4.42166	4.9684	3.53059	1.43781	0.000834222	0.0041115	Distal Intergenic	21165	1	23439	uc004esq.3	-17095	ENSG00000101892	ATP1B4	ATPase Na+/K+ transporting family member beta 4
chr12	58334952	58335352	401	*	8.19845	8.49851	7.81915	0.679361	0.00816741	0.0246942	Promoter	15608	1	91419	uc001sqp.3	-93	ENSG00000166896	ATP23	ATP23 metallopeptidase and ATP synthase assembly factor homolog
chr12	110718807	110719207	401	*	8.0311	8.35593	7.61121	0.744719	0.0003217	0.00189187	Promoter	69866	1	488	uc001tqk.4	0	ENSG00000174437	ATP2A2	ATPase sarcoplasmic/endoplasmic reticulum Ca2+ transporting 2
chr17	3876752	3877152	401	*	3.90267	3.05915	4.43146	-1.37231	0.00810751	0.0245495	Distal Intergenic	40596	2	489	uc002fxd.2	-8994	ENSG00000074370	ATP2A3	ATPase sarcoplasmic/endoplasmic reticulum Ca2+ transporting 3
chr12	90055427	90055827	401	*	5.03052	5.42892	4.47826	0.95066	0.00617699	0.0199398	Distal Intergenic	68019	2	490	uc001tbh.3	-5583	ENSG00000070961	ATP2B1	ATPase plasma membrane Ca2+ transporting 1
chr12	90057427	90057827	401	*	5.22937	5.71779	4.48541	1.23238	8.57e-05	0.000626942	Distal Intergenic	68019	2	490	uc001tbh.3	-7583	ENSG00000070961	ATP2B1	ATPase plasma membrane Ca2+ transporting 1
chr12	90555422	90555822	401	*	4.58159	3.99841	4.99573	-0.997318	0.00900866	0.0265917	Distal Intergenic	2998	1	338758	uc001tbi.4	452690	ENSG00000271614	ATP2B1-AS1	ATP2B1 antisense RNA 1
chr12	90127393	90127793	401	*	4.86383	5.21702	4.39515	0.821868	0.0139479	0.037068	Distal Intergenic	2998	1	338758	uc001tbi.4	24661	ENSG00000271614	ATP2B1-AS1	ATP2B1 antisense RNA 1
chr12	90674451	90674851	401	*	4.57326	5.01609	3.93103	1.08506	0.0142225	0.0375848	Distal Intergenic	2998	1	338758	uc001tbi.4	571719	ENSG00000271614	ATP2B1-AS1	ATP2B1 antisense RNA 1
chr12	90469530	90469930	401	*	4.95433	5.42776	4.24499	1.18277	0.000703813	0.00358194	Distal Intergenic	2998	1	338758	uc001tbi.4	366798	ENSG00000271614	ATP2B1-AS1	ATP2B1 antisense RNA 1
chr12	90103221	90103621	401	*	9.41881	9.93161	8.61589	1.31572	4.52e-07	7.42e-06	Promoter	2998	1	338758	uc001tbi.4	489	ENSG00000271614	ATP2B1-AS1	ATP2B1 antisense RNA 1
chr12	90692813	90693213	401	*	4.58216	5.09666	3.77498	1.32168	0.00114421	0.00530285	Distal Intergenic	2998	1	338758	uc001tbi.4	590081	ENSG00000271614	ATP2B1-AS1	ATP2B1 antisense RNA 1
chr12	90546733	90547133	401	*	6.01478	6.58765	5.05046	1.5372	9.94e-09	2.93e-07	Distal Intergenic	2998	1	338758	uc001tbi.4	444001	ENSG00000271614	ATP2B1-AS1	ATP2B1 antisense RNA 1
chr12	90470829	90471229	401	*	5.8031	6.37896	4.83006	1.5489	1.13e-08	3.26e-07	Distal Intergenic	2998	1	338758	uc001tbi.4	368097	ENSG00000271614	ATP2B1-AS1	ATP2B1 antisense RNA 1
chr12	90496799	90497199	401	*	5.03441	5.6124	4.05514	1.55725	7.77e-05	0.000577573	Distal Intergenic	2998	1	338758	uc001tbi.4	394067	ENSG00000271614	ATP2B1-AS1	ATP2B1 antisense RNA 1
chr12	90422424	90422824	401	*	4.84262	5.43175	3.83006	1.60169	6.73e-06	7.34e-05	Distal Intergenic	2998	1	338758	uc001tbi.4	319692	ENSG00000271614	ATP2B1-AS1	ATP2B1 antisense RNA 1
chr12	90082641	90083041	401	*	4.22832	4.82681	3.18696	1.63985	0.00125982	0.00573102	Distal Intergenic	2998	1	338758	uc001tbi.4	-19691	ENSG00000271614	ATP2B1-AS1	ATP2B1 antisense RNA 1
chr12	90257338	90257738	401	*	7.84911	8.53286	6.50421	2.02865	2.62e-17	7.94e-15	Distal Intergenic	2998	1	338758	uc001tbi.4	154606	ENSG00000271614	ATP2B1-AS1	ATP2B1 antisense RNA 1
chr12	90343637	90344037	401	*	7.34544	8.08972	5.72334	2.36638	1.01e-20	6.71e-18	Distal Intergenic	2998	1	338758	uc001tbi.4	240905	ENSG00000271614	ATP2B1-AS1	ATP2B1 antisense RNA 1
chr12	90154526	90154926	401	*	4.59193	5.34771	2.90904	2.43868	1.34e-08	3.76e-07	Distal Intergenic	2998	1	338758	uc001tbi.4	51794	ENSG00000271614	ATP2B1-AS1	ATP2B1 antisense RNA 1
chr12	90592746	90593146	401	*	6.04583	6.89985	3.66847	3.23138	1.02e-25	1.57e-22	Distal Intergenic	2998	1	338758	uc001tbi.4	490014	ENSG00000271614	ATP2B1-AS1	ATP2B1 antisense RNA 1
chr3	10378738	10379138	401	*	5.1165	4.56589	5.51405	-0.948168	0.00392133	0.0140196	Promoter	12281	2	491	uc003bvs.3	-751	ENSG00000157087	ATP2B2	ATPase plasma membrane Ca2+ transporting 2
chr3	10645116	10645516	401	*	6.50458	6.76571	6.18549	0.580217	0.0162497	0.0416086	Intron (uc003bvw.3/491, intron 2 of 21)	117701	2	491	uc010hdp.2	-97848	ENSG00000157087	ATP2B2	ATPase plasma membrane Ca2+ transporting 2
chr1	203671219	203671619	401	*	4.9646	4.51243	5.30836	-0.795926	0.0172753	0.0436417	Intron (uc001gzv.3/493, intron 7 of 21)	50888	1	493	uc009xaq.3	19349	ENSG00000058668	ATP2B4	ATPase plasma membrane Ca2+ transporting 4
chr1	203598586	203598986	401	*	5.70715	5.30841	6.01921	-0.710804	0.0081271	0.0245918	Intron (uc001gzv.3/493, intron 1 of 21)	117295	1	493	uc001gzw.3	2671	ENSG00000058668	ATP2B4	ATPase plasma membrane Ca2+ transporting 4
chr3	130612647	130613047	401	*	7.57116	7.89056	7.16033	0.730231	0.00428482	0.015022	Promoter	109212	1	27032	uc003enk.3	0	ENSG00000017260	ATP2C1	ATPase secretory pathway Ca2+ transporting 1
chr3	130568929	130569329	401	*	5.99346	6.78093	4.12547	2.65546	5.52e-16	1.23e-13	Promoter	152678	1	27032	uc011blg.2	-40	ENSG00000017260	ATP2C1	ATPase secretory pathway Ca2+ transporting 1
chr19	36066344	36066744	401	*	7.93224	7.19526	8.41768	-1.22241	8.13e-07	1.22e-05	Distal Intergenic	13466	2	495	uc002oal.1	-11784	ENSG00000105675	ATP4A	ATPase H+/K+ transporting subunit alpha
chr13	114301243	114301643	401	*	4.91755	4.47332	5.25672	-0.783393	0.0187602	0.046428	Downstream (1-2kb)	9392	2	496	uc001vtz.3	10870	ENSG00000186009	ATP4B	ATPase H+/K+ transporting subunit beta
chr18	43678004	43678404	401	*	7.19086	7.58578	6.64531	0.94047	5.34e-05	0.000421293	Promoter	14210	2	498	uc002lbr.2	0	ENSG00000152234	ATP5F1A	ATP synthase F1 subunit alpha
chr12	57045687	57046087	401	*	4.58522	3.73601	5.11619	-1.38018	0.00039331	0.0022267	Distal Intergenic	7894	2	506	uc001slr.3	-5835	ENSG00000110955	ATP5F1B	ATP synthase F1 subunit beta
chr12	57039692	57040092	401	*	8.37687	8.6644	8.0174	0.647008	0.0101835	0.0291823	Promoter	7894	2	506	uc001slr.3	0	ENSG00000110955	ATP5F1B	ATP synthase F1 subunit beta
chr19	1244374	1244774	401	*	6.72352	6.12453	7.14553	-1.021	8.05e-06	8.54e-05	3' UTR	3076	1	513	uc002lro.3	2625	ENSG00000099624	ATP5F1D	ATP synthase F1 subunit delta
chr19	1241512	1241912	401	*	6.86008	6.36151	7.22991	-0.868404	3.41e-05	0.000289392	Promoter	3076	1	513	uc002lrn.3	0	ENSG00000099624	ATP5F1D	ATP synthase F1 subunit delta
chr20	57607304	57607704	401	*	8.18405	8.42359	7.89666	0.526936	0.0136778	0.0365321	Promoter	3690	2	514	uc002yal.3	0	ENSG00000124172	ATP5F1E	ATP synthase F1 subunit epsilon
chr1	28573627	28574027	401	*	7.81903	8.07031	7.51456	0.555756	0.0147812	0.0387165	Distal Intergenic	2015	1	93974	uc001bpr.3	11025	ENSG00000130770	ATP5IF1	ATP synthase inhibitory factor subunit 1
chr17	46969732	46970132	401	*	8.36306	8.71974	7.88817	0.831568	0.000270587	0.00164031	Promoter	3085	1	516	uc002iog.3	-16	ENSG00000159199	ATP5MC1	ATP synthase membrane subunit c locus 1
chr12	54089199	54089599	401	*	4.98633	4.49118	5.35428	-0.863097	0.0104114	0.029675	Distal Intergenic	11569	2	517	uc009znc.3	-18687	ENSG00000135390	ATP5MC2	ATP synthase membrane subunit c locus 2
chr2	176325324	176325724	401	*	4.32172	3.7061	4.75184	-1.04574	0.0164472	0.0419963	Distal Intergenic	5505	2	518	uc002ukb.2	-278834	ENSG00000154518	ATP5MC3	ATP synthase membrane subunit c locus 3
chr2	176121727	176122127	401	*	4.9776	4.39331	5.39231	-0.998998	0.00356775	0.0130268	Distal Intergenic	5505	2	518	uc002ukb.2	-75237	ENSG00000154518	ATP5MC3	ATP synthase membrane subunit c locus 3
chr11	118269499	118269899	401	*	6.49818	6.79922	6.1173	0.681918	0.00899518	0.0265601	3' UTR	8459	1	10632	uc001psx.3	-2205	ENSG00000167283	ATP5MG	ATP synthase membrane subunit g
chr1	111984132	111984532	401	*	5.31103	4.64862	5.76328	-1.11467	0.00099486	0.00474157	Intron (uc001ebb.3/79084, intron 9 of 9)	10797	1	515	uc009wgf.1	-6930	ENSG00000116459	ATP5PB	ATP synthase peripheral stalk-membrane subunit b
chr21	27221031	27221431	401	*	4.19304	3.40796	4.69861	-1.29065	0.0079211	0.0241214	Distal Intergenic	11175	2	522	uc002ylw.3	-113066	ENSG00000154723	ATP5PF	ATP synthase peripheral stalk subunit F6
chr21	27206030	27206430	401	*	4.24527	3.51883	4.72617	-1.20734	0.00798709	0.0242875	Distal Intergenic	11175	2	522	uc002ylw.3	-98065	ENSG00000154723	ATP5PF	ATP synthase peripheral stalk subunit F6
chr21	27150706	27151106	401	*	4.56974	4.03638	4.95826	-0.921879	0.0201393	0.0489079	Distal Intergenic	11175	2	522	uc002ylw.3	-42741	ENSG00000154723	ATP5PF	ATP synthase peripheral stalk subunit F6
chr21	27162455	27162855	401	*	5.1336	5.5813	4.48101	1.10029	0.000813035	0.00402928	Distal Intergenic	11175	2	522	uc002ylw.3	-54490	ENSG00000154723	ATP5PF	ATP synthase peripheral stalk subunit F6
chr21	27173821	27174221	401	*	7.36836	7.90909	6.49346	1.41563	6.52e-09	2.06e-07	Distal Intergenic	11175	2	522	uc002ylw.3	-65856	ENSG00000154723	ATP5PF	ATP synthase peripheral stalk subunit F6
chrX	153656741	153657141	401	*	6.71955	7.03369	6.31738	0.716311	0.00237272	0.00946617	Promoter	7885	1	537	uc004flf.1	0	ENSG00000071553	ATP6AP1	ATPase H+ transporting accessory protein 1
chr5	81652850	81653250	401	*	8.42196	9.01314	7.40314	1.61	2.18e-10	1.13e-08	Distal Intergenic	13395	1	92270	uc003khw.3	52097	ENSG00000205464	ATP6AP1L	ATPase H+ transporting accessory protein 1 like
chr5	81807854	81808254	401	*	5.38945	6.14012	3.73399	2.40613	5.09e-11	3.27e-09	Distal Intergenic	13395	1	92270	uc003khw.3	207101	ENSG00000205464	ATP6AP1L	ATPase H+ transporting accessory protein 1 like
chrX	40439879	40440279	401	*	7.45646	7.88849	6.8369	1.05159	1.49e-05	0.000144298	Promoter	25673	1	10159	uc004det.3	0	ENSG00000182220	ATP6AP2	ATPase H+ transporting accessory protein 2
chrX	40331316	40331716	401	*	5.61342	6.07775	4.92452	1.15322	8.13e-05	0.000600318	Distal Intergenic	25673	1	10159	uc004det.3	-108500	ENSG00000182220	ATP6AP2	ATPase H+ transporting accessory protein 2
chrX	40448882	40449282	401	*	5.54467	6.02812	4.8123	1.21583	6.95e-05	0.000526489	Intron (uc004det.3/10159, intron 2 of 8)	9109	1	10159	uc004deu.1	-7497	ENSG00000182220	ATP6AP2	ATPase H+ transporting accessory protein 2
chr17	40674089	40674489	401	*	4.84257	4.33613	5.21668	-0.880548	0.0158141	0.040758	3' UTR	2245	1	535	uc002hzu.3	1736	ENSG00000033627	ATP6V0A1	ATPase H+ transporting V0 subunit a1
chr7	138423468	138423868	401	*	5.55756	5.85017	5.1901	0.66007	0.0161613	0.0414458	Intron (uc003vuf.3/50617, intron 14 of 20)	67744	2	50617	uc003vuf.3	34914	ENSG00000105929	ATP6V0A4	ATPase H+ transporting V0 subunit a4
chr1	44441257	44441657	401	*	5.58206	5.10009	5.9427	-0.84261	0.010048	0.0288984	Promoter	3325	1	533	uc001clf.3	614	ENSG00000117410	ATP6V0B	ATPase H+ transporting V0 subunit b
chr8	87176570	87176970	401	*	4.38331	4.85694	3.6735	1.18345	0.00427505	0.0149947	Distal Intergenic	55316	1	245972	uc003ydp.1	65431	ENSG00000147614	ATP6V0D2	ATPase H+ transporting V0 subunit d2
chr8	87175494	87175894	401	*	4.23214	4.80207	3.27631	1.52577	0.000507787	0.00274745	Distal Intergenic	55316	1	245972	uc003ydp.1	64355	ENSG00000147614	ATP6V0D2	ATPase H+ transporting V0 subunit d2
chr7	149700436	149700836	401	*	5.10131	4.49439	5.5272	-1.03281	0.00272871	0.0105496	Distal Intergenic	6169	2	401431	uc011kur.2	-129485	ENSG00000204934	ATP6V0E2-AS1	ATP6V0E2 antisense RNA 1
chr7	149745651	149746051	401	*	4.31433	3.71437	4.7368	-1.02243	0.0164506	0.0420015	Distal Intergenic	6169	2	401431	uc011kur.2	-174700	ENSG00000204934	ATP6V0E2-AS1	ATP6V0E2 antisense RNA 1
chr2	71147479	71147879	401	*	4.54432	3.60523	5.10839	-1.50316	0.000133845	0.000912761	Intron (uc002shh.3/25806, intron 1 of 2)	26580	1	525	uc002shi.1	-15119	ENSG00000116039	ATP6V1B1	ATPase H+ transporting V1 subunit B1
chr8	20054637	20055037	401	*	7.93188	8.34323	7.35428	0.988949	2.41e-05	0.00021724	Promoter	24504	1	526	uc003wzp.3	0	ENSG00000147416	ATP6V1B2	ATPase H+ transporting V1 subunit B2
chr8	104033070	104033470	401	*	8.06257	8.40687	7.60945	0.797424	0.000789949	0.00393871	Promoter	52038	1	528	uc003ykz.4	0	ENSG00000155097	ATP6V1C1	ATPase H+ transporting V1 subunit C1
chr8	104086062	104086462	401	*	4.83489	5.21641	4.3147	0.901707	0.0112422	0.0314695	Distal Intergenic	51995	1	528	uc011lhl.2	52771	ENSG00000155097	ATP6V1C1	ATPase H+ transporting V1 subunit C1
chr14	67826465	67826865	401	*	8.42909	8.91943	7.68061	1.23882	9.98e-08	2.06e-06	Promoter	22140	2	51382	uc001xjf.3	0	ENSG00000100554	ATP6V1D	ATPase H+ transporting V1 subunit D
chr7	128502645	128503045	401	*	7.99172	8.40688	7.40651	1.00037	7.05e-06	7.63e-05	Promoter	3047	1	9296	uc003voc.2	0	ENSG00000128524	ATP6V1F	ATPase H+ transporting V1 subunit F
chr9	117349772	117350172	401	*	7.7861	8.04709	7.46724	0.579847	0.00775132	0.0237408	Promoter	11159	1	9550	uc004bjc.3	0	ENSG00000136888	ATP6V1G1	ATPase H+ transporting V1 subunit G1
chr1	198463802	198464202	401	*	4.44778	3.8071	4.88989	-1.08279	0.00853035	0.025514	Distal Intergenic	17464	2	127124	uc009wzd.3	45613	ENSG00000151418	ATP6V1G3	ATPase H+ transporting V1 subunit G3
chr1	198526037	198526437	401	*	6.52096	6.81107	6.15744	0.653629	0.00746238	0.0230644	Distal Intergenic	17724	2	127124	uc001gup.3	-15962	ENSG00000151418	ATP6V1G3	ATPase H+ transporting V1 subunit G3
chr1	198508111	198508511	401	*	4.25538	4.72145	3.5626	1.15885	0.00573275	0.0188437	Intron (uc009wzd.3/127124, intron 1 of 3)	17464	2	127124	uc009wzd.3	1304	ENSG00000151418	ATP6V1G3	ATPase H+ transporting V1 subunit G3
chr8	54755645	54756045	401	*	7.99343	8.36748	7.48712	0.880366	0.000146514	0.000982195	Promoter	127769	2	51606	uc003xrm.4	0	ENSG00000047249	ATP6V1H	ATPase H+ transporting V1 subunit H
chr8	54570294	54570694	401	*	6.59135	7.23319	5.40588	1.82731	5.17e-14	7.53e-12	Distal Intergenic	124419	2	51606	uc003xrk.4	181827	ENSG00000047249	ATP6V1H	ATPase H+ transporting V1 subunit H
chrX	77165837	77166237	401	*	7.48967	7.99118	6.71446	1.27672	1.12e-07	2.27e-06	Promoter	54194	1	538	uc004ecv.2	0	ENSG00000165240	ATP7A	ATPase copper transporting alpha
chr13	52540821	52541221	401	*	4.25447	4.69826	3.61022	1.08804	0.0114293	0.0318691	Intron (uc001vfw.2/540, intron 4 of 20)	29244	2	540	uc010tgs.1	-4772	ENSG00000123191	ATP7B	ATPase copper transporting beta
chr4	42572325	42572725	401	*	4.49321	3.85716	4.93313	-1.07597	0.00905195	0.0266906	Intron (uc003gwr.2/10396, intron 14 of 36)	98780	2	10396	uc003gwq.2	-63154	ENSG00000124406	ATP8A1	ATPase phospholipid transporting 8A1
chr4	42570634	42571034	401	*	5.1345	5.52287	4.60142	0.921451	0.00385296	0.0138313	Intron (uc003gwr.2/10396, intron 15 of 36)	98780	2	10396	uc003gwq.2	-61463	ENSG00000124406	ATP8A1	ATPase phospholipid transporting 8A1
chr4	42629800	42630200	401	*	7.82062	8.37086	6.92007	1.45079	4.26e-08	9.99e-07	Intron (uc003gwr.2/10396, intron 1 of 36)	248731	2	10396	uc003gwr.2	28922	ENSG00000124406	ATP8A1	ATPase phospholipid transporting 8A1
chr4	42638269	42638669	401	*	4.95442	5.51282	4.03131	1.4815	1.94e-05	0.000180733	Intron (uc003gwr.2/10396, intron 1 of 36)	248731	2	10396	uc003gwr.2	20453	ENSG00000124406	ATP8A1	ATPase phospholipid transporting 8A1
chr4	42658991	42659391	401	*	9.08658	9.6682	8.09658	1.57161	8.17e-11	4.82e-09	Promoter	248731	2	10396	uc003gwr.2	0	ENSG00000124406	ATP8A1	ATPase phospholipid transporting 8A1
chr13	26312201	26312601	401	*	4.75363	5.10768	4.28343	0.824248	0.0197552	0.0482152	Intron (uc001uqk.3/51761, intron 25 of 36)	360151	1	51761	uc010aaj.1	170930	ENSG00000132932	ATP8A2	ATPase phospholipid transporting 8A2
chr13	26337106	26337506	401	*	4.47916	5.05525	3.50547	1.54978	0.000176698	0.00114967	Intron (uc001uqk.3/51761, intron 25 of 36)	360151	1	51761	uc010aaj.1	195835	ENSG00000132932	ATP8A2	ATPase phospholipid transporting 8A2
chr1	154315311	154315711	401	*	5.78202	5.30581	6.13944	-0.833637	0.00158449	0.00688044	Exon (uc001fex.3/57198, exon 15 of 28)	8746	1	57198	uc001fey.1	14036	ENSG00000143515	ATP8B2	ATPase phospholipid transporting 8B2
chr19	1796648	1797048	401	*	4.87425	4.34122	5.2626	-0.921386	0.0114297	0.0318691	Exon (uc002ltv.4/148229, exon 15 of 29)	7400	2	148229	uc002lty.1	9111	ENSG00000130270	ATP8B3	ATPase phospholipid transporting 8B3
chr18	77097156	77097556	401	*	4.58995	3.92835	5.04183	-1.11348	0.00295443	0.0112319	Exon (uc002lmw.1/374868, exon 19 of 29)	34018	1	374868	uc002lna.3	-6709	ENSG00000166377	ATP9B	ATPase phospholipid transporting 9B (putative)
chr18	77126689	77127089	401	*	4.09041	3.44567	4.53443	-1.08875	0.0203865	0.049362	Intron (uc002lmw.1/374868, intron 26 of 28)	30513	1	374868	uc010drb.3	18919	ENSG00000166377	ATP9B	ATPase phospholipid transporting 9B (putative)
chr18	77095894	77096294	401	*	4.49754	3.97332	4.88122	-0.907905	0.0191003	0.0470057	Intron (uc002lmw.1/374868, intron 17 of 28)	34018	1	374868	uc002lna.3	-7971	ENSG00000166377	ATP9B	ATPase phospholipid transporting 9B (putative)
chr18	77006460	77006860	401	*	5.63245	5.98727	5.16087	0.826398	0.00221961	0.0089853	Intron (uc002lmv.1/374868, intron 8 of 12)	34018	1	374868	uc002lna.3	-97405	ENSG00000166377	ATP9B	ATPase phospholipid transporting 9B (putative)
chr18	76829033	76829433	401	*	8.95286	9.46026	8.16328	1.29698	2e-08	5.28e-07	Promoter	46681	1	374868	uc002lmu.3	0	ENSG00000166377	ATP9B	ATPase phospholipid transporting 9B (putative)
chr5	10232489	10232889	401	*	4.40993	3.84207	4.81633	-0.97426	0.0181447	0.0453123	Intron (uc003jeo.3/134145, intron 4 of 4)	24402	2	134145	uc003jeo.3	17132	ENSG00000150756	ATPSCKMT	ATP synthase c subunit lysine N-methyltransferase
chr3	142297502	142297902	401	*	8.645	9.0177	8.14117	0.876537	0.000376554	0.00215053	Promoter	129592	2	545	uc003eux.4	0	ENSG00000175054	ATR	ATR serine/threonine kinase
chr3	142227467	142227867	401	*	5.60206	6.13833	4.73898	1.39935	1.22e-06	1.72e-05	Intron (uc003eux.4/545, intron 27 of 46)	20332	2	545	uc003euy.1	-39056	ENSG00000175054	ATR	ATR serine/threonine kinase
chrX	77041508	77041908	401	*	7.0172	7.62485	5.94694	1.6779	4.42e-12	3.91e-10	Promoter	281364	2	546	uc004eco.4	0	ENSG00000085224	ATRX	ATRX chromatin remodeler
chrX	77024303	77024703	401	*	4.54549	5.1935	3.3379	1.8556	1.32e-05	0.000130091	Intron (uc004eco.4/546, intron 1 of 35)	281364	2	546	uc004eco.4	17016	ENSG00000085224	ATRX	ATRX chromatin remodeler
chr6	16771660	16772060	401	*	4.02338	3.31397	4.49684	-1.18287	0.0172281	0.0435667	Distal Intergenic	23019	2	6310	uc003nbw.1	-9939	ENSG00000124788	ATXN1	ataxin 1
chr6	16771160	16771560	401	*	5.88181	6.17744	5.50956	0.667873	0.0150587	0.0392797	Distal Intergenic	23019	2	6310	uc003nbw.1	-9439	ENSG00000124788	ATXN1	ataxin 1
chr6	16761708	16762108	401	*	7.50225	7.83772	7.06436	0.773357	0.0016354	0.00705125	Promoter	462379	2	6310	uc003nbt.3	0	ENSG00000124788	ATXN1	ataxin 1
chr6	16652093	16652493	401	*	5.96128	6.36078	5.40689	0.953892	0.000284609	0.00171118	Intron (uc003nbt.3/6310, intron 4 of 8)	317530	2	6310	uc003nbu.1	97831	ENSG00000124788	ATXN1	ataxin 1
chr6	16685441	16685841	401	*	4.66372	5.25102	3.65667	1.59435	4.45e-05	0.000361516	Intron (uc003nbt.3/6310, intron 3 of 8)	317530	2	6310	uc003nbu.1	64483	ENSG00000124788	ATXN1	ataxin 1
chr16	71879617	71880017	401	*	7.52431	7.84205	7.11622	0.725836	0.000526973	0.00283183	Promoter	11343	1	342371	uc002fbd.3	0	ENSG00000224470	ATXN1L	ataxin 1 like
chr12	111945025	111945425	401	*	4.24232	3.55436	4.70622	-1.15186	0.0116547	0.0323523	Intron (uc001tsh.3/6311, intron 14 of 25)	18391	2	6311	uc001tsl.1	-36380	ENSG00000204842	ATXN2	ataxin 2
chr12	112035626	112036026	401	*	5.44746	4.78783	5.89844	-1.11061	0.000295827	0.0017662	Promoter	86018	2	6311	uc001tsm.1	268	ENSG00000204842	ATXN2	ataxin 2
chr14	92572875	92573275	401	*	7.70446	8.08222	7.19128	0.890934	0.000218511	0.00137515	Promoter	48070	2	4287	uc001yac.4	0	ENSG00000066427	ATXN3	ataxin 3
chr3	63897986	63898386	401	*	7.66168	8.06128	7.10709	0.954192	8.44e-05	0.000618902	5' UTR	105062	1	6314	uc021wzy.1	13911	ENSG00000163635	ATXN7	ataxin 7
chr3	63953966	63954366	401	*	7.61906	8.04838	7.00511	1.04327	5.15e-06	5.82e-05	Promoter	35717	1	6314	uc011bfn.2	546	ENSG00000163635	ATXN7	ataxin 7
chr3	63968189	63968589	401	*	5.1132	5.65311	4.24048	1.41263	4.36e-05	0.000354813	Intron (uc003dlv.3/6314, intron 7 of 11)	35717	1	6314	uc011bfn.2	14769	ENSG00000163635	ATXN7	ataxin 7
chr7	105516952	105517352	401	*	7.50333	7.96034	6.83058	1.12976	1.15e-05	0.000115933	Promoter	271811	2	222255	uc003vde.2	0	ENSG00000146776	ATXN7L1	ataxin 7 like 1
chr7	105382429	105382829	401	*	5.1068	5.65809	4.20337	1.45472	2.23e-05	0.000202393	Intron (uc003vde.2/222255, intron 3 of 11)	74389	2	222255	uc003vdf.2	-62820	ENSG00000146776	ATXN7L1	ataxin 7 like 1
chr1	110026423	110026823	401	*	7.58622	7.92849	7.13662	0.791869	0.000219045	0.00137745	Promoter	8860	1	127002	uc001dxr.3	0	ENSG00000162650	ATXN7L2	ataxin 7 like 2
chr17	42277434	42277834	401	*	8.16528	8.42566	7.84733	0.578328	0.0056794	0.0187084	Distal Intergenic	6357	2	56970	uc002iga.3	-1905	ENSG00000087152	ATXN7L3	ataxin 7 like 3
chr12	74884201	74884601	401	*	4.69651	5.07495	4.18207	0.89288	0.0131822	0.0355156	Distal Intergenic	3682	1	552889	uc001sxd.4	-46950	ENSG00000253719	ATXN7L3B	ataxin 7 like 3B
chr12	74931380	74931780	401	*	8.92968	9.55627	7.79703	1.75924	1.4e-12	1.39e-10	Promoter	3682	1	552889	uc001sxd.4	0	ENSG00000253719	ATXN7L3B	ataxin 7 like 3B
chr13	70591325	70591725	401	*	4.60629	4.04178	5.01099	-0.969203	0.0167566	0.0426266	Intron (uc001vip.3/57626, intron 1 of 10)	32541	1	6315	uc010aej.1	-89620	NA	ATXN8OS	ATXN8 opposite strand lncRNA
chr13	70381247	70381647	401	*	4.70591	4.15543	5.10338	-0.94795	0.0119099	0.0328725	Intron (uc001vip.3/57626, intron 6 of 10)	32541	1	6315	uc010aej.1	-299698	NA	ATXN8OS	ATXN8 opposite strand lncRNA
chr9	94123991	94124391	401	*	7.29289	7.55009	6.97967	0.57042	0.00614326	0.0198556	Promoter	148110	2	549	uc004arf.4	0	ENSG00000148090	AUH	AU RNA binding methylglutaconyl-CoA hydratase
chr1	26189404	26189804	401	*	4.76197	3.95433	5.27666	-1.32233	0.000697736	0.00355449	Exon (uc001bkx.3/164091, exon 2 of 2)	25352	2	79000	uc001bkw.1	-3556	ENSG00000127423	AUNIP	aurora kinase A and ninein interacting protein
chr2	74756849	74757249	401	*	7.94015	8.21632	7.59829	0.618033	0.00750859	0.0231709	Promoter	3200	2	550	uc002smf.3	0	ENSG00000115307	AUP1	AUP1 lipid droplet regulating VLDL assembly factor
chr1	1306782	1307182	401	*	6.85561	6.45525	7.16867	-0.713414	0.0049286	0.0167565	Downstream (1-2kb)	1137	2	54998	uc001afb.1	3064	ENSG00000175756	AURKAIP1	aurora kinase A interacting protein 1
chr7	69457912	69458312	401	*	4.73694	5.09445	4.26058	0.833873	0.0185854	0.0461491	Intron (uc003tvv.4/26053, intron 2 of 4)	1193981	1	26053	uc003tvx.4	394007	ENSG00000158321	AUTS2	activator of transcription and developmental regulator AUTS2
chr7	69811848	69812248	401	*	4.7404	5.13524	4.195	0.940237	0.0198236	0.0483411	Intron (uc003tvw.4/26053, intron 4 of 18)	26638	1	26053	uc011keg.2	-419000	ENSG00000158321	AUTS2	activator of transcription and developmental regulator AUTS2
chr7	70181329	70181729	401	*	4.39155	4.88412	3.63779	1.24633	0.00188451	0.00788367	Intron (uc003tvw.4/26053, intron 6 of 18)	26638	1	26053	uc011keg.2	-49519	ENSG00000158321	AUTS2	activator of transcription and developmental regulator AUTS2
chr7	70060766	70061166	401	*	5.64356	6.14799	4.86127	1.28672	1.95e-05	0.000181494	Intron (uc003tvw.4/26053, intron 5 of 18)	26638	1	26053	uc011keg.2	-170082	ENSG00000158321	AUTS2	activator of transcription and developmental regulator AUTS2
chr7	70262164	70262564	401	*	5.23769	5.74871	4.43916	1.30956	0.000223161	0.00139965	Distal Intergenic	26638	1	26053	uc011keg.2	30916	ENSG00000158321	AUTS2	activator of transcription and developmental regulator AUTS2
chr7	69826793	69827193	401	*	4.51181	5.02323	3.71232	1.31091	0.00071628	0.00363251	Intron (uc003tvw.4/26053, intron 4 of 18)	26638	1	26053	uc011keg.2	-404055	ENSG00000158321	AUTS2	activator of transcription and developmental regulator AUTS2
chr7	70241722	70242122	401	*	4.69447	5.22831	3.83778	1.39053	0.000150171	0.00100224	Exon (uc003tvw.4/26053, exon 14 of 19)	26638	1	26053	uc011keg.2	10474	ENSG00000158321	AUTS2	activator of transcription and developmental regulator AUTS2
chr7	68664148	68664548	401	*	5.15805	5.69687	4.28824	1.40863	9.4e-06	9.73e-05	Distal Intergenic	691703	1	26053	uc003tvv.4	-399357	ENSG00000158321	AUTS2	activator of transcription and developmental regulator AUTS2
chr7	70125449	70125849	401	*	5.86424	6.41259	4.9688	1.44379	1.67e-07	3.21e-06	Intron (uc003tvw.4/26053, intron 5 of 18)	26638	1	26053	uc011keg.2	-105399	ENSG00000158321	AUTS2	activator of transcription and developmental regulator AUTS2
chr7	69630463	69630863	401	*	4.28522	4.84997	3.34422	1.50575	0.000735857	0.00371424	Intron (uc003tvv.4/26053, intron 4 of 4)	1193981	1	26053	uc003tvx.4	566558	ENSG00000158321	AUTS2	activator of transcription and developmental regulator AUTS2
chr7	70134858	70135258	401	*	4.4473	5.01539	3.4968	1.51859	0.000159831	0.00105588	Intron (uc003tvw.4/26053, intron 5 of 18)	26638	1	26053	uc011keg.2	-95990	ENSG00000158321	AUTS2	activator of transcription and developmental regulator AUTS2
chr7	69783475	69783875	401	*	5.31441	5.88709	4.35064	1.53645	1.73e-06	2.31e-05	Intron (uc003tvw.4/26053, intron 4 of 18)	26638	1	26053	uc011keg.2	-447373	ENSG00000158321	AUTS2	activator of transcription and developmental regulator AUTS2
chr7	69777349	69777749	401	*	4.87727	5.48023	3.82187	1.65837	3.57e-06	4.26e-05	Intron (uc003tvw.4/26053, intron 4 of 18)	26638	1	26053	uc011keg.2	-453499	ENSG00000158321	AUTS2	activator of transcription and developmental regulator AUTS2
chr7	69063049	69063449	401	*	6.67699	7.31939	5.48953	1.82985	8.38e-13	8.95e-11	Promoter	691703	1	26053	uc003tvv.4	-456	ENSG00000158321	AUTS2	activator of transcription and developmental regulator AUTS2
chr7	69642682	69643082	401	*	4.88826	5.53281	3.69311	1.83971	5.11e-07	8.27e-06	Intron (uc003tvv.4/26053, intron 4 of 4)	1193981	1	26053	uc003tvx.4	578777	ENSG00000158321	AUTS2	activator of transcription and developmental regulator AUTS2
chr7	69799869	69800269	401	*	5.77464	6.4236	4.56361	1.86	1.17e-09	4.83e-08	Intron (uc003tvw.4/26053, intron 4 of 18)	26638	1	26053	uc011keg.2	-430979	ENSG00000158321	AUTS2	activator of transcription and developmental regulator AUTS2
chr7	69781726	69782126	401	*	5.32347	5.98458	4.06747	1.91711	1.9e-08	5.08e-07	Intron (uc003tvw.4/26053, intron 4 of 18)	26638	1	26053	uc011keg.2	-449122	ENSG00000158321	AUTS2	activator of transcription and developmental regulator AUTS2
chr7	70113048	70113448	401	*	6.93801	7.60561	5.65723	1.94838	2.95e-12	2.73e-10	Intron (uc003tvw.4/26053, intron 5 of 18)	26638	1	26053	uc011keg.2	-117800	ENSG00000158321	AUTS2	activator of transcription and developmental regulator AUTS2
chr7	70160663	70161063	401	*	5.00466	5.68861	3.65896	2.02965	0.00197759	0.00818575	Intron (uc003tvw.4/26053, intron 5 of 18)	26638	1	26053	uc011keg.2	-70185	ENSG00000158321	AUTS2	activator of transcription and developmental regulator AUTS2
chr7	69428363	69428763	401	*	4.7657	5.46242	3.36666	2.09576	3.97e-07	6.66e-06	Intron (uc003tvv.4/26053, intron 2 of 4)	1193981	1	26053	uc003tvx.4	364458	ENSG00000158321	AUTS2	activator of transcription and developmental regulator AUTS2
chr7	69471376	69471776	401	*	5.12683	5.83618	3.67256	2.16362	5.19e-09	1.7e-07	Intron (uc003tvv.4/26053, intron 2 of 4)	1193981	1	26053	uc003tvx.4	407471	ENSG00000158321	AUTS2	activator of transcription and developmental regulator AUTS2
chr7	69068953	69069353	401	*	5.98733	6.69788	4.52767	2.17021	9.36e-13	9.86e-11	Intron (uc003tvv.4/26053, intron 1 of 4)	1193981	1	26053	uc003tvx.4	5048	ENSG00000158321	AUTS2	activator of transcription and developmental regulator AUTS2
chr7	69418292	69418692	401	*	4.9633	5.6829	3.46219	2.22071	1.42e-09	5.73e-08	Intron (uc003tvv.4/26053, intron 2 of 4)	1193981	1	26053	uc003tvx.4	354387	ENSG00000158321	AUTS2	activator of transcription and developmental regulator AUTS2
chr7	69427704	69428104	401	*	5.6317	6.35665	4.10537	2.25128	2.54e-13	3.1e-11	Intron (uc003tvv.4/26053, intron 2 of 4)	1193981	1	26053	uc003tvx.4	363799	ENSG00000158321	AUTS2	activator of transcription and developmental regulator AUTS2
chr7	70158812	70159212	401	*	7.35109	8.09681	5.72151	2.3753	2.34e-20	1.44e-17	Intron (uc003tvw.4/26053, intron 5 of 18)	26638	1	26053	uc011keg.2	-72036	ENSG00000158321	AUTS2	activator of transcription and developmental regulator AUTS2
chr7	68877597	68877997	401	*	5.99328	6.78363	4.10701	2.67662	4.81e-20	2.76e-17	Distal Intergenic	691703	1	26053	uc003tvv.4	-185908	ENSG00000158321	AUTS2	activator of transcription and developmental regulator AUTS2
chr7	70253280	70253680	401	*	6.07367	6.88368	4.05488	2.8288	1.53e-17	4.87e-15	Intron (uc003tvw.4/26053, intron 18 of 18)	26638	1	26053	uc011keg.2	22032	ENSG00000158321	AUTS2	activator of transcription and developmental regulator AUTS2
chr7	69772675	69773075	401	*	6.18551	7.00028	4.13255	2.86773	7.25e-23	7.03e-20	Intron (uc003tvw.4/26053, intron 4 of 18)	26638	1	26053	uc011keg.2	-458173	ENSG00000158321	AUTS2	activator of transcription and developmental regulator AUTS2
chr7	70243605	70244005	401	*	5.90668	6.79957	3.10189	3.69767	2.28e-21	1.77e-18	Intron (uc003tvw.4/26053, intron 14 of 18)	26638	1	26053	uc011keg.2	12357	ENSG00000158321	AUTS2	activator of transcription and developmental regulator AUTS2
chr15	34340176	34340576	401	*	4.32577	3.5811	4.81448	-1.23339	0.00386452	0.01386	Intron (uc001zhk.1/1133, intron 2 of 2)	172876	2	57099	uc001zhj.3	-8873	ENSG00000169857	AVEN	apoptosis and caspase activation inhibitor
chr15	34354129	34354529	401	*	4.99817	5.41487	4.40989	1.00499	0.00292893	0.0111564	Intron (uc001zhk.1/1133, intron 2 of 2)	172876	2	57099	uc001zhj.3	-22826	ENSG00000169857	AVEN	apoptosis and caspase activation inhibitor
chr12	58197053	58197453	401	*	4.56746	4.01513	4.96591	-0.950775	0.0126557	0.034454	Exon (uc001sqj.2/10677, exon 14 of 19)	6533	2	10677	uc001sqk.1	5022	ENSG00000135407	AVIL	advillin
chr7	32534886	32535286	401	*	8.67272	9.15673	7.93905	1.21768	2.92e-06	3.61e-05	Promoter	88604	1	23080	uc003tcv.1	0	ENSG00000105778	AVL9	AVL9 cell migration associated
chr7	32555589	32555989	401	*	5.2724	5.79696	4.43974	1.35722	0.000146789	0.000983691	Intron (uc003tcv.1/23080, intron 1 of 15)	543861	1	23080	uc011kai.2	20413	ENSG00000105778	AVL9	AVL9 cell migration associated
chr20	3074009	3074409	401	*	6.82819	5.98926	7.3552	-1.36593	3.89e-09	1.32e-07	Distal Intergenic	2169	2	551	uc002whu.3	-8639	ENSG00000101200	AVP	arginine vasopressin
chr20	3063168	3063568	401	*	5.4085	4.89238	5.78784	-0.895453	0.00300229	0.0113708	3' UTR	2169	2	551	uc002whu.3	1802	ENSG00000101200	AVP	arginine vasopressin
chr10	99446931	99447331	401	*	8.4512	8.80024	7.9898	0.810446	0.00130767	0.00590177	Promoter	9835	2	60370	uc001koi.2	0	ENSG00000119986	AVPI1	arginine vasopressin induced 1
chr12	63715295	63715695	401	*	4.15545	4.64894	3.39948	1.24946	0.00535803	0.0178759	Distal Intergenic	10052	2	552	uc001sro.2	-168705	ENSG00000166148	AVPR1A	arginine vasopressin receptor 1A
chrX	153166266	153166666	401	*	5.34902	5.6874	4.90613	0.781274	0.00837537	0.0251688	Distal Intergenic	4636	1	554	uc004fjg.4	-1319	ENSG00000126895	AVPR2	arginine vasopressin receptor 2
chr1	179334918	179335318	401	*	8.31828	8.78128	7.63233	1.14896	1.23e-06	1.73e-05	Promoter	188764	1	126859	uc009wxg.3	0	ENSG00000162779	AXDND1	axonemal dynein light chain domain containing 1
chr16	404509	404909	401	*	5.94517	5.17735	6.44362	-1.26626	1.59e-06	2.15e-05	Distal Intergenic	65237	2	8312	uc002cgq.2	-1833	ENSG00000103126	AXIN1	axin 1
chr16	402723	403123	401	*	7.8807	8.18988	7.48665	0.70323	0.000674239	0.00345942	Promoter	65237	2	8312	uc002cgq.2	-47	ENSG00000103126	AXIN1	axin 1
chr17	63453705	63454105	401	*	4.38446	3.53143	4.91691	-1.38548	0.00144854	0.00640857	Distal Intergenic	30172	2	8313	uc002jfh.3	100749	ENSG00000168646	AXIN2	axin 2
chr17	63534138	63534538	401	*	5.42327	4.75678	5.87741	-1.12063	0.000354087	0.00204432	3' UTR	30172	2	8313	uc002jfh.3	20316	ENSG00000168646	AXIN2	axin 2
chr17	63556067	63556467	401	*	6.31903	5.96265	6.60458	-0.641934	0.0131015	0.0353452	Promoter	2521	2	8313	uc002jfj.1	0	ENSG00000168646	AXIN2	axin 2
chr17	63557556	63557956	401	*	7.267	7.48986	7.00333	0.486529	0.0190282	0.0468792	Promoter	33058	2	8313	uc002jfi.3	0	ENSG00000168646	AXIN2	axin 2
chr17	63452072	63452472	401	*	5.18783	5.52961	4.73908	0.790538	0.0118127	0.0326799	Distal Intergenic	30172	2	8313	uc002jfh.3	102382	ENSG00000168646	AXIN2	axin 2
chr17	63519490	63519890	401	*	5.8371	6.3271	5.08943	1.23767	8.37e-06	8.82e-05	Distal Intergenic	30172	2	8313	uc002jfh.3	34964	ENSG00000168646	AXIN2	axin 2
chr17	63543420	63543820	401	*	5.8791	6.41799	5.00911	1.40888	1.5e-06	2.05e-05	Intron (uc002jfh.3/8313, intron 2 of 8)	30172	2	8313	uc002jfh.3	11034	ENSG00000168646	AXIN2	axin 2
chr19	41732246	41732646	401	*	5.20256	4.73384	5.55577	-0.821933	0.0105805	0.0300492	Intron (uc010ehi.1/558, intron 4 of 11)	42564	1	558	uc010ehk.3	7138	ENSG00000167601	AXL	AXL receptor tyrosine kinase
chr3	28370043	28370443	401	*	4.51389	4.96586	3.8521	1.11376	0.00455369	0.0157474	Intron (uc003ceb.4/64343, intron 6 of 7)	26775	2	64343	uc003ceb.4	20175	ENSG00000163512	AZI2	5-azacytidine induced 2
chr8	103818488	103818888	401	*	7.69997	8.15365	7.03448	1.11917	7.68e-07	1.16e-05	Distal Intergenic	37862	2	51582	uc003ykx.3	57509	ENSG00000155096	AZIN1	antizyme inhibitor 1
chr8	103875160	103875560	401	*	8.26085	8.71681	7.59038	1.12642	3.02e-06	3.71e-05	Promoter	37862	2	51582	uc003ykx.3	837	ENSG00000155096	AZIN1	antizyme inhibitor 1
chr8	103822969	103823369	401	*	8.36861	8.95654	7.35968	1.59686	5.13e-11	3.29e-09	Distal Intergenic	37862	2	51582	uc003ykx.3	53028	ENSG00000155096	AZIN1	antizyme inhibitor 1
chr1	33564999	33565399	401	*	6.55297	6.14504	6.87063	-0.72559	0.00374174	0.0135185	Intron (uc001bwr.3/113451, intron 10 of 11)	38217	1	113451	uc009vug.3	17220	ENSG00000142920	AZIN2	antizyme inhibitor 2
chr19	827596	827996	401	*	4.98938	4.36407	5.42418	-1.06011	0.00128565	0.00582492	Promoter	4187	1	566	uc002lpz.1	0	ENSG00000172232	AZU1	azurocidin 1
chr15	45011777	45012177	401	*	5.97111	6.30843	5.53004	0.778395	0.0030787	0.0115904	Distal Intergenic	6673	1	567	uc001zuc.3	8092	ENSG00000166710	B2M	beta-2-microglobulin
chr3	160752989	160753389	401	*	4.52343	5.08135	3.60167	1.47968	0.000179001	0.00116254	Intron (uc003fdr.3/151742, intron 2 of 3)	16243	2	8706	uc011bpa.2	65632	ENSG00000169255	B3GALNT1	beta-1,3-N-acetylgalactosaminyltransferase 1 (globoside blood group)
chr3	160717148	160717548	401	*	6.13519	6.9602	4.00518	2.95502	3.49e-20	2.06e-17	Intron (uc003fdr.3/151742, intron 2 of 3)	16243	2	8706	uc011bpa.2	101473	ENSG00000169255	B3GALNT1	beta-1,3-N-acetylgalactosaminyltransferase 1 (globoside blood group)
chr1	235675266	235675666	401	*	4.39407	3.74446	4.84038	-1.09592	0.00872515	0.0259523	Distal Intergenic	39569	2	148789	uc001hxd.2	-7485	ENSG00000162885	B3GALNT2	beta-1,3-N-acetylgalactosaminyltransferase 2
chr1	235667778	235668178	401	*	8.51599	8.84625	8.08694	0.759311	0.000928711	0.00448779	Promoter	57277	2	148789	uc001hxc.3	0	ENSG00000162885	B3GALNT2	beta-1,3-N-acetylgalactosaminyltransferase 2
chr2	168420579	168420979	401	*	4.61355	4.01792	5.0339	-1.01598	0.0060686	0.0196742	Distal Intergenic	52185	1	8708	uc002udz.1	-254203	ENSG00000172318	B3GALT1	beta-1,3-galactosyltransferase 1
chr1	193887993	193888393	401	*	4.23079	3.45244	4.7336	-1.28116	0.0063594	0.0203793	Distal Intergenic	7884	2	8707	uc001gtc.4	-732250	ENSG00000162630	B3GALT2	beta-1,3-galactosyltransferase 2
chr1	194406264	194406664	401	*	4.9935	4.28453	5.46676	-1.18223	0.000352437	0.00203623	Distal Intergenic	7884	2	8707	uc001gtc.4	-1250521	ENSG00000162630	B3GALT2	beta-1,3-galactosyltransferase 2
chr1	193186468	193186868	401	*	4.44053	3.77898	4.8924	-1.11341	0.00568047	0.0187097	Intron (uc001gtb.3/79577, intron 13 of 16)	7884	2	8707	uc001gtc.4	-30725	ENSG00000162630	B3GALT2	beta-1,3-galactosyltransferase 2
chr1	194087257	194087657	401	*	4.66555	4.08509	5.07833	-0.993234	0.0150149	0.0391922	Distal Intergenic	7884	2	8707	uc001gtc.4	-931514	ENSG00000162630	B3GALT2	beta-1,3-galactosyltransferase 2
chr1	194327352	194327752	401	*	5.08967	4.56499	5.4736	-0.908603	0.0054815	0.018202	Distal Intergenic	7884	2	8707	uc001gtc.4	-1171609	ENSG00000162630	B3GALT2	beta-1,3-galactosyltransferase 2
chr1	194025380	194025780	401	*	7.07912	7.43837	6.59965	0.838725	0.000125404	0.000863734	Distal Intergenic	7884	2	8707	uc001gtc.4	-869637	ENSG00000162630	B3GALT2	beta-1,3-galactosyltransferase 2
chr1	194021612	194022012	401	*	6.1907	6.56373	5.68626	0.877472	0.00221565	0.00897328	Distal Intergenic	7884	2	8707	uc001gtc.4	-865869	ENSG00000162630	B3GALT2	beta-1,3-galactosyltransferase 2
chr1	193387569	193387969	401	*	5.62677	6.02931	5.0665	0.962808	0.0011525	0.00533305	Distal Intergenic	7884	2	8707	uc001gtc.4	-231826	ENSG00000162630	B3GALT2	beta-1,3-galactosyltransferase 2
chr1	194258638	194259038	401	*	8.21014	8.64702	7.58048	1.06654	6.31e-06	6.94e-05	Distal Intergenic	7884	2	8707	uc001gtc.4	-1102895	ENSG00000162630	B3GALT2	beta-1,3-galactosyltransferase 2
chr1	193375963	193376363	401	*	5.19181	5.62904	4.5614	1.06764	0.000746305	0.00375778	Distal Intergenic	7884	2	8707	uc001gtc.4	-220220	ENSG00000162630	B3GALT2	beta-1,3-galactosyltransferase 2
chr1	193407010	193407410	401	*	4.80649	5.27034	4.11865	1.15169	0.00111431	0.00519878	Distal Intergenic	7884	2	8707	uc001gtc.4	-251267	ENSG00000162630	B3GALT2	beta-1,3-galactosyltransferase 2
chr1	194264791	194265191	401	*	6.90686	7.37451	6.21055	1.16396	1.35e-06	1.87e-05	Distal Intergenic	7884	2	8707	uc001gtc.4	-1109048	ENSG00000162630	B3GALT2	beta-1,3-galactosyltransferase 2
chr1	193155566	193155966	401	*	5.84089	6.32353	5.11042	1.21311	1.81e-05	0.000170155	Promoter	7884	2	8707	uc001gtc.4	0	ENSG00000162630	B3GALT2	beta-1,3-galactosyltransferase 2
chr1	193152168	193152568	401	*	5.12023	5.69678	4.14519	1.55159	1.21e-05	0.000121405	Intron (uc001gtb.3/79577, intron 10 of 16)	7884	2	8707	uc001gtc.4	3175	ENSG00000162630	B3GALT2	beta-1,3-galactosyltransferase 2
chr1	194194941	194195341	401	*	5.28801	5.9302	4.10129	1.82891	8.27e-09	2.52e-07	Distal Intergenic	7884	2	8707	uc001gtc.4	-1039198	ENSG00000162630	B3GALT2	beta-1,3-galactosyltransferase 2
chr1	194250554	194250954	401	*	3.9882	4.70551	2.49771	2.2078	5.47e-05	0.000430189	Distal Intergenic	7884	2	8707	uc001gtc.4	-1094811	ENSG00000162630	B3GALT2	beta-1,3-galactosyltransferase 2
chr6	33244867	33245267	401	*	6.46595	6.06614	6.77866	-0.712524	0.00150248	0.00659892	Promoter	1686	1	8705	uc003odr.3	0	ENSG00000235863	B3GALT4	beta-1,3-galactosyltransferase 4
chr11	134253769	134254169	401	*	4.95923	4.29661	5.41158	-1.11497	0.00198083	0.00819677	Exon (uc001qhq.3/27087, exon 4 of 7)	6243	2	27087	uc010scv.1	3612	ENSG00000109956	B3GAT1	beta-1,3-glucuronyltransferase 1
chr11	134343914	134344314	401	*	4.39503	3.58606	4.91025	-1.3242	0.00122654	0.00561352	Intron (uc021qsn.1/283177, intron 3 of 5)	69180	1	283177	uc001qhs.3	37538	ENSG00000255545	B3GAT1-DT	B3GAT1 diverget transcript
chr11	134734334	134734734	401	*	4.82402	4.30258	5.20622	-0.90364	0.0115632	0.0321419	Distal Intergenic	69180	1	283177	uc001qhs.3	427958	ENSG00000255545	B3GAT1-DT	B3GAT1 diverget transcript
chr6	71684109	71684509	401	*	4.14713	3.49846	4.59299	-1.09453	0.015677	0.0405082	Distal Intergenic	95423	2	135152	uc003pfw.3	-17321	ENSG00000112309	B3GAT2	beta-1,3-glucuronyltransferase 2
chr6	71665561	71665961	401	*	7.4627	7.78829	7.04154	0.746745	0.000752816	0.00378524	Promoter	95720	2	135152	uc003pfv.3	827	ENSG00000112309	B3GAT2	beta-1,3-glucuronyltransferase 2
chr6	71594030	71594430	401	*	5.51964	5.88415	5.03071	0.853432	0.00250857	0.00988884	Intron (uc003pfv.3/135152, intron 2 of 3)	95720	2	135152	uc003pfv.3	72358	ENSG00000112309	B3GAT2	beta-1,3-glucuronyltransferase 2
chr13	31773946	31774346	401	*	7.91103	8.17725	7.5843	0.592947	0.00859848	0.0256512	Promoter	132300	1	145173	uc010aaz.3	0	ENSG00000187676	B3GLCT	beta 3-glucosyltransferase
chr2	62423020	62423420	401	*	7.8631	8.2931	7.24775	1.04535	9.28e-06	9.62e-05	Promoter	28605	1	10678	uc002sbs.3	0	ENSG00000170340	B3GNT2	UDP-GlcNAc:betaGal beta-1,3-N-acetylglucosaminyltransferase 2
chr2	62427298	62427698	401	*	5.68651	6.37661	4.31543	2.06117	1.79e-09	6.94e-08	Intron (uc002sbs.3/10678, intron 1 of 1)	28605	1	10678	uc002sbs.3	4036	ENSG00000170340	B3GNT2	UDP-GlcNAc:betaGal beta-1,3-N-acetylglucosaminyltransferase 2
chr3	182971887	182972287	401	*	5.41524	4.96689	5.75679	-0.789899	0.00708212	0.0221582	Promoter	19574	1	84002	uc003fll.3	281	ENSG00000176597	B3GNT5	UDP-GlcNAc:betaGal beta-1,3-N-acetylglucosaminyltransferase 5
chr11	76758635	76759035	401	*	6.80576	7.34064	5.94636	1.39428	1.3e-09	5.28e-08	Distal Intergenic	7571	1	192134	uc021qnp.1	13200	ENSG00000198488	B3GNT6	UDP-GlcNAc:betaGal beta-1,3-N-acetylglucosaminyltransferase 6
chr11	76674029	76674429	401	*	5.49384	6.20218	4.0441	2.15807	1.67e-10	8.96e-09	Intron (uc010rsg.1/55331, intron 4 of 8)	7571	1	192134	uc021qnp.1	-71006	ENSG00000198488	B3GNT6	UDP-GlcNAc:betaGal beta-1,3-N-acetylglucosaminyltransferase 6
chr2	232260724	232261124	401	*	5.27323	4.67173	5.69647	-1.02474	0.00125125	0.0057011	Promoter	5541	1	93010	uc002vrs.3	389	ENSG00000156966	B3GNT7	UDP-GlcNAc:betaGal beta-1,3-N-acetylglucosaminyltransferase 7
chr12	648398	648798	401	*	7.09544	7.42396	6.66935	0.754612	0.00187499	0.0078513	Intron (uc001qii.1/283358, intron 3 of 19)	12298	1	283358	uc001qij.1	-3501	ENSG00000139044	B4GALNT3	beta-1,4-N-acetyl-galactosaminyltransferase 3
chr11	364472	364872	401	*	5.55305	4.5259	6.14694	-1.62104	2e-07	3.72e-06	Distal Intergenic	12323	1	338707	uc001lpb.3	-4923	ENSG00000182272	B4GALNT4	beta-1,4-N-acetyl-galactosaminyltransferase 4
chr9	33159465	33159865	401	*	5.82164	5.40879	6.14226	-0.733476	0.00949487	0.027697	Intron (uc003zsg.2/2683, intron 1 of 5)	56718	2	2683	uc003zsg.2	7491	ENSG00000086062	B4GALT1	beta-1,4-galactosyltransferase 1
chr9	33167345	33167745	401	*	8.34614	8.79591	7.68911	1.1068	2.44e-06	3.1e-05	Promoter	56718	2	2683	uc003zsg.2	0	ENSG00000086062	B4GALT1	beta-1,4-galactosyltransferase 1
chr9	33141372	33141772	401	*	5.67046	6.14845	4.95072	1.19773	0.000514377	0.00277367	Intron (uc003zsg.2/2683, intron 1 of 5)	56718	2	2683	uc003zsg.2	25584	ENSG00000086062	B4GALT1	beta-1,4-galactosyltransferase 1
chr1	161155134	161155534	401	*	6.80436	7.08561	6.45467	0.630945	0.00293757	0.0111826	Distal Intergenic	4364	2	8703	uc009wud.2	-7376	ENSG00000158850	B4GALT3	beta-1,4-galactosyltransferase 3
chr3	118961239	118961639	401	*	5.35972	4.88325	5.7173	-0.834048	0.00467743	0.0160715	Distal Intergenic	24666	2	8702	uc011biy.2	-1487	ENSG00000121578	B4GALT4	beta-1,4-galactosyltransferase 4
chr3	118960276	118960676	401	*	6.62115	7.00413	6.09823	0.905903	8.55e-05	0.000625457	Promoter	24666	2	8702	uc011biy.2	-524	ENSG00000121578	B4GALT4	beta-1,4-galactosyltransferase 4
chr3	118937915	118938315	401	*	7.05993	7.48037	6.4641	1.01627	5.14e-05	0.000408327	Intron (uc003ece.1/8702, intron 5 of 6)	28897	2	8702	uc003ecg.3	21170	ENSG00000121578	B4GALT4	beta-1,4-galactosyltransferase 4
chr20	48330269	48330669	401	*	5.64654	5.2509	5.95671	-0.705812	0.0146138	0.0383797	Promoter	80939	2	9334	uc002xuu.4	0	ENSG00000158470	B4GALT5	beta-1,4-galactosyltransferase 5
chr18	29226222	29226622	401	*	4.47206	4.87466	3.91164	0.963017	0.0169917	0.0431005	Intron (uc002kwz.4/9331, intron 3 of 8)	4153	2	9331	uc002kwy.4	-19861	ENSG00000118276	B4GALT6	beta-1,4-galactosyltransferase 6
chr18	29214203	29214603	401	*	4.57761	4.98836	4.00118	0.98718	0.0105594	0.0300012	Intron (uc002kwz.4/9331, intron 5 of 8)	4153	2	9331	uc002kwy.4	-7842	ENSG00000118276	B4GALT6	beta-1,4-galactosyltransferase 6
chr18	29302345	29302745	401	*	5.65924	6.15763	4.89156	1.26607	3.48e-05	0.000294606	Distal Intergenic	62478	2	9331	uc010dmb.3	-37659	ENSG00000118276	B4GALT6	beta-1,4-galactosyltransferase 6
chr18	29265161	29265561	401	*	7.21364	7.78606	6.25061	1.53546	1.78e-10	9.5e-09	Promoter	62478	2	9331	uc010dmb.3	-475	ENSG00000118276	B4GALT6	beta-1,4-galactosyltransferase 6
chr11	66114728	66115128	401	*	5.49287	4.8488	5.93658	-1.08778	0.000263576	0.00160427	Promoter	2319	2	11041	uc001ohr.3	33	ENSG00000174684	B4GAT1	beta-1,4-glucuronyltransferase 1
chr19	41869899	41870299	401	*	7.65259	7.88836	7.37062	0.517745	0.0110067	0.030945	Promoter	9757	2	80776	uc002oqj.2	0	ENSG00000123810	B9D2	B9 domain containing 2
chr8	104150976	104151376	401	*	4.42784	4.96521	3.56187	1.40333	0.00219367	0.00890126	Intron (uc011lhm.2/157556, intron 1 of 1)	89613	1	79870	uc003yld.3	-1545	ENSG00000164929	BAALC	BAALC binder of MAP3K1 and KLF4
chr19	17377956	17378356	401	*	7.93835	8.31553	7.42625	0.889281	0.000135053	0.000919792	Promoter	10101	1	29086	uc010xpl.1	0	ENSG00000105393	BABAM1	BRISC and BRCA1 A complex member 1
chr2	28113350	28113750	401	*	8.00826	8.28647	7.66327	0.623206	0.00242758	0.00963059	Promoter	448286	1	9577	uc002rlp.2	0	ENSG00000158019	BABAM2	BRISC and BRCA1 A complex member 2
chr11	117186327	117186727	401	*	5.31507	4.87103	5.65413	-0.783094	0.00794291	0.0241788	Promoter	30571	2	23621	uc001pqw.3	245	ENSG00000186318	BACE1	beta-secretase 1
chr21	30667471	30667871	401	*	6.87671	7.18144	6.48989	0.691556	0.00756273	0.0233016	Distal Intergenic	47250	1	571	uc002ynj.3	-3349	ENSG00000156273	BACH1	BTB domain and CNC homolog 1
chr21	30670935	30671335	401	*	7.60575	7.91938	7.20444	0.714939	0.0013139	0.00592336	Promoter	47250	1	571	uc002ynj.3	0	ENSG00000156273	BACH1	BTB domain and CNC homolog 1
chr21	30821592	30821992	401	*	6.82197	7.22714	6.25654	0.970606	0.000247938	0.00152513	Distal Intergenic	56658	1	571	uc002ynl.2	144032	ENSG00000156273	BACH1	BTB domain and CNC homolog 1
chr6	90925957	90926357	401	*	6.14416	6.50261	5.66612	0.836491	0.00107075	0.00503496	Intron (uc003pnw.3/60468, intron 1 of 6)	370381	2	60468	uc003pnw.3	80270	ENSG00000112182	BACH2	BTB domain and CNC homolog 2
chr6	91006433	91006833	401	*	8.30441	8.67922	7.79667	0.882547	0.000115499	0.000806082	Promoter	370381	2	60468	uc003pnw.3	0	ENSG00000112182	BACH2	BTB domain and CNC homolog 2
chr6	90959194	90959594	401	*	5.25716	5.64441	4.7262	0.918218	0.00660884	0.0209988	Intron (uc003pnw.3/60468, intron 1 of 6)	370381	2	60468	uc003pnw.3	47033	ENSG00000112182	BACH2	BTB domain and CNC homolog 2
chr6	90943642	90944042	401	*	7.47047	7.85948	6.9362	0.923279	3.52e-05	0.000297507	Intron (uc003pnw.3/60468, intron 1 of 6)	370381	2	60468	uc003pnw.3	62585	ENSG00000112182	BACH2	BTB domain and CNC homolog 2
chr6	90981573	90981973	401	*	5.99232	6.40267	5.41668	0.985994	0.000782304	0.00390593	5' UTR	370381	2	60468	uc003pnw.3	24654	ENSG00000112182	BACH2	BTB domain and CNC homolog 2
chr6	90928566	90928966	401	*	6.60368	7.01725	6.02165	0.995602	3.41e-05	0.000289398	Intron (uc003pnw.3/60468, intron 1 of 6)	370381	2	60468	uc003pnw.3	77661	ENSG00000112182	BACH2	BTB domain and CNC homolog 2
chr6	90966413	90966813	401	*	5.43077	5.86711	4.80223	1.06488	0.000456413	0.00251609	Intron (uc003pnw.3/60468, intron 1 of 6)	370381	2	60468	uc003pnw.3	39814	ENSG00000112182	BACH2	BTB domain and CNC homolog 2
chr6	90976574	90976974	401	*	6.49547	6.95748	5.8117	1.14578	4.54e-06	5.21e-05	Intron (uc003pnw.3/60468, intron 1 of 6)	370381	2	60468	uc003pnw.3	29653	ENSG00000112182	BACH2	BTB domain and CNC homolog 2
chr6	90995785	90996185	401	*	6.47641	6.95796	5.74845	1.20951	5.33e-07	8.56e-06	Intron (uc003pnw.3/60468, intron 1 of 6)	370381	2	60468	uc003pnw.3	10442	ENSG00000112182	BACH2	BTB domain and CNC homolog 2
chr6	90896757	90897157	401	*	5.86159	6.34588	5.12728	1.2186	3.08e-06	3.76e-05	Intron (uc003pnw.3/60468, intron 2 of 6)	370381	2	60468	uc003pnw.3	109470	ENSG00000112182	BACH2	BTB domain and CNC homolog 2
chr6	90872735	90873135	401	*	4.77659	5.31295	3.91329	1.39966	0.00016647	0.00109231	Intron (uc003pnw.3/60468, intron 2 of 6)	370381	2	60468	uc003pnw.3	133492	ENSG00000112182	BACH2	BTB domain and CNC homolog 2
chr6	90984106	90984506	401	*	8.65682	9.20971	7.74896	1.46075	9.5e-08	1.98e-06	Intron (uc003pnw.3/60468, intron 1 of 6)	370381	2	60468	uc003pnw.3	22121	ENSG00000112182	BACH2	BTB domain and CNC homolog 2
chr10	121415163	121415563	401	*	5.60166	5.04348	6.00311	-0.959635	0.000510959	0.00275914	Intron (uc001lel.3/9531, intron 1 of 3)	26448	1	9531	uc001lem.3	4281	ENSG00000151929	BAG3	BAG cochaperone 3
chr14	104013089	104013489	401	*	5.77138	5.13313	6.21234	-1.07922	8.58e-05	0.000627087	Distal Intergenic	5775	2	9529	uc001ynh.2	15166	ENSG00000166170	BAG5	BAG cochaperone 5
chr21	11186414	11186814	401	*	6.69718	5.56726	7.32298	-1.75571	0.0201514	0.0489237	Distal Intergenic	78125	2	85318	uc002yiu.1	-87477	NA	BAGE3	BAGE family member 3
chr21	11111034	11111434	401	*	6.82031	6.37011	7.16293	-0.792819	0.000781679	0.00390408	Distal Intergenic	78125	2	85318	uc002yiu.1	-12097	NA	BAGE3	BAGE family member 3
chr21	11109113	11109513	401	*	6.94812	6.60558	7.22473	-0.619153	0.00390663	0.0139775	Distal Intergenic	78125	2	85318	uc002yiu.1	-10176	NA	BAGE3	BAGE family member 3
chr21	11156868	11157268	401	*	5.84537	5.50586	6.12002	-0.614157	0.0171962	0.0435073	Distal Intergenic	78125	2	85318	uc002yiu.1	-57931	NA	BAGE3	BAGE family member 3
chr17	79373474	79373874	401	*	4.95268	4.30991	5.39578	-1.08587	0.00142063	0.00630701	Promoter	59819	1	57597	uc002kaf.2	0	ENSG00000266074	BAHCC1	BAH domain and coiled-coil containing 1
chr15	40734083	40734483	401	*	5.66014	4.98378	6.11879	-1.135	4.09e-05	0.00033683	Promoter	27031	1	22893	uc010bbp.1	672	ENSG00000140320	BAHD1	bromo adjacent homology domain containing 1
chr15	40744555	40744955	401	*	5.02039	4.41135	5.44732	-1.03597	0.00179685	0.00759243	Intron (uc001zlt.2/22893, intron 1 of 6)	9792	1	22893	uc001zlv.2	-5695	ENSG00000140320	BAHD1	bromo adjacent homology domain containing 1
chr17	79068680	79069080	401	*	6.00175	6.38778	5.47312	0.914661	0.00038111	0.00217057	Intron (uc002jyz.4/10458, intron 6 of 12)	11257	1	10458	uc010wui.2	-2838	ENSG00000175866	BAIAP2	BAR/IMD domain containing adaptor protein 2
chr17	78991932	78992332	401	*	5.42108	4.69623	5.90128	-1.20506	0.000149007	0.00099634	Distal Intergenic	5587	2	440465	uc002jyy.2	16187	ENSG00000226137	BAIAP2-DT	BAIAP2 divergent transcript
chr16	1383097	1383497	401	*	5.70285	5.21904	6.06452	-0.845481	0.00257918	0.0100984	Promoter	15837	1	8938	uc002clj.3	-109	ENSG00000007516	BAIAP3	BAI1 associated protein 3
chr6	33500244	33500644	401	*	4.49459	3.14573	5.17932	-2.03359	1.92e-06	2.53e-05	Distal Intergenic	2903	2	578	uc003oer.3	42581	ENSG00000030110	BAK1	BCL2 antagonist/killer 1
chr10	28966142	28966542	401	*	8.35068	8.76682	7.76351	1.00332	1.92e-05	0.00017948	Promoter	5445	1	25805	uc001iuj.1	0	ENSG00000095739	BAMBI	BMP and activin membrane bound inhibitor
chr20	17690571	17690971	401	*	4.5769	4.0632	4.95494	-0.891731	0.0185334	0.0460419	Intron (uc010zrs.1/140836, intron 1 of 2)	35925	1	140836	uc002wqa.2	9978	ENSG00000125888	BANF2	BANF family member 2
chr4	102338074	102338474	401	*	5.03221	4.42558	5.45797	-1.03239	0.00257786	0.0100953	Distal Intergenic	654852	1	55024	uc003hvx.4	-2644	ENSG00000153064	BANK1	B cell scaffold protein with ankyrin repeats 1
chr4	102339179	102339579	401	*	6.22633	6.57261	5.76976	0.802849	0.00357294	0.0130376	Distal Intergenic	654852	1	55024	uc003hvx.4	-1539	ENSG00000153064	BANK1	B cell scaffold protein with ankyrin repeats 1
chr4	102651638	102652038	401	*	4.79799	5.16125	4.31131	0.849939	0.0185157	0.0460061	Intron (uc003hvx.4/55024, intron 5 of 20)	284206	1	55024	uc003hvy.4	-59726	ENSG00000153064	BANK1	B cell scaffold protein with ankyrin repeats 1
chr4	102340915	102341315	401	*	4.75529	5.33744	3.76371	1.57373	2.75e-05	0.000242105	Promoter	654852	1	55024	uc003hvx.4	0	ENSG00000153064	BANK1	B cell scaffold protein with ankyrin repeats 1
chr4	102448353	102448753	401	*	7.16673	7.8772	5.7074	2.1698	2.35e-16	5.83e-14	Intron (uc003hvx.4/55024, intron 2 of 20)	654852	1	55024	uc003hvx.4	107235	ENSG00000153064	BANK1	B cell scaffold protein with ankyrin repeats 1
chr2	215674475	215674875	401	*	8.36763	8.90973	7.48906	1.42067	2.02e-08	5.32e-07	Promoter	42223	2	580	uc021vwj.1	-47	ENSG00000138376	BARD1	BRCA1 associated RING domain 1
chr2	215548325	215548725	401	*	5.69737	6.37628	4.37212	2.00416	2.35e-10	1.2e-08	Distal Intergenic	81154	2	580	uc002veu.2	125703	ENSG00000138376	BARD1	BRCA1 associated RING domain 1
chr11	129214199	129214599	401	*	4.47657	3.15497	5.15456	-1.99959	0.00538968	0.0179583	Distal Intergenic	76294	1	8538	uc001qfc.4	-31282	ENSG00000043039	BARX2	BARX homeobox 2
chr5	17217532	17217932	401	*	6.07545	6.62207	5.18471	1.43736	2.02e-07	3.75e-06	Promoter	59285	1	10409	uc003jfx.4	0	ENSG00000176788	BASP1	brain abundant membrane attached signal protein 1
chr5	17216374	17216774	401	*	6.27385	6.88465	5.19344	1.69122	2.42e-11	1.72e-09	Promoter	60023	1	10409	uc031siz.1	-158	ENSG00000176788	BASP1	brain abundant membrane attached signal protein 1
chr14	76009089	76009489	401	*	6.36258	6.71087	5.90251	0.808365	0.000877527	0.00428217	Intron (uc001xrr.3/10538, intron 2 of 2)	24551	1	10538	uc001xrr.3	20305	ENSG00000156127	BATF	basic leucine zipper ATF-like transcription factor
chr1	212897930	212898330	401	*	4.06149	3.03207	4.65613	-1.62406	0.00273268	0.0105607	Downstream (1-2kb)	13569	2	55509	uc001hjl.2	-24603	ENSG00000123685	BATF3	basic leucine zipper ATF-like transcription factor 3
chr19	49457931	49458331	401	*	6.32239	5.99082	6.59182	-0.601005	0.0149823	0.0391286	Promoter	6403	1	581	uc002plf.1	0	ENSG00000087088	BAX	BCL2 associated X, apoptosis regulator
chr14	35342685	35343085	401	*	7.58685	8.01908	6.9669	1.05218	7.97e-07	1.2e-05	Intron (uc001wsk.3/11177, intron 2 of 26)	74709	2	11177	uc001wsm.1	1053	ENSG00000198604	BAZ1A	bromodomain adjacent to zinc finger domain 1A
chr7	72936506	72936906	401	*	7.85611	8.19562	7.41128	0.784338	0.000224566	0.00140676	Promoter	81888	2	9031	uc003tyc.3	0	ENSG00000009954	BAZ1B	bromodomain adjacent to zinc finger domain 1B
chr12	57028652	57029052	401	*	6.0636	5.69987	6.35384	-0.653967	0.00867486	0.0258382	Intron (uc001slq.1/11176, intron 1 of 28)	40784	2	11176	uc001slq.1	1111	ENSG00000076108	BAZ2A	bromodomain adjacent to zinc finger domain 2A
chr12	57023951	57024351	401	*	6.95641	6.67348	7.19285	-0.519364	0.0154114	0.039992	Promoter	34616	2	11176	uc001slp.1	0	ENSG00000076108	BAZ2A	bromodomain adjacent to zinc finger domain 2A
chr12	57030556	57030956	401	*	7.38473	7.6794	7.01402	0.665379	0.00161631	0.00698687	Promoter	21597	2	11176	uc010sqr.1	-393	ENSG00000076108	BAZ2A	bromodomain adjacent to zinc finger domain 2A
chr12	56964001	56964401	401	*	5.33829	5.66644	4.91281	0.753633	0.0142499	0.0376346	Intron (uc001sln.2/5939, intron 4 of 13)	6597	2	11176	uc001slo.1	31575	ENSG00000076108	BAZ2A	bromodomain adjacent to zinc finger domain 2A
chr2	160372935	160373335	401	*	6.78143	7.2246	6.1385	1.0861	6.05e-05	0.00046856	Promoter	78357	2	29994	uc010fop.1	0	ENSG00000123636	BAZ2B	bromodomain adjacent to zinc finger domain 2B
chr2	160568744	160569144	401	*	9.02577	9.56044	8.16692	1.39353	1.59e-08	4.38e-07	Promoter	274356	2	29994	uc002uau.1	0	ENSG00000123636	BAZ2B	bromodomain adjacent to zinc finger domain 2B
chr19	47742935	47743335	401	*	5.76553	5.30543	6.11384	-0.808405	0.00345471	0.0126971	Distal Intergenic	11945	2	27113	uc010xyl.2	-6912	ENSG00000105327	BBC3	BCL2 binding component 3
chr14	74485782	74486182	401	*	7.70289	8.0454	7.25288	0.792521	0.000762632	0.00382686	Promoter	46738	1	80127	uc010tup.2	0	ENSG00000119636	BBOF1	basal body orientation factor 1
chr12	76742059	76742459	401	*	7.9801	8.36806	7.44783	0.920227	0.000195917	0.00125549	Promoter	3957	2	79738	uc001syd.1	0	ENSG00000179941	BBS10	Bardet-Biedl syndrome 10
chr4	123679130	123679530	401	*	4.71609	5.21464	3.94801	1.26664	0.00108619	0.0050933	Distal Intergenic	12242	1	166379	uc021xrm.1	25273	ENSG00000181004	BBS12	Bardet-Biedl syndrome 12
chr4	123653479	123653879	401	*	9.50072	10.0084	8.71044	1.29796	1.55e-06	2.1e-05	Promoter	12242	1	166379	uc003ieu.3	0	ENSG00000181004	BBS12	Bardet-Biedl syndrome 12
chr4	123683631	123684031	401	*	4.79127	5.54748	3.10606	2.44142	5.97e-10	2.68e-08	Distal Intergenic	12242	1	166379	uc021xrm.1	29774	ENSG00000181004	BBS12	Bardet-Biedl syndrome 12
chr4	122791473	122791873	401	*	8.22211	8.61899	7.67278	0.946211	8.56e-06	8.99e-05	Promoter	46169	2	55212	uc003ied.3	0	ENSG00000138686	BBS7	Bardet-Biedl syndrome 7
chr7	33258612	33259012	401	*	4.61899	4.08205	5.0094	-0.927352	0.0145371	0.038224	Intron (uc003tdn.1/27241, intron 5 of 22)	226201	1	27241	uc011kao.1	61362	ENSG00000122507	BBS9	Bardet-Biedl syndrome 9
chr7	33168907	33169307	401	*	8.42514	8.89462	7.72472	1.16991	3.51e-06	4.19e-05	Promoter	476529	1	27241	uc003tdn.1	0	ENSG00000122507	BBS9	Bardet-Biedl syndrome 9
chr3	107403497	107403897	401	*	5.59068	5.95353	5.10475	0.848782	0.00239866	0.00954032	Intron (uc003dwk.5/56987, intron 3 of 16)	165433	1	56987	uc003dwm.5	38753	ENSG00000114439	BBX	BBX high mobility group box domain containing
chr3	107472320	107472720	401	*	4.67185	5.14328	3.96703	1.17625	0.00333636	0.0123445	Intron (uc003dwk.5/56987, intron 9 of 16)	36611	1	56987	uc003dwo.5	-20846	ENSG00000114439	BBX	BBX high mobility group box domain containing
chr3	107241574	107241974	401	*	8.6373	9.11002	7.92955	1.18046	2.89e-06	3.58e-05	Promoter	288394	1	56987	uc003dwk.5	0	ENSG00000114439	BBX	BBX high mobility group box domain containing
chr3	107395547	107395947	401	*	4.59685	5.07348	3.88021	1.19327	0.00316341	0.0118369	Intron (uc003dwk.5/56987, intron 3 of 16)	165433	1	56987	uc003dwm.5	30803	ENSG00000114439	BBX	BBX high mobility group box domain containing
chr3	107317949	107318349	401	*	6.75287	7.2356	6.02217	1.21342	8.08e-06	8.56e-05	Intron (uc003dwk.5/56987, intron 2 of 16)	127740	1	56987	uc010hps.2	-46395	ENSG00000114439	BBX	BBX high mobility group box domain containing
chr3	107217506	107217906	401	*	4.43256	4.95869	3.59589	1.3628	0.000770109	0.0038556	Distal Intergenic	288394	1	56987	uc003dwk.5	-23877	ENSG00000114439	BBX	BBX high mobility group box domain containing
chr19	45310305	45310705	401	*	4.67164	3.89281	5.17464	-1.28184	0.000984268	0.00470205	Distal Intergenic	12363	1	4059	uc002ozt.2	-1611	ENSG00000187244	BCAM	basal cell adhesion molecule (Lutheran blood group)
chr1	156611878	156612278	401	*	5.20472	4.59568	5.63165	-1.03598	0.000966472	0.00463405	Promoter	17585	1	63827	uc001fpp.3	138	ENSG00000132692	BCAN	brevican
chrX	152989796	152990196	401	*	7.69024	8.04539	7.21807	0.827319	0.000269383	0.00163405	Promoter	23892	2	10134	uc011mza.1	0	ENSG00000185825	BCAP31	B cell receptor associated protein 31
chr16	75339152	75339552	401	*	5.50195	6.0474	4.61438	1.43303	3.19e-06	3.87e-05	Intron (uc002fdy.3/10428, intron 5 of 6)	39024	2	9564	uc002fdx.3	-37201	ENSG00000050820	BCAR1	BCAR1 scaffold protein, Cas family member
chr1	94321634	94322034	401	*	4.55408	3.9816	4.96284	-0.981248	0.0098602	0.0284998	Distal Intergenic	285364	2	8412	uc001dqb.4	-8928	ENSG00000137936	BCAR3	BCAR3 adaptor protein, NSP family member
chr1	94095045	94095445	401	*	5.15628	5.49779	4.70801	0.789777	0.0126509	0.0344477	Intron (uc001dpz.4/8412, intron 3 of 11)	52360	2	8412	uc001dpy.4	-15343	ENSG00000137936	BCAR3	BCAR3 adaptor protein, NSP family member
chr1	94312899	94313299	401	*	8.02969	8.37604	7.57301	0.803029	0.00231837	0.00929782	Promoter	285364	2	8412	uc001dqb.4	-193	ENSG00000137936	BCAR3	BCAR3 adaptor protein, NSP family member
chr1	115124149	115124549	401	*	8.24863	8.586	7.80749	0.778513	0.00132389	0.00595738	Promoter	14085	2	10286	uc001efa.3	0	ENSG00000116752	BCAS2	BCAS2 pre-mRNA processing factor
chr17	58754933	58755333	401	*	8.59785	8.95407	8.12377	0.830296	0.000304612	0.0018079	Promoter	360244	1	54828	uc010wow.1	0	ENSG00000141376	BCAS3	BCAS3 microtubule associated cell migration factor
chr20	49407129	49407529	401	*	6.11989	5.57239	6.51582	-0.943429	0.000175413	0.00114339	Distal Intergenic	45997	1	55653	uc002xvp.1	-3938	ENSG00000124243	BCAS4	breast carcinoma amplified sequence 4
chr12	25055625	25056025	401	*	5.39127	5.71365	4.97546	0.738187	0.0125122	0.0341594	Promoter	93052	2	586	uc010six.2	0	ENSG00000060982	BCAT1	branched chain amino acid transaminase 1
chr12	24948739	24949139	401	*	4.60655	5.02249	4.01978	1.00271	0.00908347	0.0267642	Distal Intergenic	92365	2	586	uc001rgc.3	106183	ENSG00000060982	BCAT1	branched chain amino acid transaminase 1
chr12	24967638	24968038	401	*	4.84309	5.37517	3.99101	1.38416	0.00014441	0.000970928	3' UTR	92365	2	586	uc001rgc.3	87284	ENSG00000060982	BCAT1	branched chain amino acid transaminase 1
chr12	50254796	50255196	401	*	4.22472	3.28816	4.7879	-1.49974	0.000964031	0.00462583	Distal Intergenic	7087	2	144233	uc001rvh.3	-17884	ENSG00000186666	BCDIN3D	BCDIN3 domain containing RNA methyltransferase
chr12	50222088	50222488	401	*	7.85825	8.18989	7.42688	0.763012	0.000315727	0.00186267	Promoter	12612	1	100286844	uc001rvg.3	0	ENSG00000258057	BCDIN3D-AS1	BCDIN3D antisense RNA 1
chr3	165636371	165636771	401	*	5.10698	4.49641	5.53465	-1.03824	0.00146091	0.0064515	Distal Intergenic	64562	2	590	uc003fen.4	-81118	ENSG00000114200	BCHE	butyrylcholinesterase
chr3	165746005	165746405	401	*	4.60422	4.08745	4.98391	-0.896456	0.0182589	0.0455181	Distal Intergenic	64562	2	590	uc003fen.4	-190752	ENSG00000114200	BCHE	butyrylcholinesterase
chr3	165367091	165367491	401	*	5.12178	4.66203	5.46988	-0.807849	0.0143699	0.0378814	Distal Intergenic	64562	2	590	uc003fem.4	187762	ENSG00000114200	BCHE	butyrylcholinesterase
chr3	165431109	165431509	401	*	5.2328	4.80133	5.56449	-0.763162	0.0193876	0.0475491	Distal Intergenic	64562	2	590	uc003fem.4	123744	ENSG00000114200	BCHE	butyrylcholinesterase
chr3	166141785	166142185	401	*	5.16922	4.7474	5.49521	-0.74781	0.0161043	0.0413237	Distal Intergenic	64562	2	590	uc003fen.4	-586532	ENSG00000114200	BCHE	butyrylcholinesterase
chr3	165572441	165572841	401	*	4.36455	4.85744	3.61001	1.24743	0.0030081	0.0113878	Distal Intergenic	64562	2	590	uc003fen.4	-17188	ENSG00000114200	BCHE	butyrylcholinesterase
chr19	41882262	41882662	401	*	4.9295	4.25751	5.38615	-1.12864	0.00113259	0.00526063	Promoter	48473	1	593	uc002oqm.4	0	ENSG00000248098	BCKDHA	branched chain keto acid dehydrogenase E1 subunit alpha
chr6	81430488	81430888	401	*	5.05871	4.46533	5.47793	-1.0126	0.00160901	0.00696632	Distal Intergenic	239644	1	594	uc003pje.2	614144	ENSG00000083123	BCKDHB	branched chain keto acid dehydrogenase E1 subunit beta
chr6	81322040	81322440	401	*	4.52259	4.01852	4.89541	-0.876892	0.0198592	0.0484114	Distal Intergenic	239644	1	594	uc003pje.2	505696	ENSG00000083123	BCKDHB	branched chain keto acid dehydrogenase E1 subunit beta
chr6	80803722	80804122	401	*	4.52425	4.97828	3.858	1.12028	0.00489183	0.0166532	Distal Intergenic	239644	1	594	uc003pjd.2	-12222	ENSG00000083123	BCKDHB	branched chain keto acid dehydrogenase E1 subunit beta
chr6	80816091	80816491	401	*	9.3196	9.84767	8.47793	1.36974	1.63e-07	3.14e-06	Promoter	239644	1	594	uc003pjd.2	0	ENSG00000083123	BCKDHB	branched chain keto acid dehydrogenase E1 subunit beta
chr16	31119586	31119986	401	*	6.01998	5.57553	6.35928	-0.783743	0.00238006	0.00948547	Promoter	4498	1	10295	uc002eav.5	0	ENSG00000103507	BCKDK	branched chain keto acid dehydrogenase kinase
chr16	31116996	31117396	401	*	5.30402	4.90866	5.61401	-0.705353	0.0183546	0.0456948	Distal Intergenic	4498	1	10295	uc002eav.5	-2219	ENSG00000103507	BCKDK	branched chain keto acid dehydrogenase kinase
chr1	85749408	85749808	401	*	5.13832	4.40469	5.62232	-1.21764	0.00019024	0.00122456	Intron (uc001dla.2/646626, intron 2 of 4)	11128	2	8915	uc021opd.1	-6821	ENSG00000142867	BCL10	BCL10 immune signaling adaptor
chr1	85742178	85742578	401	*	9.71713	10.1979	8.99102	1.20686	3.58e-06	4.27e-05	Promoter	11128	2	8915	uc021opd.1	9	ENSG00000142867	BCL10	BCL10 immune signaling adaptor
chr2	60865911	60866311	401	*	4.27481	3.55558	4.75257	-1.19699	0.00502446	0.0170149	Distal Intergenic	11617	2	53335	uc010fcg.3	-85278	ENSG00000119866	BCL11A	BAF chromatin remodeling complex subunit BCL11A
chr2	60739150	60739550	401	*	5.07736	5.47006	4.53605	0.934011	0.00853897	0.0255277	Intron (uc002sab.3/53335, intron 2 of 4)	78997	2	53335	uc002sad.1	23775	ENSG00000119866	BCL11A	BAF chromatin remodeling complex subunit BCL11A
chr2	60787872	60788272	401	*	5.54886	5.98488	4.92101	1.06387	0.000181049	0.00117465	Distal Intergenic	11617	2	53335	uc010fcg.3	-7239	ENSG00000119866	BCL11A	BAF chromatin remodeling complex subunit BCL11A
chr2	60781178	60781578	401	*	6.43722	6.94314	5.65126	1.29189	6e-08	1.34e-06	Promoter	11617	2	53335	uc010fcg.3	-545	ENSG00000119866	BCL11A	BAF chromatin remodeling complex subunit BCL11A
chr2	60808895	60809295	401	*	7.0185	7.56075	6.13955	1.4212	4.91e-10	2.27e-08	Distal Intergenic	11617	2	53335	uc010fcg.3	-28262	ENSG00000119866	BCL11A	BAF chromatin remodeling complex subunit BCL11A
chr2	60784259	60784659	401	*	5.63716	6.19798	4.70726	1.49072	5.39e-07	8.65e-06	Distal Intergenic	11617	2	53335	uc010fcg.3	-3626	ENSG00000119866	BCL11A	BAF chromatin remodeling complex subunit BCL11A
chr2	60734500	60734900	401	*	5.04758	5.63356	4.04452	1.58904	3.14e-06	3.83e-05	Intron (uc002sab.3/53335, intron 2 of 4)	78997	2	53335	uc002sad.1	28425	ENSG00000119866	BCL11A	BAF chromatin remodeling complex subunit BCL11A
chr2	60782133	60782533	401	*	7.25792	7.89823	6.07784	1.82039	2.27e-13	2.81e-11	Distal Intergenic	11617	2	53335	uc010fcg.3	-1500	ENSG00000119866	BCL11A	BAF chromatin remodeling complex subunit BCL11A
chr2	60777493	60777893	401	*	7.43043	8.13302	6.00607	2.12695	1.58e-17	5.01e-15	Intron (uc002sab.3/53335, intron 1 of 4)	102332	2	53335	uc002sab.3	2740	ENSG00000119866	BCL11A	BAF chromatin remodeling complex subunit BCL11A
chr2	60763946	60764346	401	*	4.88314	5.67656	2.97709	2.69947	1.28e-10	7.09e-09	Promoter	78997	2	53335	uc002sad.1	-621	ENSG00000119866	BCL11A	BAF chromatin remodeling complex subunit BCL11A
chr14	99737207	99737607	401	*	6.01986	5.14946	6.55891	-1.40944	4.71e-08	1.09e-06	Promoter	102198	2	64919	uc001yga.3	215	ENSG00000127152	BCL11B	BAF chromatin remodeling complex subunit BCL11B
chr14	99739562	99739962	401	*	6.01495	5.31763	6.48304	-1.16541	3.29e-05	0.000281011	Distal Intergenic	102198	2	64919	uc031qqi.1	-1740	ENSG00000127152	BCL11B	BAF chromatin remodeling complex subunit BCL11B
chr14	99727341	99727741	401	*	6.3563	5.72072	6.796	-1.07528	1.45e-05	0.000140722	Intron (uc001yga.3/64919, intron 1 of 3)	102198	2	64919	uc001yga.3	10081	ENSG00000127152	BCL11B	BAF chromatin remodeling complex subunit BCL11B
chr14	99655512	99655912	401	*	5.86754	5.32184	6.26255	-0.940711	0.00044853	0.00248004	Intron (uc001yga.3/64919, intron 3 of 3)	102198	2	64919	uc001yga.3	81910	ENSG00000127152	BCL11B	BAF chromatin remodeling complex subunit BCL11B
chr14	99642120	99642520	401	*	5.34721	4.82037	5.73228	-0.911906	0.00269489	0.0104534	Exon (uc001yga.3/64919, exon 4 of 4)	102198	2	64919	uc001yga.3	95302	ENSG00000127152	BCL11B	BAF chromatin remodeling complex subunit BCL11B
chr14	99707643	99708043	401	*	4.99804	4.48386	5.37634	-0.892474	0.00792055	0.024121	Intron (uc001yga.3/64919, intron 2 of 3)	102198	2	64919	uc001yga.3	29779	ENSG00000127152	BCL11B	BAF chromatin remodeling complex subunit BCL11B
chr14	99640468	99640868	401	*	5.31805	4.81718	5.68912	-0.871947	0.00423244	0.0148783	3' UTR	102198	2	64919	uc001yga.3	96954	ENSG00000127152	BCL11B	BAF chromatin remodeling complex subunit BCL11B
chr14	99679885	99680285	401	*	5.30122	4.87394	5.63045	-0.756504	0.0153094	0.0397963	Intron (uc001yga.3/64919, intron 3 of 3)	102198	2	64919	uc001yga.3	57537	ENSG00000127152	BCL11B	BAF chromatin remodeling complex subunit BCL11B
chr14	99658017	99658417	401	*	5.8807	5.49758	6.18313	-0.685556	0.0143704	0.0378814	Intron (uc001yga.3/64919, intron 3 of 3)	102198	2	64919	uc001yga.3	79405	ENSG00000127152	BCL11B	BAF chromatin remodeling complex subunit BCL11B
chr14	99712951	99713351	401	*	6.03108	5.67504	6.31641	-0.641369	0.010301	0.0294359	Intron (uc001yga.3/64919, intron 2 of 3)	102198	2	64919	uc001yga.3	24471	ENSG00000127152	BCL11B	BAF chromatin remodeling complex subunit BCL11B
chr18	60952470	60952870	401	*	4.45385	3.76674	4.91737	-1.15062	0.00401033	0.0142665	Intron (uc002lit.1/596, intron 2 of 2)	196035	2	596	uc002lit.1	33743	ENSG00000171791	BCL2	BCL2 apoptosis regulator
chr18	60828912	60829312	401	*	7.33167	7.66392	6.89926	0.764662	0.00186158	0.0078066	Intron (uc002lit.1/596, intron 2 of 2)	196035	2	596	uc002lit.1	157301	ENSG00000171791	BCL2	BCL2 apoptosis regulator
chr18	60917019	60917419	401	*	5.74864	6.08448	5.3101	0.774378	0.00813395	0.0246084	Intron (uc002lit.1/596, intron 2 of 2)	196035	2	596	uc002lit.1	69194	ENSG00000171791	BCL2	BCL2 apoptosis regulator
chr18	60883957	60884357	401	*	5.58515	5.96672	5.06489	0.901821	0.00136352	0.00610188	Intron (uc002lit.1/596, intron 2 of 2)	196035	2	596	uc002lit.1	102256	ENSG00000171791	BCL2	BCL2 apoptosis regulator
chr18	60987234	60987634	401	*	8.05305	8.46461	7.47502	0.989589	9.02e-05	0.00065417	Promoter	196079	2	596	uc002liu.1	-577	ENSG00000171791	BCL2	BCL2 apoptosis regulator
chr18	60708286	60708686	401	*	5.08962	5.62402	4.23146	1.39256	2.83e-05	0.000247688	Distal Intergenic	196035	2	596	uc002lit.1	277927	ENSG00000171791	BCL2	BCL2 apoptosis regulator
chr18	60880517	60880917	401	*	5.61466	6.18991	4.6434	1.54651	2.08e-07	3.84e-06	Intron (uc002lit.1/596, intron 2 of 2)	196035	2	596	uc002lit.1	105696	ENSG00000171791	BCL2	BCL2 apoptosis regulator
chr18	60867157	60867557	401	*	7.16707	7.75432	6.16018	1.59414	1.39e-12	1.39e-10	Intron (uc002lit.1/596, intron 2 of 2)	196035	2	596	uc002lit.1	119056	ENSG00000171791	BCL2	BCL2 apoptosis regulator
chr18	61007152	61007552	401	*	5.08898	5.777	3.72658	2.05041	1.91e-08	5.1e-07	Intron (uc010dpw.3/2531, intron 7 of 9)	196079	2	596	uc002liu.1	-20495	ENSG00000171791	BCL2	BCL2 apoptosis regulator
chr20	30311292	30311692	401	*	8.06304	8.39727	7.62726	0.770016	0.000378641	0.00215973	Promoter	58396	2	598	uc002wwn.3	-636	ENSG00000171552	BCL2L1	BCL2 like 1
chr2	111974308	111974708	401	*	4.536	3.92899	4.96194	-1.03295	0.00669642	0.0212006	Intron (uc002the.2/541471, intron 5 of 5)	47532	1	10018	uc021vms.1	95817	ENSG00000153094	BCL2L11	BCL2 like 11
chr2	111879954	111880354	401	*	7.17349	7.41018	6.8902	0.519979	0.0194195	0.0476075	Intron (uc002tgt.1/10018, intron 1 of 3)	47532	1	10018	uc021vms.1	1463	ENSG00000153094	BCL2L11	BCL2 like 11
chr2	111800831	111801231	401	*	5.24492	5.65624	4.66736	0.988877	0.00130151	0.00588093	Intron (uc010yxk.1/55289, intron 15 of 17)	7933	1	10018	uc002tgt.1	-77260	ENSG00000153094	BCL2L11	BCL2 like 11
chr2	111878207	111878607	401	*	7.71345	8.14333	7.09834	1.04499	8.44e-07	1.26e-05	Promoter	7933	1	10018	uc002tgt.1	0	ENSG00000153094	BCL2L11	BCL2 like 11
chr2	111920428	111920828	401	*	5.25954	5.84172	4.26787	1.57385	1.23e-06	1.73e-05	Intron (uc002tgu.1/10018, intron 4 of 4)	47532	1	10018	uc021vms.1	41937	ENSG00000153094	BCL2L11	BCL2 like 11
chr2	111914753	111915153	401	*	6.40251	7.15423	4.74141	2.41282	7.04e-17	1.97e-14	Intron (uc002tgu.1/10018, intron 4 of 4)	47532	1	10018	uc021vms.1	36262	ENSG00000153094	BCL2L11	BCL2 like 11
chr12	12134936	12135336	401	*	4.62356	3.7704	5.15606	-1.38567	0.000307687	0.00182332	Intron (uc001raa.1/2120, intron 1 of 1)	28750	1	79370	uc001rac.3	-88542	ENSG00000121380	BCL2L14	BCL2 like 14
chr12	12224966	12225366	401	*	5.33511	4.71423	5.76777	-1.05354	0.000591051	0.00310837	Promoter	28226	1	79370	uc001rae.3	564	ENSG00000121380	BCL2L14	BCL2 like 14
chr12	12178071	12178471	401	*	4.90011	4.42865	5.25486	-0.826209	0.0166675	0.042454	Intron (uc001raa.1/2120, intron 1 of 1)	28750	1	79370	uc001rac.3	-45407	ENSG00000121380	BCL2L14	BCL2 like 14
chr12	12134029	12134429	401	*	7.02302	7.51047	6.2813	1.22917	1.91e-06	2.52e-05	Intron (uc001raa.1/2120, intron 1 of 1)	28750	1	79370	uc001rac.3	-89449	ENSG00000121380	BCL2L14	BCL2 like 14
chr19	45227123	45227523	401	*	5.33826	4.83601	5.71009	-0.874076	0.00342088	0.012597	Distal Intergenic	11324	1	602	uc010xxe.2	-24455	ENSG00000069399	BCL3	BCL3 transcription coactivator
chr3	187457584	187457984	401	*	6.84794	7.11744	6.51627	0.60117	0.0127854	0.034705	Intron (uc003frq.2/604, intron 1 of 9)	15121	2	604	uc010hza.2	-3299	ENSG00000113916	BCL6	BCL6 transcription repressor
chr3	187465788	187466188	401	*	6.23832	6.60011	5.75428	0.845832	0.000686306	0.0035075	Distal Intergenic	24349	2	604	uc003frq.2	-2275	ENSG00000113916	BCL6	BCL6 transcription repressor
chr3	187463257	187463657	401	*	7.77822	8.17853	7.22226	0.956274	8.09e-06	8.57e-05	Promoter	24349	2	604	uc003frq.2	0	ENSG00000113916	BCL6	BCL6 transcription repressor
chr3	187488002	187488402	401	*	6.02011	6.63408	4.92944	1.70464	4.64e-10	2.15e-08	Distal Intergenic	24349	2	604	uc003frq.2	-24489	ENSG00000113916	BCL6	BCL6 transcription repressor
chr17	6925270	6925670	401	*	6.23213	5.9082	6.4965	-0.588303	0.01548	0.040128	Promoter	6593	1	255877	uc010clt.1	-699	ENSG00000161940	BCL6B	BCL6B transcription repressor
chr7	72971400	72971800	401	*	7.88839	8.20628	7.48005	0.726227	0.00178064	0.00753839	Promoter	20920	2	9275	uc003tye.2	0	ENSG00000106635	BCL7B	BAF chromatin remodeling complex subunit BCL7B
chr16	30905257	30905657	401	*	5.84996	5.43437	6.17222	-0.737852	0.00840869	0.0252411	Promoter	59130	2	9274	uc021tgq.1	0	ENSG00000099385	BCL7C	BAF chromatin remodeling complex subunit BCL7C
chr1	147013656	147014056	401	*	5.62772	5.23682	5.93496	-0.698138	0.0153745	0.0399178	Promoter	84834	1	607	uc001epq.3	474	ENSG00000116128	BCL9	BCL9 transcription coactivator
chr1	147012923	147013323	401	*	6.552	6.83503	6.19956	0.635463	0.0055445	0.0183672	Promoter	84834	1	607	uc001epq.3	0	ENSG00000116128	BCL9	BCL9 transcription coactivator
chr1	147071432	147071832	401	*	8.39317	8.81688	7.79071	1.02617	3.25e-07	5.61e-06	Intron (uc001epq.3/607, intron 1 of 9)	13381	1	607	uc010ozr.1	-11545	ENSG00000116128	BCL9	BCL9 transcription coactivator
chr11	118790383	118790783	401	*	6.66978	6.24833	6.99554	-0.747213	0.00441378	0.0153713	Distal Intergenic	14763	2	283149	uc009zal.3	-8770	ENSG00000186174	BCL9L	BCL9 like
chr6	136610862	136611262	401	*	9.31912	9.85353	8.46096	1.39257	1.49e-09	5.96e-08	Promoter	32989	2	9774	uc003qgw.1	0	ENSG00000029363	BCLAF1	BCL2 associated transcription factor 1
chrX	39957037	39957437	401	*	6.32465	6.64263	5.91618	0.726449	0.00402134	0.0142977	Promoter	25544	2	54880	uc004deq.4	-318	ENSG00000183337	BCOR	BCL6 corepressor
chrX	40012671	40013071	401	*	5.56617	5.89622	5.1375	0.758719	0.0122013	0.0334976	Intron (uc004deo.4/54880, intron 1 of 13)	126084	2	54880	uc004deo.4	23511	ENSG00000183337	BCOR	BCL6 corepressor
chrX	39986332	39986732	401	*	4.90865	5.24793	4.46421	0.783723	0.0191547	0.0471133	Intron (uc004deo.4/54880, intron 1 of 13)	25544	2	54880	uc004deq.4	-29613	ENSG00000183337	BCOR	BCL6 corepressor
chrX	39714400	39714800	401	*	6.64561	7.01992	6.13881	0.881106	0.00169673	0.00725722	Distal Intergenic	11826	2	54880	uc010nhb.3	207524	ENSG00000183337	BCOR	BCL6 corepressor
chrX	39955900	39956300	401	*	5.81764	6.22353	5.25079	0.972748	0.000379138	0.00216232	Promoter	46221	2	54880	uc004dem.4	419	ENSG00000183337	BCOR	BCL6 corepressor
chrX	40138111	40138511	401	*	5.0472	5.62799	4.05965	1.56834	6.79e-06	7.39e-05	Distal Intergenic	126084	2	54880	uc004dep.4	-101529	ENSG00000183337	BCOR	BCL6 corepressor
chrX	129116354	129116754	401	*	7.42176	7.89158	6.72057	1.17101	3.45e-07	5.9e-06	Distal Intergenic	52895	1	63035	uc022cdu.1	-22410	ENSG00000085185	BCORL1	BCL6 corepressor like 1
chrX	129158122	129158522	401	*	6.53881	7.0472	5.74681	1.30039	2.63e-07	4.67e-06	Promoter	33094	1	63035	uc004evc.2	-443	ENSG00000085185	BCORL1	BCL6 corepressor like 1
chrY	21664912	21665312	401	*	3.30554	0	4.30554	-4.30554	0.00381272	0.0137207	Promoter	47723	2	286554	uc004fua.1	0	ENSG00000215580	BCORP1	BCL6 corepressor pseudogene 1
chr22	23523890	23524290	401	*	5.44566	4.53141	6.00086	-1.46945	1.35e-06	1.87e-05	Exon (uc002zww.3/613, exon 1 of 23)	137673	1	613	uc002zwx.3	1338	ENSG00000186716	BCR	BCR activator of RhoGEF and GTPase
chr22	23623934	23624334	401	*	5.5136	4.79252	5.99217	-1.19965	0.000217832	0.00137223	Intron (uc002zww.3/613, intron 8 of 22)	7922	1	613	uc002zwy.2	-1062	ENSG00000186716	BCR	BCR activator of RhoGEF and GTPase
chr22	23657653	23658053	401	*	4.67627	4.06936	5.10216	-1.0328	0.00484174	0.0165151	3' UTR	7922	1	613	uc002zwy.2	32257	ENSG00000186716	BCR	BCR activator of RhoGEF and GTPase
chr22	23560617	23561017	401	*	4.89825	4.42977	5.25132	-0.821553	0.0155327	0.0402264	Intron (uc002zww.3/613, intron 1 of 22)	101289	1	613	uc011aiy.2	1681	ENSG00000186716	BCR	BCR activator of RhoGEF and GTPase
chr2	219524202	219524602	401	*	7.46367	7.77646	7.06375	0.712707	0.000748438	0.00376786	Promoter	3788	1	617	uc002vip.3	0	ENSG00000074582	BCS1L	BCS1 homolog, ubiquinol-cytochrome c reductase complex chaperone
chr4	104012762	104013162	401	*	5.27356	5.64358	4.77464	0.868941	0.00461309	0.0158975	Intron (uc003hwz.3/56898, intron 4 of 9)	22243	2	56898	uc003hwz.3	7862	ENSG00000164039	BDH2	3-hydroxybutyrate dehydrogenase 2
chr4	104020872	104021272	401	*	7.25614	7.88989	6.09904	1.79085	6.69e-15	1.19e-12	Promoter	22243	2	56898	uc003hwz.3	0	ENSG00000164039	BDH2	3-hydroxybutyrate dehydrogenase 2
chr14	96592674	96593074	401	*	7.05677	7.68902	5.90483	1.78418	3.08e-15	5.91e-13	Distal Intergenic	39369	1	624	uc010avl.2	-78061	ENSG00000168398	BDKRB2	bradykinin receptor B2
chr11	27721197	27721597	401	*	4.75904	4.28147	5.11723	-0.835754	0.0175439	0.044158	Promoter	44773	2	627	uc001mrt.3	0	ENSG00000176697	BDNF	brain derived neurotrophic factor
chr11	27528103	27528503	401	*	8.67343	9.16935	7.91169	1.25766	1.42e-06	1.95e-05	Promoter	170952	1	497258	uc001mrm.3	0	ENSG00000245573	BDNF-AS	BDNF antisense RNA
chr5	70743013	70743413	401	*	4.48175	4.92501	3.83862	1.0864	0.00562045	0.0185614	Distal Intergenic	55737	1	55814	uc003kbn.1	-8029	ENSG00000145734	BDP1	B double prime 1, subunit of RNA polymerase III transcription initiation factor IIIB
chr5	70751267	70751667	401	*	8.10343	8.55089	7.45136	1.09952	3.92e-06	4.62e-05	Promoter	55737	1	55814	uc003kbn.1	0	ENSG00000145734	BDP1	B double prime 1, subunit of RNA polymerase III transcription initiation factor IIIB
chr17	40970620	40971020	401	*	4.63765	4.02802	5.06487	-1.03685	0.00576946	0.018935	5' UTR	14156	2	8678	uc002ibo.3	5285	ENSG00000126581	BECN1	beclin 1
chr6	107435441	107435841	401	*	6.73204	7.08663	6.26088	0.825748	0.00121855	0.00558396	Promoter	49252	2	57673	uc003prs.2	0	ENSG00000178409	BEND3	BEN domain containing 3
chr4	42153914	42154314	401	*	5.7495	6.1267	5.23736	0.889346	0.00334927	0.0123811	Promoter	32419	2	389206	uc011byy.1	79	ENSG00000188848	BEND4	BEN domain containing 4
chr6	56885957	56886357	401	*	4.90761	5.36555	4.23282	1.13273	0.00087078	0.00425396	Intron (uc010kab.3/221336, intron 6 of 6)	13536	1	221336	uc003pdi.4	7350	ENSG00000151917	BEND6	BEN domain containing 6
chr19	12868430	12868830	401	*	5.81055	5.4264	6.11362	-0.687215	0.0123091	0.0337303	Exon (uc002mux.3/54831, exon 9 of 9)	5865	1	54831	uc002mux.3	5023	ENSG00000039987	BEST2	bestrophin 2
chr1	45250532	45250932	401	*	5.30006	4.28611	5.88965	-1.60354	2.17e-06	2.81e-05	Exon (uc001cmm.3/266675, exon 6 of 9)	4170	2	266675	uc001cmm.3	2494	ENSG00000142959	BEST4	bestrophin 4
chr1	45250014	45250414	401	*	5.40276	4.42992	5.97856	-1.54864	9.36e-07	1.38e-05	Exon (uc001cmm.3/266675, exon 8 of 9)	4170	2	266675	uc001cmm.3	3012	ENSG00000142959	BEST4	bestrophin 4
chr7	93641220	93641620	401	*	5.15708	4.59281	5.56166	-0.968843	0.00280849	0.0107917	Distal Intergenic	12691	2	10282	uc003unf.1	-7530	ENSG00000105829	BET1	Bet1 golgi vesicular membrane trafficking protein
chr7	93679184	93679584	401	*	4.61521	5.01	4.06991	0.940095	0.018967	0.046768	Distal Intergenic	12691	2	10282	uc003unf.1	-45494	ENSG00000105829	BET1	Bet1 golgi vesicular membrane trafficking protein
chr7	93717029	93717429	401	*	5.64907	6.13298	4.91564	1.21734	9.67e-05	0.000694973	Distal Intergenic	12691	2	10282	uc003unf.1	-83339	ENSG00000105829	BET1	Bet1 golgi vesicular membrane trafficking protein
chr7	93633505	93633905	401	*	8.25369	8.76362	7.45786	1.30576	7.05e-09	2.2e-07	Promoter	41609	2	10282	uc003une.4	0	ENSG00000105829	BET1	Bet1 golgi vesicular membrane trafficking protein
chrX	102565755	102566155	401	*	7.10492	7.47131	6.6126	0.858707	0.000206174	0.00131033	Promoter	1610	2	84707	uc004eka.3	0	ENSG00000133134	BEX2	brain expressed X-linked 2
chrX	102631209	102631609	401	*	6.21295	6.55209	5.76874	0.783349	0.00715489	0.0223347	Promoter	1734	1	27018	uc004ekh.3	0	ENSG00000166681	BEX3	brain expressed X-linked 3
chrX	102469831	102470231	401	*	6.99258	7.4345	6.35229	1.08221	2e-06	2.62e-05	Promoter	2109	1	56271	uc004ejv.4	0	ENSG00000102409	BEX4	brain expressed X-linked 4
chrX	102431258	102431658	401	*	5.25023	5.8495	4.20643	1.64308	1.06e-06	1.53e-05	Distal Intergenic	2109	1	56271	uc004ejv.4	-38362	ENSG00000102409	BEX4	brain expressed X-linked 4
chrX	102412986	102413386	401	*	4.28397	4.9188	3.12312	1.79568	7.36e-05	0.000551901	Distal Intergenic	2109	1	56271	uc004ejv.4	-56634	ENSG00000102409	BEX4	brain expressed X-linked 4
chrX	101410701	101411101	401	*	5.48307	4.79101	5.94881	-1.15779	7.96e-05	0.000589883	Promoter	2084	2	340542	uc010nnz.3	0	ENSG00000184515	BEX5	brain expressed X-linked 5
chr16	14726428	14726828	401	*	7.68528	7.96162	7.34316	0.618459	0.00273496	0.0105674	Promoter	36426	1	51283	uc002dco.3	0	ENSG00000103429	BFAR	bifunctional apoptosis regulator
chr16	14727807	14728207	401	*	6.35029	6.6288	6.00485	0.623953	0.0159816	0.0410858	Intron (uc002dco.3/51283, intron 1 of 7)	36426	1	51283	uc002dco.3	1139	ENSG00000103429	BFAR	bifunctional apoptosis regulator
chr20	17524679	17525079	401	*	4.23269	3.56974	4.68519	-1.11545	0.0129282	0.0350077	Intron (uc002wpp.3/631, intron 1 of 7)	37464	2	631	uc002wpo.3	-12666	ENSG00000125864	BFSP1	beaded filament structural protein 1
chr20	17485547	17485947	401	*	6.00693	6.39429	5.47579	0.918508	0.000678253	0.00347503	Intron (uc002wpo.3/631, intron 5 of 7)	37464	2	631	uc002wpo.3	26066	ENSG00000125864	BFSP1	beaded filament structural protein 1
chr20	17511753	17512153	401	*	6.35391	6.77647	5.75379	1.02268	0.000100749	0.000719904	Promoter	37464	2	631	uc002wpo.3	0	ENSG00000125864	BFSP1	beaded filament structural protein 1
chr3	133107620	133108020	401	*	4.4384	3.78133	4.88819	-1.10686	0.00566324	0.0186688	3' UTR	75267	1	8419	uc003epn.1	-10770	ENSG00000170819	BFSP2	beaded filament structural protein 2
chr3	133118819	133119219	401	*	4.82035	4.32742	5.18708	-0.859661	0.0118111	0.0326785	Promoter	75267	1	8419	uc003epn.1	29	ENSG00000170819	BFSP2	beaded filament structural protein 2
chr3	133142394	133142794	401	*	5.3958	5.75314	4.91973	0.833404	0.00672855	0.0212835	Intron (uc003epn.1/8419, intron 1 of 6)	75267	1	8419	uc003epn.1	23604	ENSG00000170819	BFSP2	beaded filament structural protein 2
chr1	156205777	156206177	401	*	4.59189	3.85871	5.0757	-1.21698	0.00249944	0.00986302	Exon (uc031pqd.1/100527963, exon 3 of 3)	1173	1	632	uc001fnt.3	-5774	ENSG00000242252	BGLAP	bone gamma-carboxyglutamate protein
chr7	97840999	97841399	401	*	5.46472	4.66787	5.97507	-1.3072	1.78e-05	0.000167718	Promoter	704	1	168620	uc003upf.1	-169	ENSG00000180535	BHLHA15	basic helix-loop-helix family member a15
chr17	1132797	1133197	401	*	5.01735	4.11383	5.56867	-1.45485	5.46e-05	0.000429737	Distal Intergenic	708	1	727857	uc021tnd.1	-40661	ENSG00000205899	BHLHA9	basic helix-loop-helix family member a9
chr17	1132098	1132498	401	*	5.07252	4.58195	5.43793	-0.855979	0.011377	0.0317646	Distal Intergenic	708	1	727857	uc021tnd.1	-41360	ENSG00000205899	BHLHA9	basic helix-loop-helix family member a9
chrX	101975398	101975798	401	*	6.27073	6.75072	5.54637	1.20435	1.08e-05	0.000109758	Promoter	31728	1	80823	uc004ejo.3	0	ENSG00000198908	BHLHB9	basic helix-loop-helix family member b9
[truncated: 21,737 more rows]
